# Supplementary material for: MitoRS, a method for high throughput, sensitive, and accurate detection of mitochondrial DNA heteroplasmy
Source: BMC Genomics. 2017 Apr 26;18:326. doi: 10.1186/s12864-017-3695-5 (PMC5405551; doi:10.1186/s12864-017-3695-5)
Supplement: Supplementary file 7 — MitoRS output file for the pure and mixed B6D2F1 and NMRI samples sequenced for the benchmark of mitoRS accuracy and sensitivity. Tab1: Raw MitoRS output for the mouse mtDNA mixtures. Samples are named based on the theoretical mixture ratio (% B6D2F1 DNA) and replicates (A, B, or C) for a total of 36 samples analyzed. Column headers are detailed in the Additional files 14: Table S1 legend. Data from the 36 samples are populated in consecutive columns. Tab2: List of variants identified from unmixed mouse B6D2F1 and NMRI mtDNA. All NMRI and B6D2F1 mtDNA positions for which a variant was identified compared to the mouse mtDNA reference are listed. Pos: position in the mtDNA, Freq: variant frequency, SD: standard deviation within the three replicates, p-value: VarScan calculated p-value, Ref: Nucleotide from the reference genome, Var: Alternative nucleotide identified by VarScan, Cons: Consensus nucleotide kept by VarScan, Type: type of variant (highlighted with a color code). Tab3: SNV frequencies from the different mixtures. For the 12 mouse mtDNA mixture ratios tested, the frequencies measured for each SNV (88 in total) were evaluated. Values are actually the average of the three replicate runs. The eight positions showing a systematic frequency underestimation are highlighted in blue. Tab4: Indel frequencies from the different mixtures. For the 12 mouse mtDNA mixture ratios tested, the frequencies measured for the two indels were evaluated (positions 5’204 and 9’820). Data obtained from the triplicate, and corresponding averages and standard deviations are shown. (XLSX 61996 kb) [file 12864_2017_3695_MOESM7_ESM.xlsx]

## Sheet: Tab1_Raw_Data
01-Ratio0-A	01-Ratio0-A	01-Ratio0-A	01-Ratio0-A	01-Ratio0-A	01-Ratio0-A	01-Ratio0-A	01-Ratio0-A	01-Ratio0-A	01-Ratio0-A	01-Ratio0-A	01-Ratio0-A	01-Ratio0-A	01-Ratio0-A	01-Ratio0-A	01-Ratio0-A	01-Ratio0-A	01-Ratio0-A	01-Ratio0-A	02-Ratio0-5-A	02-Ratio0-5-A	02-Ratio0-5-A	02-Ratio0-5-A	02-Ratio0-5-A	02-Ratio0-5-A	02-Ratio0-5-A	02-Ratio0-5-A	02-Ratio0-5-A	02-Ratio0-5-A	02-Ratio0-5-A	02-Ratio0-5-A	02-Ratio0-5-A	02-Ratio0-5-A	02-Ratio0-5-A	02-Ratio0-5-A	02-Ratio0-5-A	02-Ratio0-5-A	02-Ratio0-5-A	03-Ratio1-A	03-Ratio1-A	03-Ratio1-A	03-Ratio1-A	03-Ratio1-A	03-Ratio1-A	03-Ratio1-A	03-Ratio1-A	03-Ratio1-A	03-Ratio1-A	03-Ratio1-A	03-Ratio1-A
Chrom	Position	Covmp	PercentCov	FilterCov	Ref	Var	Cons	Fasta	Qdepth	Reads1	Reads2	Freq	P-value	StrandFilter	R1+	R1-	R2+	R2-	Chrom	Position	Covmp	PercentCov	FilterCov	Ref	Var	Cons	Fasta	Qdepth	Reads1	Reads2	Freq	P-value	StrandFilter	R1+	R1-	R2+	R2-	Chrom	Position	Covmp	PercentCov	FilterCov	Ref	Var	Cons	Fasta	Qdepth	Reads1	Reads2
NC_005089	1	2756	0.790875	GOOD	G	.	G	G	2756	2756	0	0	1	Pass	1822	934	0	0	NC_005089	1	2722	0.784596	GOOD	G	.	G	G	2722	2721	1	0.0004	0.87507	Pass	1850	871	1	0	NC_005089	1	2811	0.779769	GOOD	G	.	G	G	2811	2811	0
NC_005089	2	2151	0.617261	GOOD	T	.	T	T	2151	2150	1	0.0005	0.87509	Pass	1253	897	1	0	NC_005089	2	2166	0.624333	GOOD	T	.	T	T	2166	2166	0	0	1	Pass	1318	848	0	0	NC_005089	2	2217	0.614994	GOOD	T	.	T	T	2217	2217	0
NC_005089	3	2559	0.734343	GOOD	T	.	T	T	2559	2557	2	0.0008	0.68757	Pass	1569	988	1	1	NC_005089	3	2557	0.737036	GOOD	T	.	T	T	2557	2557	0	0	1	Pass	1604	953	0	0	NC_005089	3	2621	0.727063	GOOD	T	.	T	T	2621	2621	0
NC_005089	4	3249	0.932348	GOOD	A	.	A	A	3249	3249	0	0	1	Pass	2086	1163	0	0	NC_005089	4	3224	0.929293	GOOD	A	.	A	A	3224	3224	0	0	1	Pass	2103	1121	0	0	NC_005089	4	3292	0.913198	GOOD	A	.	A	A	3292	3292	0
NC_005089	5	3216	0.922878	GOOD	A	.	A	A	3216	3216	0	0	1	Pass	2144	1072	0	0	NC_005089	5	3155	0.909405	GOOD	A	.	A	A	3155	3154	1	0.0003	0.93756	Pass	2132	1022	1	0	NC_005089	5	3214	0.891561	GOOD	A	.	A	A	3214	3212	1
NC_005089	6	3234	0.928044	GOOD	T	.	T	T	3234	3234	0	0	1	Pass	2217	1017	0	0	NC_005089	6	3152	0.90854	GOOD	T	.	T	T	3152	3152	0	0	1	Pass	2182	970	0	0	NC_005089	6	3223	0.894057	GOOD	T	.	T	T	3223	3222	0
NC_005089	7	2852	0.818423	GOOD	G	.	G	G	2852	2852	0	0	1	Pass	1865	987	0	0	NC_005089	7	2845	0.820049	GOOD	G	.	G	G	2845	2845	0	0	1	Pass	1889	956	0	0	NC_005089	7	2917	0.809173	GOOD	G	.	G	G	2917	2917	0
NC_005089	8	2666	0.765048	GOOD	T	.	T	T	2666	2664	1	0.0004	0.87507	Pass	1709	955	1	0	NC_005089	8	2663	0.767589	GOOD	T	.	T	T	2663	2662	1	0.0004	0.87507	Pass	1751	911	1	0	NC_005089	8	2676	0.74232	GOOD	T	.	T	T	2676	2674	2
NC_005089	9	2856	0.819571	GOOD	A	.	A	A	2856	2856	0	0	1	Pass	1887	969	0	0	NC_005089	9	2851	0.821779	GOOD	A	.	A	A	2851	2851	0	0	1	Pass	1924	927	0	0	NC_005089	9	2882	0.799464	GOOD	A	.	A	A	2882	2882	0
NC_005089	10	2806	0.805223	GOOD	G	.	G	G	2806	2806	0	0	1	Pass	1908	898	0	0	NC_005089	10	2821	0.813132	GOOD	G	.	G	G	2821	2821	0	0	1	Pass	1957	864	0	0	NC_005089	10	2864	0.794471	GOOD	G	.	G	G	2864	2863	1
NC_005089	11	2584	0.741517	GOOD	C	.	C	C	2584	2584	0	0	1	Pass	1677	907	0	0	NC_005089	11	2590	0.746548	GOOD	C	.	C	C	2590	2590	0	0	1	Pass	1729	861	0	0	NC_005089	11	2618	0.726231	GOOD	C	.	C	C	2618	2618	0
NC_005089	12	2858	0.820145	GOOD	T	.	T	T	2858	2857	1	0.0003	0.87507	Pass	1791	1066	1	0	NC_005089	12	2856	0.82322	GOOD	T	.	T	T	2856	2855	1	0.0004	0.87507	Pass	1838	1017	1	0	NC_005089	12	2917	0.809173	GOOD	T	.	T	T	2917	2917	0
NC_005089	13	3080	0.883851	GOOD	T	.	T	T	3080	3078	2	0.0006	0.8126	Pass	1936	1142	2	0	NC_005089	13	3070	0.884904	GOOD	T	.	T	T	3070	3069	1	0.0003	0.93756	Pass	1977	1092	1	0	NC_005089	13	3116	0.864375	GOOD	T	.	T	T	3116	3116	0
NC_005089	14	2988	0.85745	GOOD	A	.	A	A	2988	2988	0	0	1	Pass	1964	1024	0	0	NC_005089	14	2935	0.845991	GOOD	A	.	A	A	2935	2933	1	0.0003	0.87506	Pass	1968	965	0	1	NC_005089	14	3046	0.844957	GOOD	A	.	A	A	3046	3046	0
NC_005089	15	3078	0.883277	GOOD	A	.	A	A	3078	3077	1	0.0003	0.93756	Pass	1919	1158	1	0	NC_005089	15	3051	0.879427	GOOD	A	.	A	A	3051	3050	1	0.0003	0.93756	Pass	1954	1096	1	0	NC_005089	15	3149	0.87353	GOOD	A	.	A	A	3149	3147	2
NC_005089	16	3173	0.910539	GOOD	T	.	T	T	3173	3172	1	0.0003	0.93756	Pass	2176	996	1	0	NC_005089	16	3160	0.910846	GOOD	T	.	T	T	3160	3160	0	0	1	Pass	2215	945	0	0	NC_005089	16	3233	0.896831	GOOD	T	.	T	T	3233	3232	1
NC_005089	17	3085	0.885286	GOOD	A	.	A	A	3085	3085	0	0	1	Pass	2122	963	0	0	NC_005089	17	3147	0.907099	GOOD	A	.	A	A	3147	3147	0	0	1	Pass	2211	936	0	0	NC_005089	17	3179	0.881852	GOOD	A	.	A	A	3179	3179	0
NC_005089	18	2817	0.808379	GOOD	A	.	A	A	2817	2817	0	0	1	Pass	1879	938	0	0	NC_005089	18	2860	0.824373	GOOD	A	.	A	A	2860	2860	0	0	1	Pass	1957	903	0	0	NC_005089	18	2937	0.814721	GOOD	A	.	A	A	2937	2936	1
NC_005089	19	2779	0.797475	GOOD	C	.	C	C	2779	2779	0	0	1	Pass	1798	981	0	0	NC_005089	19	2771	0.79872	GOOD	C	.	C	C	2771	2771	0	0	1	Pass	1857	914	0	0	NC_005089	19	2921	0.810283	GOOD	C	.	C	C	2921	2918	2
NC_005089	20	2846	0.816701	GOOD	A	.	A	A	2846	2846	0	0	1	Pass	1841	1005	0	0	NC_005089	20	2888	0.832444	GOOD	A	.	A	A	2888	2888	0	0	1	Pass	1910	978	0	0	NC_005089	20	2928	0.812224	GOOD	A	.	A	A	2928	2927	1
NC_005089	21	2805	0.804936	GOOD	A	.	A	A	2805	2804	1	0.0004	0.87507	Pass	1838	966	0	1	NC_005089	21	2845	0.820049	GOOD	A	.	A	A	2845	2845	0	0	1	Pass	1901	944	0	0	NC_005089	21	2898	0.803902	GOOD	A	.	A	A	2898	2898	0
NC_005089	22	2740	0.786283	GOOD	A	.	A	A	2740	2740	0	0	1	Pass	1810	930	0	0	NC_005089	22	2807	0.809096	GOOD	A	.	A	A	2807	2807	0	0	1	Pass	1889	918	0	0	NC_005089	22	2823	0.783097	GOOD	A	.	A	A	2823	2823	0
NC_005089	23	2517	0.72229	GOOD	G	.	G	G	2517	2517	0	0	1	Pass	1650	867	0	0	NC_005089	23	2541	0.732424	GOOD	G	.	G	G	2541	2540	1	0.0004	0.87507	Pass	1706	834	0	1	NC_005089	23	2576	0.71458	GOOD	G	.	G	G	2576	2576	0
NC_005089	24	2695	0.77337	GOOD	C	.	C	C	2695	2693	2	0.0007	0.68757	Pass	1690	1003	1	1	NC_005089	24	2705	0.779696	GOOD	C	.	C	C	2705	2705	0	0	1	Pass	1749	956	0	0	NC_005089	24	2735	0.758686	GOOD	C	.	C	C	2735	2732	2
NC_005089	25	2810	0.806371	GOOD	A	.	A	A	2810	2810	0	0	1	Pass	1799	1011	0	0	NC_005089	25	2843	0.819473	GOOD	A	.	A	A	2843	2843	0	0	1	Pass	1823	1020	0	0	NC_005089	25	2844	0.788923	GOOD	A	.	A	A	2844	2843	1
NC_005089	26	2779	0.797475	GOOD	A	.	A	A	2779	2779	0	0	1	Pass	1779	1000	0	0	NC_005089	26	2779	0.801026	GOOD	A	.	A	A	2779	2778	1	0.0004	0.87507	Pass	1819	959	1	0	NC_005089	26	2835	0.786426	GOOD	A	.	A	A	2835	2835	0
NC_005089	27	2792	0.801205	GOOD	A	.	A	A	2792	2792	0	0	1	Pass	1737	1055	0	0	NC_005089	27	2785	0.802755	GOOD	A	.	A	A	2785	2784	1	0.0004	0.87507	Pass	1740	1044	0	1	NC_005089	27	2838	0.787258	GOOD	A	.	A	A	2838	2838	0
NC_005089	28	2504	0.718559	GOOD	G	.	G	G	2504	2504	0	0	1	Pass	1614	890	0	0	NC_005089	28	2512	0.724065	GOOD	G	.	G	G	2512	2511	1	0.0004	0.87507	Pass	1660	851	0	1	NC_005089	28	2532	0.702374	GOOD	G	.	G	G	2532	2529	3
NC_005089	29	2506	0.719133	GOOD	C	.	C	C	2506	2506	0	0	1	Pass	1584	922	0	0	NC_005089	29	2489	0.717435	GOOD	C	.	C	C	2489	2488	1	0.0004	0.87508	Pass	1625	863	1	0	NC_005089	29	2509	0.695994	GOOD	C	.	C	C	2509	2508	1
NC_005089	30	2683	0.769926	GOOD	A	.	A	A	2683	2681	2	0.0007	0.68757	Pass	1727	954	1	1	NC_005089	30	2722	0.784596	GOOD	A	.	A	A	2722	2721	1	0.0004	0.87507	Pass	1786	935	1	0	NC_005089	30	2708	0.751197	GOOD	A	.	A	A	2708	2708	0
NC_005089	31	2787	0.79977	GOOD	C	.	C	C	2787	2787	0	0	1	Pass	1773	1014	0	0	NC_005089	31	2784	0.802467	GOOD	C	.	C	C	2784	2784	0	0	1	Pass	1835	949	0	0	NC_005089	31	2818	0.78171	GOOD	C	.	C	C	2818	2818	0
NC_005089	32	2772	0.795466	GOOD	T	.	T	T	2772	2771	1	0.0004	0.87507	Pass	1758	1013	1	0	NC_005089	32	2775	0.799873	GOOD	T	.	T	T	2775	2775	0	0	1	Pass	1788	987	0	0	NC_005089	32	2766	0.767286	GOOD	T	.	T	T	2766	2765	1
NC_005089	33	2778	0.797188	GOOD	G	.	G	G	2778	2773	4	0.0014	0.34367	Pass	1660	1113	2	2	NC_005089	33	2808	0.809385	GOOD	G	.	G	G	2808	2806	1	0.0004	0.87507	Pass	1716	1090	0	1	NC_005089	33	2794	0.775053	GOOD	G	.	G	G	2794	2793	1
NC_005089	34	2800	0.803501	GOOD	A	.	A	A	2800	2800	0	0	1	Pass	1630	1170	0	0	NC_005089	34	2833	0.816591	GOOD	A	.	A	A	2833	2833	0	0	1	Pass	1684	1149	0	0	NC_005089	34	2904	0.805567	GOOD	A	.	A	A	2904	2904	0
NC_005089	35	2676	0.767917	GOOD	A	.	A	A	2676	2675	1	0.0004	0.87507	Pass	1658	1017	1	0	NC_005089	35	2720	0.784019	GOOD	A	.	A	A	2720	2720	0	0	1	Pass	1699	1021	0	0	NC_005089	35	2729	0.757022	GOOD	A	.	A	A	2729	2727	2
NC_005089	36	2680	0.769065	GOOD	A	.	A	A	2680	2680	0	0	1	Pass	1659	1021	0	0	NC_005089	36	2751	0.792955	GOOD	A	.	A	A	2751	2751	0	0	1	Pass	1737	1014	0	0	NC_005089	36	2747	0.762015	GOOD	A	.	A	A	2747	2747	0
NC_005089	37	2653	0.761317	GOOD	A	.	A	A	2653	2653	0	0	1	Pass	1610	1043	0	0	NC_005089	37	2702	0.778831	GOOD	A	.	A	A	2702	2702	0	0	1	Pass	1714	988	0	0	NC_005089	37	2675	0.742042	GOOD	A	.	A	A	2675	2675	0
NC_005089	38	2520	0.723151	GOOD	T	.	T	T	2520	2520	0	0	1	Pass	1453	1067	0	0	NC_005089	38	2515	0.72493	GOOD	T	.	T	T	2515	2514	1	0.0004	0.87507	Pass	1497	1017	1	0	NC_005089	38	2471	0.685453	GOOD	T	.	T	T	2471	2469	2
NC_005089	39	2492	0.715116	GOOD	G	.	G	G	2492	2491	1	0.0004	0.87508	Pass	1420	1071	1	0	NC_005089	39	2566	0.73963	GOOD	G	.	G	G	2566	2565	1	0.0004	0.87507	Pass	1524	1041	1	0	NC_005089	39	2458	0.681847	GOOD	G	.	G	G	2458	2458	0
NC_005089	40	2524	0.724299	GOOD	C	.	C	C	2524	2524	0	0	1	Pass	1487	1037	0	0	NC_005089	40	2588	0.745971	GOOD	C	.	C	C	2588	2588	0	0	1	Pass	1545	1043	0	0	NC_005089	40	2587	0.717631	GOOD	C	.	C	C	2587	2584	2
NC_005089	41	2659	0.763039	GOOD	T	.	T	T	2659	2659	0	0	1	Pass	1575	1084	0	0	NC_005089	41	2740	0.789784	GOOD	T	.	T	T	2740	2739	1	0.0004	0.87507	Pass	1662	1077	1	0	NC_005089	41	2746	0.761738	GOOD	T	.	T	T	2746	2746	0
NC_005089	42	2792	0.801205	GOOD	T	.	T	T	2792	2792	0	0	1	Pass	1753	1039	0	0	NC_005089	42	2860	0.824373	GOOD	T	.	T	T	2860	2860	0	0	1	Pass	1827	1033	0	0	NC_005089	42	2928	0.812224	GOOD	T	.	T	T	2928	2928	0
NC_005089	43	2827	0.811249	GOOD	A	.	A	A	2827	2827	0	0	1	Pass	1712	1115	0	0	NC_005089	43	2846	0.820338	GOOD	A	.	A	A	2846	2846	0	0	1	Pass	1767	1079	0	0	NC_005089	43	2871	0.796413	GOOD	A	.	A	A	2871	2871	0
NC_005089	44	2741	0.78657	GOOD	G	.	G	G	2741	2741	0	0	1	Pass	1616	1125	0	0	NC_005089	44	2758	0.794972	GOOD	G	.	G	G	2758	2757	1	0.0004	0.87507	Pass	1674	1083	0	1	NC_005089	44	2783	0.772002	GOOD	G	.	G	G	2783	2783	0
NC_005089	45	2701	0.775092	GOOD	A	.	A	A	2701	2701	0	0	1	Pass	1592	1109	0	0	NC_005089	45	2732	0.787478	GOOD	A	.	A	A	2732	2732	0	0	1	Pass	1667	1065	0	0	NC_005089	45	2814	0.780601	GOOD	A	.	A	A	2814	2814	0
NC_005089	46	2661	0.763613	GOOD	T	.	T	T	2661	2661	0	0	1	Pass	1605	1056	0	0	NC_005089	46	2728	0.786325	GOOD	T	.	T	T	2728	2727	1	0.0004	0.87507	Pass	1675	1052	1	0	NC_005089	46	2811	0.779769	GOOD	T	.	T	T	2811	2811	0
NC_005089	47	2745	0.787718	GOOD	G	.	G	G	2745	2743	2	0.0007	0.68757	Pass	1634	1109	2	0	NC_005089	47	2720	0.784019	GOOD	G	.	G	G	2720	2719	1	0.0004	0.87507	Pass	1702	1017	1	0	NC_005089	47	2810	0.779491	GOOD	G	.	G	G	2810	2810	0
NC_005089	48	2802	0.804075	GOOD	G	.	G	G	2802	2802	0	0	1	Pass	1576	1226	0	0	NC_005089	48	2794	0.805349	GOOD	G	.	G	G	2794	2794	0	0	1	Pass	1629	1165	0	0	NC_005089	48	2921	0.810283	GOOD	G	.	G	G	2921	2921	0
NC_005089	49	2872	0.824162	GOOD	A	.	A	A	2872	2869	3	0.001	0.5	Pass	1514	1355	0	3	NC_005089	49	2883	0.831003	GOOD	A	.	A	A	2883	2882	1	0.0003	0.87507	Pass	1567	1315	1	0	NC_005089	49	3032	0.841074	GOOD	A	.	A	A	3032	3032	0
NC_005089	50	2910	0.835067	GOOD	T	.	T	T	2910	2910	0	0	1	Pass	1697	1213	0	0	NC_005089	50	2908	0.838209	GOOD	T	.	T	T	2908	2907	1	0.0003	0.87506	Pass	1715	1192	1	0	NC_005089	50	3094	0.858273	GOOD	T	.	T	T	3094	3094	0
NC_005089	51	3084	0.884999	GOOD	A	.	A	A	3084	3083	1	0.0003	0.93756	Pass	1883	1200	1	0	NC_005089	51	3074	0.886057	GOOD	A	.	A	A	3074	3074	0	0	1	Pass	1922	1152	0	0	NC_005089	51	3210	0.890451	GOOD	A	.	A	A	3210	3210	0
NC_005089	52	2894	0.830476	GOOD	A	.	A	A	2894	2893	1	0.0003	0.87506	Pass	1735	1158	1	0	NC_005089	52	2821	0.813132	GOOD	A	.	A	A	2821	2821	0	0	1	Pass	1697	1124	0	0	NC_005089	52	2958	0.820546	GOOD	A	.	A	A	2958	2956	2
NC_005089	53	2843	0.81584	GOOD	T	.	T	T	2843	2843	0	0	1	Pass	1757	1086	0	0	NC_005089	53	2794	0.805349	GOOD	T	.	T	T	2794	2792	1	0.0004	0.87507	Pass	1748	1044	1	0	NC_005089	53	2901	0.804735	GOOD	T	.	T	T	2901	2901	0
NC_005089	54	3034	0.870651	GOOD	T	.	T	T	3034	3034	0	0	1	Pass	1866	1168	0	0	NC_005089	54	3048	0.878563	GOOD	T	.	T	T	3048	3048	0	0	1	Pass	1905	1143	0	0	NC_005089	54	3141	0.87131	GOOD	T	.	T	T	3141	3140	1
NC_005089	55	2934	0.841954	GOOD	G	.	G	G	2934	2932	2	0.0007	0.68756	Pass	1736	1196	1	1	NC_005089	55	2924	0.842821	GOOD	G	.	G	G	2924	2917	7	0.0024	0.089675	Pass	1763	1154	6	1	NC_005089	55	3032	0.841074	GOOD	G	A	A	G	3032	3003	29
NC_005089	56	2564	0.735777	GOOD	T	.	T	T	2564	2561	3	0.0012	0.5	Pass	1422	1139	2	1	NC_005089	56	2567	0.739918	GOOD	T	.	T	T	2567	2564	3	0.0012	0.5	Pass	1412	1152	2	1	NC_005089	56	2662	0.738436	GOOD	T	.	T	T	2662	2659	2
NC_005089	57	2792	0.801205	GOOD	A	.	A	A	2792	2792	0	0	1	Pass	1693	1099	0	0	NC_005089	57	2825	0.814285	GOOD	A	.	A	A	2825	2824	1	0.0004	0.87507	Pass	1712	1112	1	0	NC_005089	57	2876	0.7978	GOOD	A	.	A	A	2876	2875	1
NC_005089	58	2727	0.782553	GOOD	T	.	T	T	2727	2727	0	0	1	Pass	1802	925	0	0	NC_005089	58	2810	0.809961	GOOD	T	.	T	T	2810	2810	0	0	1	Pass	1831	979	0	0	NC_005089	58	2864	0.794471	GOOD	T	.	T	T	2864	2863	1
NC_005089	59	2775	0.796327	GOOD	C	.	C	C	2775	2775	0	0	1	Pass	1726	1049	0	0	NC_005089	59	2777	0.800449	GOOD	C	.	C	C	2777	2777	0	0	1	Pass	1742	1035	0	0	NC_005089	59	2903	0.805289	GOOD	C	.	C	C	2903	2903	0
NC_005089	60	2600	0.746108	GOOD	C	.	C	C	2600	2600	0	0	1	Pass	1580	1020	0	0	NC_005089	60	2617	0.75433	GOOD	C	.	C	C	2617	2616	1	0.0004	0.87507	Pass	1577	1039	1	0	NC_005089	60	2736	0.758964	GOOD	C	.	C	C	2736	2735	1
NC_005089	61	2762	0.792596	GOOD	C	.	C	C	2762	2760	2	0.0007	0.68757	Pass	1631	1129	2	0	NC_005089	61	2777	0.800449	GOOD	C	.	C	C	2777	2777	0	0	1	Pass	1655	1122	0	0	NC_005089	61	2891	0.801961	GOOD	C	.	C	C	2891	2890	1
NC_005089	62	2926	0.839659	GOOD	A	.	A	A	2926	2926	0	0	1	Pass	1751	1175	0	0	NC_005089	62	2940	0.847433	GOOD	A	.	A	A	2940	2939	1	0.0003	0.87506	Pass	1804	1135	1	0	NC_005089	62	3029	0.840242	GOOD	A	.	A	A	3029	3028	1
NC_005089	63	2984	0.856302	GOOD	T	.	T	T	2984	2982	2	0.0007	0.68756	Pass	1775	1207	1	1	NC_005089	63	2946	0.849162	GOOD	T	.	T	T	2946	2944	1	0.0003	0.87506	Pass	1768	1176	1	0	NC_005089	63	3055	0.847454	GOOD	T	.	T	T	3055	3053	1
NC_005089	64	2936	0.842528	GOOD	A	.	A	A	2936	2936	0	0	1	Pass	1777	1159	0	0	NC_005089	64	2992	0.862421	GOOD	A	.	A	A	2992	2992	0	0	1	Pass	1802	1190	0	0	NC_005089	64	3046	0.844957	GOOD	A	.	A	A	3046	3046	0
NC_005089	65	2751	0.78944	GOOD	A	.	A	A	2751	2751	0	0	1	Pass	1645	1106	0	0	NC_005089	65	2735	0.788343	GOOD	A	.	A	A	2735	2734	1	0.0004	0.87507	Pass	1604	1130	1	0	NC_005089	65	2764	0.766731	GOOD	A	.	A	A	2764	2764	0
NC_005089	66	2688	0.771361	GOOD	A	.	A	A	2688	2687	1	0.0004	0.87507	Pass	1634	1053	0	1	NC_005089	66	2673	0.770472	GOOD	A	.	A	A	2673	2673	0	0	1	Pass	1632	1041	0	0	NC_005089	66	2709	0.751474	GOOD	A	.	A	A	2709	2708	1
NC_005089	67	2560	0.734629	GOOD	C	.	C	C	2560	2559	1	0.0004	0.87507	Pass	1573	986	1	0	NC_005089	67	2584	0.744818	GOOD	C	.	C	C	2584	2584	0	0	1	Pass	1610	974	0	0	NC_005089	67	2620	0.726785	GOOD	C	.	C	C	2620	2618	1
NC_005089	68	2474	0.709951	GOOD	A	.	A	A	2474	2474	0	0	1	Pass	1652	822	0	0	NC_005089	68	2486	0.71657	GOOD	A	.	A	A	2486	2486	0	0	1	Pass	1688	798	0	0	NC_005089	68	2527	0.700987	GOOD	A	.	A	A	2527	2527	0
NC_005089	69	2858	0.820145	GOOD	C	.	C	C	2858	2858	0	0	1	Pass	1630	1228	0	0	NC_005089	69	2891	0.833309	GOOD	C	.	C	C	2891	2891	0	0	1	Pass	1656	1235	0	0	NC_005089	69	2966	0.822766	GOOD	C	.	C	C	2966	2966	0
NC_005089	70	2913	0.835928	GOOD	A	.	A	A	2913	2912	1	0.0003	0.87506	Pass	1673	1239	1	0	NC_005089	70	2959	0.852909	GOOD	A	.	A	A	2959	2959	0	0	1	Pass	1710	1249	0	0	NC_005089	70	3029	0.840242	GOOD	A	.	A	A	3029	3028	1
NC_005089	71	2796	0.802353	GOOD	A	.	A	A	2796	2796	0	0	1	Pass	1574	1222	0	0	NC_005089	71	2817	0.811979	GOOD	A	.	A	A	2817	2817	0	0	1	Pass	1609	1208	0	0	NC_005089	71	2836	0.786704	GOOD	A	.	A	A	2836	2835	1
NC_005089	72	2796	0.802353	GOOD	A	.	A	A	2796	2796	0	0	1	Pass	1614	1182	0	0	NC_005089	72	2759	0.795261	GOOD	A	.	A	A	2759	2757	1	0.0004	0.87507	Pass	1605	1152	0	1	NC_005089	72	2826	0.78393	GOOD	A	.	A	A	2826	2826	0
NC_005089	73	2525	0.724586	GOOD	G	.	G	G	2525	2524	1	0.0004	0.87507	Pass	1372	1152	1	0	NC_005089	73	2527	0.728388	GOOD	G	.	G	G	2527	2525	1	0.0004	0.87507	Pass	1382	1143	1	0	NC_005089	73	2505	0.694885	GOOD	G	.	G	G	2505	2505	0
NC_005089	74	2553	0.732621	GOOD	G	.	G	G	2553	2552	1	0.0004	0.87507	Pass	1367	1185	1	0	NC_005089	74	2562	0.738477	GOOD	G	.	G	G	2562	2562	0	0	1	Pass	1387	1175	0	0	NC_005089	74	2529	0.701542	GOOD	G	.	G	G	2529	2529	0
NC_005089	75	1893	0.543224	GOOD	T	.	T	T	1893	1893	0	0	1	Pass	729	1164	0	0	NC_005089	75	1913	0.551408	GOOD	T	.	T	T	1913	1913	0	0	1	Pass	748	1165	0	0	NC_005089	75	1949	0.540651	GOOD	T	.	T	T	1949	1949	0
NC_005089	76	2186	0.627305	GOOD	T	.	T	T	2186	2185	1	0.0005	0.87509	Pass	1020	1165	0	1	NC_005089	76	2194	0.632404	GOOD	T	.	T	T	2194	2194	0	0	1	Pass	1040	1154	0	0	NC_005089	76	2289	0.634966	GOOD	T	.	T	T	2289	2289	0
NC_005089	77	2516	0.722003	GOOD	T	.	T	T	2516	2516	0	0	1	Pass	1250	1266	0	0	NC_005089	77	2494	0.718876	GOOD	T	.	T	T	2494	2494	0	0	1	Pass	1244	1250	0	0	NC_005089	77	2598	0.720683	GOOD	T	.	T	T	2598	2598	0
NC_005089	78	2527	0.72516	GOOD	G	.	G	G	2527	2527	0	0	1	Pass	1275	1252	0	0	NC_005089	78	2499	0.720318	GOOD	G	.	G	G	2499	2498	1	0.0004	0.87508	Pass	1272	1226	1	0	NC_005089	78	2583	0.716522	GOOD	G	.	G	G	2583	2583	0
NC_005089	79	2488	0.713968	GOOD	G	.	G	G	2488	2488	0	0	1	Pass	1291	1197	0	0	NC_005089	79	2489	0.717435	GOOD	G	.	G	G	2489	2488	1	0.0004	0.87508	Pass	1292	1196	0	1	NC_005089	79	2533	0.702652	GOOD	G	.	G	G	2533	2533	0
NC_005089	80	2211	0.634479	GOOD	T	.	T	T	2211	2211	0	0	1	Pass	1100	1111	0	0	NC_005089	80	2250	0.648545	GOOD	T	.	T	T	2250	2249	1	0.0004	0.87508	Pass	1103	1146	1	0	NC_005089	80	2218	0.615271	GOOD	T	.	T	T	2218	2217	1
NC_005089	81	2431	0.697611	GOOD	C	.	C	C	2431	2427	3	0.0012	0.5	Pass	1277	1150	1	2	NC_005089	81	2428	0.699852	GOOD	C	.	C	C	2428	2426	1	0.0004	0.87508	Pass	1262	1164	0	1	NC_005089	81	2450	0.679628	GOOD	C	.	C	C	2450	2450	0
NC_005089	82	2701	0.775092	GOOD	C	.	C	C	2701	2700	1	0.0004	0.87507	Pass	1483	1217	0	1	NC_005089	82	2684	0.773642	GOOD	C	.	C	C	2684	2684	0	0	1	Pass	1486	1198	0	0	NC_005089	82	2758	0.765067	GOOD	C	.	C	C	2758	2757	1
NC_005089	83	2768	0.794318	GOOD	T	.	T	T	2768	2768	0	0	1	Pass	1569	1199	0	0	NC_005089	83	2768	0.797855	GOOD	T	.	T	T	2768	2768	0	0	1	Pass	1557	1211	0	0	NC_005089	83	2862	0.793916	GOOD	T	.	T	T	2862	2861	1
NC_005089	84	2705	0.776239	GOOD	G	.	G	G	2705	2702	2	0.0007	0.68757	Pass	1552	1150	1	1	NC_005089	84	2690	0.775372	GOOD	G	.	G	G	2690	2689	1	0.0004	0.87507	Pass	1528	1161	1	0	NC_005089	84	2711	0.752029	GOOD	G	.	G	G	2711	2710	1
NC_005089	85	2552	0.732334	GOOD	G	.	G	G	2552	2549	3	0.0012	0.5	Pass	1485	1064	3	0	NC_005089	85	2575	0.742224	GOOD	G	.	G	G	2575	2574	1	0.0004	0.87507	Pass	1489	1085	1	0	NC_005089	85	2609	0.723734	GOOD	G	.	G	G	2609	2606	3
NC_005089	86	2536	0.727742	GOOD	C	.	C	C	2536	2536	0	0	1	Pass	1514	1022	0	0	NC_005089	86	2551	0.735306	GOOD	C	.	C	C	2551	2548	3	0.0012	0.5	Pass	1494	1054	2	1	NC_005089	86	2563	0.710974	GOOD	C	.	C	C	2563	2561	2
NC_005089	87	2612	0.749552	GOOD	C	.	C	C	2612	2610	1	0.0004	0.87507	Pass	1508	1102	1	0	NC_005089	87	2615	0.753754	GOOD	C	.	C	C	2615	2615	0	0	1	Pass	1519	1096	0	0	NC_005089	87	2726	0.75619	GOOD	C	.	C	C	2726	2726	0
NC_005089	88	2963	0.850276	GOOD	T	.	T	T	2963	2962	1	0.0003	0.87506	Pass	1629	1333	0	1	NC_005089	88	2924	0.842821	GOOD	T	.	T	T	2924	2923	1	0.0003	0.87506	Pass	1618	1305	1	0	NC_005089	88	3045	0.84468	GOOD	T	.	T	T	3045	3044	1
NC_005089	89	3083	0.884712	GOOD	T	.	T	T	3083	3083	0	0	1	Pass	1705	1378	0	0	NC_005089	89	3080	0.887786	GOOD	T	.	T	T	3080	3079	1	0.0003	0.93756	Pass	1704	1375	1	0	NC_005089	89	3163	0.877413	GOOD	T	.	T	T	3163	3163	0
NC_005089	90	3047	0.874381	GOOD	A	.	A	A	3047	3047	0	0	1	Pass	1668	1379	0	0	NC_005089	90	3031	0.873663	GOOD	A	.	A	A	3031	3031	0	0	1	Pass	1649	1382	0	0	NC_005089	90	3133	0.869091	GOOD	A	.	A	A	3133	3133	0
NC_005089	91	3020	0.866633	GOOD	T	.	T	T	3020	3017	2	0.0007	0.8126	Pass	1700	1317	1	1	NC_005089	91	3050	0.879139	GOOD	T	.	T	T	3050	3050	0	0	1	Pass	1747	1303	0	0	NC_005089	91	3134	0.869369	GOOD	T	.	T	T	3134	3134	0
NC_005089	92	2979	0.854868	GOOD	A	.	A	A	2979	2979	0	0	1	Pass	1632	1347	0	0	NC_005089	92	3041	0.876545	GOOD	A	.	A	A	3041	3040	1	0.0003	0.93756	Pass	1692	1348	1	0	NC_005089	92	3131	0.868536	GOOD	A	.	A	A	3131	3131	0
NC_005089	93	3044	0.87352	GOOD	A	.	A	A	3044	3043	1	0.0003	0.93756	Pass	1751	1292	1	0	NC_005089	93	3109	0.896145	GOOD	A	.	A	A	3109	3108	1	0.0003	0.93756	Pass	1803	1305	0	1	NC_005089	93	3188	0.884348	GOOD	A	.	A	A	3188	3187	1
NC_005089	94	2931	0.841093	GOOD	T	.	T	T	2931	2930	1	0.0003	0.87506	Pass	1812	1118	0	1	NC_005089	94	2925	0.843109	GOOD	T	.	T	T	2925	2925	0	0	1	Pass	1817	1108	0	0	NC_005089	94	3049	0.84579	GOOD	T	.	T	T	3049	3049	0
NC_005089	95	3090	0.886721	GOOD	T	.	T	T	3090	3088	2	0.0006	0.8126	Pass	1851	1237	2	0	NC_005089	95	3125	0.900757	GOOD	T	.	T	T	3125	3125	0	0	1	Pass	1858	1267	0	0	NC_005089	95	3211	0.890728	GOOD	T	.	T	T	3211	3211	0
NC_005089	96	3200	0.918287	GOOD	A	.	A	A	3200	3200	0	0	1	Pass	1829	1371	0	0	NC_005089	96	3264	0.940823	GOOD	A	.	A	A	3264	3264	0	0	1	Pass	1877	1387	0	0	NC_005089	96	3345	0.9279	GOOD	A	.	A	A	3345	3344	1
NC_005089	97	2830	0.81211	GOOD	A	.	A	A	2830	2830	0	0	1	Pass	1541	1289	0	0	NC_005089	97	2892	0.833597	GOOD	A	.	A	A	2892	2892	0	0	1	Pass	1584	1308	0	0	NC_005089	97	2933	0.813611	GOOD	A	.	A	A	2933	2933	0
NC_005089	98	2923	0.838798	GOOD	T	.	T	T	2923	2922	1	0.0003	0.87506	Pass	1829	1093	0	1	NC_005089	98	2941	0.847721	GOOD	T	.	T	T	2941	2941	0	0	1	Pass	1861	1080	0	0	NC_005089	98	3075	0.853002	GOOD	T	.	T	T	3075	3074	1
NC_005089	99	3004	0.862042	GOOD	T	.	T	T	3004	3004	0	0	1	Pass	1832	1172	0	0	NC_005089	99	3020	0.870492	GOOD	T	.	T	T	3020	3019	1	0.0003	0.93756	Pass	1852	1167	0	1	NC_005089	99	3086	0.856053	GOOD	T	.	T	T	3086	3086	0
NC_005089	100	2989	0.857737	GOOD	A	.	A	A	2989	2989	0	0	1	Pass	1819	1170	0	0	NC_005089	100	3026	0.872221	GOOD	A	.	A	A	3026	3026	0	0	1	Pass	1868	1158	0	0	NC_005089	100	3145	0.87242	GOOD	A	.	A	A	3145	3143	1
NC_005089	101	2609	0.748691	GOOD	G	.	G	G	2609	2609	0	0	1	Pass	1476	1133	0	0	NC_005089	101	2580	0.743665	GOOD	G	.	G	G	2580	2580	0	0	1	Pass	1463	1117	0	0	NC_005089	101	2700	0.748977	GOOD	G	.	G	G	2700	2700	0
NC_005089	102	2483	0.712533	GOOD	A	.	A	A	2483	2483	0	0	1	Pass	1389	1094	0	0	NC_005089	102	2501	0.720894	GOOD	A	.	A	A	2501	2501	0	0	1	Pass	1393	1108	0	0	NC_005089	102	2611	0.724289	GOOD	A	.	A	A	2611	2610	1
NC_005089	103	2527	0.72516	GOOD	G	.	G	G	2527	2527	0	0	1	Pass	1480	1047	0	0	NC_005089	103	2548	0.734442	GOOD	G	.	G	G	2548	2547	1	0.0004	0.87507	Pass	1486	1061	1	0	NC_005089	103	2633	0.730392	GOOD	G	.	G	G	2633	2633	0
NC_005089	104	2506	0.719133	GOOD	G	.	G	G	2506	2506	0	0	1	Pass	1465	1041	0	0	NC_005089	104	2512	0.724065	GOOD	G	.	G	G	2512	2512	0	0	1	Pass	1489	1023	0	0	NC_005089	104	2589	0.718186	GOOD	G	.	G	G	2589	2589	0
NC_005089	105	1769	0.50764	GOOD	T	.	T	T	1769	1769	0	0	1	Pass	553	1216	0	0	NC_005089	105	1793	0.516819	GOOD	T	.	T	T	1793	1792	1	0.0006	0.75007	Pass	594	1198	0	1	NC_005089	105	1871	0.519014	GOOD	T	.	T	T	1871	1871	0
NC_005089	106	2126	0.610087	GOOD	A	.	A	A	2126	2126	0	0	1	Pass	762	1364	0	0	NC_005089	106	2137	0.615974	GOOD	A	.	A	A	2137	2137	0	0	1	Pass	778	1359	0	0	NC_005089	106	2210	0.613052	GOOD	A	.	A	A	2210	2210	0
NC_005089	107	2577	0.739508	GOOD	A	.	A	A	2577	2577	0	0	1	Pass	1081	1496	0	0	NC_005089	107	2520	0.726371	GOOD	A	.	A	A	2520	2520	0	0	1	Pass	1071	1449	0	0	NC_005089	107	2684	0.744539	GOOD	A	.	A	A	2684	2684	0
NC_005089	108	2697	0.773944	GOOD	A	.	A	A	2697	2697	0	0	1	Pass	1344	1353	0	0	NC_005089	108	2713	0.782002	GOOD	A	.	A	A	2713	2713	0	0	1	Pass	1365	1348	0	0	NC_005089	108	2866	0.795026	GOOD	A	.	A	A	2866	2866	0
NC_005089	109	2593	0.744099	GOOD	A	.	A	A	2593	2593	0	0	1	Pass	1318	1275	0	0	NC_005089	109	2683	0.773354	GOOD	A	.	A	A	2683	2683	0	0	1	Pass	1394	1289	0	0	NC_005089	109	2741	0.760351	GOOD	A	.	A	A	2741	2741	0
NC_005089	110	2970	0.852285	GOOD	T	.	T	T	2970	2970	0	0	1	Pass	1741	1229	0	0	NC_005089	110	2977	0.858097	GOOD	T	.	T	T	2977	2977	0	0	1	Pass	1768	1209	0	0	NC_005089	110	3056	0.847731	GOOD	T	.	T	T	3056	3054	1
NC_005089	111	2664	0.764474	GOOD	T	.	T	T	2664	2664	0	0	1	Pass	1496	1168	0	0	NC_005089	111	2646	0.762689	GOOD	T	.	T	T	2646	2644	2	0.0008	0.68757	Pass	1514	1130	1	1	NC_005089	111	2750	0.762847	GOOD	T	.	T	T	2750	2750	0
NC_005089	112	2631	0.755004	GOOD	A	.	A	A	2631	2630	1	0.0004	0.87507	Pass	1564	1066	1	0	NC_005089	112	2639	0.760672	GOOD	A	.	A	A	2639	2639	0	0	1	Pass	1615	1024	0	0	NC_005089	112	2744	0.761183	GOOD	A	.	A	A	2744	2743	1
NC_005089	113	2581	0.740656	GOOD	C	.	C	C	2581	2581	0	0	1	Pass	1552	1029	0	0	NC_005089	113	2599	0.749142	GOOD	C	.	C	C	2599	2599	0	0	1	Pass	1598	1001	0	0	NC_005089	113	2673	0.741488	GOOD	C	.	C	C	2673	2673	0
NC_005089	114	2544	0.730038	GOOD	A	.	A	A	2544	2544	0	0	1	Pass	1610	934	0	0	NC_005089	114	2558	0.737324	GOOD	A	.	A	A	2558	2558	0	0	1	Pass	1650	908	0	0	NC_005089	114	2659	0.737604	GOOD	A	.	A	A	2659	2659	0
NC_005089	115	2771	0.795179	GOOD	C	.	C	C	2771	2771	0	0	1	Pass	1645	1126	0	0	NC_005089	115	2770	0.798431	GOOD	C	.	C	C	2770	2767	3	0.0011	0.5	Pass	1646	1121	2	1	NC_005089	115	2828	0.784484	GOOD	C	.	C	C	2828	2828	0
NC_005089	116	2886	0.82818	GOOD	A	.	A	A	2886	2886	0	0	1	Pass	1638	1248	0	0	NC_005089	116	2917	0.840803	GOOD	A	.	A	A	2917	2916	1	0.0003	0.87506	Pass	1650	1266	1	0	NC_005089	116	2954	0.819437	GOOD	A	.	A	A	2954	2954	0
NC_005089	117	2727	0.782553	GOOD	T	.	T	T	2727	2727	0	0	1	Pass	1531	1196	0	0	NC_005089	117	2730	0.786902	GOOD	T	.	T	T	2730	2728	1	0.0004	0.87507	Pass	1559	1169	0	1	NC_005089	117	2775	0.769782	GOOD	T	.	T	T	2775	2774	1
NC_005089	118	2549	0.731473	GOOD	G	.	G	G	2549	2549	0	0	1	Pass	1479	1070	0	0	NC_005089	118	2579	0.743377	GOOD	G	.	G	G	2579	2579	0	0	1	Pass	1513	1066	0	0	NC_005089	118	2596	0.720128	GOOD	G	.	G	G	2596	2595	1
NC_005089	119	2501	0.717699	GOOD	C	.	C	C	2501	2501	0	0	1	Pass	1429	1072	0	0	NC_005089	119	2571	0.741071	GOOD	C	.	C	C	2571	2569	2	0.0008	0.68757	Pass	1506	1063	0	2	NC_005089	119	2584	0.716799	GOOD	C	.	C	C	2584	2580	4
NC_005089	120	2587	0.742378	GOOD	A	.	A	A	2587	2586	1	0.0004	0.87507	Pass	1504	1082	0	1	NC_005089	120	2627	0.757213	GOOD	A	.	A	A	2627	2626	1	0.0004	0.87507	Pass	1557	1069	0	1	NC_005089	120	2668	0.740101	GOOD	A	.	A	A	2668	2667	1
NC_005089	121	2423	0.695315	GOOD	A	.	A	A	2423	2422	1	0.0004	0.87508	Pass	1468	954	0	1	NC_005089	121	2460	0.709076	GOOD	A	.	A	A	2460	2459	1	0.0004	0.87508	Pass	1515	944	1	0	NC_005089	121	2504	0.694607	GOOD	A	.	A	A	2504	2503	1
NC_005089	122	2167	0.621852	GOOD	A	.	A	A	2167	2167	0	0	1	Pass	1425	742	0	0	NC_005089	122	2180	0.628368	GOOD	A	.	A	A	2180	2179	1	0.0005	0.87509	Pass	1462	717	0	1	NC_005089	122	2187	0.606672	GOOD	A	.	A	A	2187	2187	0
NC_005089	123	2508	0.719707	GOOD	C	.	C	C	2508	2508	0	0	1	Pass	1375	1133	0	0	NC_005089	123	2541	0.732424	GOOD	C	.	C	C	2541	2541	0	0	1	Pass	1430	1111	0	0	NC_005089	123	2616	0.725676	GOOD	C	.	C	C	2616	2616	0
NC_005089	124	2452	0.703637	GOOD	C	.	C	C	2452	2452	0	0	1	Pass	1374	1078	0	0	NC_005089	124	2482	0.715418	GOOD	C	.	C	C	2482	2482	0	0	1	Pass	1427	1055	0	0	NC_005089	124	2564	0.711251	GOOD	C	.	C	C	2564	2564	0
NC_005089	125	2431	0.697611	GOOD	T	.	T	T	2431	2429	1	0.0004	0.87508	Pass	1418	1011	1	0	NC_005089	125	2411	0.694952	GOOD	T	.	T	T	2411	2409	2	0.0008	0.68758	Pass	1435	974	1	1	NC_005089	125	2466	0.684066	GOOD	T	.	T	T	2466	2465	1
NC_005089	126	2670	0.766196	GOOD	C	.	C	C	2670	2670	0	0	1	Pass	1507	1163	0	0	NC_005089	126	2653	0.764707	GOOD	C	.	C	C	2653	2652	1	0.0004	0.87507	Pass	1523	1129	1	0	NC_005089	126	2777	0.770337	GOOD	C	.	C	C	2777	2777	0
NC_005089	127	2522	0.723725	GOOD	C	.	C	C	2522	2522	0	0	1	Pass	1352	1170	0	0	NC_005089	127	2525	0.727812	GOOD	C	.	C	C	2525	2525	0	0	1	Pass	1376	1149	0	0	NC_005089	127	2654	0.736217	GOOD	C	.	C	C	2654	2653	1
NC_005089	128	2602	0.746682	GOOD	A	.	A	A	2602	2601	1	0.0004	0.87507	Pass	1396	1205	1	0	NC_005089	128	2624	0.756348	GOOD	A	.	A	A	2624	2623	1	0.0004	0.87507	Pass	1424	1199	1	0	NC_005089	128	2749	0.76257	GOOD	A	.	A	A	2749	2749	0
NC_005089	129	2492	0.715116	GOOD	T	.	T	T	2492	2492	0	0	1	Pass	1454	1038	0	0	NC_005089	129	2554	0.736171	GOOD	T	.	T	T	2554	2553	1	0.0004	0.87507	Pass	1492	1061	0	1	NC_005089	129	2620	0.726785	GOOD	T	.	T	T	2620	2620	0
NC_005089	130	2501	0.717699	GOOD	A	.	A	A	2501	2501	0	0	1	Pass	1485	1016	0	0	NC_005089	130	2511	0.723777	GOOD	A	.	A	A	2511	2511	0	0	1	Pass	1499	1012	0	0	NC_005089	130	2590	0.718464	GOOD	A	.	A	A	2590	2590	0
NC_005089	131	2284	0.655427	GOOD	G	.	G	G	2284	2284	0	0	1	Pass	1348	936	0	0	NC_005089	131	2291	0.660363	GOOD	G	.	G	G	2291	2289	1	0.0004	0.87508	Pass	1380	909	1	0	NC_005089	131	2333	0.647172	GOOD	G	.	G	G	2333	2333	0
NC_005089	132	2123	0.609226	GOOD	A	.	A	A	2123	2123	0	0	1	Pass	1389	734	0	0	NC_005089	132	2157	0.621739	GOOD	A	.	A	A	2157	2155	1	0.0005	0.87509	Pass	1424	731	0	1	NC_005089	132	2208	0.612497	GOOD	A	.	A	A	2208	2207	1
NC_005089	133	2345	0.672932	GOOD	C	.	C	C	2345	2345	0	0	1	Pass	1401	944	0	0	NC_005089	133	2395	0.69034	GOOD	C	.	C	C	2395	2395	0	0	1	Pass	1431	964	0	0	NC_005089	133	2479	0.687672	GOOD	C	.	C	C	2479	2479	0
NC_005089	134	2316	0.66461	GOOD	C	.	C	C	2316	2315	1	0.0004	0.87508	Pass	1383	932	0	1	NC_005089	134	2362	0.680828	GOOD	C	.	C	C	2362	2360	1	0.0004	0.87508	Pass	1409	951	1	0	NC_005089	134	2424	0.672415	GOOD	C	.	C	C	2424	2423	1
NC_005089	135	2351	0.674654	GOOD	G	.	G	G	2351	2348	3	0.0013	0.5	Pass	1295	1053	2	1	NC_005089	135	2369	0.682846	GOOD	G	.	G	G	2369	2368	1	0.0004	0.87508	Pass	1314	1054	0	1	NC_005089	135	2414	0.669641	GOOD	G	.	G	G	2414	2411	3
NC_005089	136	2224	0.638209	GOOD	G	.	G	G	2224	2224	0	0	1	Pass	1250	974	0	0	NC_005089	136	2274	0.655463	GOOD	G	.	G	G	2274	2274	0	0	1	Pass	1300	974	0	0	NC_005089	136	2275	0.631083	GOOD	G	.	G	G	2275	2275	0
NC_005089	137	1658	0.475787	GOOD	T	.	T	T	1658	1658	0	0	1	Pass	714	944	0	0	NC_005089	137	1703	0.490877	GOOD	T	.	T	T	1703	1703	0	0	1	Pass	753	950	0	0	NC_005089	137	1779	0.493493	GOOD	T	.	T	T	1779	1779	0
NC_005089	138	1805	0.517971	GOOD	G	.	G	G	1805	1805	0	0	1	Pass	890	915	0	0	NC_005089	138	1896	0.546508	GOOD	G	.	G	G	1896	1896	0	0	1	Pass	977	919	0	0	NC_005089	138	1947	0.540096	GOOD	G	.	G	G	1947	1947	0
NC_005089	139	1857	0.532893	GOOD	T	.	T	T	1857	1857	0	0	1	Pass	890	967	0	0	NC_005089	139	1942	0.559767	GOOD	T	.	T	T	1942	1942	0	0	1	Pass	958	984	0	0	NC_005089	139	2024	0.561456	GOOD	T	.	T	T	2024	2023	1
NC_005089	140	2137	0.613243	GOOD	A	.	A	A	2137	2137	0	0	1	Pass	980	1157	0	0	NC_005089	140	2204	0.635286	GOOD	A	.	A	A	2204	2204	0	0	1	Pass	1026	1178	0	0	NC_005089	140	2279	0.632192	GOOD	A	.	A	A	2279	2279	0
NC_005089	141	2412	0.692159	GOOD	A	.	A	A	2412	2412	0	0	1	Pass	1414	998	0	0	NC_005089	141	2450	0.706194	GOOD	A	.	A	A	2450	2450	0	0	1	Pass	1434	1016	0	0	NC_005089	141	2550	0.707368	GOOD	A	.	A	A	2550	2550	0
NC_005089	142	2325	0.667193	GOOD	A	.	A	A	2325	2325	0	0	1	Pass	1516	809	0	0	NC_005089	142	2408	0.694088	GOOD	A	.	A	A	2408	2408	0	0	1	Pass	1578	830	0	0	NC_005089	142	2465	0.683789	GOOD	A	.	A	A	2465	2465	0
NC_005089	143	2058	0.590573	GOOD	A	.	A	A	2058	2057	1	0.0005	0.87509	Pass	1339	718	1	0	NC_005089	143	2098	0.604732	GOOD	A	.	A	A	2098	2098	0	0	1	Pass	1373	725	0	0	NC_005089	143	2190	0.607504	GOOD	A	.	A	A	2190	2190	0
NC_005089	144	2183	0.626444	GOOD	T	.	T	T	2183	2182	1	0.0005	0.87509	Pass	1518	664	1	0	NC_005089	144	2190	0.631251	GOOD	T	.	T	T	2190	2188	1	0.0005	0.87509	Pass	1528	660	0	1	NC_005089	144	2327	0.645508	GOOD	T	.	T	T	2327	2326	1
NC_005089	145	2167	0.621852	GOOD	C	.	C	C	2167	2167	0	0	1	Pass	1298	869	0	0	NC_005089	145	2240	0.645663	GOOD	C	.	C	C	2240	2240	0	0	1	Pass	1329	911	0	0	NC_005089	145	2305	0.639405	GOOD	C	.	C	C	2305	2305	0
NC_005089	146	2045	0.586843	GOOD	C	.	C	C	2045	2045	0	0	1	Pass	1262	783	0	0	NC_005089	146	2075	0.598103	GOOD	C	.	C	C	2075	2075	0	0	1	Pass	1292	783	0	0	NC_005089	146	2165	0.600569	GOOD	C	.	C	C	2165	2165	0
NC_005089	147	2012	0.577373	GOOD	C	.	C	C	2012	2012	0	0	1	Pass	1300	712	0	0	NC_005089	147	2137	0.615974	GOOD	C	.	C	C	2137	2137	0	0	1	Pass	1378	759	0	0	NC_005089	147	2173	0.602788	GOOD	C	.	C	C	2173	2171	1
NC_005089	148	2104	0.603774	GOOD	T	.	T	T	2104	2104	0	0	1	Pass	1354	750	0	0	NC_005089	148	2202	0.63471	GOOD	T	.	T	T	2202	2202	0	0	1	Pass	1431	771	0	0	NC_005089	148	2239	0.621096	GOOD	T	.	T	T	2239	2238	1
NC_005089	149	2087	0.598895	GOOD	T	.	T	T	2087	2087	0	0	1	Pass	1381	706	0	0	NC_005089	149	2182	0.628945	GOOD	T	.	T	T	2182	2182	0	0	1	Pass	1456	726	0	0	NC_005089	149	2225	0.617213	GOOD	T	.	T	T	2225	2222	1
NC_005089	150	2472	0.709377	GOOD	A	.	A	A	2472	2472	0	0	1	Pass	1472	1000	0	0	NC_005089	150	2527	0.728388	GOOD	A	.	A	A	2527	2527	0	0	1	Pass	1512	1015	0	0	NC_005089	150	2620	0.726785	GOOD	A	.	A	A	2620	2620	0
NC_005089	151	2166	0.621565	GOOD	A	.	A	A	2166	2166	0	0	1	Pass	1406	760	0	0	NC_005089	151	2264	0.652581	GOOD	A	.	A	A	2264	2264	0	0	1	Pass	1491	773	0	0	NC_005089	151	2322	0.644121	GOOD	A	.	A	A	2322	2321	1
NC_005089	152	2049	0.587991	GOOD	A	.	A	A	2049	2048	1	0.0005	0.87509	Pass	1396	652	0	1	NC_005089	152	2148	0.619145	GOOD	A	.	A	A	2148	2148	0	0	1	Pass	1486	662	0	0	NC_005089	152	2214	0.614161	GOOD	A	.	A	A	2214	2214	0
NC_005089	153	2095	0.601191	GOOD	C	.	C	C	2095	2095	0	0	1	Pass	1350	745	0	0	NC_005089	153	2202	0.63471	GOOD	C	.	C	C	2202	2202	0	0	1	Pass	1422	780	0	0	NC_005089	153	2267	0.628864	GOOD	C	.	C	C	2267	2267	0
NC_005089	154	2172	0.623287	GOOD	A	.	A	A	2172	2172	0	0	1	Pass	1408	764	0	0	NC_005089	154	2284	0.658346	GOOD	A	.	A	A	2284	2283	1	0.0004	0.87508	Pass	1487	796	1	0	NC_005089	154	2331	0.646617	GOOD	A	.	A	A	2331	2329	1
NC_005089	155	2135	0.61267	GOOD	T	.	T	T	2135	2135	0	0	1	Pass	1365	770	0	0	NC_005089	155	2246	0.647392	GOOD	T	.	T	T	2246	2246	0	0	1	Pass	1439	807	0	0	NC_005089	155	2283	0.633302	GOOD	T	.	T	T	2283	2282	1
NC_005089	156	1981	0.568477	GOOD	T	.	T	T	1981	1981	0	0	1	Pass	1340	641	0	0	NC_005089	156	2059	0.593491	GOOD	T	.	T	T	2059	2059	0	0	1	Pass	1399	660	0	0	NC_005089	156	2156	0.598072	GOOD	T	.	T	T	2156	2156	0
NC_005089	157	2091	0.600043	GOOD	T	.	T	T	2091	2090	1	0.0005	0.87509	Pass	1473	617	1	0	NC_005089	157	2181	0.628657	GOOD	T	.	T	T	2181	2181	0	0	1	Pass	1531	650	0	0	NC_005089	157	2284	0.633579	GOOD	T	.	T	T	2284	2284	0
NC_005089	158	1989	0.570773	GOOD	A	.	A	A	1989	1989	0	0	1	Pass	1443	546	0	0	NC_005089	158	2020	0.58225	GOOD	A	.	A	A	2020	2020	0	0	1	Pass	1487	533	0	0	NC_005089	158	2184	0.60584	GOOD	A	.	A	A	2184	2184	0
NC_005089	159	2154	0.618122	GOOD	C	.	C	C	2154	2154	0	0	1	Pass	1493	661	0	0	NC_005089	159	2219	0.63961	GOOD	C	.	C	C	2219	2219	0	0	1	Pass	1542	677	0	0	NC_005089	159	2343	0.649946	GOOD	C	.	C	C	2343	2343	0
NC_005089	160	1992	0.571634	GOOD	T	.	T	T	1992	1992	0	0	1	Pass	1325	667	0	0	NC_005089	160	2079	0.599256	GOOD	T	.	T	T	2079	2079	0	0	1	Pass	1382	697	0	0	NC_005089	160	2171	0.602233	GOOD	T	.	T	T	2171	2171	0
NC_005089	161	2056	0.589999	GOOD	T	.	T	T	2056	2056	0	0	1	Pass	1332	724	0	0	NC_005089	161	2082	0.600121	GOOD	T	.	T	T	2082	2081	1	0.0005	0.87509	Pass	1352	729	1	0	NC_005089	161	2185	0.606117	GOOD	T	.	T	T	2185	2185	0
NC_005089	162	2694	0.773083	GOOD	A	.	A	A	2694	2694	0	0	1	Pass	1464	1230	0	0	NC_005089	162	2754	0.793819	GOOD	A	.	A	A	2754	2754	0	0	1	Pass	1523	1231	0	0	NC_005089	162	2879	0.798632	GOOD	A	.	A	A	2879	2879	0
NC_005089	163	2274	0.652558	GOOD	A	.	A	A	2274	2274	0	0	1	Pass	1264	1010	0	0	NC_005089	163	2381	0.686305	GOOD	A	.	A	A	2381	2380	1	0.0004	0.87508	Pass	1332	1048	1	0	NC_005089	163	2467	0.684343	GOOD	A	.	A	A	2467	2467	0
NC_005089	164	2279	0.653992	GOOD	A	.	A	A	2279	2278	1	0.0004	0.87508	Pass	1249	1029	0	1	NC_005089	164	2400	0.691782	GOOD	A	.	A	A	2400	2400	0	0	1	Pass	1299	1101	0	0	NC_005089	164	2494	0.691833	GOOD	A	.	A	A	2494	2494	0
NC_005089	165	2082	0.59746	GOOD	A	.	A	A	2082	2082	0	0	1	Pass	1245	837	0	0	NC_005089	165	2160	0.622603	GOOD	A	.	A	A	2160	2160	0	0	1	Pass	1278	882	0	0	NC_005089	165	2231	0.618877	GOOD	A	.	A	A	2231	2231	0
NC_005089	166	2265	0.649975	GOOD	T	.	T	T	2265	2265	0	0	1	Pass	1395	870	0	0	NC_005089	166	2343	0.675352	GOOD	T	.	T	T	2343	2343	0	0	1	Pass	1434	909	0	0	NC_005089	166	2407	0.667699	GOOD	T	.	T	T	2407	2407	0
NC_005089	167	1978	0.567616	GOOD	T	.	T	T	1978	1977	1	0.0005	0.75006	Pass	1264	713	1	0	NC_005089	167	2042	0.588591	GOOD	T	.	T	T	2042	2042	0	0	1	Pass	1276	766	0	0	NC_005089	167	2084	0.5781	GOOD	T	.	T	T	2084	2084	0
NC_005089	168	1921	0.551259	GOOD	T	.	T	T	1921	1921	0	0	1	Pass	1290	631	0	0	NC_005089	168	1958	0.564379	GOOD	T	.	T	T	1958	1958	0	0	1	Pass	1297	661	0	0	NC_005089	168	2016	0.559236	GOOD	T	.	T	T	2016	2016	0
NC_005089	169	2046	0.58713	GOOD	A	.	A	A	2046	2046	0	0	1	Pass	1300	746	0	0	NC_005089	169	2065	0.59522	GOOD	A	.	A	A	2065	2065	0	0	1	Pass	1302	763	0	0	NC_005089	169	2195	0.608891	GOOD	A	.	A	A	2195	2195	0
NC_005089	170	2029	0.582251	GOOD	A	.	A	A	2029	2029	0	0	1	Pass	1423	606	0	0	NC_005089	170	2063	0.594644	GOOD	A	.	A	A	2063	2063	0	0	1	Pass	1438	625	0	0	NC_005089	170	2195	0.608891	GOOD	A	.	A	A	2195	2195	0
NC_005089	171	1932	0.554416	GOOD	G	.	G	G	1932	1930	2	0.001	0.5	Pass	1231	699	1	1	NC_005089	171	1950	0.562073	GOOD	G	.	G	G	1950	1950	0	0	1	Pass	1223	727	0	0	NC_005089	171	2087	0.578932	GOOD	G	.	G	G	2087	2087	0
NC_005089	172	1724	0.494727	GOOD	G	.	G	G	1724	1724	0	0	1	Pass	1149	575	0	0	NC_005089	172	1747	0.503559	GOOD	G	.	G	G	1747	1747	0	0	1	Pass	1158	589	0	0	NC_005089	172	1798	0.498763	GOOD	G	.	G	G	1798	1798	0
NC_005089	173	1625	0.466318	GOOD	A	.	A	A	1625	1625	0	0	1	Pass	1070	555	0	0	NC_005089	173	1665	0.479924	GOOD	A	.	A	A	1665	1663	2	0.0012	0.5	Pass	1091	572	2	0	NC_005089	173	1741	0.482952	GOOD	A	.	A	A	1741	1740	1
NC_005089	174	1739	0.499032	GOOD	G	.	G	G	1739	1739	0	0	1	Pass	1128	611	0	0	NC_005089	174	1745	0.502983	GOOD	G	.	G	G	1745	1745	0	0	1	Pass	1123	622	0	0	NC_005089	174	1833	0.508472	GOOD	G	.	G	G	1833	1832	1
NC_005089	175	1673	0.480092	GOOD	A	.	A	A	1673	1671	1	0.0006	0.75007	Pass	1107	564	0	1	NC_005089	175	1675	0.482806	GOOD	A	.	A	A	1675	1675	0	0	1	Pass	1096	579	0	0	NC_005089	175	1804	0.500428	GOOD	A	.	A	A	1804	1803	1
NC_005089	176	2023	0.580529	GOOD	G	.	G	G	2023	2023	0	0	1	Pass	1131	892	0	0	NC_005089	176	2062	0.594356	GOOD	G	.	G	G	2062	2062	0	0	1	Pass	1162	900	0	0	NC_005089	176	2119	0.587809	GOOD	G	.	G	G	2119	2119	0
NC_005089	177	1844	0.529163	GOOD	G	.	G	G	1844	1843	1	0.0005	0.75007	Pass	1121	722	1	0	NC_005089	177	1890	0.544778	GOOD	G	.	G	G	1890	1890	0	0	1	Pass	1152	738	0	0	NC_005089	177	1952	0.541483	GOOD	G	.	G	G	1952	1952	0
NC_005089	178	1790	0.513667	GOOD	G	.	G	G	1790	1789	1	0.0006	0.75007	Pass	1178	611	1	0	NC_005089	178	1766	0.509036	GOOD	G	.	G	G	1766	1766	0	0	1	Pass	1168	598	0	0	NC_005089	178	1849	0.512911	GOOD	G	.	G	G	1849	1847	2
NC_005089	179	760	0.218093	GOOD	T	.	T	T	760	760	0	0	1	Pass	89	671	0	0	NC_005089	179	756	0.217911	GOOD	T	.	T	T	756	756	0	0	1	Pass	94	662	0	0	NC_005089	179	826	0.229132	GOOD	T	.	T	T	826	825	1
NC_005089	180	941	0.270034	GOOD	A	.	A	A	941	940	1	0.0011	0.5	Pass	371	569	1	0	NC_005089	180	915	0.263742	GOOD	A	.	A	A	915	915	0	0	1	Pass	373	542	0	0	NC_005089	180	977	0.271019	GOOD	A	.	A	A	977	977	0
NC_005089	181	1279	0.367028	GOOD	T	.	T	T	1279	1279	0	0	1	Pass	769	510	0	0	NC_005089	181	1306	0.376445	GOOD	T	.	T	T	1306	1306	0	0	1	Pass	800	506	0	0	NC_005089	181	1364	0.378372	GOOD	T	.	T	T	1364	1364	0
NC_005089	182	1531	0.439343	GOOD	C	.	C	C	1531	1531	0	0	1	Pass	989	542	0	0	NC_005089	182	1613	0.464935	GOOD	C	.	C	C	1613	1613	0	0	1	Pass	1054	559	0	0	NC_005089	182	1647	0.456876	GOOD	C	.	C	C	1647	1647	0
NC_005089	183	2021	0.579956	GOOD	A	.	A	A	2021	2021	0	0	1	Pass	1398	623	0	0	NC_005089	183	2091	0.602715	GOOD	A	.	A	A	2091	2091	0	0	1	Pass	1468	623	0	0	NC_005089	183	2191	0.607781	GOOD	A	.	A	A	2191	2191	0
NC_005089	184	1720	0.493579	GOOD	A	.	A	A	1720	1720	0	0	1	Pass	1246	474	0	0	NC_005089	184	1749	0.504136	GOOD	A	.	A	A	1749	1749	0	0	1	Pass	1283	466	0	0	NC_005089	184	1838	0.509859	GOOD	A	.	A	A	1838	1838	0
NC_005089	185	1634	0.4689	GOOD	G	.	G	G	1634	1632	2	0.0012	0.5	Pass	1208	424	0	2	NC_005089	185	1639	0.472429	GOOD	G	.	G	G	1639	1636	3	0.0018	0.31239	Pass	1212	424	1	2	NC_005089	185	1708	0.473798	GOOD	G	.	G	G	1708	1706	1
NC_005089	186	1631	0.468039	GOOD	C	.	C	C	1631	1631	0	0	1	Pass	1194	437	0	0	NC_005089	186	1668	0.480788	GOOD	C	.	C	C	1668	1666	1	0.0006	0.75008	Pass	1205	461	1	0	NC_005089	186	1722	0.477681	GOOD	C	.	C	C	1722	1721	1
NC_005089	187	1649	0.473205	GOOD	A	.	A	A	1649	1649	0	0	1	Pass	1265	384	0	0	NC_005089	187	1652	0.476176	GOOD	A	.	A	A	1652	1651	1	0.0006	0.75008	Pass	1281	370	1	0	NC_005089	187	1736	0.481565	GOOD	A	.	A	A	1736	1734	2
NC_005089	188	1759	0.504771	GOOD	C	.	C	C	1759	1759	0	0	1	Pass	1319	440	0	0	NC_005089	188	1782	0.513648	GOOD	C	.	C	C	1782	1781	1	0.0006	0.75007	Pass	1332	449	1	0	NC_005089	188	1860	0.515962	GOOD	C	.	C	C	1860	1859	1
NC_005089	189	1778	0.510223	GOOD	A	.	A	A	1778	1778	0	0	1	Pass	1321	457	0	0	NC_005089	189	1820	0.524601	GOOD	A	.	A	A	1820	1820	0	0	1	Pass	1347	473	0	0	NC_005089	189	1918	0.532051	GOOD	A	.	A	A	1918	1918	0
NC_005089	190	1855	0.532319	GOOD	T	.	T	T	1855	1854	1	0.0005	0.75007	Pass	1317	537	0	1	NC_005089	190	1901	0.547949	GOOD	T	.	T	T	1901	1901	0	0	1	Pass	1366	535	0	0	NC_005089	190	1971	0.546754	GOOD	T	.	T	T	1971	1971	0
NC_005089	191	1906	0.546955	GOOD	T	.	T	T	1906	1904	2	0.001	0.5	Pass	1433	471	1	1	NC_005089	191	1871	0.539301	GOOD	T	.	T	T	1871	1871	0	0	1	Pass	1406	465	0	0	NC_005089	191	1962	0.544257	GOOD	T	.	T	T	1962	1961	1
NC_005089	192	2738	0.785709	GOOD	A	.	A	A	2738	2738	0	0	1	Pass	1425	1313	0	0	NC_005089	192	2802	0.807655	GOOD	A	.	A	A	2802	2802	0	0	1	Pass	1424	1378	0	0	NC_005089	192	2850	0.790587	GOOD	A	.	A	A	2850	2850	0
NC_005089	193	2601	0.746395	GOOD	A	.	A	A	2601	2601	0	0	1	Pass	1407	1194	0	0	NC_005089	193	2677	0.771625	GOOD	A	.	A	A	2677	2677	0	0	1	Pass	1458	1219	0	0	NC_005089	193	2732	0.757854	GOOD	A	.	A	A	2732	2732	0
NC_005089	194	1949	0.559294	GOOD	A	.	A	A	1949	1949	0	0	1	Pass	1373	576	0	0	NC_005089	194	2019	0.581961	GOOD	A	.	A	A	2019	2019	0	0	1	Pass	1443	576	0	0	NC_005089	194	2096	0.581428	GOOD	A	.	A	A	2096	2096	0
NC_005089	195	1789	0.51338	GOOD	A	.	A	A	1789	1789	0	0	1	Pass	1368	421	0	0	NC_005089	195	1874	0.540166	GOOD	A	.	A	A	1874	1874	0	0	1	Pass	1429	445	0	0	NC_005089	195	1936	0.537045	GOOD	A	.	A	A	1936	1936	0
NC_005089	196	1728	0.495875	GOOD	T	.	T	T	1728	1728	0	0	1	Pass	1400	328	0	0	NC_005089	196	1830	0.527484	GOOD	T	.	T	T	1830	1830	0	0	1	Pass	1456	374	0	0	NC_005089	196	1874	0.519846	GOOD	T	.	T	T	1874	1873	1
NC_005089	197	1612	0.462587	GOOD	A	.	A	A	1612	1611	1	0.0006	0.75008	Pass	1288	323	1	0	NC_005089	197	1702	0.490588	GOOD	A	.	A	A	1702	1702	0	0	1	Pass	1370	332	0	0	NC_005089	197	1717	0.476294	GOOD	A	.	A	A	1717	1717	0
NC_005089	198	1470	0.421838	GOOD	G	.	G	G	1470	1469	1	0.0007	0.75009	Pass	1157	312	1	0	NC_005089	198	1516	0.436975	GOOD	G	.	G	G	1516	1516	0	0	1	Pass	1189	327	0	0	NC_005089	198	1510	0.418873	GOOD	G	.	G	G	1510	1508	2
NC_005089	199	1450	0.416099	GOOD	C	.	C	C	1450	1450	0	0	1	Pass	1141	309	0	0	NC_005089	199	1508	0.434669	GOOD	C	.	C	C	1508	1508	0	0	1	Pass	1208	300	0	0	NC_005089	199	1575	0.436903	GOOD	C	.	C	C	1575	1575	0
NC_005089	200	1765	0.506493	GOOD	T	.	T	T	1765	1765	0	0	1	Pass	1166	599	0	0	NC_005089	200	1855	0.53469	GOOD	T	.	T	T	1855	1854	1	0.0005	0.75007	Pass	1259	595	1	0	NC_005089	200	1911	0.53011	GOOD	T	.	T	T	1911	1911	0
NC_005089	201	1697	0.486979	GOOD	T	.	T	T	1697	1697	0	0	1	Pass	1328	369	0	0	NC_005089	201	1724	0.49693	GOOD	T	.	T	T	1724	1723	1	0.0006	0.75007	Pass	1367	356	0	1	NC_005089	201	1810	0.502092	GOOD	T	.	T	T	1810	1810	0
NC_005089	202	1831	0.525432	GOOD	A	.	A	A	1831	1831	0	0	1	Pass	1302	529	0	0	NC_005089	202	1867	0.538148	GOOD	A	.	A	A	1867	1867	0	0	1	Pass	1344	523	0	0	NC_005089	202	1934	0.53649	GOOD	A	.	A	A	1934	1934	0
NC_005089	203	1577	0.452543	GOOD	A	.	A	A	1577	1576	1	0.0006	0.75008	Pass	1218	358	1	0	NC_005089	203	1625	0.468394	GOOD	A	.	A	A	1625	1625	0	0	1	Pass	1273	352	0	0	NC_005089	203	1685	0.467417	GOOD	A	.	A	A	1685	1685	0
NC_005089	204	1359	0.389985	GOOD	G	.	G	G	1359	1359	0	0	1	Pass	1146	213	0	0	NC_005089	204	1377	0.39691	GOOD	G	.	G	G	1377	1377	0	0	1	Pass	1192	185	0	0	NC_005089	204	1449	0.401951	GOOD	G	.	G	G	1449	1449	0
NC_005089	205	1309	0.375637	GOOD	A	.	A	A	1309	1308	1	0.0008	0.7501	Pass	1185	123	0	1	NC_005089	205	1352	0.389704	GOOD	A	.	A	A	1352	1352	0	0	1	Pass	1234	118	0	0	NC_005089	205	1415	0.39252	GOOD	A	.	A	A	1415	1415	0
NC_005089	206	1310	0.375924	GOOD	C	.	C	C	1310	1309	1	0.0008	0.7501	Pass	1205	104	1	0	NC_005089	206	1365	0.393451	GOOD	C	.	C	C	1365	1365	0	0	1	Pass	1266	99	0	0	NC_005089	206	1373	0.380869	GOOD	C	.	C	C	1373	1373	0
NC_005089	207	1293	0.371045	GOOD	A	.	A	A	1293	1293	0	0	1	Pass	1258	35	0	0	NC_005089	207	1373	0.395757	GOOD	A	.	A	A	1373	1373	0	0	1	Pass	1337	36	0	0	NC_005089	207	1407	0.3903	GOOD	A	.	A	A	1407	1406	1
NC_005089	208	1741	0.499605	GOOD	C	.	C	C	1741	1741	0	0	1	Pass	1175	566	0	0	NC_005089	208	1847	0.532384	GOOD	C	.	C	C	1847	1847	0	0	1	Pass	1283	564	0	0	NC_005089	208	1894	0.525394	GOOD	C	.	C	C	1894	1894	0
NC_005089	209	1440	0.413229	GOOD	C	.	C	C	1440	1440	0	0	1	Pass	1150	290	0	0	NC_005089	209	1524	0.439281	GOOD	C	.	C	C	1524	1524	0	0	1	Pass	1251	273	0	0	NC_005089	209	1592	0.441619	GOOD	C	.	C	C	1592	1592	0
NC_005089	210	1722	0.494153	GOOD	T	.	T	T	1722	1721	1	0.0006	0.75007	Pass	1133	588	0	1	NC_005089	210	1789	0.515666	GOOD	T	.	T	T	1789	1788	1	0.0006	0.75007	Pass	1220	568	0	1	NC_005089	210	1864	0.517072	GOOD	T	.	T	T	1864	1864	0
NC_005089	211	1479	0.424421	GOOD	T	.	T	T	1479	1478	1	0.0007	0.75008	Pass	1134	344	0	1	NC_005089	211	1541	0.444181	GOOD	T	.	T	T	1541	1541	0	0	1	Pass	1194	347	0	0	NC_005089	211	1603	0.444671	GOOD	T	.	T	T	1603	1602	1
NC_005089	212	1459	0.418681	GOOD	G	.	G	G	1459	1459	0	0	1	Pass	1089	370	0	0	NC_005089	212	1524	0.439281	GOOD	G	.	G	G	1524	1524	0	0	1	Pass	1170	354	0	0	NC_005089	212	1590	0.441064	GOOD	G	.	G	G	1590	1590	0
NC_005089	213	1817	0.521415	GOOD	C	.	C	C	1817	1816	1	0.0006	0.75007	Pass	1106	710	1	0	NC_005089	213	1906	0.54939	GOOD	C	.	C	C	1906	1906	0	0	1	Pass	1189	717	0	0	NC_005089	213	2005	0.556185	GOOD	C	.	C	C	2005	2003	1
NC_005089	214	1587	0.455413	GOOD	C	.	C	C	1587	1587	0	0	1	Pass	1143	444	0	0	NC_005089	214	1693	0.487994	GOOD	C	.	C	C	1693	1693	0	0	1	Pass	1238	455	0	0	NC_005089	214	1790	0.496544	GOOD	C	.	C	C	1790	1790	0
NC_005089	215	2553	0.732621	GOOD	T	.	T	T	2553	2552	1	0.0004	0.87507	Pass	1183	1369	1	0	NC_005089	215	2586	0.745395	GOOD	T	.	T	T	2586	2586	0	0	1	Pass	1244	1342	0	0	NC_005089	215	2757	0.764789	GOOD	T	.	T	T	2757	2757	0
NC_005089	216	2493	0.715403	GOOD	A	.	A	A	2493	2493	0	0	1	Pass	1197	1296	0	0	NC_005089	216	2545	0.733577	GOOD	A	.	A	A	2545	2544	1	0.0004	0.87507	Pass	1262	1282	0	1	NC_005089	216	2681	0.743707	GOOD	A	.	A	A	2681	2679	2
NC_005089	217	2427	0.696463	GOOD	G	.	G	G	2427	2426	1	0.0004	0.87508	Pass	1114	1312	1	0	NC_005089	217	2437	0.702447	GOOD	G	.	G	G	2437	2436	1	0.0004	0.87508	Pass	1146	1290	0	1	NC_005089	217	2531	0.702097	GOOD	G	.	G	G	2531	2531	0
NC_005089	218	2298	0.659445	GOOD	C	.	C	C	2298	2298	0	0	1	Pass	1096	1202	0	0	NC_005089	218	2367	0.68227	GOOD	C	.	C	C	2367	2367	0	0	1	Pass	1151	1216	0	0	NC_005089	218	2455	0.681015	GOOD	C	.	C	C	2455	2454	1
NC_005089	219	2204	0.63247	GOOD	C	.	C	C	2204	2204	0	0	1	Pass	1130	1074	0	0	NC_005089	219	2246	0.647392	GOOD	C	.	C	C	2246	2246	0	0	1	Pass	1187	1059	0	0	NC_005089	219	2360	0.654662	GOOD	C	.	C	C	2360	2360	0
NC_005089	220	2032	0.583112	GOOD	A	.	A	A	2032	2032	0	0	1	Pass	1192	840	0	0	NC_005089	220	2082	0.600121	GOOD	A	.	A	A	2082	2081	1	0.0005	0.87509	Pass	1250	831	1	0	NC_005089	220	2165	0.600569	GOOD	A	.	A	A	2165	2165	0
NC_005089	221	2024	0.580816	GOOD	C	.	C	C	2024	2024	0	0	1	Pass	1249	775	0	0	NC_005089	221	2074	0.597815	GOOD	C	.	C	C	2074	2073	1	0.0005	0.87509	Pass	1301	772	1	0	NC_005089	221	2155	0.597795	GOOD	C	.	C	C	2155	2155	0
NC_005089	222	1701	0.488127	GOOD	A	.	A	A	1701	1696	5	0.0029	0.10917	Pass	1219	477	5	0	NC_005089	222	1780	0.513071	GOOD	A	.	A	A	1780	1777	3	0.0017	0.31239	Pass	1281	496	2	1	NC_005089	222	1821	0.505144	GOOD	A	.	A	A	1821	1813	6
NC_005089	223	2673	0.767056	GOOD	C	.	C	C	2673	2673	0	0	1	Pass	1172	1501	0	0	NC_005089	223	2705	0.779696	GOOD	C	.	C	C	2705	2704	1	0.0004	0.87507	Pass	1198	1506	1	0	NC_005089	223	2828	0.784484	GOOD	C	.	C	C	2828	2826	2
NC_005089	224	2616	0.7507	GOOD	C	.	C	C	2616	2615	1	0.0004	0.87507	Pass	1079	1536	1	0	NC_005089	224	2593	0.747412	GOOD	C	.	C	C	2593	2593	0	0	1	Pass	1093	1500	0	0	NC_005089	224	2750	0.762847	GOOD	C	.	C	C	2750	2750	0
NC_005089	225	2606	0.74783	GOOD	C	.	C	C	2606	2606	0	0	1	Pass	1080	1526	0	0	NC_005089	225	2598	0.748854	GOOD	C	.	C	C	2598	2597	1	0.0004	0.87507	Pass	1096	1501	0	1	NC_005089	225	2754	0.763957	GOOD	C	.	C	C	2754	2754	0
NC_005089	226	2573	0.73836	GOOD	C	.	C	C	2573	2572	1	0.0004	0.87507	Pass	1063	1509	1	0	NC_005089	226	2613	0.753177	GOOD	C	.	C	C	2613	2613	0	0	1	Pass	1084	1529	0	0	NC_005089	226	2743	0.760906	GOOD	C	.	C	C	2743	2743	0
NC_005089	227	2580	0.740369	GOOD	C	.	C	C	2580	2580	0	0	1	Pass	1073	1507	0	0	NC_005089	227	2658	0.766148	GOOD	C	.	C	C	2658	2658	0	0	1	Pass	1117	1541	0	0	NC_005089	227	2736	0.758964	GOOD	C	.	C	C	2736	2736	0
NC_005089	228	2474	0.709951	GOOD	A	.	A	A	2474	2472	1	0.0004	0.87508	Pass	1131	1341	0	1	NC_005089	228	2642	0.761536	GOOD	A	.	A	A	2642	2639	3	0.0011	0.5	Pass	1185	1454	1	2	NC_005089	228	2662	0.738436	GOOD	A	.	A	A	2662	2659	2
NC_005089	229	2887	0.828467	GOOD	C	.	C	C	2887	2883	4	0.0014	0.34367	Pass	1221	1662	3	1	NC_005089	229	2957	0.852333	GOOD	C	.	C	C	2957	2953	2	0.0007	0.68756	Pass	1237	1716	1	1	NC_005089	229	3081	0.854666	GOOD	C	.	C	C	3081	3077	3
NC_005089	230	2705	0.776239	GOOD	G	.	G	G	2705	2703	2	0.0007	0.68757	Pass	1067	1636	0	2	NC_005089	230	2848	0.820914	GOOD	G	.	G	G	2848	2847	1	0.0004	0.87507	Pass	1135	1712	0	1	NC_005089	230	2856	0.792252	GOOD	G	.	G	G	2856	2856	0
NC_005089	231	2536	0.727742	GOOD	G	.	G	G	2536	2535	1	0.0004	0.87507	Pass	955	1580	0	1	NC_005089	231	2625	0.756636	GOOD	G	.	G	G	2625	2625	0	0	1	Pass	980	1645	0	0	NC_005089	231	2641	0.732611	GOOD	G	.	G	G	2641	2640	1
NC_005089	232	2518	0.722577	GOOD	G	.	G	G	2518	2515	2	0.0008	0.68757	Pass	955	1560	0	2	NC_005089	232	2551	0.735306	GOOD	G	.	G	G	2551	2551	0	0	1	Pass	960	1591	0	0	NC_005089	232	2570	0.712916	GOOD	G	.	G	G	2570	2569	1
NC_005089	233	2486	0.713394	GOOD	A	.	A	A	2486	2483	2	0.0008	0.68758	Pass	974	1509	0	2	NC_005089	233	2552	0.735594	GOOD	A	.	A	A	2552	2551	1	0.0004	0.87507	Pass	1030	1521	0	1	NC_005089	233	2533	0.702652	GOOD	A	.	A	A	2533	2532	1
NC_005089	234	2630	0.754717	GOOD	C	.	C	C	2630	2630	0	0	1	Pass	1059	1571	0	0	NC_005089	234	2682	0.773066	GOOD	C	.	C	C	2682	2682	0	0	1	Pass	1111	1571	0	0	NC_005089	234	2700	0.748977	GOOD	C	.	C	C	2700	2700	0
NC_005089	235	2609	0.748691	GOOD	T	.	T	T	2609	2609	0	0	1	Pass	1059	1550	0	0	NC_005089	235	2653	0.764707	GOOD	T	.	T	T	2653	2652	1	0.0004	0.87507	Pass	1085	1567	0	1	NC_005089	235	2759	0.765344	GOOD	T	.	T	T	2759	2759	0
NC_005089	236	2630	0.754717	GOOD	C	.	C	C	2630	2630	0	0	1	Pass	1111	1519	0	0	NC_005089	236	2692	0.775948	GOOD	C	.	C	C	2692	2692	0	0	1	Pass	1156	1536	0	0	NC_005089	236	2768	0.767841	GOOD	C	.	C	C	2768	2768	0
NC_005089	237	2783	0.798623	GOOD	A	.	A	A	2783	2782	1	0.0004	0.87507	Pass	1073	1709	1	0	NC_005089	237	2861	0.824661	GOOD	A	.	A	A	2861	2861	0	0	1	Pass	1131	1730	0	0	NC_005089	237	2972	0.82443	GOOD	A	.	A	A	2972	2971	1
NC_005089	238	2698	0.774231	GOOD	G	.	G	G	2698	2698	0	0	1	Pass	1071	1627	0	0	NC_005089	238	2762	0.796125	GOOD	G	.	G	G	2762	2758	2	0.0007	0.68757	Pass	1121	1637	1	1	NC_005089	238	2842	0.788368	GOOD	G	.	G	G	2842	2841	1
NC_005089	239	2661	0.763613	GOOD	C	.	C	C	2661	2661	0	0	1	Pass	1073	1588	0	0	NC_005089	239	2708	0.78056	GOOD	C	.	C	C	2708	2703	5	0.0018	0.22641	Pass	1102	1601	2	3	NC_005089	239	2831	0.785317	GOOD	C	.	C	C	2831	2830	1
NC_005089	240	2770	0.794892	GOOD	A	.	A	A	2770	2769	1	0.0004	0.87507	Pass	1101	1668	0	1	NC_005089	240	2817	0.811979	GOOD	A	.	A	A	2817	2815	2	0.0007	0.68757	Pass	1125	1690	1	1	NC_005089	240	2977	0.825817	GOOD	A	.	A	A	2977	2976	1
NC_005089	241	2851	0.818136	GOOD	G	.	G	G	2851	2851	0	0	1	Pass	1150	1701	0	0	NC_005089	241	2890	0.83302	GOOD	G	.	G	G	2890	2889	1	0.0003	0.87506	Pass	1171	1718	0	1	NC_005089	241	3005	0.833584	GOOD	G	.	G	G	3005	3005	0
NC_005089	242	2545	0.730325	GOOD	T	.	T	T	2545	2545	0	0	1	Pass	733	1812	0	0	NC_005089	242	2567	0.739918	GOOD	T	.	T	T	2567	2567	0	0	1	Pass	738	1829	0	0	NC_005089	242	2705	0.750364	GOOD	T	.	T	T	2705	2701	3
NC_005089	243	2455	0.704498	GOOD	G	.	G	G	2455	2454	1	0.0004	0.87508	Pass	868	1586	0	1	NC_005089	243	2533	0.730118	GOOD	G	.	G	G	2533	2533	0	0	1	Pass	905	1628	0	0	NC_005089	243	2623	0.727618	GOOD	G	.	G	G	2623	2623	0
NC_005089	244	2856	0.819571	GOOD	A	.	A	A	2856	2853	3	0.0011	0.5	Pass	1020	1833	2	1	NC_005089	244	2907	0.837921	GOOD	A	.	A	A	2907	2907	0	0	1	Pass	1069	1838	0	0	NC_005089	244	3030	0.840519	GOOD	A	.	A	A	3030	3029	1
NC_005089	245	3076	0.882703	GOOD	T	.	T	T	3076	3075	1	0.0003	0.93756	Pass	1253	1822	0	1	NC_005089	245	3122	0.899893	GOOD	T	.	T	T	3122	3122	0	0	1	Pass	1301	1821	0	0	NC_005089	245	3268	0.90654	GOOD	T	.	T	T	3268	3267	1
NC_005089	246	3177	0.911687	GOOD	A	.	A	A	3177	3177	0	0	1	Pass	1382	1795	0	0	NC_005089	246	3209	0.92497	GOOD	A	.	A	A	3209	3207	2	0.0006	0.8126	Pass	1396	1811	1	1	NC_005089	246	3359	0.931783	GOOD	A	.	A	A	3359	3359	0
NC_005089	247	2929	0.840519	GOOD	A	.	A	A	2929	2929	0	0	1	Pass	1218	1711	0	0	NC_005089	247	2955	0.851756	GOOD	A	.	A	A	2955	2955	0	0	1	Pass	1235	1720	0	0	NC_005089	247	3128	0.867704	GOOD	A	.	A	A	3128	3127	1
NC_005089	248	2968	0.851711	GOOD	A	.	A	A	2968	2968	0	0	1	Pass	1203	1765	0	0	NC_005089	248	2999	0.864439	GOOD	A	.	A	A	2999	2999	0	0	1	Pass	1234	1765	0	0	NC_005089	248	3171	0.879632	GOOD	A	.	A	A	3171	3171	0
NC_005089	249	2883	0.827319	GOOD	T	.	T	T	2883	2883	0	0	1	Pass	1350	1533	0	0	NC_005089	249	2926	0.843397	GOOD	T	.	T	T	2926	2926	0	0	1	Pass	1373	1553	0	0	NC_005089	249	3108	0.862156	GOOD	T	.	T	T	3108	3107	1
NC_005089	250	2967	0.851424	GOOD	A	.	A	A	2967	2967	0	0	1	Pass	1395	1572	0	0	NC_005089	250	3031	0.873663	GOOD	A	.	A	A	3031	3031	0	0	1	Pass	1449	1582	0	0	NC_005089	250	3183	0.882961	GOOD	A	.	A	A	3183	3183	0
NC_005089	251	2853	0.81871	GOOD	T	.	T	T	2853	2853	0	0	1	Pass	1512	1341	0	0	NC_005089	251	2908	0.838209	GOOD	T	.	T	T	2908	2908	0	0	1	Pass	1542	1366	0	0	NC_005089	251	3059	0.848564	GOOD	T	.	T	T	3059	3057	1
NC_005089	252	2941	0.843963	GOOD	T	.	T	T	2941	2940	1	0.0003	0.87506	Pass	1525	1415	1	0	NC_005089	252	2984	0.860115	GOOD	T	.	T	T	2984	2983	1	0.0003	0.87506	Pass	1551	1432	1	0	NC_005089	252	3110	0.862711	GOOD	T	.	T	T	3110	3110	0
NC_005089	253	2942	0.84425	GOOD	A	.	A	A	2942	2942	0	0	1	Pass	1493	1449	0	0	NC_005089	253	3013	0.868474	GOOD	A	.	A	A	3013	3013	0	0	1	Pass	1542	1471	0	0	NC_005089	253	3110	0.862711	GOOD	A	.	A	A	3110	3109	1
NC_005089	254	2676	0.767917	GOOD	A	.	A	A	2676	2676	0	0	1	Pass	1392	1284	0	0	NC_005089	254	2756	0.794396	GOOD	A	.	A	A	2756	2756	0	0	1	Pass	1417	1339	0	0	NC_005089	254	2822	0.78282	GOOD	A	.	A	A	2822	2822	0
NC_005089	255	2447	0.702202	GOOD	G	.	G	G	2447	2446	1	0.0004	0.87508	Pass	1219	1227	1	0	NC_005089	255	2458	0.7085	GOOD	G	.	G	G	2458	2458	0	0	1	Pass	1205	1253	0	0	NC_005089	255	2595	0.719851	GOOD	G	.	G	G	2595	2591	4
NC_005089	256	2509	0.719994	GOOD	C	.	C	C	2509	2504	5	0.002	0.2264	Pass	1244	1260	2	3	NC_005089	256	2596	0.748277	GOOD	C	.	C	C	2596	2595	1	0.0004	0.87507	Pass	1286	1309	0	1	NC_005089	256	2715	0.753138	GOOD	C	.	C	C	2715	2711	4
NC_005089	257	2585	0.741804	GOOD	A	.	A	A	2585	2584	1	0.0004	0.87507	Pass	1293	1291	1	0	NC_005089	257	2640	0.76096	GOOD	A	.	A	A	2640	2639	1	0.0004	0.87507	Pass	1318	1321	0	1	NC_005089	257	2775	0.769782	GOOD	A	.	A	A	2775	2773	2
NC_005089	258	2529	0.725734	GOOD	A	.	A	A	2529	2529	0	0	1	Pass	1277	1252	0	0	NC_005089	258	2639	0.760672	GOOD	A	.	A	A	2639	2639	0	0	1	Pass	1302	1337	0	0	NC_005089	258	2703	0.74981	GOOD	A	.	A	A	2703	2703	0
NC_005089	259	2497	0.716551	GOOD	T	.	T	T	2497	2496	1	0.0004	0.87508	Pass	1284	1212	1	0	NC_005089	259	2530	0.729253	GOOD	T	.	T	T	2530	2529	1	0.0004	0.87507	Pass	1323	1206	0	1	NC_005089	259	2656	0.736772	GOOD	T	.	T	T	2656	2656	0
NC_005089	260	2449	0.702776	GOOD	A	.	A	A	2449	2449	0	0	1	Pass	1240	1209	0	0	NC_005089	260	2503	0.721471	GOOD	A	.	A	A	2503	2503	0	0	1	Pass	1285	1218	0	0	NC_005089	260	2587	0.717631	GOOD	A	.	A	A	2587	2587	0
NC_005089	261	2231	0.640218	GOOD	A	.	A	A	2231	2231	0	0	1	Pass	1142	1089	0	0	NC_005089	261	2297	0.662093	GOOD	A	.	A	A	2297	2297	0	0	1	Pass	1162	1135	0	0	NC_005089	261	2365	0.656049	GOOD	A	.	A	A	2365	2364	1
NC_005089	262	2186	0.627305	GOOD	A	.	A	A	2186	2186	0	0	1	Pass	1211	975	0	0	NC_005089	262	2207	0.636151	GOOD	A	.	A	A	2207	2207	0	0	1	Pass	1227	980	0	0	NC_005089	262	2272	0.630251	GOOD	A	.	A	A	2272	2272	0
NC_005089	263	2636	0.756439	GOOD	C	.	C	C	2636	2636	0	0	1	Pass	1264	1372	0	0	NC_005089	263	2601	0.749718	GOOD	C	.	C	C	2601	2600	1	0.0004	0.87507	Pass	1264	1336	1	0	NC_005089	263	2759	0.765344	GOOD	C	.	C	C	2759	2759	0
NC_005089	264	2519	0.722864	GOOD	G	.	G	G	2519	2519	0	0	1	Pass	1225	1294	0	0	NC_005089	264	2556	0.736747	GOOD	G	.	G	G	2556	2555	1	0.0004	0.87507	Pass	1255	1300	1	0	NC_005089	264	2688	0.745649	GOOD	G	.	G	G	2688	2686	1
NC_005089	265	2418	0.693881	GOOD	A	.	A	A	2418	2418	0	0	1	Pass	1105	1313	0	0	NC_005089	265	2463	0.709941	GOOD	A	.	A	A	2463	2462	1	0.0004	0.87508	Pass	1122	1340	0	1	NC_005089	265	2575	0.714303	GOOD	A	.	A	A	2575	2575	0
NC_005089	266	2302	0.660593	GOOD	A	.	A	A	2302	2302	0	0	1	Pass	1018	1284	0	0	NC_005089	266	2341	0.674775	GOOD	A	.	A	A	2341	2341	0	0	1	Pass	1055	1286	0	0	NC_005089	266	2448	0.679073	GOOD	A	.	A	A	2448	2448	0
NC_005089	267	2267	0.650549	GOOD	A	.	A	A	2267	2267	0	0	1	Pass	999	1268	0	0	NC_005089	267	2306	0.664687	GOOD	A	.	A	A	2306	2305	1	0.0004	0.87508	Pass	1021	1284	1	0	NC_005089	267	2410	0.668532	GOOD	A	.	A	A	2410	2410	0
NC_005089	268	2215	0.635627	GOOD	G	.	G	G	2215	2214	1	0.0005	0.87508	Pass	998	1216	1	0	NC_005089	268	2280	0.657193	GOOD	G	.	G	G	2280	2280	0	0	1	Pass	1032	1248	0	0	NC_005089	268	2377	0.659378	GOOD	G	.	G	G	2377	2377	0
NC_005089	269	1772	0.508501	GOOD	T	.	T	T	1772	1772	0	0	1	Pass	580	1192	0	0	NC_005089	269	1815	0.52316	GOOD	T	.	T	T	1815	1815	0	0	1	Pass	598	1217	0	0	NC_005089	269	1842	0.510969	GOOD	T	.	T	T	1842	1841	1
NC_005089	270	1872	0.537198	GOOD	T	.	T	T	1872	1871	1	0.0005	0.75007	Pass	709	1162	0	1	NC_005089	270	1958	0.564379	GOOD	T	.	T	T	1958	1958	0	0	1	Pass	763	1195	0	0	NC_005089	270	1968	0.545921	GOOD	T	.	T	T	1968	1968	0
NC_005089	271	2591	0.743525	GOOD	T	.	T	T	2591	2589	1	0.0004	0.87507	Pass	1103	1486	0	1	NC_005089	271	2658	0.766148	GOOD	T	.	T	T	2658	2658	0	0	1	Pass	1129	1529	0	0	NC_005089	271	2750	0.762847	GOOD	T	.	T	T	2750	2749	1
NC_005089	272	2261	0.648827	GOOD	G	.	G	G	2261	2261	0	0	1	Pass	986	1275	0	0	NC_005089	272	2287	0.65921	GOOD	G	.	G	G	2287	2287	0	0	1	Pass	1008	1279	0	0	NC_005089	272	2341	0.649391	GOOD	G	.	G	G	2341	2339	1
NC_005089	273	2135	0.61267	GOOD	A	.	A	A	2135	2135	0	0	1	Pass	954	1181	0	0	NC_005089	273	2149	0.619433	GOOD	A	.	A	A	2149	2148	1	0.0005	0.87509	Pass	959	1189	0	1	NC_005089	273	2199	0.61	GOOD	A	.	A	A	2199	2198	1
NC_005089	274	2337	0.670636	GOOD	C	.	C	C	2337	2337	0	0	1	Pass	1025	1312	0	0	NC_005089	274	2430	0.700429	GOOD	C	.	C	C	2430	2429	1	0.0004	0.87508	Pass	1080	1349	1	0	NC_005089	274	2468	0.684621	GOOD	C	.	C	C	2468	2468	0
NC_005089	275	2360	0.677237	GOOD	T	.	T	T	2360	2360	0	0	1	Pass	1073	1287	0	0	NC_005089	275	2436	0.702158	GOOD	T	.	T	T	2436	2436	0	0	1	Pass	1114	1322	0	0	NC_005089	275	2509	0.695994	GOOD	T	.	T	T	2509	2508	1
NC_005089	276	2474	0.709951	GOOD	A	.	A	A	2474	2472	2	0.0008	0.68758	Pass	969	1503	1	1	NC_005089	276	2586	0.745395	GOOD	A	.	A	A	2586	2585	1	0.0004	0.87507	Pass	1028	1557	1	0	NC_005089	276	2700	0.748977	GOOD	A	.	A	A	2700	2700	0
NC_005089	277	2307	0.662027	GOOD	A	.	A	A	2307	2307	0	0	1	Pass	948	1359	0	0	NC_005089	277	2422	0.698123	GOOD	A	.	A	A	2422	2422	0	0	1	Pass	1012	1410	0	0	NC_005089	277	2466	0.684066	GOOD	A	.	A	A	2466	2466	0
NC_005089	278	2305	0.661454	GOOD	G	.	G	G	2305	2305	0	0	1	Pass	979	1326	0	0	NC_005089	278	2408	0.694088	GOOD	G	.	G	G	2408	2408	0	0	1	Pass	1032	1376	0	0	NC_005089	278	2408	0.667977	GOOD	G	.	G	G	2408	2408	0
NC_005089	279	2349	0.67408	GOOD	T	.	T	T	2349	2349	0	0	1	Pass	916	1433	0	0	NC_005089	279	2455	0.707635	GOOD	T	.	T	T	2455	2454	1	0.0004	0.87508	Pass	947	1507	0	1	NC_005089	279	2541	0.704871	GOOD	T	.	T	T	2541	2540	1
NC_005089	280	2429	0.697037	GOOD	T	.	T	T	2429	2429	0	0	1	Pass	1091	1338	0	0	NC_005089	280	2534	0.730406	GOOD	T	.	T	T	2534	2534	0	0	1	Pass	1125	1409	0	0	NC_005089	280	2601	0.721515	GOOD	T	.	T	T	2601	2600	1
NC_005089	281	2418	0.693881	GOOD	A	.	A	A	2418	2418	0	0	1	Pass	1241	1177	0	0	NC_005089	281	2537	0.731271	GOOD	A	.	A	A	2537	2536	1	0.0004	0.87507	Pass	1307	1229	1	0	NC_005089	281	2627	0.728727	GOOD	A	.	A	A	2627	2625	2
NC_005089	282	1951	0.559868	GOOD	T	.	T	T	1951	1950	1	0.0005	0.75006	Pass	1325	625	0	1	NC_005089	282	2048	0.59032	GOOD	T	.	T	T	2048	2047	1	0.0005	0.87509	Pass	1391	656	1	0	NC_005089	282	2099	0.582261	GOOD	T	.	T	T	2099	2098	1
NC_005089	283	1702	0.488414	GOOD	A	.	A	A	1702	1702	0	0	1	Pass	1357	345	0	0	NC_005089	283	1806	0.520566	GOOD	A	.	A	A	1806	1805	1	0.0006	0.75007	Pass	1438	367	1	0	NC_005089	283	1841	0.510692	GOOD	A	.	A	A	1841	1841	0
NC_005089	284	2196	0.630174	GOOD	C	.	C	C	2196	2196	0	0	1	Pass	1123	1073	0	0	NC_005089	284	2345	0.675928	GOOD	C	.	C	C	2345	2344	1	0.0004	0.87508	Pass	1214	1130	1	0	NC_005089	284	2428	0.673525	GOOD	C	.	C	C	2428	2427	1
NC_005089	285	2101	0.602913	GOOD	C	.	C	C	2101	2101	0	0	1	Pass	1095	1006	0	0	NC_005089	285	2210	0.637016	GOOD	C	.	C	C	2210	2209	1	0.0005	0.87508	Pass	1145	1064	1	0	NC_005089	285	2348	0.651333	GOOD	C	.	C	C	2348	2348	0
NC_005089	286	2030	0.582538	GOOD	T	.	T	T	2030	2030	0	0	1	Pass	1124	906	0	0	NC_005089	286	2117	0.610209	GOOD	T	.	T	T	2117	2114	2	0.0009	0.68759	Pass	1141	973	1	1	NC_005089	286	2227	0.617768	GOOD	T	.	T	T	2227	2226	1
NC_005089	287	2327	0.667767	GOOD	C	.	C	C	2327	2327	0	0	1	Pass	1156	1171	0	0	NC_005089	287	2388	0.688323	GOOD	C	.	C	C	2388	2388	0	0	1	Pass	1189	1199	0	0	NC_005089	287	2490	0.690724	GOOD	C	.	C	C	2490	2490	0
NC_005089	288	2366	0.678958	GOOD	T	.	T	T	2366	2365	1	0.0004	0.87508	Pass	1254	1111	1	0	NC_005089	288	2480	0.714841	GOOD	T	.	T	T	2480	2480	0	0	1	Pass	1324	1156	0	0	NC_005089	288	2683	0.744262	GOOD	T	.	T	T	2683	2683	0
NC_005089	289	2428	0.69675	GOOD	T	.	T	T	2428	2428	0	0	1	Pass	1263	1165	0	0	NC_005089	289	2535	0.730694	GOOD	T	.	T	T	2535	2534	1	0.0004	0.87507	Pass	1336	1198	0	1	NC_005089	289	2740	0.760073	GOOD	T	.	T	T	2740	2740	0
NC_005089	290	2500	0.717412	GOOD	A	.	A	A	2500	2499	1	0.0004	0.87508	Pass	1256	1243	1	0	NC_005089	290	2536	0.730983	GOOD	A	.	A	A	2536	2535	1	0.0004	0.87507	Pass	1297	1238	0	1	NC_005089	290	2750	0.762847	GOOD	A	.	A	A	2750	2750	0
NC_005089	291	2151	0.617261	GOOD	G	.	G	G	2151	2151	0	0	1	Pass	1233	918	0	0	NC_005089	291	2303	0.663822	GOOD	G	.	G	G	2303	2302	1	0.0004	0.87508	Pass	1321	981	1	0	NC_005089	291	2400	0.665758	GOOD	G	.	G	G	2400	2400	0
NC_005089	292	2086	0.598608	GOOD	G	.	G	G	2086	2085	1	0.0005	0.87509	Pass	1225	860	1	0	NC_005089	292	2147	0.618856	GOOD	G	.	G	G	2147	2147	0	0	1	Pass	1282	865	0	0	NC_005089	292	2256	0.625812	GOOD	G	.	G	G	2256	2255	1
NC_005089	293	2159	0.619557	GOOD	G	.	G	G	2159	2158	1	0.0005	0.87509	Pass	1192	966	0	1	NC_005089	293	2254	0.649698	GOOD	G	.	G	G	2254	2253	1	0.0004	0.87508	Pass	1271	982	1	0	NC_005089	293	2376	0.6591	GOOD	G	.	G	G	2376	2376	0
NC_005089	294	1723	0.49444	GOOD	T	.	T	T	1723	1721	1	0.0006	0.75007	Pass	681	1040	1	0	NC_005089	294	1849	0.53296	GOOD	T	.	T	T	1849	1847	2	0.0011	0.5	Pass	751	1096	1	1	NC_005089	294	1876	0.520401	GOOD	T	.	T	T	1876	1876	0
NC_005089	295	1910	0.548102	GOOD	T	.	T	T	1910	1910	0	0	1	Pass	889	1021	0	0	NC_005089	295	1984	0.571873	GOOD	T	.	T	T	1984	1984	0	0	1	Pass	933	1051	0	0	NC_005089	295	2104	0.583648	GOOD	T	.	T	T	2104	2104	0
NC_005089	296	2061	0.591434	GOOD	G	.	G	G	2061	2061	0	0	1	Pass	1050	1011	0	0	NC_005089	296	2142	0.617415	GOOD	G	.	G	G	2142	2141	1	0.0005	0.87509	Pass	1106	1035	1	0	NC_005089	296	2242	0.621929	GOOD	G	.	G	G	2242	2242	0
NC_005089	297	2350	0.674367	GOOD	G	.	G	G	2350	2349	1	0.0004	0.87508	Pass	1155	1194	0	1	NC_005089	297	2449	0.705906	GOOD	G	.	G	G	2449	2449	0	0	1	Pass	1233	1216	0	0	NC_005089	297	2572	0.71347	GOOD	G	.	G	G	2572	2571	1
NC_005089	298	1809	0.519119	GOOD	T	.	T	T	1809	1807	2	0.0011	0.5	Pass	785	1022	1	1	NC_005089	298	1885	0.543337	GOOD	T	.	T	T	1885	1885	0	0	1	Pass	836	1049	0	0	NC_005089	298	2033	0.563952	GOOD	T	.	T	T	2033	2033	0
NC_005089	299	1954	0.560729	GOOD	A	.	A	A	1954	1954	0	0	1	Pass	933	1021	0	0	NC_005089	299	2049	0.590609	GOOD	A	.	A	A	2049	2049	0	0	1	Pass	977	1072	0	0	NC_005089	299	2157	0.59835	GOOD	A	.	A	A	2157	2157	0
NC_005089	300	2110	0.605495	GOOD	A	.	A	A	2110	2110	0	0	1	Pass	1091	1019	0	0	NC_005089	300	2216	0.638745	GOOD	A	.	A	A	2216	2216	0	0	1	Pass	1136	1080	0	0	NC_005089	300	2360	0.654662	GOOD	A	.	A	A	2360	2360	0
NC_005089	301	2147	0.616113	GOOD	A	.	A	A	2147	2147	0	0	1	Pass	1133	1014	0	0	NC_005089	301	2205	0.635574	GOOD	A	.	A	A	2205	2205	0	0	1	Pass	1163	1042	0	0	NC_005089	301	2333	0.647172	GOOD	A	.	A	A	2333	2333	0
NC_005089	302	2319	0.665471	GOOD	T	.	T	T	2319	2319	0	0	1	Pass	1334	985	0	0	NC_005089	302	2348	0.676793	GOOD	T	.	T	T	2348	2348	0	0	1	Pass	1387	961	0	0	NC_005089	302	2526	0.70071	GOOD	T	.	T	T	2526	2526	0
NC_005089	303	2356	0.676089	GOOD	T	.	T	T	2356	2355	1	0.0004	0.87508	Pass	1350	1005	0	1	NC_005089	303	2403	0.692646	GOOD	T	.	T	T	2403	2403	0	0	1	Pass	1386	1017	0	0	NC_005089	303	2585	0.717077	GOOD	T	.	T	T	2585	2585	0
NC_005089	304	2294	0.658297	GOOD	T	.	T	T	2294	2294	0	0	1	Pass	1255	1039	0	0	NC_005089	304	2320	0.668722	GOOD	T	.	T	T	2320	2319	1	0.0004	0.87508	Pass	1291	1028	0	1	NC_005089	304	2499	0.69322	GOOD	T	.	T	T	2499	2499	0
NC_005089	305	2284	0.655427	GOOD	C	.	C	C	2284	2284	0	0	1	Pass	1264	1020	0	0	NC_005089	305	2363	0.681117	GOOD	C	.	C	C	2363	2363	0	0	1	Pass	1316	1047	0	0	NC_005089	305	2494	0.691833	GOOD	C	.	C	C	2494	2494	0
NC_005089	306	2256	0.647392	GOOD	G	.	G	G	2256	2256	0	0	1	Pass	1227	1029	0	0	NC_005089	306	2348	0.676793	GOOD	G	.	G	G	2348	2348	0	0	1	Pass	1277	1071	0	0	NC_005089	306	2523	0.699878	GOOD	G	.	G	G	2523	2523	0
NC_005089	307	1983	0.569051	GOOD	T	.	T	T	1983	1983	0	0	1	Pass	974	1009	0	0	NC_005089	307	2076	0.598391	GOOD	T	.	T	T	2076	2075	1	0.0005	0.87509	Pass	1027	1048	1	0	NC_005089	307	2172	0.602511	GOOD	T	.	T	T	2172	2168	3
NC_005089	308	2074	0.595165	GOOD	G	.	G	G	2074	2074	0	0	1	Pass	1104	970	0	0	NC_005089	308	2118	0.610497	GOOD	G	.	G	G	2118	2117	1	0.0005	0.87509	Pass	1121	996	1	0	NC_005089	308	2242	0.621929	GOOD	G	.	G	G	2242	2242	0
NC_005089	309	2111	0.605782	GOOD	C	.	C	C	2111	2106	5	0.0024	0.22637	Pass	1135	971	2	3	NC_005089	309	2196	0.63298	GOOD	C	.	C	C	2196	2193	2	0.0009	0.68759	Pass	1198	995	1	1	NC_005089	309	2336	0.648004	GOOD	C	.	C	C	2336	2329	7
NC_005089	310	2241	0.643088	GOOD	C	.	C	C	2241	2239	1	0.0004	0.87508	Pass	1185	1054	0	1	NC_005089	310	2322	0.669299	GOOD	C	.	C	C	2322	2320	1	0.0004	0.87508	Pass	1247	1073	1	0	NC_005089	310	2486	0.689614	GOOD	C	.	C	C	2486	2486	0
NC_005089	311	2287	0.656288	GOOD	A	.	A	A	2287	2286	1	0.0004	0.87508	Pass	1251	1035	1	0	NC_005089	311	2331	0.671893	GOOD	A	.	A	A	2331	2331	0	0	1	Pass	1308	1023	0	0	NC_005089	311	2487	0.689891	GOOD	A	.	A	A	2487	2485	2
NC_005089	312	2118	0.607791	GOOD	G	.	G	G	2118	2117	1	0.0005	0.87509	Pass	1149	968	0	1	NC_005089	312	2205	0.635574	GOOD	G	.	G	G	2205	2205	0	0	1	Pass	1221	984	0	0	NC_005089	312	2298	0.637463	GOOD	G	.	G	G	2298	2297	1
NC_005089	313	2044	0.586556	GOOD	C	.	C	C	2044	2042	1	0.0005	0.87509	Pass	1159	883	1	0	NC_005089	313	2109	0.607903	GOOD	C	.	C	C	2109	2108	1	0.0005	0.87509	Pass	1215	893	0	1	NC_005089	313	2234	0.619709	GOOD	C	.	C	C	2234	2234	0
NC_005089	314	1892	0.542937	GOOD	C	.	C	C	1892	1891	1	0.0005	0.75007	Pass	1153	738	1	0	NC_005089	314	1969	0.567549	GOOD	C	.	C	C	1969	1968	1	0.0005	0.75006	Pass	1218	750	1	0	NC_005089	314	2052	0.569223	GOOD	C	.	C	C	2052	2052	0
NC_005089	315	1681	0.482388	GOOD	A	.	A	A	1681	1681	0	0	1	Pass	1167	514	0	0	NC_005089	315	1763	0.508171	GOOD	A	.	A	A	1763	1763	0	0	1	Pass	1241	522	0	0	NC_005089	315	1849	0.512911	GOOD	A	.	A	A	1849	1849	0
NC_005089	316	2181	0.62587	GOOD	C	.	C	C	2181	2181	0	0	1	Pass	1224	957	0	0	NC_005089	316	2274	0.655463	GOOD	C	.	C	C	2274	2274	0	0	1	Pass	1301	973	0	0	NC_005089	316	2453	0.68046	GOOD	C	.	C	C	2453	2453	0
NC_005089	317	2300	0.660019	GOOD	C	.	C	C	2300	2300	0	0	1	Pass	1156	1144	0	0	NC_005089	317	2355	0.678811	GOOD	C	.	C	C	2355	2353	2	0.0008	0.68758	Pass	1206	1147	2	0	NC_005089	317	2527	0.700987	GOOD	C	.	C	C	2527	2527	0
NC_005089	318	2286	0.656001	GOOD	G	.	G	G	2286	2285	1	0.0004	0.87508	Pass	1082	1203	1	0	NC_005089	318	2331	0.671893	GOOD	G	.	G	G	2331	2331	0	0	1	Pass	1149	1182	0	0	NC_005089	318	2508	0.695717	GOOD	G	.	G	G	2508	2506	2
NC_005089	319	2325	0.667193	GOOD	C	.	C	C	2325	2324	1	0.0004	0.87508	Pass	1126	1198	1	0	NC_005089	319	2374	0.684287	GOOD	C	.	C	C	2374	2372	2	0.0008	0.68758	Pass	1174	1198	1	1	NC_005089	319	2532	0.702374	GOOD	C	.	C	C	2532	2529	3
NC_005089	320	2256	0.647392	GOOD	G	.	G	G	2256	2256	0	0	1	Pass	1046	1210	0	0	NC_005089	320	2298	0.662381	GOOD	G	.	G	G	2298	2297	1	0.0004	0.87508	Pass	1091	1206	0	1	NC_005089	320	2454	0.680737	GOOD	G	.	G	G	2454	2454	0
NC_005089	321	2246	0.644523	GOOD	G	.	G	G	2246	2246	0	0	1	Pass	953	1293	0	0	NC_005089	321	2307	0.664975	GOOD	G	.	G	G	2307	2306	1	0.0004	0.87508	Pass	1008	1298	0	1	NC_005089	321	2498	0.692943	GOOD	G	.	G	G	2498	2498	0
NC_005089	322	1755	0.503623	GOOD	T	.	T	T	1755	1755	0	0	1	Pass	502	1253	0	0	NC_005089	322	1793	0.516819	GOOD	T	.	T	T	1793	1792	1	0.0006	0.75007	Pass	540	1252	0	1	NC_005089	322	1968	0.545921	GOOD	T	.	T	T	1968	1965	2
NC_005089	323	1955	0.561016	GOOD	C	.	C	C	1955	1955	0	0	1	Pass	667	1288	0	0	NC_005089	323	2007	0.578502	GOOD	C	.	C	C	2007	2007	0	0	1	Pass	689	1318	0	0	NC_005089	323	2128	0.590305	GOOD	C	.	C	C	2128	2127	1
NC_005089	324	2211	0.634479	GOOD	A	.	A	A	2211	2211	0	0	1	Pass	878	1333	0	0	NC_005089	324	2278	0.656616	GOOD	A	.	A	A	2278	2277	1	0.0004	0.87508	Pass	912	1365	1	0	NC_005089	324	2467	0.684343	GOOD	A	.	A	A	2467	2466	1
NC_005089	325	2238	0.642227	GOOD	T	.	T	T	2238	2238	0	0	1	Pass	1003	1235	0	0	NC_005089	325	2305	0.664399	GOOD	T	.	T	T	2305	2305	0	0	1	Pass	1064	1241	0	0	NC_005089	325	2487	0.689891	GOOD	T	.	T	T	2487	2487	0
NC_005089	326	2368	0.679532	GOOD	A	.	A	A	2368	2368	0	0	1	Pass	1260	1108	0	0	NC_005089	326	2430	0.700429	GOOD	A	.	A	A	2430	2429	1	0.0004	0.87508	Pass	1303	1126	1	0	NC_005089	326	2684	0.744539	GOOD	A	.	A	A	2684	2684	0
NC_005089	327	2256	0.647392	GOOD	C	.	C	C	2256	2255	1	0.0004	0.87508	Pass	1108	1147	0	1	NC_005089	327	2313	0.666705	GOOD	C	.	C	C	2313	2313	0	0	1	Pass	1165	1148	0	0	NC_005089	327	2580	0.71569	GOOD	C	.	C	C	2580	2575	5
NC_005089	328	2294	0.658297	GOOD	G	.	G	G	2294	2294	0	0	1	Pass	1070	1224	0	0	NC_005089	328	2329	0.671316	GOOD	G	.	G	G	2329	2329	0	0	1	Pass	1100	1229	0	0	NC_005089	328	2612	0.724566	GOOD	G	.	G	G	2612	2612	0
NC_005089	329	2334	0.669775	GOOD	A	.	A	A	2334	2334	0	0	1	Pass	916	1418	0	0	NC_005089	329	2317	0.667858	GOOD	A	.	A	A	2317	2315	1	0.0004	0.87508	Pass	928	1387	0	1	NC_005089	329	2548	0.706813	GOOD	A	.	A	A	2548	2546	2
NC_005089	330	2121	0.608652	GOOD	T	.	T	T	2121	2121	0	0	1	Pass	988	1133	0	0	NC_005089	330	2122	0.61165	GOOD	T	.	T	T	2122	2122	0	0	1	Pass	1011	1111	0	0	NC_005089	330	2354	0.652997	GOOD	T	.	T	T	2354	2354	0
NC_005089	331	2227	0.63907	GOOD	T	.	T	T	2227	2227	0	0	1	Pass	1045	1182	0	0	NC_005089	331	2233	0.643645	GOOD	T	.	T	T	2233	2232	1	0.0004	0.87508	Pass	1083	1149	0	1	NC_005089	331	2460	0.682402	GOOD	T	.	T	T	2460	2459	1
NC_005089	332	2111	0.605782	GOOD	A	.	A	A	2111	2111	0	0	1	Pass	1025	1086	0	0	NC_005089	332	2173	0.626351	GOOD	A	.	A	A	2173	2173	0	0	1	Pass	1115	1058	0	0	NC_005089	332	2347	0.651056	GOOD	A	.	A	A	2347	2346	1
NC_005089	333	2085	0.598321	GOOD	A	.	A	A	2085	2084	1	0.0005	0.87509	Pass	1089	995	1	0	NC_005089	333	2096	0.604156	GOOD	A	.	A	A	2096	2095	1	0.0005	0.87509	Pass	1145	950	1	0	NC_005089	333	2250	0.624148	GOOD	A	.	A	A	2250	2250	0
NC_005089	334	2093	0.600617	GOOD	C	.	C	C	2093	2092	1	0.0005	0.87509	Pass	1024	1068	1	0	NC_005089	334	2124	0.612227	GOOD	C	.	C	C	2124	2123	1	0.0005	0.87509	Pass	1087	1036	1	0	NC_005089	334	2296	0.636908	GOOD	C	.	C	C	2296	2295	1
NC_005089	335	2123	0.609226	GOOD	C	.	C	C	2123	2123	0	0	1	Pass	1032	1091	0	0	NC_005089	335	2140	0.616839	GOOD	C	.	C	C	2140	2140	0	0	1	Pass	1094	1046	0	0	NC_005089	335	2388	0.662429	GOOD	C	.	C	C	2388	2388	0
NC_005089	336	2286	0.656001	GOOD	C	.	C	C	2286	2286	0	0	1	Pass	1077	1209	0	0	NC_005089	336	2304	0.66411	GOOD	C	.	C	C	2304	2304	0	0	1	Pass	1134	1170	0	0	NC_005089	336	2519	0.698768	GOOD	C	.	C	C	2519	2516	1
NC_005089	337	2379	0.682689	GOOD	A	.	A	A	2379	2377	2	0.0008	0.68758	Pass	1025	1352	1	1	NC_005089	337	2436	0.702158	GOOD	A	.	A	A	2436	2436	0	0	1	Pass	1106	1330	0	0	NC_005089	337	2639	0.732056	GOOD	A	.	A	A	2639	2637	2
NC_005089	338	2114	0.606643	GOOD	A	.	A	A	2114	2113	1	0.0005	0.87509	Pass	975	1138	0	1	NC_005089	338	2172	0.626062	GOOD	A	.	A	A	2172	2170	2	0.0009	0.68759	Pass	1048	1122	1	1	NC_005089	338	2337	0.648282	GOOD	A	.	A	A	2337	2337	0
NC_005089	339	1935	0.555277	GOOD	A	.	A	A	1935	1934	1	0.0005	0.75006	Pass	960	974	1	0	NC_005089	339	1934	0.557461	GOOD	A	.	A	A	1934	1933	1	0.0005	0.75006	Pass	977	956	0	1	NC_005089	339	2153	0.59724	GOOD	A	.	A	A	2153	2153	0
NC_005089	340	2120	0.608365	GOOD	C	.	C	C	2120	2120	0	0	1	Pass	970	1150	0	0	NC_005089	340	2158	0.622027	GOOD	C	.	C	C	2158	2158	0	0	1	Pass	1029	1129	0	0	NC_005089	340	2357	0.65383	GOOD	C	.	C	C	2357	2357	0
NC_005089	341	2398	0.688141	GOOD	T	.	T	T	2398	2397	1	0.0004	0.87508	Pass	1003	1394	1	0	NC_005089	341	2444	0.704464	GOOD	T	.	T	T	2444	2444	0	0	1	Pass	1081	1363	0	0	NC_005089	341	2637	0.731501	GOOD	T	.	T	T	2637	2637	0
NC_005089	342	2359	0.67695	GOOD	A	.	A	A	2359	2358	1	0.0004	0.87508	Pass	995	1363	0	1	NC_005089	342	2416	0.696394	GOOD	A	.	A	A	2416	2415	1	0.0004	0.87508	Pass	1073	1342	0	1	NC_005089	342	2568	0.712361	GOOD	A	.	A	A	2568	2568	0
NC_005089	343	2213	0.635053	GOOD	A	.	A	A	2213	2213	0	0	1	Pass	1014	1199	0	0	NC_005089	343	2264	0.652581	GOOD	A	.	A	A	2264	2264	0	0	1	Pass	1076	1188	0	0	NC_005089	343	2416	0.670196	GOOD	A	.	A	A	2416	2416	0
NC_005089	344	2113	0.606356	GOOD	T	.	T	T	2113	2113	0	0	1	Pass	1004	1109	0	0	NC_005089	344	2121	0.611362	GOOD	T	.	T	T	2121	2121	0	0	1	Pass	1067	1054	0	0	NC_005089	344	2284	0.633579	GOOD	T	.	T	T	2284	2284	0
NC_005089	345	2454	0.704211	GOOD	T	.	T	T	2454	2453	1	0.0004	0.87508	Pass	1195	1258	0	1	NC_005089	345	2484	0.715994	GOOD	T	.	T	T	2484	2484	0	0	1	Pass	1249	1235	0	0	NC_005089	345	2683	0.744262	GOOD	T	.	T	T	2683	2683	0
NC_005089	346	2351	0.674654	GOOD	A	.	A	A	2351	2351	0	0	1	Pass	1202	1149	0	0	NC_005089	346	2370	0.683134	GOOD	A	.	A	A	2370	2369	1	0.0004	0.87508	Pass	1259	1110	0	1	NC_005089	346	2598	0.720683	GOOD	A	.	A	A	2598	2598	0
NC_005089	347	2271	0.651697	GOOD	T	.	T	T	2271	2271	0	0	1	Pass	1227	1044	0	0	NC_005089	347	2295	0.661516	GOOD	T	.	T	T	2295	2295	0	0	1	Pass	1277	1018	0	0	NC_005089	347	2472	0.68573	GOOD	T	.	T	T	2472	2472	0
NC_005089	348	2019	0.579382	GOOD	C	.	C	C	2019	2018	1	0.0005	0.87509	Pass	979	1039	0	1	NC_005089	348	2063	0.594644	GOOD	C	.	C	C	2063	2063	0	0	1	Pass	1042	1021	0	0	NC_005089	348	2212	0.613607	GOOD	C	.	C	C	2212	2211	1
NC_005089	349	1857	0.532893	GOOD	T	.	T	T	1857	1857	0	0	1	Pass	920	937	0	0	NC_005089	349	1935	0.557749	GOOD	T	.	T	T	1935	1934	1	0.0005	0.75006	Pass	981	953	0	1	NC_005089	349	2047	0.567836	GOOD	T	.	T	T	2047	2046	1
NC_005089	350	2127	0.610374	GOOD	T	.	T	T	2127	2125	2	0.0009	0.68759	Pass	1143	982	1	1	NC_005089	350	2133	0.614821	GOOD	T	.	T	T	2133	2133	0	0	1	Pass	1179	954	0	0	NC_005089	350	2264	0.628031	GOOD	T	.	T	T	2264	2262	2
NC_005089	351	2286	0.656001	GOOD	C	.	C	C	2286	2285	1	0.0004	0.87508	Pass	1146	1139	1	0	NC_005089	351	2293	0.66094	GOOD	C	.	C	C	2293	2291	1	0.0004	0.87508	Pass	1193	1098	0	1	NC_005089	351	2432	0.674634	GOOD	C	.	C	C	2432	2432	0
NC_005089	352	1989	0.570773	GOOD	G	.	G	G	1989	1988	1	0.0005	0.75006	Pass	832	1156	1	0	NC_005089	352	2004	0.577638	GOOD	G	.	G	G	2004	2003	1	0.0005	0.87509	Pass	891	1112	0	1	NC_005089	352	2108	0.584757	GOOD	G	.	G	G	2108	2108	0
NC_005089	353	1886	0.541215	GOOD	G	.	G	G	1886	1884	2	0.0011	0.5	Pass	739	1145	0	2	NC_005089	353	1922	0.554002	GOOD	G	.	G	G	1922	1920	2	0.001	0.5	Pass	804	1116	0	2	NC_005089	353	2024	0.561456	GOOD	G	.	G	G	2024	2023	1
NC_005089	354	1947	0.55872	GOOD	C	.	C	C	1947	1944	3	0.0015	0.3124	Pass	804	1140	1	2	NC_005089	354	1967	0.566973	GOOD	C	.	C	C	1967	1963	4	0.002	0.18734	Pass	842	1121	2	2	NC_005089	354	2105	0.583925	GOOD	C	.	C	C	2105	2104	1
NC_005089	355	2083	0.597747	GOOD	G	.	G	G	2083	2083	0	0	1	Pass	896	1187	0	0	NC_005089	355	2109	0.607903	GOOD	G	.	G	G	2109	2109	0	0	1	Pass	915	1194	0	0	NC_005089	355	2249	0.62387	GOOD	G	.	G	G	2249	2249	0
NC_005089	356	1951	0.559868	GOOD	T	.	T	T	1951	1951	0	0	1	Pass	614	1337	0	0	NC_005089	356	1934	0.557461	GOOD	T	.	T	T	1934	1931	2	0.001	0.5	Pass	606	1325	0	2	NC_005089	356	2085	0.578377	GOOD	T	.	T	T	2085	2083	1
NC_005089	357	2024	0.580816	GOOD	A	.	A	A	2024	2024	0	0	1	Pass	685	1339	0	0	NC_005089	357	1979	0.570432	GOOD	A	.	A	A	1979	1979	0	0	1	Pass	680	1299	0	0	NC_005089	357	2136	0.592524	GOOD	A	.	A	A	2136	2136	0
NC_005089	358	2099	0.602339	GOOD	A	.	A	A	2099	2099	0	0	1	Pass	810	1289	0	0	NC_005089	358	2090	0.602427	GOOD	A	.	A	A	2090	2090	0	0	1	Pass	827	1263	0	0	NC_005089	358	2240	0.621374	GOOD	A	.	A	A	2240	2240	0
NC_005089	359	1966	0.564172	GOOD	A	.	A	A	1966	1966	0	0	1	Pass	855	1111	0	0	NC_005089	359	1966	0.566684	GOOD	A	.	A	A	1966	1966	0	0	1	Pass	869	1097	0	0	NC_005089	359	2110	0.585312	GOOD	A	.	A	A	2110	2110	0
NC_005089	360	1836	0.526867	GOOD	A	.	A	A	1836	1835	1	0.0005	0.75007	Pass	855	980	1	0	NC_005089	360	1858	0.535554	GOOD	A	.	A	A	1858	1857	1	0.0005	0.75007	Pass	904	953	1	0	NC_005089	360	1941	0.538432	GOOD	A	.	A	A	1941	1941	0
NC_005089	361	2110	0.605495	GOOD	C	.	C	C	2110	2110	0	0	1	Pass	918	1192	0	0	NC_005089	361	2142	0.617415	GOOD	C	.	C	C	2142	2142	0	0	1	Pass	954	1188	0	0	NC_005089	361	2306	0.639682	GOOD	C	.	C	C	2306	2306	0
NC_005089	362	2058	0.590573	GOOD	G	.	G	G	2058	2058	0	0	1	Pass	780	1278	0	0	NC_005089	362	2097	0.604444	GOOD	G	.	G	G	2097	2097	0	0	1	Pass	844	1253	0	0	NC_005089	362	2197	0.609446	GOOD	G	.	G	G	2197	2196	1
NC_005089	363	1730	0.496449	GOOD	T	.	T	T	1730	1730	0	0	1	Pass	499	1231	0	0	NC_005089	363	1753	0.505289	GOOD	T	.	T	T	1753	1753	0	0	1	Pass	548	1205	0	0	NC_005089	363	1831	0.507918	GOOD	T	.	T	T	1831	1830	1
NC_005089	364	1847	0.530024	GOOD	G	.	G	G	1847	1847	0	0	1	Pass	645	1202	0	0	NC_005089	364	1855	0.53469	GOOD	G	.	G	G	1855	1855	0	0	1	Pass	719	1136	0	0	NC_005089	364	1975	0.547863	GOOD	G	.	G	G	1975	1975	0
NC_005089	365	1741	0.499605	GOOD	T	.	T	T	1741	1740	1	0.0006	0.75007	Pass	599	1141	1	0	NC_005089	365	1761	0.507595	GOOD	T	.	T	T	1761	1761	0	0	1	Pass	653	1108	0	0	NC_005089	365	1902	0.527613	GOOD	T	.	T	T	1902	1902	0
NC_005089	366	1894	0.543511	GOOD	C	.	C	C	1894	1894	0	0	1	Pass	703	1191	0	0	NC_005089	366	1883	0.54276	GOOD	C	.	C	C	1883	1883	0	0	1	Pass	763	1120	0	0	NC_005089	366	2080	0.57699	GOOD	C	.	C	C	2080	2080	0
NC_005089	367	2161	0.620131	GOOD	A	.	A	A	2161	2160	1	0.0005	0.87509	Pass	795	1365	0	1	NC_005089	367	2173	0.626351	GOOD	A	.	A	A	2173	2172	1	0.0005	0.87509	Pass	849	1323	1	0	NC_005089	367	2350	0.651888	GOOD	A	.	A	A	2350	2350	0
NC_005089	368	2330	0.668628	GOOD	A	.	A	A	2330	2330	0	0	1	Pass	1015	1315	0	0	NC_005089	368	2367	0.68227	GOOD	A	.	A	A	2367	2367	0	0	1	Pass	1086	1281	0	0	NC_005089	368	2472	0.68573	GOOD	A	.	A	A	2472	2472	0
NC_005089	369	2117	0.607504	GOOD	C	.	C	C	2117	2116	1	0.0005	0.87509	Pass	906	1210	1	0	NC_005089	369	2150	0.619721	GOOD	C	.	C	C	2150	2150	0	0	1	Pass	975	1175	0	0	NC_005089	369	2255	0.625535	GOOD	C	.	C	C	2255	2254	1
NC_005089	370	2404	0.689863	GOOD	T	.	T	T	2404	2404	0	0	1	Pass	919	1485	0	0	NC_005089	370	2436	0.702158	GOOD	T	.	T	T	2436	2436	0	0	1	Pass	955	1481	0	0	NC_005089	370	2553	0.7082	GOOD	T	.	T	T	2553	2553	0
NC_005089	371	2499	0.717125	GOOD	A	.	A	A	2499	2498	1	0.0004	0.87508	Pass	972	1526	1	0	NC_005089	371	2513	0.724353	GOOD	A	.	A	A	2513	2513	0	0	1	Pass	997	1516	0	0	NC_005089	371	2644	0.733443	GOOD	A	.	A	A	2644	2643	1
NC_005089	372	2511	0.720568	GOOD	T	.	T	T	2511	2511	0	0	1	Pass	1033	1478	0	0	NC_005089	372	2517	0.725506	GOOD	T	.	T	T	2517	2517	0	0	1	Pass	1051	1466	0	0	NC_005089	372	2695	0.74759	GOOD	T	.	T	T	2695	2695	0
NC_005089	373	2511	0.720568	GOOD	A	.	A	A	2511	2511	0	0	1	Pass	979	1532	0	0	NC_005089	373	2514	0.724641	GOOD	A	.	A	A	2514	2513	1	0.0004	0.87507	Pass	1004	1509	0	1	NC_005089	373	2651	0.735385	GOOD	A	.	A	A	2651	2650	1
NC_005089	374	2214	0.63534	GOOD	A	.	A	A	2214	2214	0	0	1	Pass	918	1296	0	0	NC_005089	374	2248	0.647969	GOOD	A	.	A	A	2248	2247	1	0.0004	0.87508	Pass	954	1293	0	1	NC_005089	374	2403	0.66659	GOOD	A	.	A	A	2403	2403	0
NC_005089	375	2403	0.689576	GOOD	A	.	A	A	2403	2403	0	0	1	Pass	1013	1390	0	0	NC_005089	375	2424	0.698699	GOOD	A	.	A	A	2424	2424	0	0	1	Pass	1069	1355	0	0	NC_005089	375	2602	0.721792	GOOD	A	.	A	A	2602	2602	0
NC_005089	376	2409	0.691298	GOOD	T	.	T	T	2409	2409	0	0	1	Pass	1064	1345	0	0	NC_005089	376	2443	0.704176	GOOD	T	.	T	T	2443	2443	0	0	1	Pass	1118	1325	0	0	NC_005089	376	2570	0.712916	GOOD	T	.	T	T	2570	2570	0
NC_005089	377	2462	0.706507	GOOD	A	.	A	A	2462	2462	0	0	1	Pass	1054	1408	0	0	NC_005089	377	2529	0.728965	GOOD	A	.	A	A	2529	2529	0	0	1	Pass	1106	1423	0	0	NC_005089	377	2682	0.743984	GOOD	A	.	A	A	2682	2682	0
NC_005089	378	2107	0.604635	GOOD	A	.	A	A	2107	2107	0	0	1	Pass	841	1266	0	0	NC_005089	378	2141	0.617127	GOOD	A	.	A	A	2141	2141	0	0	1	Pass	869	1272	0	0	NC_005089	378	2305	0.639405	GOOD	A	.	A	A	2305	2305	0
NC_005089	379	2293	0.65801	GOOD	A	.	A	A	2293	2293	0	0	1	Pass	885	1408	0	0	NC_005089	379	2354	0.678523	GOOD	A	.	A	A	2354	2354	0	0	1	Pass	934	1420	0	0	NC_005089	379	2447	0.678795	GOOD	A	.	A	A	2447	2447	0
NC_005089	380	2425	0.695889	GOOD	T	.	T	T	2425	2425	0	0	1	Pass	1110	1315	0	0	NC_005089	380	2474	0.713112	GOOD	T	.	T	T	2474	2474	0	0	1	Pass	1163	1311	0	0	NC_005089	380	2647	0.734275	GOOD	T	.	T	T	2647	2646	1
NC_005089	381	2583	0.74123	GOOD	A	.	A	A	2583	2582	1	0.0004	0.87507	Pass	1158	1424	0	1	NC_005089	381	2646	0.762689	GOOD	A	.	A	A	2646	2646	0	0	1	Pass	1197	1449	0	0	NC_005089	381	2783	0.772002	GOOD	A	.	A	A	2783	2783	0
NC_005089	382	2326	0.66748	GOOD	A	.	A	A	2326	2326	0	0	1	Pass	966	1360	0	0	NC_005089	382	2366	0.681981	GOOD	A	.	A	A	2366	2366	0	0	1	Pass	985	1381	0	0	NC_005089	382	2459	0.682124	GOOD	A	.	A	A	2459	2457	2
NC_005089	383	2165	0.621278	GOOD	A	.	A	A	2165	2165	0	0	1	Pass	854	1311	0	0	NC_005089	383	2236	0.64451	GOOD	A	.	A	A	2236	2236	0	0	1	Pass	902	1334	0	0	NC_005089	383	2393	0.663816	GOOD	A	.	A	A	2393	2392	1
NC_005089	384	2228	0.639357	GOOD	T	.	T	T	2228	2226	2	0.0009	0.68758	Pass	1006	1220	1	1	NC_005089	384	2319	0.668434	GOOD	T	.	T	T	2319	2319	0	0	1	Pass	1062	1257	0	0	NC_005089	384	2432	0.674634	GOOD	T	.	T	T	2432	2432	0
NC_005089	385	2408	0.691011	GOOD	A	.	A	A	2408	2406	1	0.0004	0.87508	Pass	1096	1310	1	0	NC_005089	385	2464	0.710229	GOOD	A	.	A	A	2464	2464	0	0	1	Pass	1156	1308	0	0	NC_005089	385	2590	0.718464	GOOD	A	.	A	A	2590	2587	2
NC_005089	386	1991	0.571347	GOOD	G	.	G	G	1991	1991	0	0	1	Pass	805	1186	0	0	NC_005089	386	2048	0.59032	GOOD	G	.	G	G	2048	2047	1	0.0005	0.87509	Pass	835	1212	1	0	NC_005089	386	2109	0.585035	GOOD	G	.	G	G	2109	2109	0
NC_005089	387	2107	0.604635	GOOD	A	.	A	A	2107	2107	0	0	1	Pass	834	1273	0	0	NC_005089	387	2187	0.630386	GOOD	A	.	A	A	2187	2185	2	0.0009	0.68759	Pass	881	1304	1	1	NC_005089	387	2291	0.635521	GOOD	A	.	A	A	2291	2291	0
NC_005089	388	1884	0.540641	GOOD	A	.	A	A	1884	1884	0	0	1	Pass	917	967	0	0	NC_005089	388	1919	0.553137	GOOD	A	.	A	A	1919	1919	0	0	1	Pass	919	1000	0	0	NC_005089	388	2016	0.559236	GOOD	A	.	A	A	2016	2016	0
NC_005089	389	1816	0.521128	GOOD	T	.	T	T	1816	1816	0	0	1	Pass	1017	799	0	0	NC_005089	389	1894	0.545931	GOOD	T	.	T	T	1894	1894	0	0	1	Pass	1041	853	0	0	NC_005089	389	1962	0.544257	GOOD	T	.	T	T	1962	1962	0
NC_005089	390	2204	0.63247	GOOD	T	.	T	T	2204	2203	1	0.0005	0.87509	Pass	1022	1181	0	1	NC_005089	390	2224	0.641051	GOOD	T	.	T	T	2224	2224	0	0	1	Pass	1022	1202	0	0	NC_005089	390	2377	0.659378	GOOD	T	.	T	T	2377	2377	0
NC_005089	391	2212	0.634766	GOOD	A	.	A	A	2212	2212	0	0	1	Pass	978	1234	0	0	NC_005089	391	2329	0.671316	GOOD	A	.	A	A	2329	2329	0	0	1	Pass	1025	1304	0	0	NC_005089	391	2390	0.662984	GOOD	A	.	A	A	2390	2390	0
NC_005089	392	2130	0.611235	GOOD	A	.	A	A	2130	2130	0	0	1	Pass	945	1185	0	0	NC_005089	392	2183	0.629233	GOOD	A	.	A	A	2183	2183	0	0	1	Pass	961	1222	0	0	NC_005089	392	2244	0.622483	GOOD	A	.	A	A	2244	2244	0
NC_005089	393	2056	0.589999	GOOD	A	.	A	A	2056	2056	0	0	1	Pass	954	1102	0	0	NC_005089	393	2105	0.60675	GOOD	A	.	A	A	2105	2105	0	0	1	Pass	973	1132	0	0	NC_005089	393	2106	0.584202	GOOD	A	.	A	A	2106	2106	0
NC_005089	394	1916	0.549824	GOOD	A	.	A	A	1916	1915	1	0.0005	0.75007	Pass	938	977	1	0	NC_005089	394	1972	0.568414	GOOD	A	.	A	A	1972	1972	0	0	1	Pass	971	1001	0	0	NC_005089	394	1940	0.538154	GOOD	A	.	A	A	1940	1938	2
NC_005089	395	1833	0.526006	GOOD	T	.	T	T	1833	1832	1	0.0005	0.75007	Pass	1072	760	0	1	NC_005089	395	1929	0.55602	GOOD	T	.	T	T	1929	1929	0	0	1	Pass	1127	802	0	0	NC_005089	395	1927	0.534548	GOOD	T	.	T	T	1927	1925	2
NC_005089	396	1951	0.559868	GOOD	C	.	C	C	1951	1951	0	0	1	Pass	893	1058	0	0	NC_005089	396	2012	0.579944	GOOD	C	.	C	C	2012	2011	1	0.0005	0.87509	Pass	955	1056	0	1	NC_005089	396	2042	0.566449	GOOD	C	.	C	C	2042	2042	0
NC_005089	397	1903	0.546094	GOOD	C	.	C	C	1903	1903	0	0	1	Pass	849	1054	0	0	NC_005089	397	1954	0.563226	GOOD	C	.	C	C	1954	1954	0	0	1	Pass	901	1053	0	0	NC_005089	397	2026	0.56201	GOOD	C	.	C	C	2026	2026	0
NC_005089	398	1935	0.555277	GOOD	A	.	A	A	1935	1935	0	0	1	Pass	854	1081	0	0	NC_005089	398	1985	0.572161	GOOD	A	.	A	A	1985	1985	0	0	1	Pass	908	1077	0	0	NC_005089	398	2029	0.562843	GOOD	A	.	A	A	2029	2029	0
NC_005089	399	1886	0.541215	GOOD	A	.	A	A	1886	1886	0	0	1	Pass	885	1001	0	0	NC_005089	399	1940	0.55919	GOOD	A	.	A	A	1940	1940	0	0	1	Pass	915	1025	0	0	NC_005089	399	1993	0.552856	GOOD	A	.	A	A	1993	1993	0
NC_005089	400	1986	0.569912	GOOD	C	.	C	C	1986	1986	0	0	1	Pass	916	1070	0	0	NC_005089	400	2007	0.578502	GOOD	C	.	C	C	2007	2006	1	0.0005	0.87509	Pass	926	1080	1	0	NC_005089	400	2035	0.564507	GOOD	C	.	C	C	2035	2035	0
NC_005089	401	1991	0.571347	GOOD	T	.	T	T	1991	1991	0	0	1	Pass	874	1117	0	0	NC_005089	401	2061	0.594067	GOOD	T	.	T	T	2061	2060	1	0.0005	0.87509	Pass	915	1145	0	1	NC_005089	401	2167	0.601124	GOOD	T	.	T	T	2167	2166	1
NC_005089	402	2199	0.631035	GOOD	T	.	T	T	2199	2199	0	0	1	Pass	964	1235	0	0	NC_005089	402	2274	0.655463	GOOD	T	.	T	T	2274	2274	0	0	1	Pass	992	1282	0	0	NC_005089	402	2344	0.650223	GOOD	T	.	T	T	2344	2344	0
NC_005089	403	2309	0.662601	GOOD	A	.	A	A	2309	2309	0	0	1	Pass	1004	1305	0	0	NC_005089	403	2378	0.68544	GOOD	A	.	A	A	2378	2376	1	0.0004	0.87508	Pass	1016	1360	1	0	NC_005089	403	2467	0.684343	GOOD	A	.	A	A	2467	2465	2
NC_005089	404	2102	0.6032	GOOD	T	.	T	T	2102	2100	2	0.001	0.68759	Pass	990	1110	1	1	NC_005089	404	2195	0.632692	GOOD	T	.	T	T	2195	2194	1	0.0005	0.87509	Pass	1039	1155	0	1	NC_005089	404	2258	0.626367	GOOD	T	.	T	T	2258	2258	0
NC_005089	405	2185	0.627018	GOOD	A	.	A	A	2185	2185	0	0	1	Pass	1027	1158	0	0	NC_005089	405	2226	0.641627	GOOD	A	.	A	A	2226	2226	0	0	1	Pass	1039	1187	0	0	NC_005089	405	2287	0.634412	GOOD	A	.	A	A	2287	2287	0
NC_005089	406	2233	0.640792	GOOD	T	.	T	T	2233	2233	0	0	1	Pass	1119	1114	0	0	NC_005089	406	2310	0.66584	GOOD	T	.	T	T	2310	2310	0	0	1	Pass	1176	1134	0	0	NC_005089	406	2416	0.670196	GOOD	T	.	T	T	2416	2414	2
NC_005089	407	2284	0.655427	GOOD	G	.	G	G	2284	2284	0	0	1	Pass	1083	1201	0	0	NC_005089	407	2365	0.681693	GOOD	G	.	G	G	2365	2365	0	0	1	Pass	1142	1223	0	0	NC_005089	407	2450	0.679628	GOOD	G	.	G	G	2450	2450	0
NC_005089	408	1996	0.572781	GOOD	T	.	T	T	1996	1996	0	0	1	Pass	840	1156	0	0	NC_005089	408	2048	0.59032	GOOD	T	.	T	T	2048	2047	1	0.0005	0.87509	Pass	877	1170	0	1	NC_005089	408	2119	0.587809	GOOD	T	.	T	T	2119	2119	0
NC_005089	409	2236	0.641653	GOOD	G	.	G	G	2236	2236	0	0	1	Pass	964	1272	0	0	NC_005089	409	2320	0.668722	GOOD	G	.	G	G	2320	2320	0	0	1	Pass	1022	1298	0	0	NC_005089	409	2369	0.657158	GOOD	G	.	G	G	2369	2369	0
NC_005089	410	2205	0.632757	GOOD	A	.	A	A	2205	2205	0	0	1	Pass	1024	1181	0	0	NC_005089	410	2288	0.659499	GOOD	A	.	A	A	2288	2288	0	0	1	Pass	1076	1212	0	0	NC_005089	410	2361	0.654939	GOOD	A	.	A	A	2361	2360	1
NC_005089	411	2261	0.648827	GOOD	A	.	A	A	2261	2261	0	0	1	Pass	1066	1195	0	0	NC_005089	411	2321	0.669011	GOOD	A	.	A	A	2321	2321	0	0	1	Pass	1069	1252	0	0	NC_005089	411	2402	0.666312	GOOD	A	.	A	A	2402	2402	0
NC_005089	412	2273	0.652271	GOOD	A	.	A	A	2273	2273	0	0	1	Pass	957	1316	0	0	NC_005089	412	2332	0.672181	GOOD	A	.	A	A	2332	2332	0	0	1	Pass	972	1360	0	0	NC_005089	412	2409	0.668254	GOOD	A	.	A	A	2409	2408	1
NC_005089	413	2228	0.639357	GOOD	A	.	A	A	2228	2228	0	0	1	Pass	920	1308	0	0	NC_005089	413	2279	0.656904	GOOD	A	.	A	A	2279	2278	1	0.0004	0.87508	Pass	944	1334	1	0	NC_005089	413	2358	0.654107	GOOD	A	.	A	A	2358	2357	1
NC_005089	414	1988	0.570486	GOOD	T	.	T	T	1988	1988	0	0	1	Pass	911	1077	0	0	NC_005089	414	2041	0.588303	GOOD	T	.	T	T	2041	2041	0	0	1	Pass	923	1118	0	0	NC_005089	414	2166	0.600846	GOOD	T	.	T	T	2166	2166	0
NC_005089	415	2091	0.600043	GOOD	T	.	T	T	2091	2091	0	0	1	Pass	939	1152	0	0	NC_005089	415	2141	0.617127	GOOD	T	.	T	T	2141	2139	1	0.0005	0.87509	Pass	975	1164	0	1	NC_005089	415	2274	0.630805	GOOD	T	.	T	T	2274	2273	1
NC_005089	416	2147	0.616113	GOOD	C	.	C	C	2147	2147	0	0	1	Pass	931	1216	0	0	NC_005089	416	2177	0.627504	GOOD	C	.	C	C	2177	2177	0	0	1	Pass	946	1231	0	0	NC_005089	416	2266	0.628586	GOOD	C	.	C	C	2266	2266	0
NC_005089	417	2221	0.637348	GOOD	A	.	A	A	2221	2221	0	0	1	Pass	983	1238	0	0	NC_005089	417	2288	0.659499	GOOD	A	.	A	A	2288	2288	0	0	1	Pass	1029	1259	0	0	NC_005089	417	2324	0.644675	GOOD	A	.	A	A	2324	2324	0
NC_005089	418	2355	0.675802	GOOD	T	.	T	T	2355	2355	0	0	1	Pass	1109	1246	0	0	NC_005089	418	2415	0.696105	GOOD	T	.	T	T	2415	2415	0	0	1	Pass	1151	1264	0	0	NC_005089	418	2502	0.694052	GOOD	T	.	T	T	2502	2502	0
NC_005089	419	2360	0.677237	GOOD	T	.	T	T	2360	2360	0	0	1	Pass	1059	1301	0	0	NC_005089	419	2462	0.709653	GOOD	T	.	T	T	2462	2462	0	0	1	Pass	1130	1332	0	0	NC_005089	419	2513	0.697104	GOOD	T	.	T	T	2513	2513	0
NC_005089	420	2150	0.616974	GOOD	G	.	G	G	2150	2149	1	0.0005	0.87509	Pass	912	1237	1	0	NC_005089	420	2255	0.649987	GOOD	G	.	G	G	2255	2255	0	0	1	Pass	963	1292	0	0	NC_005089	420	2303	0.63885	GOOD	G	.	G	G	2303	2302	1
NC_005089	421	2186	0.627305	GOOD	T	.	T	T	2186	2186	0	0	1	Pass	923	1263	0	0	NC_005089	421	2284	0.658346	GOOD	T	.	T	T	2284	2284	0	0	1	Pass	980	1304	0	0	NC_005089	421	2332	0.646895	GOOD	T	.	T	T	2332	2331	1
NC_005089	422	2042	0.585982	GOOD	T	.	T	T	2042	2042	0	0	1	Pass	836	1206	0	0	NC_005089	422	2086	0.601274	GOOD	T	.	T	T	2086	2085	1	0.0005	0.87509	Pass	865	1220	1	0	NC_005089	422	2151	0.596685	GOOD	T	.	T	T	2151	2150	1
NC_005089	423	2116	0.607217	GOOD	A	.	A	A	2116	2115	1	0.0005	0.87509	Pass	990	1125	1	0	NC_005089	423	2213	0.63788	GOOD	A	.	A	A	2213	2213	0	0	1	Pass	1038	1175	0	0	NC_005089	423	2269	0.629418	GOOD	A	.	A	A	2269	2268	1
NC_005089	424	2049	0.587991	GOOD	G	.	G	G	2049	2049	0	0	1	Pass	940	1109	0	0	NC_005089	424	2113	0.609056	GOOD	G	.	G	G	2113	2113	0	0	1	Pass	968	1145	0	0	NC_005089	424	2180	0.60473	GOOD	G	.	G	G	2180	2180	0
NC_005089	425	1822	0.52285	GOOD	G	.	G	G	1822	1821	1	0.0005	0.75007	Pass	838	983	0	1	NC_005089	425	1862	0.536707	GOOD	G	.	G	G	1862	1861	1	0.0005	0.75007	Pass	851	1010	1	0	NC_005089	425	1896	0.525949	GOOD	G	.	G	G	1896	1896	0
NC_005089	426	1640	0.470622	GOOD	A	.	A	A	1640	1640	0	0	1	Pass	879	761	0	0	NC_005089	426	1665	0.479924	GOOD	A	.	A	A	1665	1665	0	0	1	Pass	908	757	0	0	NC_005089	426	1718	0.476572	GOOD	A	.	A	A	1718	1717	1
NC_005089	427	2065	0.592582	GOOD	C	.	C	C	2065	2064	1	0.0005	0.87509	Pass	934	1130	0	1	NC_005089	427	2132	0.614533	GOOD	C	.	C	C	2132	2132	0	0	1	Pass	986	1146	0	0	NC_005089	427	2203	0.61111	GOOD	C	.	C	C	2203	2203	0
NC_005089	428	2140	0.614104	GOOD	C	.	C	C	2140	2140	0	0	1	Pass	972	1168	0	0	NC_005089	428	2207	0.636151	GOOD	C	.	C	C	2207	2205	1	0.0005	0.87509	Pass	1024	1181	1	0	NC_005089	428	2319	0.643288	GOOD	C	.	C	C	2319	2319	0
NC_005089	429	2229	0.639644	GOOD	T	.	T	T	2229	2229	0	0	1	Pass	970	1259	0	0	NC_005089	429	2336	0.673334	GOOD	T	.	T	T	2336	2333	1	0.0004	0.87508	Pass	1021	1312	0	1	NC_005089	429	2443	0.677686	GOOD	T	.	T	T	2443	2442	1
NC_005089	430	2192	0.629026	GOOD	A	.	A	A	2192	2191	1	0.0005	0.87509	Pass	1049	1142	0	1	NC_005089	430	2271	0.654598	GOOD	A	.	A	A	2271	2271	0	0	1	Pass	1100	1171	0	0	NC_005089	430	2393	0.663816	GOOD	A	.	A	A	2393	2393	0
NC_005089	431	2141	0.614391	GOOD	A	.	A	A	2141	2140	1	0.0005	0.87509	Pass	1039	1101	0	1	NC_005089	431	2229	0.642492	GOOD	A	.	A	A	2229	2229	0	0	1	Pass	1068	1161	0	0	NC_005089	431	2253	0.62498	GOOD	A	.	A	A	2253	2252	1
NC_005089	432	1988	0.570486	GOOD	A	.	A	A	1988	1988	0	0	1	Pass	1059	929	0	0	NC_005089	432	2044	0.589167	GOOD	A	.	A	A	2044	2043	1	0.0005	0.87509	Pass	1103	940	1	0	NC_005089	432	2078	0.576435	GOOD	A	.	A	A	2078	2078	0
NC_005089	433	2172	0.623287	GOOD	C	.	C	C	2172	2172	0	0	1	Pass	1048	1124	0	0	NC_005089	433	2278	0.656616	GOOD	C	.	C	C	2278	2277	1	0.0004	0.87508	Pass	1076	1201	0	1	NC_005089	433	2286	0.634134	GOOD	C	.	C	C	2286	2286	0
NC_005089	434	2078	0.596313	GOOD	T	.	T	T	2078	2078	0	0	1	Pass	1017	1061	0	0	NC_005089	434	2183	0.629233	GOOD	T	.	T	T	2183	2183	0	0	1	Pass	1071	1112	0	0	NC_005089	434	2202	0.610833	GOOD	T	.	T	T	2202	2201	1
NC_005089	435	2129	0.610948	GOOD	C	.	C	C	2129	2129	0	0	1	Pass	962	1167	0	0	NC_005089	435	2255	0.649987	GOOD	C	.	C	C	2255	2255	0	0	1	Pass	1024	1231	0	0	NC_005089	435	2294	0.636353	GOOD	C	.	C	C	2294	2294	0
NC_005089	436	2227	0.63907	GOOD	A	.	A	A	2227	2227	0	0	1	Pass	986	1241	0	0	NC_005089	436	2310	0.66584	GOOD	A	.	A	A	2310	2310	0	0	1	Pass	1032	1278	0	0	NC_005089	436	2399	0.66548	GOOD	A	.	A	A	2399	2399	0
NC_005089	437	2194	0.6296	GOOD	A	.	A	A	2194	2193	1	0.0005	0.87509	Pass	965	1228	0	1	NC_005089	437	2294	0.661228	GOOD	A	.	A	A	2294	2294	0	0	1	Pass	1027	1267	0	0	NC_005089	437	2345	0.650501	GOOD	A	.	A	A	2345	2345	0
NC_005089	438	2223	0.637922	GOOD	T	.	T	T	2223	2223	0	0	1	Pass	1027	1196	0	0	NC_005089	438	2319	0.668434	GOOD	T	.	T	T	2319	2318	1	0.0004	0.87508	Pass	1064	1254	1	0	NC_005089	438	2375	0.658823	GOOD	T	.	T	T	2375	2375	0
NC_005089	439	2263	0.649401	GOOD	A	.	A	A	2263	2263	0	0	1	Pass	1094	1169	0	0	NC_005089	439	2381	0.686305	GOOD	A	.	A	A	2381	2381	0	0	1	Pass	1132	1249	0	0	NC_005089	439	2442	0.677408	GOOD	A	.	A	A	2442	2442	0
NC_005089	440	2128	0.610661	GOOD	A	.	A	A	2128	2127	1	0.0005	0.87509	Pass	1038	1089	0	1	NC_005089	440	2203	0.634998	GOOD	A	.	A	A	2203	2202	1	0.0005	0.87509	Pass	1073	1129	0	1	NC_005089	440	2277	0.631638	GOOD	A	.	A	A	2277	2277	0
NC_005089	441	2181	0.62587	GOOD	C	.	C	C	2181	2179	2	0.0009	0.68759	Pass	985	1194	2	0	NC_005089	441	2262	0.652004	GOOD	C	.	C	C	2262	2262	0	0	1	Pass	1009	1253	0	0	NC_005089	441	2342	0.649669	GOOD	C	.	C	C	2342	2341	1
NC_005089	442	2229	0.639644	GOOD	G	.	G	G	2229	2229	0	0	1	Pass	1002	1227	0	0	NC_005089	442	2266	0.653157	GOOD	G	.	G	G	2266	2265	1	0.0004	0.87508	Pass	1018	1247	1	0	NC_005089	442	2328	0.645785	GOOD	G	.	G	G	2328	2328	0
NC_005089	443	2298	0.659445	GOOD	A	.	A	A	2298	2298	0	0	1	Pass	939	1359	0	0	NC_005089	443	2410	0.694664	GOOD	A	.	A	A	2410	2410	0	0	1	Pass	993	1417	0	0	NC_005089	443	2463	0.683234	GOOD	A	.	A	A	2463	2463	0
NC_005089	444	2254	0.646818	GOOD	A	.	A	A	2254	2254	0	0	1	Pass	959	1295	0	0	NC_005089	444	2320	0.668722	GOOD	A	.	A	A	2320	2319	1	0.0004	0.87508	Pass	1005	1314	1	0	NC_005089	444	2374	0.658545	GOOD	A	.	A	A	2374	2374	0
NC_005089	445	2234	0.641079	GOOD	A	.	A	A	2234	2234	0	0	1	Pass	975	1259	0	0	NC_005089	445	2335	0.673046	GOOD	A	.	A	A	2335	2335	0	0	1	Pass	1018	1317	0	0	NC_005089	445	2413	0.669364	GOOD	A	.	A	A	2413	2412	1
NC_005089	446	2160	0.619844	GOOD	G	.	G	G	2160	2160	0	0	1	Pass	949	1211	0	0	NC_005089	446	2275	0.655751	GOOD	G	.	G	G	2275	2275	0	0	1	Pass	989	1286	0	0	NC_005089	446	2307	0.63996	GOOD	G	.	G	G	2307	2306	1
NC_005089	447	1820	0.522276	GOOD	T	.	T	T	1820	1820	0	0	1	Pass	583	1237	0	0	NC_005089	447	1916	0.552272	GOOD	T	.	T	T	1916	1915	1	0.0005	0.75007	Pass	620	1295	0	1	NC_005089	447	1954	0.542038	GOOD	T	.	T	T	1954	1954	0
NC_005089	448	2107	0.604635	GOOD	A	.	A	A	2107	2106	1	0.0005	0.87509	Pass	809	1297	0	1	NC_005089	448	2161	0.622892	GOOD	A	.	A	A	2161	2161	0	0	1	Pass	845	1316	0	0	NC_005089	448	2196	0.609168	GOOD	A	.	A	A	2196	2196	0
NC_005089	449	2170	0.622713	GOOD	A	.	A	A	2170	2169	1	0.0005	0.87509	Pass	906	1263	1	0	NC_005089	449	2275	0.655751	GOOD	A	.	A	A	2275	2274	1	0.0004	0.87508	Pass	968	1306	1	0	NC_005089	449	2322	0.644121	GOOD	A	.	A	A	2322	2322	0
NC_005089	450	2219	0.636775	GOOD	T	.	T	T	2219	2218	1	0.0005	0.87508	Pass	1051	1167	1	0	NC_005089	450	2309	0.665552	GOOD	T	.	T	T	2309	2309	0	0	1	Pass	1115	1194	0	0	NC_005089	450	2362	0.655217	GOOD	T	.	T	T	2362	2362	0
NC_005089	451	2254	0.646818	GOOD	T	.	T	T	2254	2251	3	0.0013	0.5	Pass	1068	1183	1	2	NC_005089	451	2343	0.675352	GOOD	T	.	T	T	2343	2342	1	0.0004	0.87508	Pass	1126	1216	1	0	NC_005089	451	2370	0.657436	GOOD	T	.	T	T	2370	2370	0
NC_005089	452	2341	0.671784	GOOD	C	.	C	C	2341	2341	0	0	1	Pass	1062	1279	0	0	NC_005089	452	2429	0.700141	GOOD	C	.	C	C	2429	2429	0	0	1	Pass	1145	1284	0	0	NC_005089	452	2462	0.682956	GOOD	C	.	C	C	2462	2462	0
NC_005089	453	2378	0.682402	GOOD	T	.	T	T	2378	2378	0	0	1	Pass	1109	1269	0	0	NC_005089	453	2459	0.708788	GOOD	T	.	T	T	2459	2459	0	0	1	Pass	1178	1281	0	0	NC_005089	453	2529	0.701542	GOOD	T	.	T	T	2529	2529	0
NC_005089	454	2378	0.682402	GOOD	A	.	A	A	2378	2378	0	0	1	Pass	1110	1268	0	0	NC_005089	454	2461	0.709364	GOOD	A	.	A	A	2461	2460	1	0.0004	0.87508	Pass	1180	1280	0	1	NC_005089	454	2519	0.698768	GOOD	A	.	A	A	2519	2518	1
NC_005089	455	2265	0.649975	GOOD	G	.	G	G	2265	2265	0	0	1	Pass	1025	1240	0	0	NC_005089	455	2323	0.669587	GOOD	G	.	G	G	2323	2323	0	0	1	Pass	1078	1245	0	0	NC_005089	455	2392	0.663539	GOOD	G	.	G	G	2392	2391	1
NC_005089	456	2173	0.623574	GOOD	T	.	T	T	2173	2173	0	0	1	Pass	942	1231	0	0	NC_005089	456	2236	0.64451	GOOD	T	.	T	T	2236	2235	1	0.0004	0.87508	Pass	984	1251	1	0	NC_005089	456	2318	0.643011	GOOD	T	.	T	T	2318	2317	1
NC_005089	457	2313	0.663749	GOOD	C	.	C	C	2313	2312	1	0.0004	0.87508	Pass	991	1321	1	0	NC_005089	457	2377	0.685152	GOOD	C	.	C	C	2377	2377	0	0	1	Pass	1040	1337	0	0	NC_005089	457	2430	0.67408	GOOD	C	.	C	C	2430	2430	0
NC_005089	458	2451	0.70335	GOOD	A	.	A	A	2451	2451	0	0	1	Pass	1126	1325	0	0	NC_005089	458	2540	0.732136	GOOD	A	.	A	A	2540	2539	1	0.0004	0.87507	Pass	1188	1351	0	1	NC_005089	458	2613	0.724844	GOOD	A	.	A	A	2613	2612	1
NC_005089	459	2416	0.693307	GOOD	T	.	T	T	2416	2416	0	0	1	Pass	1159	1257	0	0	NC_005089	459	2495	0.719165	GOOD	T	.	T	T	2495	2495	0	0	1	Pass	1235	1260	0	0	NC_005089	459	2585	0.717077	GOOD	T	.	T	T	2585	2585	0
NC_005089	460	2497	0.716551	GOOD	T	.	T	T	2497	2496	1	0.0004	0.87508	Pass	1189	1307	0	1	NC_005089	460	2589	0.746259	GOOD	T	.	T	T	2589	2588	1	0.0004	0.87507	Pass	1274	1314	1	0	NC_005089	460	2679	0.743152	GOOD	T	.	T	T	2679	2679	0
NC_005089	461	2673	0.767056	GOOD	T	.	T	T	2673	2673	0	0	1	Pass	1217	1456	0	0	NC_005089	461	2779	0.801026	GOOD	T	.	T	T	2779	2778	1	0.0004	0.87507	Pass	1294	1484	1	0	NC_005089	461	2821	0.782543	GOOD	T	.	T	T	2821	2821	0
NC_005089	462	2673	0.767056	GOOD	A	.	A	A	2673	2672	1	0.0004	0.87507	Pass	1226	1446	0	1	NC_005089	462	2814	0.811114	GOOD	A	.	A	A	2814	2814	0	0	1	Pass	1329	1485	0	0	NC_005089	462	2902	0.805012	GOOD	A	.	A	A	2902	2902	0
NC_005089	463	2709	0.777387	GOOD	T	.	T	T	2709	2709	0	0	1	Pass	1327	1382	0	0	NC_005089	463	2825	0.814285	GOOD	T	.	T	T	2825	2825	0	0	1	Pass	1440	1385	0	0	NC_005089	463	2860	0.793361	GOOD	T	.	T	T	2860	2860	0
NC_005089	464	2731	0.7837	GOOD	A	.	A	A	2731	2731	0	0	1	Pass	1327	1404	0	0	NC_005089	464	2828	0.815149	GOOD	A	.	A	A	2828	2828	0	0	1	Pass	1430	1398	0	0	NC_005089	464	2858	0.792806	GOOD	A	.	A	A	2858	2858	0
NC_005089	465	2707	0.776813	GOOD	A	.	A	A	2707	2707	0	0	1	Pass	1350	1357	0	0	NC_005089	465	2818	0.812267	GOOD	A	.	A	A	2818	2818	0	0	1	Pass	1454	1364	0	0	NC_005089	465	2866	0.795026	GOOD	A	.	A	A	2866	2865	1
NC_005089	466	2464	0.707081	GOOD	T	.	T	T	2464	2464	0	0	1	Pass	1371	1093	0	0	NC_005089	466	2610	0.752313	GOOD	T	.	T	T	2610	2610	0	0	1	Pass	1492	1118	0	0	NC_005089	466	2607	0.723179	GOOD	T	.	T	T	2607	2607	0
NC_005089	467	2383	0.683837	GOOD	A	.	A	A	2383	2382	1	0.0004	0.87508	Pass	1392	990	1	0	NC_005089	467	2519	0.726082	GOOD	A	.	A	A	2519	2518	1	0.0004	0.87507	Pass	1514	1004	0	1	NC_005089	467	2500	0.693498	GOOD	A	.	A	A	2500	2500	0
NC_005089	468	2304	0.661167	GOOD	C	.	C	C	2304	2304	0	0	1	Pass	1289	1015	0	0	NC_005089	468	2482	0.715418	GOOD	C	.	C	C	2482	2481	1	0.0004	0.87508	Pass	1438	1043	1	0	NC_005089	468	2492	0.691278	GOOD	C	.	C	C	2492	2492	0
NC_005089	469	2291	0.657436	GOOD	A	.	A	A	2291	2291	0	0	1	Pass	1323	968	0	0	NC_005089	469	2436	0.702158	GOOD	A	.	A	A	2436	2435	1	0.0004	0.87508	Pass	1451	984	0	1	NC_005089	469	2451	0.679905	GOOD	A	.	A	A	2451	2451	0
NC_005089	470	2535	0.727455	GOOD	C	.	C	C	2535	2535	0	0	1	Pass	1326	1209	0	0	NC_005089	470	2715	0.782578	GOOD	C	.	C	C	2715	2715	0	0	1	Pass	1458	1257	0	0	NC_005089	470	2717	0.753693	GOOD	C	.	C	C	2717	2717	0
NC_005089	471	2330	0.668628	GOOD	G	.	G	G	2330	2330	0	0	1	Pass	1218	1112	0	0	NC_005089	471	2444	0.704464	GOOD	G	.	G	G	2444	2442	1	0.0004	0.87508	Pass	1320	1122	1	0	NC_005089	471	2497	0.692665	GOOD	G	.	G	G	2497	2497	0
NC_005089	472	2343	0.672358	GOOD	A	.	A	A	2343	2343	0	0	1	Pass	1249	1094	0	0	NC_005089	472	2478	0.714265	GOOD	A	.	A	A	2478	2478	0	0	1	Pass	1355	1123	0	0	NC_005089	472	2512	0.696826	GOOD	A	.	A	A	2512	2512	0
NC_005089	473	2428	0.69675	GOOD	C	.	C	C	2428	2425	2	0.0008	0.68758	Pass	1244	1181	1	1	NC_005089	473	2585	0.745106	GOOD	C	.	C	C	2585	2584	1	0.0004	0.87507	Pass	1391	1193	1	0	NC_005089	473	2604	0.722347	GOOD	C	.	C	C	2604	2603	1
NC_005089	474	2405	0.69015	GOOD	A	.	A	A	2405	2405	0	0	1	Pass	1240	1165	0	0	NC_005089	474	2591	0.746836	GOOD	A	.	A	A	2591	2591	0	0	1	Pass	1389	1202	0	0	NC_005089	474	2598	0.720683	GOOD	A	.	A	A	2598	2598	0
NC_005089	475	2314	0.664036	GOOD	G	.	G	G	2314	2314	0	0	1	Pass	1185	1129	0	0	NC_005089	475	2468	0.711382	GOOD	G	.	G	G	2468	2465	2	0.0008	0.68758	Pass	1302	1163	2	0	NC_005089	475	2504	0.694607	GOOD	G	.	G	G	2504	2502	2
NC_005089	476	2276	0.653132	GOOD	C	.	C	C	2276	2275	1	0.0004	0.87508	Pass	1206	1069	1	0	NC_005089	476	2415	0.696105	GOOD	C	.	C	C	2415	2415	0	0	1	Pass	1328	1087	0	0	NC_005089	476	2449	0.67935	GOOD	C	.	C	C	2449	2449	0
NC_005089	477	2472	0.709377	GOOD	T	.	T	T	2472	2472	0	0	1	Pass	1223	1249	0	0	NC_005089	477	2635	0.759519	GOOD	T	.	T	T	2635	2635	0	0	1	Pass	1348	1287	0	0	NC_005089	477	2678	0.742875	GOOD	T	.	T	T	2678	2678	0
NC_005089	478	2432	0.697898	GOOD	A	.	A	A	2432	2431	1	0.0004	0.87508	Pass	1305	1126	1	0	NC_005089	478	2617	0.75433	GOOD	A	.	A	A	2617	2617	0	0	1	Pass	1440	1177	0	0	NC_005089	478	2672	0.74121	GOOD	A	.	A	A	2672	2671	1
NC_005089	479	2304	0.661167	GOOD	A	.	A	A	2304	2304	0	0	1	Pass	1287	1017	0	0	NC_005089	479	2483	0.715706	GOOD	A	.	A	A	2483	2483	0	0	1	Pass	1443	1040	0	0	NC_005089	479	2487	0.689891	GOOD	A	.	A	A	2487	2487	0
NC_005089	480	2013	0.57766	GOOD	G	.	G	G	2013	2012	1	0.0005	0.87509	Pass	1115	897	1	0	NC_005089	480	2195	0.632692	GOOD	G	.	G	G	2195	2192	3	0.0014	0.5	Pass	1271	921	0	3	NC_005089	480	2214	0.614161	GOOD	G	.	G	G	2214	2214	0
NC_005089	481	1877	0.538633	GOOD	A	.	A	A	1877	1876	1	0.0005	0.75007	Pass	1219	657	0	1	NC_005089	481	2056	0.592626	GOOD	A	.	A	A	2056	2055	1	0.0005	0.87509	Pass	1359	696	1	0	NC_005089	481	2098	0.581983	GOOD	A	.	A	A	2098	2098	0
NC_005089	482	2286	0.656001	GOOD	C	.	C	C	2286	2286	0	0	1	Pass	1225	1061	0	0	NC_005089	482	2444	0.704464	GOOD	C	.	C	C	2444	2444	0	0	1	Pass	1345	1099	0	0	NC_005089	482	2495	0.692111	GOOD	C	.	C	C	2495	2494	1
NC_005089	483	2261	0.648827	GOOD	C	.	C	C	2261	2261	0	0	1	Pass	1202	1059	0	0	NC_005089	483	2391	0.689187	GOOD	C	.	C	C	2391	2391	0	0	1	Pass	1336	1055	0	0	NC_005089	483	2449	0.67935	GOOD	C	.	C	C	2449	2449	0
NC_005089	484	2325	0.667193	GOOD	C	.	C	C	2325	2325	0	0	1	Pass	1237	1088	0	0	NC_005089	484	2470	0.711959	GOOD	C	.	C	C	2470	2470	0	0	1	Pass	1364	1106	0	0	NC_005089	484	2517	0.698213	GOOD	C	.	C	C	2517	2517	0
NC_005089	485	2632	0.755291	GOOD	A	.	A	A	2632	2630	1	0.0004	0.87507	Pass	1276	1354	0	1	NC_005089	485	2823	0.813708	GOOD	A	.	A	A	2823	2823	0	0	1	Pass	1420	1403	0	0	NC_005089	485	2834	0.786149	GOOD	A	.	A	A	2834	2832	1
NC_005089	486	2375	0.681541	GOOD	A	.	A	A	2375	2375	0	0	1	Pass	1264	1111	0	0	NC_005089	486	2539	0.731847	GOOD	A	.	A	A	2539	2538	1	0.0004	0.87507	Pass	1386	1152	1	0	NC_005089	486	2546	0.706258	GOOD	A	.	A	A	2546	2546	0
NC_005089	487	2293	0.65801	GOOD	A	.	A	A	2293	2293	0	0	1	Pass	1237	1056	0	0	NC_005089	487	2468	0.711382	GOOD	A	.	A	A	2468	2468	0	0	1	Pass	1377	1091	0	0	NC_005089	487	2364	0.655771	GOOD	A	.	A	A	2364	2363	1
NC_005089	488	2405	0.69015	GOOD	C	.	C	C	2405	2405	0	0	1	Pass	1244	1161	0	0	NC_005089	488	2561	0.738189	GOOD	C	.	C	C	2561	2560	1	0.0004	0.87507	Pass	1381	1179	0	1	NC_005089	488	2586	0.717354	GOOD	C	.	C	C	2586	2586	0
NC_005089	489	2270	0.65141	GOOD	T	.	T	T	2270	2269	1	0.0004	0.87508	Pass	1151	1118	0	1	NC_005089	489	2460	0.709076	GOOD	T	.	T	T	2460	2460	0	0	1	Pass	1293	1167	0	0	NC_005089	489	2482	0.688504	GOOD	T	.	T	T	2482	2480	2
NC_005089	490	2349	0.67408	GOOD	G	.	G	G	2349	2349	0	0	1	Pass	1177	1172	0	0	NC_005089	490	2508	0.722912	GOOD	G	.	G	G	2508	2507	1	0.0004	0.87507	Pass	1296	1211	1	0	NC_005089	490	2553	0.7082	GOOD	G	.	G	G	2553	2552	1
NC_005089	491	2271	0.651697	GOOD	G	.	G	G	2271	2271	0	0	1	Pass	1120	1151	0	0	NC_005089	491	2447	0.705329	GOOD	G	.	G	G	2447	2446	1	0.0004	0.87508	Pass	1257	1189	1	0	NC_005089	491	2429	0.673802	GOOD	G	.	G	G	2429	2429	0
NC_005089	492	2316	0.66461	GOOD	G	.	G	G	2316	2316	0	0	1	Pass	1110	1206	0	0	NC_005089	492	2433	0.701294	GOOD	G	.	G	G	2433	2433	0	0	1	Pass	1238	1195	0	0	NC_005089	492	2463	0.683234	GOOD	G	.	G	G	2463	2463	0
NC_005089	493	2552	0.732334	GOOD	A	.	A	A	2552	2551	1	0.0004	0.87507	Pass	1105	1446	1	0	NC_005089	493	2677	0.771625	GOOD	A	.	A	A	2677	2676	1	0.0004	0.87507	Pass	1212	1464	0	1	NC_005089	493	2728	0.756745	GOOD	A	.	A	A	2728	2728	0
NC_005089	494	2523	0.724012	GOOD	T	.	T	T	2523	2522	1	0.0004	0.87507	Pass	1233	1289	0	1	NC_005089	494	2634	0.75923	GOOD	T	.	T	T	2634	2634	0	0	1	Pass	1355	1279	0	0	NC_005089	494	2695	0.74759	GOOD	T	.	T	T	2695	2695	0
NC_005089	495	2716	0.779396	GOOD	T	.	T	T	2716	2715	1	0.0004	0.87507	Pass	1251	1464	1	0	NC_005089	495	2846	0.820338	GOOD	T	.	T	T	2846	2845	1	0.0004	0.87507	Pass	1390	1455	1	0	NC_005089	495	2911	0.807509	GOOD	T	.	T	T	2911	2911	0
NC_005089	496	2664	0.764474	GOOD	A	.	A	A	2664	2662	2	0.0008	0.68757	Pass	1246	1416	2	0	NC_005089	496	2838	0.818032	GOOD	A	.	A	A	2838	2837	1	0.0004	0.87507	Pass	1385	1452	1	0	NC_005089	496	2904	0.805567	GOOD	A	.	A	A	2904	2904	0
NC_005089	497	2287	0.656288	GOOD	G	.	G	G	2287	2287	0	0	1	Pass	1226	1061	0	0	NC_005089	497	2451	0.706482	GOOD	G	.	G	G	2451	2451	0	0	1	Pass	1341	1110	0	0	NC_005089	497	2524	0.700155	GOOD	G	.	G	G	2524	2524	0
NC_005089	498	2166	0.621565	GOOD	A	.	A	A	2166	2166	0	0	1	Pass	1194	972	0	0	NC_005089	498	2310	0.66584	GOOD	A	.	A	A	2310	2310	0	0	1	Pass	1318	992	0	0	NC_005089	498	2409	0.668254	GOOD	A	.	A	A	2409	2409	0
NC_005089	499	2020	0.579669	GOOD	T	.	T	T	2020	2020	0	0	1	Pass	1240	780	0	0	NC_005089	499	2187	0.630386	GOOD	T	.	T	T	2187	2187	0	0	1	Pass	1375	812	0	0	NC_005089	499	2273	0.630528	GOOD	T	.	T	T	2273	2273	0
NC_005089	500	2020	0.579669	GOOD	A	.	A	A	2020	2019	1	0.0005	0.87509	Pass	1367	652	1	0	NC_005089	500	2161	0.622892	GOOD	A	.	A	A	2161	2157	2	0.0009	0.68759	Pass	1502	655	1	1	NC_005089	500	2216	0.614716	GOOD	A	.	A	A	2216	2213	1
NC_005089	501	2339	0.67121	GOOD	C	.	C	C	2339	2337	1	0.0004	0.87508	Pass	1252	1085	1	0	NC_005089	501	2490	0.717723	GOOD	C	.	C	C	2490	2490	0	0	1	Pass	1385	1105	0	0	NC_005089	501	2554	0.708477	GOOD	C	.	C	C	2554	2554	0
NC_005089	502	2249	0.645383	GOOD	C	.	C	C	2249	2249	0	0	1	Pass	1218	1031	0	0	NC_005089	502	2431	0.700717	GOOD	C	.	C	C	2431	2430	1	0.0004	0.87508	Pass	1367	1063	0	1	NC_005089	502	2443	0.677686	GOOD	C	.	C	C	2443	2442	1
NC_005089	503	2243	0.643662	GOOD	C	.	C	C	2243	2243	0	0	1	Pass	1256	987	0	0	NC_005089	503	2362	0.680828	GOOD	C	.	C	C	2362	2362	0	0	1	Pass	1384	978	0	0	NC_005089	503	2410	0.668532	GOOD	C	.	C	C	2410	2410	0
NC_005089	504	2222	0.637635	GOOD	C	.	C	C	2222	2222	0	0	1	Pass	1253	969	0	0	NC_005089	504	2387	0.688034	GOOD	C	.	C	C	2387	2387	0	0	1	Pass	1378	1009	0	0	NC_005089	504	2436	0.675744	GOOD	C	.	C	C	2436	2436	0
NC_005089	505	2082	0.59746	GOOD	A	.	A	A	2082	2082	0	0	1	Pass	1275	807	0	0	NC_005089	505	2261	0.651716	GOOD	A	.	A	A	2261	2260	1	0.0004	0.87508	Pass	1432	828	0	1	NC_005089	505	2260	0.626922	GOOD	A	.	A	A	2260	2258	1
NC_005089	506	2453	0.703924	GOOD	C	.	C	C	2453	2452	1	0.0004	0.87508	Pass	1417	1035	1	0	NC_005089	506	2633	0.758942	GOOD	C	.	C	C	2633	2633	0	0	1	Pass	1560	1073	0	0	NC_005089	506	2723	0.755358	GOOD	C	.	C	C	2723	2723	0
NC_005089	507	2423	0.695315	GOOD	T	.	T	T	2423	2422	1	0.0004	0.87508	Pass	1421	1001	0	1	NC_005089	507	2568	0.740206	GOOD	T	.	T	T	2568	2568	0	0	1	Pass	1550	1018	0	0	NC_005089	507	2647	0.734275	GOOD	T	.	T	T	2647	2647	0
NC_005089	508	2496	0.716264	GOOD	A	.	A	A	2496	2496	0	0	1	Pass	1421	1075	0	0	NC_005089	508	2656	0.765572	GOOD	A	.	A	A	2656	2656	0	0	1	Pass	1565	1091	0	0	NC_005089	508	2748	0.762293	GOOD	A	.	A	A	2748	2747	1
NC_005089	509	2354	0.675515	GOOD	T	.	T	T	2354	2354	0	0	1	Pass	1410	944	0	0	NC_005089	509	2544	0.733289	GOOD	T	.	T	T	2544	2544	0	0	1	Pass	1564	980	0	0	NC_005089	509	2600	0.721238	GOOD	T	.	T	T	2600	2599	1
NC_005089	510	2320	0.665758	GOOD	G	.	G	G	2320	2319	1	0.0004	0.87508	Pass	1366	953	0	1	NC_005089	510	2477	0.713976	GOOD	G	.	G	G	2477	2477	0	0	1	Pass	1489	988	0	0	NC_005089	510	2540	0.704594	GOOD	G	.	G	G	2540	2539	1
NC_005089	511	2377	0.682115	GOOD	C	.	C	C	2377	2376	1	0.0004	0.87508	Pass	1401	975	1	0	NC_005089	511	2566	0.73963	GOOD	C	.	C	C	2566	2566	0	0	1	Pass	1531	1035	0	0	NC_005089	511	2684	0.744539	GOOD	C	.	C	C	2684	2683	1
NC_005089	512	2514	0.721429	GOOD	T	.	T	T	2514	2514	0	0	1	Pass	1590	924	0	0	NC_005089	512	2720	0.784019	GOOD	T	.	T	T	2720	2719	1	0.0004	0.87507	Pass	1739	980	0	1	NC_005089	512	2785	0.772556	GOOD	T	.	T	T	2785	2785	0
NC_005089	513	2537	0.728029	GOOD	T	.	T	T	2537	2537	0	0	1	Pass	1593	944	0	0	NC_005089	513	2762	0.796125	GOOD	T	.	T	T	2762	2761	1	0.0004	0.87507	Pass	1759	1002	0	1	NC_005089	513	2814	0.780601	GOOD	T	.	T	T	2814	2813	1
NC_005089	514	2351	0.674654	GOOD	A	.	A	A	2351	2349	1	0.0004	0.87508	Pass	1473	876	0	1	NC_005089	514	2570	0.740783	GOOD	A	.	A	A	2570	2570	0	0	1	Pass	1647	923	0	0	NC_005089	514	2649	0.73483	GOOD	A	.	A	A	2649	2648	1
NC_005089	515	2247	0.64481	GOOD	G	.	G	G	2247	2242	4	0.0018	0.34365	Pass	1369	873	3	1	NC_005089	515	2373	0.683999	GOOD	G	.	G	G	2373	2369	4	0.0017	0.34365	Pass	1491	878	3	1	NC_005089	515	2480	0.68795	GOOD	G	.	G	G	2480	2477	3
NC_005089	516	2258	0.647966	GOOD	C	.	C	C	2258	2256	2	0.0009	0.68758	Pass	1391	865	2	0	NC_005089	516	2397	0.690917	GOOD	C	.	C	C	2397	2394	3	0.0013	0.5	Pass	1556	838	0	3	NC_005089	516	2467	0.684343	GOOD	C	.	C	C	2467	2465	2
NC_005089	517	2242	0.643375	GOOD	C	.	C	C	2242	2241	1	0.0004	0.87508	Pass	1429	812	1	0	NC_005089	517	2444	0.704464	GOOD	C	.	C	C	2444	2444	0	0	1	Pass	1599	845	0	0	NC_005089	517	2497	0.692665	GOOD	C	.	C	C	2497	2497	0
NC_005089	518	2437	0.699333	GOOD	A	.	A	A	2437	2436	1	0.0004	0.87508	Pass	1538	898	0	1	NC_005089	518	2608	0.751736	GOOD	A	.	A	A	2608	2608	0	0	1	Pass	1704	904	0	0	NC_005089	518	2677	0.742597	GOOD	A	.	A	A	2677	2677	0
NC_005089	519	2434	0.698472	GOOD	T	.	T	T	2434	2432	2	0.0008	0.68758	Pass	1603	829	1	1	NC_005089	519	2570	0.740783	GOOD	T	.	T	T	2570	2570	0	0	1	Pass	1749	821	0	0	NC_005089	519	2654	0.736217	GOOD	T	.	T	T	2654	2653	1
NC_005089	520	2465	0.707368	GOOD	A	.	A	A	2465	2465	0	0	1	Pass	1606	859	0	0	NC_005089	520	2632	0.758654	GOOD	A	.	A	A	2632	2631	1	0.0004	0.87507	Pass	1741	890	1	0	NC_005089	520	2734	0.758409	GOOD	A	.	A	A	2734	2734	0
NC_005089	521	2258	0.647966	GOOD	A	.	A	A	2258	2258	0	0	1	Pass	1553	705	0	0	NC_005089	521	2410	0.694664	GOOD	A	.	A	A	2410	2410	0	0	1	Pass	1701	709	0	0	NC_005089	521	2490	0.690724	GOOD	A	.	A	A	2490	2490	0
NC_005089	522	2044	0.586556	GOOD	A	.	A	A	2044	2041	3	0.0015	0.5	Pass	1538	503	1	2	NC_005089	522	2240	0.645663	GOOD	A	.	A	A	2240	2240	0	0	1	Pass	1713	527	0	0	NC_005089	522	2314	0.641901	GOOD	A	.	A	A	2314	2314	0
NC_005089	523	2370	0.680106	GOOD	C	.	C	C	2370	2370	0	0	1	Pass	1539	831	0	0	NC_005089	523	2515	0.72493	GOOD	C	.	C	C	2515	2515	0	0	1	Pass	1692	823	0	0	NC_005089	523	2575	0.714303	GOOD	C	.	C	C	2575	2575	0
NC_005089	524	2373	0.680967	GOOD	C	.	C	C	2373	2373	0	0	1	Pass	1560	813	0	0	NC_005089	524	2529	0.728965	GOOD	C	.	C	C	2529	2529	0	0	1	Pass	1720	809	0	0	NC_005089	524	2580	0.71569	GOOD	C	.	C	C	2580	2580	0
NC_005089	525	2426	0.696176	GOOD	T	.	T	T	2426	2423	2	0.0008	0.68758	Pass	1596	827	1	1	NC_005089	525	2610	0.752313	GOOD	T	.	T	T	2610	2607	2	0.0008	0.68757	Pass	1752	855	1	1	NC_005089	525	2630	0.729559	GOOD	T	.	T	T	2630	2630	0
NC_005089	526	2702	0.775378	GOOD	A	.	A	A	2702	2701	1	0.0004	0.87507	Pass	1567	1134	1	0	NC_005089	526	2822	0.81342	GOOD	A	.	A	A	2822	2822	0	0	1	Pass	1676	1146	0	0	NC_005089	526	2959	0.820824	GOOD	A	.	A	A	2959	2959	0
NC_005089	527	2567	0.736638	GOOD	A	.	A	A	2567	2567	0	0	1	Pass	1547	1020	0	0	NC_005089	527	2696	0.777101	GOOD	A	.	A	A	2696	2696	0	0	1	Pass	1652	1044	0	0	NC_005089	527	2750	0.762847	GOOD	A	.	A	A	2750	2750	0
NC_005089	528	2470	0.708803	GOOD	A	.	A	A	2470	2470	0	0	1	Pass	1565	905	0	0	NC_005089	528	2638	0.760383	GOOD	A	.	A	A	2638	2638	0	0	1	Pass	1686	952	0	0	NC_005089	528	2739	0.759796	GOOD	A	.	A	A	2739	2738	1
NC_005089	529	2355	0.675802	GOOD	T	.	T	T	2355	2355	0	0	1	Pass	1581	774	0	0	NC_005089	529	2472	0.712535	GOOD	T	.	T	T	2472	2472	0	0	1	Pass	1696	776	0	0	NC_005089	529	2533	0.702652	GOOD	T	.	T	T	2533	2532	1
NC_005089	530	2712	0.778248	GOOD	A	.	A	A	2712	2712	0	0	1	Pass	1726	986	0	0	NC_005089	530	2867	0.826391	GOOD	A	.	A	A	2867	2867	0	0	1	Pass	1832	1035	0	0	NC_005089	530	2981	0.826927	GOOD	A	.	A	A	2981	2980	1
NC_005089	531	2307	0.662027	GOOD	A	.	A	A	2307	2307	0	0	1	Pass	1554	753	0	0	NC_005089	531	2461	0.709364	GOOD	A	.	A	A	2461	2461	0	0	1	Pass	1659	802	0	0	NC_005089	531	2554	0.708477	GOOD	A	.	A	A	2554	2554	0
NC_005089	532	2553	0.732621	GOOD	T	.	T	T	2553	2553	0	0	1	Pass	1772	781	0	0	NC_005089	532	2699	0.777966	GOOD	T	.	T	T	2699	2699	0	0	1	Pass	1888	811	0	0	NC_005089	532	2810	0.779491	GOOD	T	.	T	T	2810	2810	0
NC_005089	533	2400	0.688715	GOOD	T	.	T	T	2400	2399	1	0.0004	0.87508	Pass	1737	662	1	0	NC_005089	533	2570	0.740783	GOOD	T	.	T	T	2570	2570	0	0	1	Pass	1879	691	0	0	NC_005089	533	2667	0.739823	GOOD	T	.	T	T	2667	2667	0
NC_005089	534	2711	0.777961	GOOD	A	.	A	A	2711	2710	1	0.0004	0.87507	Pass	1740	970	0	1	NC_005089	534	2878	0.829561	GOOD	A	.	A	A	2878	2878	0	0	1	Pass	1868	1010	0	0	NC_005089	534	3043	0.844125	GOOD	A	.	A	A	3043	3042	1
NC_005089	535	2562	0.735203	GOOD	A	.	A	A	2562	2562	0	0	1	Pass	1520	1042	0	0	NC_005089	535	2720	0.784019	GOOD	A	.	A	A	2720	2720	0	0	1	Pass	1652	1068	0	0	NC_005089	535	2888	0.801128	GOOD	A	.	A	A	2888	2888	0
NC_005089	536	2532	0.726594	GOOD	A	.	A	A	2532	2532	0	0	1	Pass	1472	1060	0	0	NC_005089	536	2642	0.761536	GOOD	A	.	A	A	2642	2642	0	0	1	Pass	1577	1065	0	0	NC_005089	536	2794	0.775053	GOOD	A	.	A	A	2794	2794	0
NC_005089	537	2498	0.716838	GOOD	T	.	T	T	2498	2498	0	0	1	Pass	1677	821	0	0	NC_005089	537	2661	0.767013	GOOD	T	.	T	T	2661	2661	0	0	1	Pass	1787	874	0	0	NC_005089	537	2775	0.769782	GOOD	T	.	T	T	2775	2775	0
NC_005089	538	2651	0.760743	GOOD	T	.	T	T	2651	2651	0	0	1	Pass	1659	992	0	0	NC_005089	538	2792	0.804773	GOOD	T	.	T	T	2792	2791	1	0.0004	0.87507	Pass	1797	994	1	0	NC_005089	538	2931	0.813057	GOOD	T	.	T	T	2931	2931	0
NC_005089	539	2336	0.670349	GOOD	T	.	T	T	2336	2336	0	0	1	Pass	1524	812	0	0	NC_005089	539	2419	0.697258	GOOD	T	.	T	T	2419	2417	2	0.0008	0.68758	Pass	1589	828	1	1	NC_005089	539	2574	0.714025	GOOD	T	.	T	T	2574	2572	1
NC_005089	540	2452	0.703637	GOOD	A	.	A	A	2452	2451	1	0.0004	0.87508	Pass	1562	889	1	0	NC_005089	540	2558	0.737324	GOOD	A	.	A	A	2558	2558	0	0	1	Pass	1638	920	0	0	NC_005089	540	2675	0.742042	GOOD	A	.	A	A	2675	2675	0
NC_005089	541	2533	0.726881	GOOD	A	.	A	A	2533	2533	0	0	1	Pass	1715	818	0	0	NC_005089	541	2637	0.760095	GOOD	A	.	A	A	2637	2637	0	0	1	Pass	1825	812	0	0	NC_005089	541	2781	0.771447	GOOD	A	.	A	A	2781	2781	0
NC_005089	542	2385	0.684411	GOOD	C	.	C	C	2385	2382	2	0.0008	0.68758	Pass	1505	877	1	1	NC_005089	542	2488	0.717147	GOOD	C	.	C	C	2488	2487	1	0.0004	0.87508	Pass	1583	904	0	1	NC_005089	542	2577	0.714857	GOOD	C	.	C	C	2577	2575	1
NC_005089	543	2537	0.728029	GOOD	A	.	A	A	2537	2536	1	0.0004	0.87507	Pass	1550	986	1	0	NC_005089	543	2656	0.765572	GOOD	A	.	A	A	2656	2656	0	0	1	Pass	1654	1002	0	0	NC_005089	543	2742	0.760628	GOOD	A	.	A	A	2742	2742	0
NC_005089	544	2506	0.719133	GOOD	A	.	A	A	2506	2506	0	0	1	Pass	1477	1029	0	0	NC_005089	544	2597	0.748565	GOOD	A	.	A	A	2597	2597	0	0	1	Pass	1569	1028	0	0	NC_005089	544	2736	0.758964	GOOD	A	.	A	A	2736	2735	1
NC_005089	545	2183	0.626444	GOOD	A	.	A	A	2183	2182	1	0.0005	0.87509	Pass	1403	779	0	1	NC_005089	545	2228	0.642204	GOOD	A	.	A	A	2228	2228	0	0	1	Pass	1450	778	0	0	NC_005089	545	2372	0.657991	GOOD	A	.	A	A	2372	2372	0
NC_005089	546	2025	0.581103	GOOD	A	.	A	A	2025	2025	0	0	1	Pass	1419	606	0	0	NC_005089	546	2107	0.607327	GOOD	A	.	A	A	2107	2105	1	0.0005	0.87509	Pass	1487	618	0	1	NC_005089	546	2266	0.628586	GOOD	A	.	A	A	2266	2266	0
NC_005089	547	2360	0.677237	GOOD	C	.	C	C	2360	2360	0	0	1	Pass	1395	965	0	0	NC_005089	547	2441	0.7036	GOOD	C	.	C	C	2441	2441	0	0	1	Pass	1472	969	0	0	NC_005089	547	2530	0.70182	GOOD	C	.	C	C	2530	2530	0
NC_005089	548	2365	0.678671	GOOD	T	.	T	T	2365	2365	0	0	1	Pass	1417	948	0	0	NC_005089	548	2407	0.693799	GOOD	T	.	T	T	2407	2406	1	0.0004	0.87508	Pass	1460	946	1	0	NC_005089	548	2461	0.682679	GOOD	T	.	T	T	2461	2460	1
NC_005089	549	2366	0.678958	GOOD	A	.	A	A	2366	2366	0	0	1	Pass	1403	963	0	0	NC_005089	549	2476	0.713688	GOOD	A	.	A	A	2476	2474	1	0.0004	0.87508	Pass	1502	972	1	0	NC_005089	549	2542	0.705148	GOOD	A	.	A	A	2542	2542	0
NC_005089	550	2399	0.688428	GOOD	T	.	T	T	2399	2399	0	0	1	Pass	1439	960	0	0	NC_005089	550	2490	0.717723	GOOD	T	.	T	T	2490	2490	0	0	1	Pass	1502	988	0	0	NC_005089	550	2550	0.707368	GOOD	T	.	T	T	2550	2550	0
NC_005089	551	2497	0.716551	GOOD	T	.	T	T	2497	2497	0	0	1	Pass	1564	933	0	0	NC_005089	551	2568	0.740206	GOOD	T	.	T	T	2568	2568	0	0	1	Pass	1627	941	0	0	NC_005089	551	2678	0.742875	GOOD	T	.	T	T	2678	2678	0
NC_005089	552	2463	0.706794	GOOD	T	.	T	T	2463	2463	0	0	1	Pass	1578	885	0	0	NC_005089	552	2542	0.732712	GOOD	T	.	T	T	2542	2540	2	0.0008	0.68757	Pass	1661	879	0	2	NC_005089	552	2715	0.753138	GOOD	T	.	T	T	2715	2715	0
NC_005089	553	2448	0.702489	GOOD	G	.	G	G	2448	2447	1	0.0004	0.87508	Pass	1485	962	0	1	NC_005089	553	2567	0.739918	GOOD	G	.	G	G	2567	2566	1	0.0004	0.87507	Pass	1554	1012	1	0	NC_005089	553	2669	0.740378	GOOD	G	.	G	G	2669	2667	2
NC_005089	554	2350	0.674367	GOOD	C	.	C	C	2350	2349	1	0.0004	0.87508	Pass	1321	1028	1	0	NC_005089	554	2425	0.698988	GOOD	C	.	C	C	2425	2423	2	0.0008	0.68758	Pass	1381	1042	1	1	NC_005089	554	2559	0.709864	GOOD	C	.	C	C	2559	2559	0
NC_005089	555	2345	0.672932	GOOD	C	.	C	C	2345	2345	0	0	1	Pass	1385	960	0	0	NC_005089	555	2452	0.70677	GOOD	C	.	C	C	2452	2450	1	0.0004	0.87508	Pass	1435	1015	1	0	NC_005089	555	2545	0.705981	GOOD	C	.	C	C	2545	2545	0
NC_005089	556	2389	0.685559	GOOD	A	.	A	A	2389	2389	0	0	1	Pass	1420	969	0	0	NC_005089	556	2473	0.712823	GOOD	A	.	A	A	2473	2473	0	0	1	Pass	1481	992	0	0	NC_005089	556	2582	0.716244	GOOD	A	.	A	A	2582	2581	1
NC_005089	557	2331	0.668915	GOOD	G	.	G	G	2331	2331	0	0	1	Pass	1408	923	0	0	NC_005089	557	2447	0.705329	GOOD	G	.	G	G	2447	2447	0	0	1	Pass	1496	951	0	0	NC_005089	557	2555	0.708755	GOOD	G	.	G	G	2555	2555	0
NC_005089	558	2342	0.672071	GOOD	A	.	A	A	2342	2342	0	0	1	Pass	1299	1043	0	0	NC_005089	558	2440	0.703311	GOOD	A	.	A	A	2440	2440	0	0	1	Pass	1387	1053	0	0	NC_005089	558	2596	0.720128	GOOD	A	.	A	A	2596	2596	0
NC_005089	559	2227	0.63907	GOOD	G	.	G	G	2227	2227	0	0	1	Pass	1312	915	0	0	NC_005089	559	2321	0.669011	GOOD	G	.	G	G	2321	2321	0	0	1	Pass	1385	936	0	0	NC_005089	559	2448	0.679073	GOOD	G	.	G	G	2448	2448	0
NC_005089	560	2152	0.617548	GOOD	A	.	A	A	2152	2152	0	0	1	Pass	1225	927	0	0	NC_005089	560	2247	0.647681	GOOD	A	.	A	A	2247	2247	0	0	1	Pass	1303	944	0	0	NC_005089	560	2355	0.653275	GOOD	A	.	A	A	2355	2354	1
NC_005089	561	2125	0.6098	GOOD	A	.	A	A	2125	2125	0	0	1	Pass	1286	839	0	0	NC_005089	561	2186	0.630098	GOOD	A	.	A	A	2186	2185	1	0.0005	0.87509	Pass	1370	815	1	0	NC_005089	561	2306	0.639682	GOOD	A	.	A	A	2306	2306	0
NC_005089	562	2411	0.691872	GOOD	C	.	C	C	2411	2411	0	0	1	Pass	1355	1056	0	0	NC_005089	562	2507	0.722624	GOOD	C	.	C	C	2507	2507	0	0	1	Pass	1449	1058	0	0	NC_005089	562	2620	0.726785	GOOD	C	.	C	C	2620	2619	1
NC_005089	563	2249	0.645383	GOOD	T	.	T	T	2249	2249	0	0	1	Pass	1365	884	0	0	NC_005089	563	2329	0.671316	GOOD	T	.	T	T	2329	2327	2	0.0009	0.68758	Pass	1419	908	1	1	NC_005089	563	2462	0.682956	GOOD	T	.	T	T	2462	2462	0
NC_005089	564	2073	0.594878	GOOD	A	.	A	A	2073	2073	0	0	1	Pass	1393	680	0	0	NC_005089	564	2135	0.615397	GOOD	A	.	A	A	2135	2135	0	0	1	Pass	1478	657	0	0	NC_005089	564	2235	0.619987	GOOD	A	.	A	A	2235	2235	0
NC_005089	565	2683	0.769926	GOOD	C	.	C	C	2683	2683	0	0	1	Pass	1594	1089	0	0	NC_005089	565	2752	0.793243	GOOD	C	.	C	C	2752	2752	0	0	1	Pass	1679	1073	0	0	NC_005089	565	2889	0.801406	GOOD	C	.	C	C	2889	2889	0
NC_005089	566	2581	0.740656	GOOD	T	.	T	T	2581	2581	0	0	1	Pass	1490	1091	0	0	NC_005089	566	2633	0.758942	GOOD	T	.	T	T	2633	2633	0	0	1	Pass	1564	1069	0	0	NC_005089	566	2753	0.76368	GOOD	T	.	T	T	2753	2753	0
NC_005089	567	2631	0.755004	GOOD	A	.	A	A	2631	2630	1	0.0004	0.87507	Pass	1536	1094	1	0	NC_005089	567	2698	0.777678	GOOD	A	.	A	A	2698	2697	1	0.0004	0.87507	Pass	1613	1084	0	1	NC_005089	567	2827	0.784207	GOOD	A	.	A	A	2827	2826	1
NC_005089	568	2338	0.670923	GOOD	G	.	G	G	2338	2334	4	0.0017	0.34365	Pass	1357	977	4	0	NC_005089	568	2430	0.700429	GOOD	G	.	G	G	2430	2424	5	0.0021	0.22639	Pass	1386	1038	3	2	NC_005089	568	2559	0.709864	GOOD	G	.	G	G	2559	2559	0
NC_005089	569	2428	0.69675	GOOD	C	.	C	C	2428	2426	2	0.0008	0.68758	Pass	1364	1062	0	2	NC_005089	569	2496	0.719453	GOOD	C	.	C	C	2496	2495	1	0.0004	0.87508	Pass	1396	1099	0	1	NC_005089	569	2651	0.735385	GOOD	C	.	C	C	2651	2650	1
NC_005089	570	2603	0.746969	GOOD	C	.	C	C	2603	2599	4	0.0015	0.34366	Pass	1449	1150	1	3	NC_005089	570	2670	0.769607	GOOD	C	.	C	C	2670	2670	0	0	1	Pass	1483	1187	0	0	NC_005089	570	2831	0.785317	GOOD	C	.	C	C	2831	2831	0
NC_005089	571	2616	0.7507	GOOD	A	.	A	A	2616	2616	0	0	1	Pass	1479	1137	0	0	NC_005089	571	2779	0.801026	GOOD	A	.	A	A	2779	2778	1	0.0004	0.87507	Pass	1597	1181	0	1	NC_005089	571	2900	0.804457	GOOD	A	.	A	A	2900	2899	1
NC_005089	572	2552	0.732334	GOOD	T	.	T	T	2552	2552	0	0	1	Pass	1429	1123	0	0	NC_005089	572	2734	0.788055	GOOD	T	.	T	T	2734	2731	3	0.0011	0.5	Pass	1556	1175	2	1	NC_005089	572	2781	0.771447	GOOD	T	.	T	T	2781	2780	1
NC_005089	573	2598	0.745534	GOOD	A	.	A	A	2598	2597	1	0.0004	0.87507	Pass	1474	1123	1	0	NC_005089	573	2805	0.80852	GOOD	A	.	A	A	2805	2805	0	0	1	Pass	1592	1213	0	0	NC_005089	573	2870	0.796135	GOOD	A	.	A	A	2870	2870	0
NC_005089	574	2465	0.707368	GOOD	G	.	G	G	2465	2465	0	0	1	Pass	1367	1098	0	0	NC_005089	574	2597	0.748565	GOOD	G	.	G	G	2597	2597	0	0	1	Pass	1408	1189	0	0	NC_005089	574	2711	0.752029	GOOD	G	.	G	G	2711	2710	1
NC_005089	575	2427	0.696463	GOOD	C	.	C	C	2427	2426	1	0.0004	0.87508	Pass	1330	1096	1	0	NC_005089	575	2571	0.741071	GOOD	C	.	C	C	2571	2571	0	0	1	Pass	1420	1151	0	0	NC_005089	575	2720	0.754525	GOOD	C	.	C	C	2720	2717	3
NC_005089	576	2374	0.681254	GOOD	T	.	T	T	2374	2373	1	0.0004	0.87508	Pass	1343	1030	1	0	NC_005089	576	2551	0.735306	GOOD	T	.	T	T	2551	2551	0	0	1	Pass	1455	1096	0	0	NC_005089	576	2671	0.740933	GOOD	T	.	T	T	2671	2671	0
NC_005089	577	2482	0.712246	GOOD	T	.	T	T	2482	2482	0	0	1	Pass	1403	1079	0	0	NC_005089	577	2684	0.773642	GOOD	T	.	T	T	2684	2684	0	0	1	Pass	1553	1131	0	0	NC_005089	577	2804	0.777827	GOOD	T	.	T	T	2804	2804	0
NC_005089	578	2551	0.732047	GOOD	A	.	A	A	2551	2548	2	0.0008	0.68757	Pass	1471	1077	1	1	NC_005089	578	2686	0.774219	GOOD	A	.	A	A	2686	2684	2	0.0007	0.68757	Pass	1568	1116	1	1	NC_005089	578	2817	0.781433	GOOD	A	.	A	A	2817	2816	1
NC_005089	579	2330	0.668628	GOOD	A	.	A	A	2330	2330	0	0	1	Pass	1426	904	0	0	NC_005089	579	2486	0.71657	GOOD	A	.	A	A	2486	2486	0	0	1	Pass	1530	956	0	0	NC_005089	579	2550	0.707368	GOOD	A	.	A	A	2550	2549	1
NC_005089	580	2240	0.642801	GOOD	A	.	A	A	2240	2240	0	0	1	Pass	1399	841	0	0	NC_005089	580	2359	0.679964	GOOD	A	.	A	A	2359	2359	0	0	1	Pass	1466	893	0	0	NC_005089	580	2472	0.68573	GOOD	A	.	A	A	2472	2472	0
NC_005089	581	2020	0.579669	GOOD	A	.	A	A	2020	2020	0	0	1	Pass	1434	586	0	0	NC_005089	581	2071	0.59695	GOOD	A	.	A	A	2071	2071	0	0	1	Pass	1492	579	0	0	NC_005089	581	2194	0.608613	GOOD	A	.	A	A	2194	2192	1
NC_005089	582	2334	0.669775	GOOD	C	.	C	C	2334	2333	1	0.0004	0.87508	Pass	1302	1031	0	1	NC_005089	582	2475	0.7134	GOOD	C	.	C	C	2475	2475	0	0	1	Pass	1361	1114	0	0	NC_005089	582	2553	0.7082	GOOD	C	.	C	C	2553	2553	0
NC_005089	583	2296	0.658871	GOOD	T	.	T	T	2296	2295	1	0.0004	0.87508	Pass	1332	963	1	0	NC_005089	583	2383	0.686882	GOOD	T	.	T	T	2383	2383	0	0	1	Pass	1381	1002	0	0	NC_005089	583	2512	0.696826	GOOD	T	.	T	T	2512	2512	0
NC_005089	584	2532	0.726594	GOOD	C	.	C	C	2532	2531	1	0.0004	0.87507	Pass	1377	1154	0	1	NC_005089	584	2613	0.753177	GOOD	C	.	C	C	2613	2610	1	0.0004	0.87507	Pass	1425	1185	1	0	NC_005089	584	2728	0.756745	GOOD	C	.	C	C	2728	2728	0
NC_005089	585	2588	0.742664	GOOD	A	.	A	A	2588	2588	0	0	1	Pass	1435	1153	0	0	NC_005089	585	2711	0.781425	GOOD	A	.	A	A	2711	2711	0	0	1	Pass	1521	1190	0	0	NC_005089	585	2793	0.774776	GOOD	A	.	A	A	2793	2793	0
NC_005089	586	2545	0.730325	GOOD	A	.	A	A	2545	2545	0	0	1	Pass	1440	1105	0	0	NC_005089	586	2627	0.757213	GOOD	A	.	A	A	2627	2626	1	0.0004	0.87507	Pass	1484	1142	0	1	NC_005089	586	2736	0.758964	GOOD	A	.	A	A	2736	2735	1
NC_005089	587	2466	0.707655	GOOD	A	.	A	A	2466	2465	1	0.0004	0.87508	Pass	1383	1082	1	0	NC_005089	587	2570	0.740783	GOOD	A	.	A	A	2570	2570	0	0	1	Pass	1430	1140	0	0	NC_005089	587	2661	0.738159	GOOD	A	.	A	A	2661	2661	0
NC_005089	588	2208	0.633618	GOOD	G	.	G	G	2208	2207	1	0.0005	0.87508	Pass	1183	1024	1	0	NC_005089	588	2333	0.672469	GOOD	G	.	G	G	2333	2332	1	0.0004	0.87508	Pass	1242	1090	0	1	NC_005089	588	2391	0.663261	GOOD	G	.	G	G	2391	2390	1
NC_005089	589	2023	0.580529	GOOD	G	.	G	G	2023	2023	0	0	1	Pass	1092	931	0	0	NC_005089	589	2067	0.595797	GOOD	G	.	G	G	2067	2067	0	0	1	Pass	1116	951	0	0	NC_005089	589	2172	0.602511	GOOD	G	.	G	G	2172	2172	0
NC_005089	590	2057	0.590286	GOOD	A	.	A	A	2057	2057	0	0	1	Pass	1223	834	0	0	NC_005089	590	2082	0.600121	GOOD	A	.	A	A	2082	2082	0	0	1	Pass	1242	840	0	0	NC_005089	590	2155	0.597795	GOOD	A	.	A	A	2155	2154	1
NC_005089	591	2381	0.683263	GOOD	C	.	C	C	2381	2381	0	0	1	Pass	1306	1075	0	0	NC_005089	591	2480	0.714841	GOOD	C	.	C	C	2480	2480	0	0	1	Pass	1365	1115	0	0	NC_005089	591	2520	0.699046	GOOD	C	.	C	C	2520	2520	0
NC_005089	592	2220	0.637062	GOOD	T	.	T	T	2220	2220	0	0	1	Pass	1205	1015	0	0	NC_005089	592	2320	0.668722	GOOD	T	.	T	T	2320	2320	0	0	1	Pass	1246	1074	0	0	NC_005089	592	2385	0.661597	GOOD	T	.	T	T	2385	2385	0
NC_005089	593	2218	0.636488	GOOD	T	.	T	T	2218	2216	1	0.0005	0.87508	Pass	1204	1012	0	1	NC_005089	593	2311	0.666128	GOOD	T	.	T	T	2311	2311	0	0	1	Pass	1253	1058	0	0	NC_005089	593	2382	0.660765	GOOD	T	.	T	T	2382	2381	1
NC_005089	594	2183	0.626444	GOOD	G	.	G	G	2183	2183	0	0	1	Pass	1083	1100	0	0	NC_005089	594	2213	0.63788	GOOD	G	.	G	G	2213	2213	0	0	1	Pass	1097	1116	0	0	NC_005089	594	2313	0.641624	GOOD	G	.	G	G	2313	2312	1
NC_005089	595	2161	0.620131	GOOD	G	.	G	G	2161	2159	1	0.0005	0.87509	Pass	1114	1045	1	0	NC_005089	595	2201	0.634421	GOOD	G	.	G	G	2201	2200	1	0.0005	0.87509	Pass	1138	1062	0	1	NC_005089	595	2293	0.636076	GOOD	G	.	G	G	2293	2292	1
NC_005089	596	2255	0.647105	GOOD	C	.	C	C	2255	2254	1	0.0004	0.87508	Pass	1163	1091	1	0	NC_005089	596	2327	0.67074	GOOD	C	.	C	C	2327	2326	1	0.0004	0.87508	Pass	1200	1126	0	1	NC_005089	596	2355	0.653275	GOOD	C	.	C	C	2355	2354	1
NC_005089	597	2217	0.636201	GOOD	G	.	G	G	2217	2216	1	0.0005	0.87508	Pass	1180	1036	1	0	NC_005089	597	2288	0.659499	GOOD	G	.	G	G	2288	2288	0	0	1	Pass	1219	1069	0	0	NC_005089	597	2383	0.661042	GOOD	G	.	G	G	2383	2381	2
NC_005089	598	2069	0.59373	GOOD	G	.	G	G	2069	2068	1	0.0005	0.87509	Pass	1124	944	1	0	NC_005089	598	2171	0.625774	GOOD	G	.	G	G	2171	2169	2	0.0009	0.68759	Pass	1200	969	1	1	NC_005089	598	2235	0.619987	GOOD	G	.	G	G	2235	2233	2
NC_005089	599	1057	0.303322	GOOD	T	.	T	T	1057	1057	0	0	1	Pass	296	761	0	0	NC_005089	599	1023	0.294872	GOOD	T	.	T	T	1023	1023	0	0	1	Pass	289	734	0	0	NC_005089	599	1111	0.30819	GOOD	T	.	T	T	1111	1111	0
NC_005089	600	1185	0.340053	GOOD	A	.	A	A	1185	1185	0	0	1	Pass	450	735	0	0	NC_005089	600	1196	0.344738	GOOD	A	.	A	A	1196	1196	0	0	1	Pass	438	758	0	0	NC_005089	600	1275	0.353684	GOOD	A	.	A	A	1275	1275	0
NC_005089	601	1642	0.471196	GOOD	C	.	C	C	1642	1642	0	0	1	Pass	498	1144	0	0	NC_005089	601	1669	0.481076	GOOD	C	.	C	C	1669	1669	0	0	1	Pass	500	1169	0	0	NC_005089	601	1652	0.458263	GOOD	C	.	C	C	1652	1652	0
NC_005089	602	1804	0.517684	GOOD	T	.	T	T	1804	1804	0	0	1	Pass	527	1277	0	0	NC_005089	602	1824	0.525754	GOOD	T	.	T	T	1824	1823	1	0.0005	0.75007	Pass	527	1296	0	1	NC_005089	602	1850	0.513188	GOOD	T	.	T	T	1850	1850	0
NC_005089	603	2357	0.676376	GOOD	T	.	T	T	2357	2357	0	0	1	Pass	1048	1309	0	0	NC_005089	603	2379	0.685729	GOOD	T	.	T	T	2379	2379	0	0	1	Pass	1034	1345	0	0	NC_005089	603	2472	0.68573	GOOD	T	.	T	T	2472	2472	0
NC_005089	604	2615	0.750413	GOOD	T	.	T	T	2615	2615	0	0	1	Pass	1313	1302	0	0	NC_005089	604	2673	0.770472	GOOD	T	.	T	T	2673	2673	0	0	1	Pass	1307	1366	0	0	NC_005089	604	2784	0.772279	GOOD	T	.	T	T	2784	2784	0
NC_005089	605	1898	0.544659	GOOD	A	.	A	A	1898	1898	0	0	1	Pass	743	1155	0	0	NC_005089	605	1921	0.553714	GOOD	A	.	A	A	1921	1921	0	0	1	Pass	736	1185	0	0	NC_005089	605	1974	0.547586	GOOD	A	.	A	A	1974	1974	0
NC_005089	606	1984	0.569338	GOOD	T	.	T	T	1984	1982	2	0.001	0.5	Pass	767	1215	2	0	NC_005089	606	1998	0.575908	GOOD	T	.	T	T	1998	1998	0	0	1	Pass	731	1267	0	0	NC_005089	606	2043	0.566726	GOOD	T	.	T	T	2043	2043	0
NC_005089	607	1798	0.515962	GOOD	A	.	A	A	1798	1796	2	0.0011	0.5	Pass	920	876	1	1	NC_005089	607	1838	0.529789	GOOD	A	.	A	A	1838	1838	0	0	1	Pass	937	901	0	0	NC_005089	607	1933	0.536212	GOOD	A	.	A	A	1933	1933	0
NC_005089	608	1694	0.486118	GOOD	T	.	T	T	1694	1689	5	0.003	0.10917	Pass	884	805	3	2	NC_005089	608	1731	0.498948	GOOD	T	.	T	T	1731	1731	0	0	1	Pass	901	830	0	0	NC_005089	608	1764	0.489332	GOOD	T	.	T	T	1764	1762	1
NC_005089	609	1822	0.52285	GOOD	C	.	C	C	1822	1821	1	0.0005	0.75007	Pass	816	1005	0	1	NC_005089	609	1819	0.524313	GOOD	C	.	C	C	1819	1818	1	0.0005	0.75007	Pass	778	1040	1	0	NC_005089	609	1917	0.531774	GOOD	C	.	C	C	1917	1916	1
NC_005089	610	2040	0.585408	GOOD	C	.	C	C	2040	2040	0	0	1	Pass	1077	963	0	0	NC_005089	610	2123	0.611939	GOOD	C	.	C	C	2123	2123	0	0	1	Pass	1065	1058	0	0	NC_005089	610	2164	0.600292	GOOD	C	.	C	C	2164	2162	2
NC_005089	611	1565	0.4491	GOOD	A	.	A	A	1565	1564	1	0.0006	0.75008	Pass	666	898	0	1	NC_005089	611	1597	0.460323	GOOD	A	.	A	A	1597	1597	0	0	1	Pass	621	976	0	0	NC_005089	611	1670	0.463256	GOOD	A	.	A	A	1670	1670	0
NC_005089	612	1557	0.446804	GOOD	T	.	T	T	1557	1557	0	0	1	Pass	733	824	0	0	NC_005089	612	1588	0.457729	GOOD	T	.	T	T	1588	1588	0	0	1	Pass	673	915	0	0	NC_005089	612	1628	0.451606	GOOD	T	.	T	T	1628	1628	0
NC_005089	613	1837	0.527154	GOOD	C	.	C	C	1837	1837	0	0	1	Pass	779	1058	0	0	NC_005089	613	1886	0.543625	GOOD	C	.	C	C	1886	1886	0	0	1	Pass	754	1132	0	0	NC_005089	613	1982	0.549805	GOOD	C	.	C	C	1982	1982	0
NC_005089	614	1945	0.558146	GOOD	T	.	T	T	1945	1945	0	0	1	Pass	940	1005	0	0	NC_005089	614	2081	0.599832	GOOD	T	.	T	T	2081	2081	0	0	1	Pass	970	1111	0	0	NC_005089	614	2170	0.601956	GOOD	T	.	T	T	2170	2170	0
NC_005089	615	2004	0.575077	GOOD	A	.	A	A	2004	2004	0	0	1	Pass	922	1082	0	0	NC_005089	615	2120	0.611074	GOOD	A	.	A	A	2120	2120	0	0	1	Pass	947	1173	0	0	NC_005089	615	2233	0.619432	GOOD	A	.	A	A	2233	2233	0
NC_005089	616	1941	0.556998	GOOD	G	.	G	G	1941	1941	0	0	1	Pass	856	1085	0	0	NC_005089	616	1982	0.571296	GOOD	G	.	G	G	1982	1982	0	0	1	Pass	847	1135	0	0	NC_005089	616	2107	0.58448	GOOD	G	.	G	G	2107	2107	0
NC_005089	617	1763	0.505919	GOOD	A	.	A	A	1763	1763	0	0	1	Pass	868	895	0	0	NC_005089	617	1784	0.514224	GOOD	A	.	A	A	1784	1784	0	0	1	Pass	847	937	0	0	NC_005089	617	1968	0.545921	GOOD	A	.	A	A	1968	1968	0
NC_005089	618	1704	0.488988	GOOD	G	.	G	G	1704	1703	1	0.0006	0.75007	Pass	865	838	1	0	NC_005089	618	1770	0.510189	GOOD	G	.	G	G	1770	1769	1	0.0006	0.75007	Pass	870	899	0	1	NC_005089	618	1924	0.533716	GOOD	G	.	G	G	1924	1924	0
NC_005089	619	1838	0.527441	GOOD	G	.	G	G	1838	1837	1	0.0005	0.75007	Pass	1019	818	0	1	NC_005089	619	1905	0.549102	GOOD	G	.	G	G	1905	1905	0	0	1	Pass	1017	888	0	0	NC_005089	619	2097	0.581706	GOOD	G	.	G	G	2097	2097	0
NC_005089	620	1554	0.445943	GOOD	A	.	A	A	1554	1554	0	0	1	Pass	783	771	0	0	NC_005089	620	1590	0.458305	GOOD	A	.	A	A	1590	1590	0	0	1	Pass	767	823	0	0	NC_005089	620	1739	0.482397	GOOD	A	.	A	A	1739	1737	2
NC_005089	621	1695	0.486405	GOOD	G	.	G	G	1695	1694	1	0.0006	0.75007	Pass	796	898	1	0	NC_005089	621	1711	0.493183	GOOD	G	.	G	G	1711	1711	0	0	1	Pass	782	929	0	0	NC_005089	621	1837	0.509582	GOOD	G	.	G	G	1837	1837	0
NC_005089	622	1678	0.481527	GOOD	C	.	C	C	1678	1675	3	0.0018	0.31239	Pass	836	839	2	1	NC_005089	622	1727	0.497795	GOOD	C	.	C	C	1727	1727	0	0	1	Pass	824	903	0	0	NC_005089	622	1818	0.504311	GOOD	C	.	C	C	1818	1817	1
NC_005089	623	1841	0.528302	GOOD	C	.	C	C	1841	1841	0	0	1	Pass	965	876	0	0	NC_005089	623	1924	0.554578	GOOD	C	.	C	C	1924	1924	0	0	1	Pass	969	955	0	0	NC_005089	623	1996	0.553688	GOOD	C	.	C	C	1996	1996	0
NC_005089	624	1820	0.522276	GOOD	T	.	T	T	1820	1820	0	0	1	Pass	835	985	0	0	NC_005089	624	1955	0.563514	GOOD	T	.	T	T	1955	1954	1	0.0005	0.75006	Pass	854	1100	0	1	NC_005089	624	1995	0.553411	GOOD	T	.	T	T	1995	1995	0
NC_005089	625	1885	0.540928	GOOD	G	.	G	G	1885	1883	1	0.0005	0.75007	Pass	934	949	1	0	NC_005089	625	1939	0.558902	GOOD	G	.	G	G	1939	1939	0	0	1	Pass	906	1033	0	0	NC_005089	625	2026	0.56201	GOOD	G	.	G	G	2026	2026	0
NC_005089	626	1805	0.517971	GOOD	T	.	T	T	1805	1805	0	0	1	Pass	839	966	0	0	NC_005089	626	1857	0.535266	GOOD	T	.	T	T	1857	1857	0	0	1	Pass	799	1058	0	0	NC_005089	626	1951	0.541206	GOOD	T	.	T	T	1951	1951	0
NC_005089	627	1947	0.55872	GOOD	T	.	T	T	1947	1947	0	0	1	Pass	993	954	0	0	NC_005089	627	2034	0.586285	GOOD	T	.	T	T	2034	2034	0	0	1	Pass	979	1055	0	0	NC_005089	627	2086	0.578654	GOOD	T	.	T	T	2086	2086	0
NC_005089	628	1975	0.566755	GOOD	C	.	C	C	1975	1975	0	0	1	Pass	1040	935	0	0	NC_005089	628	2096	0.604156	GOOD	C	.	C	C	2096	2096	0	0	1	Pass	1023	1073	0	0	NC_005089	628	2174	0.603066	GOOD	C	.	C	C	2174	2174	0
NC_005089	629	2396	0.687567	GOOD	T	.	T	T	2396	2396	0	0	1	Pass	1219	1177	0	0	NC_005089	629	2520	0.726371	GOOD	T	.	T	T	2520	2520	0	0	1	Pass	1229	1291	0	0	NC_005089	629	2647	0.734275	GOOD	T	.	T	T	2647	2647	0
NC_005089	630	2307	0.662027	GOOD	A	.	A	A	2307	2307	0	0	1	Pass	1292	1015	0	0	NC_005089	630	2370	0.683134	GOOD	A	.	A	A	2370	2370	0	0	1	Pass	1261	1109	0	0	NC_005089	630	2455	0.681015	GOOD	A	.	A	A	2455	2455	0
NC_005089	631	2215	0.635627	GOOD	T	.	T	T	2215	2214	1	0.0005	0.87508	Pass	1303	911	1	0	NC_005089	631	2298	0.662381	GOOD	T	.	T	T	2298	2298	0	0	1	Pass	1304	994	0	0	NC_005089	631	2399	0.66548	GOOD	T	.	T	T	2399	2399	0
NC_005089	632	2158	0.61927	GOOD	A	.	A	A	2158	2158	0	0	1	Pass	1289	869	0	0	NC_005089	632	2261	0.651716	GOOD	A	.	A	A	2261	2261	0	0	1	Pass	1298	963	0	0	NC_005089	632	2291	0.635521	GOOD	A	.	A	A	2291	2291	0
NC_005089	633	2179	0.625296	GOOD	A	.	A	A	2179	2179	0	0	1	Pass	1353	826	0	0	NC_005089	633	2220	0.639898	GOOD	A	.	A	A	2220	2220	0	0	1	Pass	1329	891	0	0	NC_005089	633	2307	0.63996	GOOD	A	.	A	A	2307	2306	1
NC_005089	634	1846	0.529737	GOOD	T	.	T	T	1846	1846	0	0	1	Pass	1082	764	0	0	NC_005089	634	1897	0.546796	GOOD	T	.	T	T	1897	1897	0	0	1	Pass	1093	804	0	0	NC_005089	634	1948	0.540373	GOOD	T	.	T	T	1948	1946	1
NC_005089	635	1871	0.536911	GOOD	C	.	C	C	1871	1871	0	0	1	Pass	974	897	0	0	NC_005089	635	1943	0.560055	GOOD	C	.	C	C	1943	1941	2	0.001	0.5	Pass	962	979	2	0	NC_005089	635	2009	0.557295	GOOD	C	.	C	C	2009	2008	1
NC_005089	636	1779	0.51051	GOOD	G	.	G	G	1779	1778	1	0.0006	0.75007	Pass	961	817	0	1	NC_005089	636	1876	0.540743	GOOD	G	.	G	G	1876	1876	0	0	1	Pass	954	922	0	0	NC_005089	636	1923	0.533438	GOOD	G	.	G	G	1923	1922	1
NC_005089	637	1758	0.504484	GOOD	A	.	A	A	1758	1758	0	0	1	Pass	928	830	0	0	NC_005089	637	1858	0.535554	GOOD	A	.	A	A	1858	1858	0	0	1	Pass	901	957	0	0	NC_005089	637	1913	0.530664	GOOD	A	.	A	A	1913	1912	1
NC_005089	638	1727	0.495588	GOOD	T	.	T	T	1727	1727	0	0	1	Pass	1030	697	0	0	NC_005089	638	1807	0.520854	GOOD	T	.	T	T	1807	1807	0	0	1	Pass	1017	790	0	0	NC_005089	638	1853	0.51402	GOOD	T	.	T	T	1853	1853	0
NC_005089	639	1703	0.488701	GOOD	A	.	A	A	1703	1703	0	0	1	Pass	1109	594	0	0	NC_005089	639	1753	0.505289	GOOD	A	.	A	A	1753	1753	0	0	1	Pass	1089	664	0	0	NC_005089	639	1813	0.502924	GOOD	A	.	A	A	1813	1813	0
NC_005089	640	1600	0.459143	GOOD	A	.	A	A	1600	1600	0	0	1	Pass	1209	391	0	0	NC_005089	640	1617	0.466088	GOOD	A	.	A	A	1617	1617	0	0	1	Pass	1169	448	0	0	NC_005089	640	1618	0.448832	GOOD	A	.	A	A	1618	1618	0
NC_005089	641	1531	0.439343	GOOD	A	.	A	A	1531	1530	1	0.0007	0.75008	Pass	1352	178	1	0	NC_005089	641	1523	0.438993	GOOD	A	.	A	A	1523	1521	1	0.0007	0.75008	Pass	1310	211	1	0	NC_005089	641	1577	0.437458	GOOD	A	.	A	A	1577	1576	1
NC_005089	642	1962	0.563025	GOOD	C	.	C	C	1962	1961	1	0.0005	0.75006	Pass	1031	930	0	1	NC_005089	642	1988	0.573026	GOOD	C	.	C	C	1988	1988	0	0	1	Pass	991	997	0	0	NC_005089	642	2042	0.566449	GOOD	C	.	C	C	2042	2042	0
NC_005089	643	2035	0.583973	GOOD	C	.	C	C	2035	2035	0	0	1	Pass	1132	903	0	0	NC_005089	643	2077	0.598679	GOOD	C	.	C	C	2077	2077	0	0	1	Pass	1091	986	0	0	NC_005089	643	2184	0.60584	GOOD	C	.	C	C	2184	2184	0
NC_005089	644	2170	0.622713	GOOD	C	.	C	C	2170	2170	0	0	1	Pass	1279	891	0	0	NC_005089	644	2241	0.645951	GOOD	C	.	C	C	2241	2241	0	0	1	Pass	1260	981	0	0	NC_005089	644	2327	0.645508	GOOD	C	.	C	C	2327	2327	0
NC_005089	645	2254	0.646818	GOOD	C	.	C	C	2254	2254	0	0	1	Pass	1385	869	0	0	NC_005089	645	2304	0.66411	GOOD	C	.	C	C	2304	2304	0	0	1	Pass	1353	951	0	0	NC_005089	645	2423	0.672138	GOOD	C	.	C	C	2423	2422	1
NC_005089	646	1859	0.533467	GOOD	G	.	G	G	1859	1858	1	0.0005	0.75007	Pass	996	862	1	0	NC_005089	646	1879	0.541607	GOOD	G	.	G	G	1879	1879	0	0	1	Pass	964	915	0	0	NC_005089	646	2013	0.558404	GOOD	G	.	G	G	2013	2010	3
NC_005089	647	1978	0.567616	GOOD	C	.	C	C	1978	1977	1	0.0005	0.75006	Pass	1034	943	0	1	NC_005089	647	2011	0.579655	GOOD	C	.	C	C	2011	2010	1	0.0005	0.87509	Pass	1030	980	1	0	NC_005089	647	2099	0.582261	GOOD	C	.	C	C	2099	2098	1
NC_005089	648	1788	0.513093	GOOD	T	.	T	T	1788	1788	0	0	1	Pass	944	844	0	0	NC_005089	648	1800	0.518836	GOOD	T	.	T	T	1800	1800	0	0	1	Pass	934	866	0	0	NC_005089	648	1916	0.531497	GOOD	T	.	T	T	1916	1916	0
NC_005089	649	1823	0.523137	GOOD	C	.	C	C	1823	1823	0	0	1	Pass	1015	808	0	0	NC_005089	649	1841	0.530654	GOOD	C	.	C	C	1841	1841	0	0	1	Pass	992	849	0	0	NC_005089	649	1992	0.552579	GOOD	C	.	C	C	1992	1992	0
NC_005089	650	1600	0.459143	GOOD	T	.	T	T	1600	1600	0	0	1	Pass	1021	579	0	0	NC_005089	650	1643	0.473582	GOOD	T	.	T	T	1643	1643	0	0	1	Pass	1015	628	0	0	NC_005089	650	1738	0.48212	GOOD	T	.	T	T	1738	1737	1
NC_005089	651	1357	0.389411	GOOD	A	.	A	A	1357	1357	0	0	1	Pass	992	365	0	0	NC_005089	651	1384	0.398927	GOOD	A	.	A	A	1384	1384	0	0	1	Pass	996	388	0	0	NC_005089	651	1453	0.403061	GOOD	A	.	A	A	1453	1452	1
NC_005089	652	1940	0.556711	GOOD	C	.	C	C	1940	1940	0	0	1	Pass	1052	888	0	0	NC_005089	652	2034	0.586285	GOOD	C	.	C	C	2034	2034	0	0	1	Pass	1056	978	0	0	NC_005089	652	2070	0.574216	GOOD	C	.	C	C	2070	2070	0
NC_005089	653	1956	0.561303	GOOD	C	.	C	C	1956	1956	0	0	1	Pass	1138	818	0	0	NC_005089	653	2041	0.588303	GOOD	C	.	C	C	2041	2041	0	0	1	Pass	1142	899	0	0	NC_005089	653	2073	0.575048	GOOD	C	.	C	C	2073	2073	0
NC_005089	654	1802	0.51711	GOOD	T	.	T	T	1802	1801	1	0.0006	0.75007	Pass	1080	721	1	0	NC_005089	654	1800	0.518836	GOOD	T	.	T	T	1800	1799	1	0.0006	0.75007	Pass	1046	753	0	1	NC_005089	654	1843	0.511246	GOOD	T	.	T	T	1843	1840	3
NC_005089	655	1777	0.509936	GOOD	C	.	C	C	1777	1777	0	0	1	Pass	1103	674	0	0	NC_005089	655	1794	0.517107	GOOD	C	.	C	C	1794	1793	1	0.0006	0.75007	Pass	1077	716	1	0	NC_005089	655	1864	0.517072	GOOD	C	.	C	C	1864	1863	1
NC_005089	656	1511	0.433604	GOOD	A	.	A	A	1511	1509	2	0.0013	0.5	Pass	1068	441	2	0	NC_005089	656	1536	0.44274	GOOD	A	.	A	A	1536	1535	1	0.0007	0.75008	Pass	1046	489	0	1	NC_005089	656	1578	0.437736	GOOD	A	.	A	A	1578	1578	0
NC_005089	657	2000	0.573929	GOOD	C	.	C	C	2000	2000	0	0	1	Pass	1115	885	0	0	NC_005089	657	2002	0.577061	GOOD	C	.	C	C	2002	2002	0	0	1	Pass	1089	913	0	0	NC_005089	657	2104	0.583648	GOOD	C	.	C	C	2104	2103	1
NC_005089	658	2066	0.592869	GOOD	C	.	C	C	2066	2066	0	0	1	Pass	1211	855	0	0	NC_005089	658	2073	0.597526	GOOD	C	.	C	C	2073	2073	0	0	1	Pass	1163	910	0	0	NC_005089	658	2174	0.603066	GOOD	C	.	C	C	2174	2173	1
NC_005089	659	1867	0.535763	GOOD	A	.	A	A	1867	1866	1	0.0005	0.75007	Pass	1093	773	0	1	NC_005089	659	1875	0.540454	GOOD	A	.	A	A	1875	1874	1	0.0005	0.75007	Pass	1052	822	1	0	NC_005089	659	1997	0.553966	GOOD	A	.	A	A	1997	1997	0
NC_005089	660	1711	0.490997	GOOD	T	.	T	T	1711	1711	0	0	1	Pass	1079	632	0	0	NC_005089	660	1764	0.50846	GOOD	T	.	T	T	1764	1763	1	0.0006	0.75007	Pass	1070	693	1	0	NC_005089	660	1835	0.509027	GOOD	T	.	T	T	1835	1835	0
NC_005089	661	1975	0.566755	GOOD	C	.	C	C	1975	1975	0	0	1	Pass	1155	820	0	0	NC_005089	661	2008	0.578791	GOOD	C	.	C	C	2008	2008	0	0	1	Pass	1133	875	0	0	NC_005089	661	2085	0.578377	GOOD	C	.	C	C	2085	2084	1
NC_005089	662	1746	0.50104	GOOD	T	.	T	T	1746	1746	0	0	1	Pass	1074	672	0	0	NC_005089	662	1804	0.519989	GOOD	T	.	T	T	1804	1804	0	0	1	Pass	1052	752	0	0	NC_005089	662	1841	0.510692	GOOD	T	.	T	T	1841	1841	0
NC_005089	663	2031	0.582825	GOOD	C	.	C	C	2031	2031	0	0	1	Pass	1153	878	0	0	NC_005089	663	2075	0.598103	GOOD	C	.	C	C	2075	2075	0	0	1	Pass	1126	949	0	0	NC_005089	663	2210	0.613052	GOOD	C	.	C	C	2210	2210	0
NC_005089	664	2089	0.599469	GOOD	T	.	T	T	2089	2088	1	0.0005	0.87509	Pass	1199	889	1	0	NC_005089	664	2111	0.60848	GOOD	T	.	T	T	2111	2110	1	0.0005	0.87509	Pass	1170	940	1	0	NC_005089	664	2276	0.63136	GOOD	T	.	T	T	2276	2276	0
NC_005089	665	2079	0.596599	GOOD	T	.	T	T	2079	2077	1	0.0005	0.87509	Pass	1129	948	1	0	NC_005089	665	2151	0.620009	GOOD	T	.	T	T	2151	2151	0	0	1	Pass	1140	1011	0	0	NC_005089	665	2267	0.628864	GOOD	T	.	T	T	2267	2267	0
NC_005089	666	2034	0.583686	GOOD	G	.	G	G	2034	2032	2	0.001	0.68759	Pass	1085	947	1	1	NC_005089	666	2117	0.610209	GOOD	G	.	G	G	2117	2117	0	0	1	Pass	1108	1009	0	0	NC_005089	666	2183	0.605562	GOOD	G	.	G	G	2183	2180	3
NC_005089	667	2110	0.605495	GOOD	C	.	C	C	2110	2110	0	0	1	Pass	1115	995	0	0	NC_005089	667	2169	0.625198	GOOD	C	.	C	C	2169	2168	1	0.0005	0.87509	Pass	1097	1071	0	1	NC_005089	667	2266	0.628586	GOOD	C	.	C	C	2266	2266	0
NC_005089	668	2393	0.686706	GOOD	T	.	T	T	2393	2393	0	0	1	Pass	1190	1203	0	0	NC_005089	668	2471	0.712247	GOOD	T	.	T	T	2471	2471	0	0	1	Pass	1184	1287	0	0	NC_005089	668	2579	0.715412	GOOD	T	.	T	T	2579	2578	1
NC_005089	669	2706	0.776526	GOOD	A	.	A	A	2706	2706	0	0	1	Pass	1323	1383	0	0	NC_005089	669	2768	0.797855	GOOD	A	.	A	A	2768	2767	1	0.0004	0.87507	Pass	1286	1481	0	1	NC_005089	669	2906	0.806122	GOOD	A	.	A	A	2906	2904	1
NC_005089	670	2458	0.705359	GOOD	A	.	A	A	2458	2458	0	0	1	Pass	1232	1226	0	0	NC_005089	670	2498	0.720029	GOOD	A	.	A	A	2498	2498	0	0	1	Pass	1213	1285	0	0	NC_005089	670	2666	0.739546	GOOD	A	.	A	A	2666	2666	0
NC_005089	671	2333	0.669489	GOOD	T	.	T	T	2333	2333	0	0	1	Pass	1218	1115	0	0	NC_005089	671	2425	0.698988	GOOD	T	.	T	T	2425	2425	0	0	1	Pass	1208	1217	0	0	NC_005089	671	2535	0.703207	GOOD	T	.	T	T	2535	2535	0
NC_005089	672	2542	0.729464	GOOD	T	.	T	T	2542	2540	2	0.0008	0.68757	Pass	1448	1092	1	1	NC_005089	672	2596	0.748277	GOOD	T	.	T	T	2596	2596	0	0	1	Pass	1434	1162	0	0	NC_005089	672	2724	0.755635	GOOD	T	.	T	T	2724	2724	0
NC_005089	673	2374	0.681254	GOOD	C	.	C	C	2374	2373	1	0.0004	0.87508	Pass	1215	1158	1	0	NC_005089	673	2440	0.703311	GOOD	C	.	C	C	2440	2440	0	0	1	Pass	1233	1207	0	0	NC_005089	673	2651	0.735385	GOOD	C	.	C	C	2651	2650	1
NC_005089	674	2289	0.656862	GOOD	A	.	A	A	2289	2289	0	0	1	Pass	1129	1160	0	0	NC_005089	674	2328	0.671028	GOOD	A	.	A	A	2328	2328	0	0	1	Pass	1140	1188	0	0	NC_005089	674	2505	0.694885	GOOD	A	.	A	A	2505	2505	0
NC_005089	675	2131	0.611522	GOOD	G	.	G	G	2131	2127	3	0.0014	0.5	Pass	1087	1040	3	0	NC_005089	675	2178	0.627792	GOOD	G	.	G	G	2178	2176	1	0.0005	0.87509	Pass	1082	1094	0	1	NC_005089	675	2335	0.647727	GOOD	G	.	G	G	2335	2334	1
NC_005089	676	2130	0.611235	GOOD	C	.	C	C	2130	2129	1	0.0005	0.87509	Pass	1100	1029	0	1	NC_005089	676	2222	0.640475	GOOD	C	.	C	C	2222	2221	1	0.0005	0.87508	Pass	1097	1124	0	1	NC_005089	676	2333	0.647172	GOOD	C	.	C	C	2333	2331	2
NC_005089	677	2258	0.647966	GOOD	C	.	C	C	2258	2258	0	0	1	Pass	1189	1069	0	0	NC_005089	677	2387	0.688034	GOOD	C	.	C	C	2387	2387	0	0	1	Pass	1199	1188	0	0	NC_005089	677	2471	0.685453	GOOD	C	.	C	C	2471	2471	0
NC_005089	678	2691	0.772222	GOOD	T	.	T	T	2691	2691	0	0	1	Pass	1294	1397	0	0	NC_005089	678	2785	0.802755	GOOD	T	.	T	T	2785	2785	0	0	1	Pass	1283	1502	0	0	NC_005089	678	2958	0.820546	GOOD	T	.	T	T	2958	2956	2
NC_005089	679	2756	0.790875	GOOD	A	.	A	A	2756	2756	0	0	1	Pass	1329	1427	0	0	NC_005089	679	2794	0.805349	GOOD	A	.	A	A	2794	2794	0	0	1	Pass	1300	1494	0	0	NC_005089	679	3016	0.836636	GOOD	A	.	A	A	3016	3015	1
NC_005089	680	2620	0.751847	GOOD	T	.	T	T	2620	2620	0	0	1	Pass	1355	1265	0	0	NC_005089	680	2660	0.766725	GOOD	T	.	T	T	2660	2659	1	0.0004	0.87507	Pass	1330	1329	0	1	NC_005089	680	2876	0.7978	GOOD	T	.	T	T	2876	2876	0
NC_005089	681	2254	0.646818	GOOD	A	.	A	A	2254	2254	0	0	1	Pass	1345	909	0	0	NC_005089	681	2331	0.671893	GOOD	A	.	A	A	2331	2331	0	0	1	Pass	1348	983	0	0	NC_005089	681	2503	0.69433	GOOD	A	.	A	A	2503	2503	0
NC_005089	682	2254	0.646818	GOOD	T	.	T	T	2254	2253	1	0.0004	0.87508	Pass	1590	663	1	0	NC_005089	682	2306	0.664687	GOOD	T	.	T	T	2306	2305	1	0.0004	0.87508	Pass	1570	735	1	0	NC_005089	682	2461	0.682679	GOOD	T	.	T	T	2461	2461	0
NC_005089	683	2082	0.59746	GOOD	A	.	A	A	2082	2082	0	0	1	Pass	1582	500	0	0	NC_005089	683	2135	0.615397	GOOD	A	.	A	A	2135	2135	0	0	1	Pass	1575	560	0	0	NC_005089	683	2262	0.627477	GOOD	A	.	A	A	2262	2262	0
NC_005089	684	2503	0.718273	GOOD	C	.	C	C	2503	2502	1	0.0004	0.87507	Pass	1582	920	0	1	NC_005089	684	2574	0.741936	GOOD	C	.	C	C	2574	2574	0	0	1	Pass	1563	1011	0	0	NC_005089	684	2675	0.742042	GOOD	C	.	C	C	2675	2673	2
NC_005089	685	2435	0.698759	GOOD	C	.	C	C	2435	2435	0	0	1	Pass	1481	954	0	0	NC_005089	685	2505	0.722047	GOOD	C	.	C	C	2505	2504	1	0.0004	0.87507	Pass	1475	1029	0	1	NC_005089	685	2597	0.720405	GOOD	C	.	C	C	2597	2596	1
NC_005089	686	2181	0.62587	GOOD	G	.	G	G	2181	2177	3	0.0014	0.5	Pass	1258	919	3	0	NC_005089	686	2296	0.661804	GOOD	G	.	G	G	2296	2292	4	0.0017	0.34365	Pass	1272	1020	4	0	NC_005089	686	2396	0.664648	GOOD	G	.	G	G	2396	2393	3
NC_005089	687	2285	0.655714	GOOD	C	.	C	C	2285	2282	2	0.0009	0.68758	Pass	1324	958	1	1	NC_005089	687	2360	0.680252	GOOD	C	.	C	C	2360	2358	2	0.0008	0.68758	Pass	1331	1027	1	1	NC_005089	687	2524	0.700155	GOOD	C	.	C	C	2524	2520	3
NC_005089	688	2474	0.709951	GOOD	C	.	C	C	2474	2474	0	0	1	Pass	1417	1057	0	0	NC_005089	688	2552	0.735594	GOOD	C	.	C	C	2552	2552	0	0	1	Pass	1413	1139	0	0	NC_005089	688	2709	0.751474	GOOD	C	.	C	C	2709	2709	0
NC_005089	689	2333	0.669489	GOOD	A	.	A	A	2333	2332	1	0.0004	0.87508	Pass	1289	1043	0	1	NC_005089	689	2381	0.686305	GOOD	A	.	A	A	2381	2381	0	0	1	Pass	1259	1122	0	0	NC_005089	689	2553	0.7082	GOOD	A	.	A	A	2553	2552	0
NC_005089	690	2189	0.628166	GOOD	T	.	T	T	2189	2187	2	0.0009	0.68759	Pass	1296	891	2	0	NC_005089	690	2250	0.648545	GOOD	T	.	T	T	2250	2248	2	0.0009	0.68758	Pass	1294	954	2	0	NC_005089	690	2407	0.667699	GOOD	T	.	T	T	2407	2405	1
NC_005089	691	2403	0.689576	GOOD	C	.	C	C	2403	2403	0	0	1	Pass	1376	1027	0	0	NC_005089	691	2468	0.711382	GOOD	C	.	C	C	2468	2468	0	0	1	Pass	1354	1114	0	0	NC_005089	691	2643	0.733166	GOOD	C	.	C	C	2643	2643	0
NC_005089	692	2361	0.677524	GOOD	T	.	T	T	2361	2361	0	0	1	Pass	1349	1012	0	0	NC_005089	692	2479	0.714553	GOOD	T	.	T	T	2479	2479	0	0	1	Pass	1364	1115	0	0	NC_005089	692	2626	0.72845	GOOD	T	.	T	T	2626	2626	0
NC_005089	693	2371	0.680393	GOOD	T	.	T	T	2371	2371	0	0	1	Pass	1376	995	0	0	NC_005089	693	2514	0.724641	GOOD	T	.	T	T	2514	2514	0	0	1	Pass	1383	1131	0	0	NC_005089	693	2622	0.72734	GOOD	T	.	T	T	2622	2619	3
NC_005089	694	2640	0.757587	GOOD	C	.	C	C	2640	2640	0	0	1	Pass	1552	1088	0	0	NC_005089	694	2778	0.800737	GOOD	C	.	C	C	2778	2778	0	0	1	Pass	1542	1236	0	0	NC_005089	694	2910	0.807231	GOOD	C	.	C	C	2910	2910	0
NC_005089	695	2613	0.749839	GOOD	A	.	A	A	2613	2613	0	0	1	Pass	1501	1112	0	0	NC_005089	695	2738	0.789208	GOOD	A	.	A	A	2738	2738	0	0	1	Pass	1505	1233	0	0	NC_005089	695	2848	0.790032	GOOD	A	.	A	A	2848	2848	0
NC_005089	696	2249	0.645383	GOOD	G	.	G	G	2249	2246	3	0.0013	0.5	Pass	1282	964	1	2	NC_005089	696	2366	0.681981	GOOD	G	.	G	G	2366	2366	0	0	1	Pass	1287	1079	0	0	NC_005089	696	2493	0.691556	GOOD	G	.	G	G	2493	2492	1
NC_005089	697	2404	0.689863	GOOD	C	.	C	C	2404	2403	1	0.0004	0.87508	Pass	1346	1057	1	0	NC_005089	697	2495	0.719165	GOOD	C	.	C	C	2495	2493	2	0.0008	0.68758	Pass	1308	1185	2	0	NC_005089	697	2694	0.747313	GOOD	C	.	C	C	2694	2692	1
NC_005089	698	2480	0.711672	GOOD	A	.	A	A	2480	2480	0	0	1	Pass	1386	1094	0	0	NC_005089	698	2510	0.723488	GOOD	A	.	A	A	2510	2510	0	0	1	Pass	1363	1147	0	0	NC_005089	698	2704	0.750087	GOOD	A	.	A	A	2704	2704	0
NC_005089	699	2291	0.657436	GOOD	A	.	A	A	2291	2289	2	0.0009	0.68758	Pass	1359	930	1	1	NC_005089	699	2337	0.673622	GOOD	A	.	A	A	2337	2337	0	0	1	Pass	1336	1001	0	0	NC_005089	699	2496	0.692388	GOOD	A	.	A	A	2496	2495	1
NC_005089	700	2113	0.606356	GOOD	A	.	A	A	2113	2113	0	0	1	Pass	1419	694	0	0	NC_005089	700	2187	0.630386	GOOD	A	.	A	A	2187	2186	1	0.0005	0.87509	Pass	1384	802	0	1	NC_005089	700	2299	0.63774	GOOD	A	.	A	A	2299	2297	1
NC_005089	701	2325	0.667193	GOOD	C	.	C	C	2325	2325	0	0	1	Pass	1265	1060	0	0	NC_005089	701	2411	0.694952	GOOD	C	.	C	C	2411	2410	1	0.0004	0.87508	Pass	1251	1159	0	1	NC_005089	701	2555	0.708755	GOOD	C	.	C	C	2555	2555	0
NC_005089	702	2255	0.647105	GOOD	C	.	C	C	2255	2255	0	0	1	Pass	1218	1037	0	0	NC_005089	702	2459	0.708788	GOOD	C	.	C	C	2459	2459	0	0	1	Pass	1264	1195	0	0	NC_005089	702	2573	0.713748	GOOD	C	.	C	C	2573	2572	1
NC_005089	703	2469	0.708516	GOOD	C	.	C	C	2469	2469	0	0	1	Pass	1372	1097	0	0	NC_005089	703	2559	0.737612	GOOD	C	.	C	C	2559	2559	0	0	1	Pass	1373	1186	0	0	NC_005089	703	2694	0.747313	GOOD	C	.	C	C	2694	2694	0
NC_005089	704	2438	0.69962	GOOD	T	.	T	T	2438	2428	6	0.0025	0.14433	Pass	1376	1052	4	2	NC_005089	704	2529	0.728965	GOOD	T	.	T	T	2529	2524	3	0.0012	0.5	Pass	1394	1130	1	2	NC_005089	704	2686	0.745094	GOOD	T	.	T	T	2686	2675	9
NC_005089	705	2850	0.817849	GOOD	A	.	A	A	2850	2850	0	0	1	Pass	1360	1490	0	0	NC_005089	705	2919	0.841379	GOOD	A	.	A	A	2919	2919	0	0	1	Pass	1334	1585	0	0	NC_005089	705	3127	0.867427	GOOD	A	.	A	A	3127	3126	1
NC_005089	706	2651	0.760743	GOOD	A	.	A	A	2651	2651	0	0	1	Pass	1276	1375	0	0	NC_005089	706	2787	0.803331	GOOD	A	.	A	A	2787	2787	0	0	1	Pass	1307	1480	0	0	NC_005089	706	2952	0.818882	GOOD	A	.	A	A	2952	2952	0
NC_005089	707	2639	0.7573	GOOD	A	.	A	A	2639	2639	0	0	1	Pass	1289	1350	0	0	NC_005089	707	2743	0.790649	GOOD	A	.	A	A	2743	2743	0	0	1	Pass	1267	1476	0	0	NC_005089	707	2898	0.803902	GOOD	A	.	A	A	2898	2898	0
NC_005089	708	2644	0.758735	GOOD	A	.	A	A	2644	2644	0	0	1	Pass	1331	1313	0	0	NC_005089	708	2746	0.791514	GOOD	A	.	A	A	2746	2746	0	0	1	Pass	1322	1424	0	0	NC_005089	708	2879	0.798632	GOOD	A	.	A	A	2879	2879	0
NC_005089	709	2605	0.747543	GOOD	A	.	A	A	2605	2605	0	0	1	Pass	1329	1276	0	0	NC_005089	709	2735	0.788343	GOOD	A	.	A	A	2735	2735	0	0	1	Pass	1340	1395	0	0	NC_005089	709	2867	0.795303	GOOD	A	.	A	A	2867	2867	0
NC_005089	710	2505	0.718846	GOOD	G	.	G	G	2505	2505	0	0	1	Pass	1312	1193	0	0	NC_005089	710	2611	0.752601	GOOD	G	.	G	G	2611	2611	0	0	1	Pass	1297	1314	0	0	NC_005089	710	2743	0.760906	GOOD	G	.	G	G	2743	2743	0
NC_005089	711	2546	0.730612	GOOD	G	.	G	G	2546	2546	0	0	1	Pass	1279	1267	0	0	NC_005089	711	2660	0.766725	GOOD	G	.	G	G	2660	2660	0	0	1	Pass	1292	1368	0	0	NC_005089	711	2801	0.776995	GOOD	G	.	G	G	2801	2801	0
NC_005089	712	1869	0.536337	GOOD	T	.	T	T	1869	1869	0	0	1	Pass	371	1498	0	0	NC_005089	712	1979	0.570432	GOOD	T	.	T	T	1979	1979	0	0	1	Pass	381	1598	0	0	NC_005089	712	2041	0.566171	GOOD	T	.	T	T	2041	2040	1
NC_005089	713	1999	0.573642	GOOD	A	.	A	A	1999	1997	2	0.001	0.5	Pass	713	1284	0	2	NC_005089	713	2098	0.604732	GOOD	A	.	A	A	2098	2098	0	0	1	Pass	708	1390	0	0	NC_005089	713	2214	0.614161	GOOD	A	.	A	A	2214	2214	0
NC_005089	714	2357	0.676376	GOOD	T	.	T	T	2357	2355	2	0.0008	0.68758	Pass	1237	1118	1	1	NC_005089	714	2518	0.725794	GOOD	T	.	T	T	2518	2518	0	0	1	Pass	1260	1258	0	0	NC_005089	714	2626	0.72845	GOOD	T	.	T	T	2626	2626	0
NC_005089	715	2698	0.774231	GOOD	T	.	T	T	2698	2697	1	0.0004	0.87507	Pass	1536	1161	0	1	NC_005089	715	2846	0.820338	GOOD	T	.	T	T	2846	2844	1	0.0004	0.87507	Pass	1559	1285	1	0	NC_005089	715	3002	0.832752	GOOD	T	.	T	T	3002	3001	1
NC_005089	716	3069	0.880694	GOOD	A	.	A	A	3069	3069	0	0	1	Pass	1629	1440	0	0	NC_005089	716	3205	0.923817	GOOD	A	.	A	A	3205	3204	1	0.0003	0.93756	Pass	1668	1536	0	1	NC_005089	716	3337	0.925681	GOOD	A	.	A	A	3337	3336	1
NC_005089	717	2773	0.795753	GOOD	A	.	A	A	2773	2773	0	0	1	Pass	1640	1133	0	0	NC_005089	717	2895	0.834462	GOOD	A	.	A	A	2895	2895	0	0	1	Pass	1666	1229	0	0	NC_005089	717	3049	0.84579	GOOD	A	.	A	A	3049	3049	0
NC_005089	718	2664	0.764474	GOOD	A	.	A	A	2664	2663	1	0.0004	0.87507	Pass	1503	1160	0	1	NC_005089	718	2740	0.789784	GOOD	A	.	A	A	2740	2740	0	0	1	Pass	1482	1258	0	0	NC_005089	718	2922	0.81056	GOOD	A	.	A	A	2922	2922	0
NC_005089	719	2653	0.761317	GOOD	G	.	G	G	2653	2653	0	0	1	Pass	1511	1142	0	0	NC_005089	719	2732	0.787478	GOOD	G	.	G	G	2732	2731	1	0.0004	0.87507	Pass	1500	1231	0	1	NC_005089	719	2875	0.797522	GOOD	G	.	G	G	2875	2875	0
NC_005089	720	2427	0.696463	GOOD	T	.	T	T	2427	2426	1	0.0004	0.87508	Pass	1291	1135	1	0	NC_005089	720	2456	0.707923	GOOD	T	.	T	T	2456	2456	0	0	1	Pass	1284	1172	0	0	NC_005089	720	2669	0.740378	GOOD	T	.	T	T	2669	2668	1
NC_005089	721	2666	0.765048	GOOD	A	.	A	A	2666	2663	2	0.0008	0.68757	Pass	1298	1365	1	1	NC_005089	721	2726	0.785749	GOOD	A	.	A	A	2726	2726	0	0	1	Pass	1300	1426	0	0	NC_005089	721	2839	0.787536	GOOD	A	.	A	A	2839	2839	0
NC_005089	722	2625	0.753282	GOOD	A	.	A	A	2625	2625	0	0	1	Pass	1378	1247	0	0	NC_005089	722	2651	0.76413	GOOD	A	.	A	A	2651	2651	0	0	1	Pass	1346	1305	0	0	NC_005089	722	2872	0.79669	GOOD	A	.	A	A	2872	2871	1
NC_005089	723	2456	0.704785	GOOD	G	.	G	G	2456	2456	0	0	1	Pass	1423	1033	0	0	NC_005089	723	2494	0.718876	GOOD	G	.	G	G	2494	2493	1	0.0004	0.87508	Pass	1414	1079	1	0	NC_005089	723	2658	0.737327	GOOD	G	.	G	G	2658	2658	0
NC_005089	724	2599	0.745821	GOOD	C	.	C	C	2599	2598	1	0.0004	0.87507	Pass	1447	1151	1	0	NC_005089	724	2644	0.762113	GOOD	C	.	C	C	2644	2642	1	0.0004	0.87507	Pass	1446	1196	1	0	NC_005089	724	2830	0.785039	GOOD	C	.	C	C	2830	2828	1
NC_005089	725	2963	0.850276	GOOD	A	.	A	A	2963	2962	1	0.0003	0.87506	Pass	1517	1445	1	0	NC_005089	725	3056	0.880869	GOOD	A	.	A	A	3056	3056	0	0	1	Pass	1520	1536	0	0	NC_005089	725	3229	0.895721	GOOD	A	.	A	A	3229	3229	0
NC_005089	726	2979	0.854868	GOOD	A	.	A	A	2979	2979	0	0	1	Pass	1481	1498	0	0	NC_005089	726	3022	0.871068	GOOD	A	.	A	A	3022	3022	0	0	1	Pass	1447	1575	0	0	NC_005089	726	3236	0.897663	GOOD	A	.	A	A	3236	3236	0
NC_005089	727	3146	0.902791	GOOD	A	.	A	A	3146	3146	0	0	1	Pass	1497	1649	0	0	NC_005089	727	3212	0.925834	GOOD	A	.	A	A	3212	3212	0	0	1	Pass	1482	1730	0	0	NC_005089	727	3388	0.939828	GOOD	A	.	A	A	3388	3388	0
NC_005089	728	2951	0.846833	GOOD	A	.	A	A	2951	2951	0	0	1	Pass	1511	1440	0	0	NC_005089	728	3015	0.869051	GOOD	A	.	A	A	3015	3015	0	0	1	Pass	1510	1505	0	0	NC_005089	728	3219	0.892948	GOOD	A	.	A	A	3219	3218	1
NC_005089	729	2716	0.779396	GOOD	G	.	G	G	2716	2716	0	0	1	Pass	1251	1465	0	0	NC_005089	729	2825	0.814285	GOOD	G	.	G	G	2825	2825	0	0	1	Pass	1254	1571	0	0	NC_005089	729	2995	0.83081	GOOD	G	.	G	G	2995	2995	0
NC_005089	730	2756	0.790875	GOOD	A	.	A	A	2756	2756	0	0	1	Pass	1285	1471	0	0	NC_005089	730	2802	0.807655	GOOD	A	.	A	A	2802	2802	0	0	1	Pass	1304	1498	0	0	NC_005089	730	2947	0.817495	GOOD	A	.	A	A	2947	2947	0
NC_005089	731	2714	0.778822	GOOD	A	.	A	A	2714	2714	0	0	1	Pass	1373	1341	0	0	NC_005089	731	2733	0.787766	GOOD	A	.	A	A	2733	2733	0	0	1	Pass	1350	1383	0	0	NC_005089	731	2920	0.810005	GOOD	A	.	A	A	2920	2920	0
NC_005089	732	2576	0.739221	GOOD	T	.	T	T	2576	2576	0	0	1	Pass	1451	1125	0	0	NC_005089	732	2621	0.755483	GOOD	T	.	T	T	2621	2621	0	0	1	Pass	1439	1182	0	0	NC_005089	732	2798	0.776163	GOOD	T	.	T	T	2798	2798	0
NC_005089	733	2838	0.814406	GOOD	C	.	C	C	2838	2838	0	0	1	Pass	1469	1369	0	0	NC_005089	733	2911	0.839073	GOOD	C	.	C	C	2911	2911	0	0	1	Pass	1479	1432	0	0	NC_005089	733	3105	0.861324	GOOD	C	.	C	C	3105	3105	0
NC_005089	734	3246	0.931487	GOOD	A	.	A	A	3246	3246	0	0	1	Pass	1497	1749	0	0	NC_005089	734	3321	0.957253	GOOD	A	.	A	A	3321	3321	0	0	1	Pass	1516	1805	0	0	NC_005089	734	3519	0.976167	GOOD	A	.	A	A	3519	3519	0
NC_005089	735	3061	0.878399	GOOD	A	.	A	A	3061	3061	0	0	1	Pass	1436	1625	0	0	NC_005089	735	3143	0.905946	GOOD	A	.	A	A	3143	3143	0	0	1	Pass	1433	1710	0	0	NC_005089	735	3284	0.910978	GOOD	A	.	A	A	3284	3284	0
NC_005089	736	2904	0.833345	GOOD	A	.	A	A	2904	2903	1	0.0003	0.87506	Pass	1405	1498	0	1	NC_005089	736	2961	0.853486	GOOD	A	.	A	A	2961	2961	0	0	1	Pass	1403	1558	0	0	NC_005089	736	3112	0.863266	GOOD	A	.	A	A	3112	3110	2
NC_005089	737	2857	0.819858	GOOD	C	.	C	C	2857	2857	0	0	1	Pass	1374	1483	0	0	NC_005089	737	2971	0.856368	GOOD	C	.	C	C	2971	2971	0	0	1	Pass	1388	1583	0	0	NC_005089	737	3096	0.858827	GOOD	C	.	C	C	3096	3096	0
NC_005089	738	2926	0.839659	GOOD	A	.	A	A	2926	2926	0	0	1	Pass	1443	1483	0	0	NC_005089	738	3010	0.867609	GOOD	A	.	A	A	3010	3010	0	0	1	Pass	1418	1592	0	0	NC_005089	738	3166	0.878245	GOOD	A	.	A	A	3166	3166	0
NC_005089	739	2692	0.772509	GOOD	T	.	T	T	2692	2682	5	0.0019	0.22641	Pass	1464	1218	4	1	NC_005089	739	2783	0.802178	GOOD	T	.	T	T	2783	2774	7	0.0025	0.089667	Pass	1442	1332	5	2	NC_005089	739	2919	0.809728	GOOD	T	.	T	T	2919	2905	10
NC_005089	740	3115	0.893895	GOOD	A	.	A	A	3115	3115	0	0	1	Pass	1499	1616	0	0	NC_005089	740	3215	0.926699	GOOD	A	.	A	A	3215	3215	0	0	1	Pass	1500	1715	0	0	NC_005089	740	3427	0.950647	GOOD	A	.	A	A	3427	3426	1
NC_005089	741	3030	0.869503	GOOD	A	.	A	A	3030	3030	0	0	1	Pass	1477	1553	0	0	NC_005089	741	3082	0.888363	GOOD	A	.	A	A	3082	3082	0	0	1	Pass	1448	1634	0	0	NC_005089	741	3282	0.910424	GOOD	A	.	A	A	3282	3281	1
NC_005089	742	2948	0.845972	GOOD	A	.	A	A	2948	2947	1	0.0003	0.87506	Pass	1433	1514	0	1	NC_005089	742	3019	0.870204	GOOD	A	.	A	A	3019	3018	1	0.0003	0.93756	Pass	1382	1636	0	1	NC_005089	742	3168	0.8788	GOOD	A	.	A	A	3168	3168	0
NC_005089	743	2792	0.801205	GOOD	A	.	A	A	2792	2792	0	0	1	Pass	1397	1395	0	0	NC_005089	743	2855	0.822932	GOOD	A	.	A	A	2855	2854	1	0.0004	0.87507	Pass	1394	1460	1	0	NC_005089	743	2937	0.814721	GOOD	A	.	A	A	2937	2937	0
NC_005089	744	2541	0.729177	GOOD	A	.	A	A	2541	2541	0	0	1	Pass	1381	1160	0	0	NC_005089	744	2599	0.749142	GOOD	A	.	A	A	2599	2598	1	0.0004	0.87507	Pass	1357	1241	1	0	NC_005089	744	2654	0.736217	GOOD	A	.	A	A	2654	2654	0
NC_005089	745	3009	0.863477	GOOD	C	.	C	C	3009	3009	0	0	1	Pass	1354	1655	0	0	NC_005089	745	3075	0.886345	GOOD	C	.	C	C	3075	3075	0	0	1	Pass	1327	1748	0	0	NC_005089	745	3199	0.8874	GOOD	C	.	C	C	3199	3199	0
NC_005089	746	2969	0.851998	GOOD	G	.	G	G	2969	2967	1	0.0003	0.87506	Pass	1349	1618	0	1	NC_005089	746	3027	0.87251	GOOD	G	.	G	G	3027	3027	0	0	1	Pass	1324	1703	0	0	NC_005089	746	3170	0.879355	GOOD	G	.	G	G	3170	3170	0
NC_005089	747	2466	0.707655	GOOD	T	.	T	T	2466	2466	0	0	1	Pass	789	1677	0	0	NC_005089	747	2579	0.743377	GOOD	T	.	T	T	2579	2575	3	0.0012	0.5	Pass	800	1775	3	0	NC_005089	747	2712	0.752306	GOOD	T	.	T	T	2712	2712	0
NC_005089	748	2668	0.765622	GOOD	T	.	T	T	2668	2667	1	0.0004	0.87507	Pass	1007	1660	0	1	NC_005089	748	2735	0.788343	GOOD	T	.	T	T	2735	2735	0	0	1	Pass	996	1739	0	0	NC_005089	748	2882	0.799464	GOOD	T	.	T	T	2882	2882	0
NC_005089	749	2867	0.822728	GOOD	A	.	A	A	2867	2866	1	0.0003	0.87507	Pass	1154	1712	1	0	NC_005089	749	2910	0.838785	GOOD	A	.	A	A	2910	2908	1	0.0003	0.87506	Pass	1185	1723	1	0	NC_005089	749	3084	0.855499	GOOD	A	.	A	A	3084	3083	1
NC_005089	750	2707	0.776813	GOOD	G	.	G	G	2707	2707	0	0	1	Pass	1091	1616	0	0	NC_005089	750	2768	0.797855	GOOD	G	.	G	G	2768	2768	0	0	1	Pass	1113	1655	0	0	NC_005089	750	2881	0.799187	GOOD	G	.	G	G	2881	2881	0
NC_005089	751	2569	0.737212	GOOD	G	.	G	G	2569	2569	0	0	1	Pass	1054	1515	0	0	NC_005089	751	2646	0.762689	GOOD	G	.	G	G	2646	2646	0	0	1	Pass	1040	1606	0	0	NC_005089	751	2747	0.762015	GOOD	G	.	G	G	2747	2747	0
NC_005089	752	2244	0.643949	GOOD	T	.	T	T	2244	2243	1	0.0004	0.87508	Pass	714	1529	1	0	NC_005089	752	2326	0.670452	GOOD	T	.	T	T	2326	2324	2	0.0009	0.68758	Pass	717	1607	1	1	NC_005089	752	2459	0.682124	GOOD	T	.	T	T	2459	2457	2
NC_005089	753	2550	0.73176	GOOD	C	.	C	C	2550	2549	1	0.0004	0.87507	Pass	878	1671	0	1	NC_005089	753	2644	0.762113	GOOD	C	.	C	C	2644	2644	0	0	1	Pass	912	1732	0	0	NC_005089	753	2727	0.756467	GOOD	C	.	C	C	2727	2727	0
NC_005089	754	2859	0.820432	GOOD	A	.	A	A	2859	2858	1	0.0003	0.87507	Pass	1081	1777	0	1	NC_005089	754	2959	0.852909	GOOD	A	.	A	A	2959	2958	1	0.0003	0.87506	Pass	1087	1871	0	1	NC_005089	754	3157	0.875749	GOOD	A	.	A	A	3157	3155	2
NC_005089	755	2913	0.835928	GOOD	A	.	A	A	2913	2913	0	0	1	Pass	1199	1714	0	0	NC_005089	755	2981	0.85925	GOOD	A	.	A	A	2981	2981	0	0	1	Pass	1191	1790	0	0	NC_005089	755	3162	0.877136	GOOD	A	.	A	A	3162	3161	1
NC_005089	756	2827	0.811249	GOOD	G	.	G	G	2827	2826	1	0.0004	0.87507	Pass	1195	1631	0	1	NC_005089	756	2884	0.831291	GOOD	G	.	G	G	2884	2884	0	0	1	Pass	1194	1690	0	0	NC_005089	756	3103	0.860769	GOOD	G	.	G	G	3103	3103	0
NC_005089	757	2736	0.785135	GOOD	G	.	G	G	2736	2736	0	0	1	Pass	1093	1643	0	0	NC_005089	757	2809	0.809673	GOOD	G	.	G	G	2809	2809	0	0	1	Pass	1103	1706	0	0	NC_005089	757	2959	0.820824	GOOD	G	.	G	G	2959	2959	0
NC_005089	758	2158	0.61927	GOOD	T	.	T	T	2158	2158	0	0	1	Pass	522	1636	0	0	NC_005089	758	2199	0.633845	GOOD	T	.	T	T	2199	2198	1	0.0005	0.87509	Pass	510	1688	0	1	NC_005089	758	2328	0.645785	GOOD	T	.	T	T	2328	2328	0
NC_005089	759	2487	0.713681	GOOD	G	.	G	G	2487	2487	0	0	1	Pass	734	1753	0	0	NC_005089	759	2483	0.715706	GOOD	G	.	G	G	2483	2483	0	0	1	Pass	697	1786	0	0	NC_005089	759	2687	0.745371	GOOD	G	.	G	G	2687	2686	1
NC_005089	760	2565	0.736064	GOOD	T	.	T	T	2565	2565	0	0	1	Pass	758	1807	0	0	NC_005089	760	2523	0.727235	GOOD	T	.	T	T	2523	2523	0	0	1	Pass	701	1822	0	0	NC_005089	760	2657	0.737049	GOOD	T	.	T	T	2657	2653	3
NC_005089	761	2590	0.743238	GOOD	A	.	A	A	2590	2589	1	0.0004	0.87507	Pass	839	1750	0	1	NC_005089	761	2606	0.75116	GOOD	A	.	A	A	2606	2606	0	0	1	Pass	815	1791	0	0	NC_005089	761	2761	0.765899	GOOD	A	.	A	A	2761	2761	0
NC_005089	762	2646	0.759308	GOOD	G	.	G	G	2646	2645	1	0.0004	0.87507	Pass	1003	1642	0	1	NC_005089	762	2606	0.75116	GOOD	G	.	G	G	2606	2603	3	0.0012	0.5	Pass	959	1644	2	1	NC_005089	762	2717	0.753693	GOOD	G	.	G	G	2717	2715	2
NC_005089	763	2623	0.752708	GOOD	C	.	C	C	2623	2618	5	0.0019	0.22641	Pass	1025	1593	3	2	NC_005089	763	2536	0.730983	GOOD	C	.	C	C	2536	2535	1	0.0004	0.87507	Pass	984	1551	0	1	NC_005089	763	2733	0.758132	GOOD	C	.	C	C	2733	2732	1
NC_005089	764	2784	0.79891	GOOD	C	.	C	C	2784	2784	0	0	1	Pass	1100	1684	0	0	NC_005089	764	2800	0.807079	GOOD	C	.	C	C	2800	2800	0	0	1	Pass	1089	1711	0	0	NC_005089	764	2973	0.824707	GOOD	C	.	C	C	2973	2973	0
NC_005089	765	3059	0.877825	GOOD	A	.	A	A	3059	3057	1	0.0003	0.93756	Pass	1200	1857	1	0	NC_005089	765	3025	0.871933	GOOD	A	.	A	A	3025	3025	0	0	1	Pass	1172	1853	0	0	NC_005089	765	3249	0.901269	GOOD	A	.	A	A	3249	3249	0
NC_005089	766	3042	0.872946	GOOD	A	.	A	A	3042	3042	0	0	1	Pass	1099	1943	0	0	NC_005089	766	3030	0.873374	GOOD	A	.	A	A	3030	3030	0	0	1	Pass	1092	1938	0	0	NC_005089	766	3259	0.904043	GOOD	A	.	A	A	3259	3259	0
NC_005089	767	3095	0.888156	GOOD	T	.	T	T	3095	3095	0	0	1	Pass	1129	1966	0	0	NC_005089	767	3126	0.901046	GOOD	T	.	T	T	3126	3126	0	0	1	Pass	1122	2004	0	0	NC_005089	767	3341	0.92679	GOOD	T	.	T	T	3341	3341	0
NC_005089	768	3200	0.918287	GOOD	G	.	G	G	3200	3200	0	0	1	Pass	1198	2002	0	0	NC_005089	768	3165	0.912287	GOOD	G	.	G	G	3165	3165	0	0	1	Pass	1137	2028	0	0	NC_005089	768	3349	0.929009	GOOD	G	.	G	G	3349	3349	0
NC_005089	769	3123	0.896191	GOOD	A	.	A	A	3123	3123	0	0	1	Pass	1159	1964	0	0	NC_005089	769	3092	0.891245	GOOD	A	.	A	A	3092	3092	0	0	1	Pass	1095	1997	0	0	NC_005089	769	3292	0.913198	GOOD	A	.	A	A	3292	3292	0
NC_005089	770	3029	0.869216	GOOD	A	.	A	A	3029	3029	0	0	1	Pass	1159	1870	0	0	NC_005089	770	2975	0.857521	GOOD	A	.	A	A	2975	2975	0	0	1	Pass	1086	1889	0	0	NC_005089	770	3173	0.880187	GOOD	A	.	A	A	3173	3173	0
NC_005089	771	2993	0.858885	GOOD	A	.	A	A	2993	2993	0	0	1	Pass	1108	1885	0	0	NC_005089	771	2948	0.849738	GOOD	A	.	A	A	2948	2948	0	0	1	Pass	1053	1895	0	0	NC_005089	771	3158	0.876026	GOOD	A	.	A	A	3158	3158	0
NC_005089	772	2860	0.820719	GOOD	T	.	T	T	2860	2859	1	0.0003	0.87507	Pass	1037	1822	0	1	NC_005089	772	2829	0.815438	GOOD	T	.	T	T	2829	2826	2	0.0007	0.68757	Pass	976	1850	1	1	NC_005089	772	3034	0.841629	GOOD	T	.	T	T	3034	3032	1
NC_005089	773	2875	0.825023	GOOD	G	.	G	G	2875	2874	1	0.0003	0.87507	Pass	1033	1841	0	1	NC_005089	773	2872	0.827832	GOOD	G	.	G	G	2872	2872	0	0	1	Pass	990	1882	0	0	NC_005089	773	3064	0.849951	GOOD	G	.	G	G	3064	3063	1
NC_005089	774	2792	0.801205	GOOD	G	.	G	G	2792	2791	1	0.0004	0.87507	Pass	964	1827	0	1	NC_005089	774	2774	0.799584	GOOD	G	.	G	G	2774	2774	0	0	1	Pass	923	1851	0	0	NC_005089	774	3001	0.832475	GOOD	G	.	G	G	3001	3001	0
NC_005089	775	2876	0.82531	GOOD	G	.	G	G	2876	2876	0	0	1	Pass	983	1893	0	0	NC_005089	775	2881	0.830426	GOOD	G	.	G	G	2881	2879	1	0.0003	0.87507	Pass	961	1918	0	1	NC_005089	775	3015	0.836358	GOOD	G	.	G	G	3015	3015	0
NC_005089	776	2846	0.816701	GOOD	A	.	A	A	2846	2846	0	0	1	Pass	919	1927	0	0	NC_005089	776	2822	0.81342	GOOD	A	.	A	A	2822	2821	1	0.0004	0.87507	Pass	895	1926	0	1	NC_005089	776	3021	0.838022	GOOD	A	.	A	A	3021	3021	0
NC_005089	777	2979	0.854868	GOOD	A	.	A	A	2979	2979	0	0	1	Pass	981	1998	0	0	NC_005089	777	3002	0.865304	GOOD	A	.	A	A	3002	3001	1	0.0003	0.93756	Pass	975	2026	1	0	NC_005089	777	3203	0.888509	GOOD	A	.	A	A	3203	3203	0
NC_005089	778	2941	0.843963	GOOD	G	.	G	G	2941	2941	0	0	1	Pass	985	1956	0	0	NC_005089	778	2903	0.836768	GOOD	G	.	G	G	2903	2903	0	0	1	Pass	960	1943	0	0	NC_005089	778	3148	0.873252	GOOD	G	.	G	G	3148	3148	0
NC_005089	779	2998	0.86032	GOOD	A	.	A	A	2998	2998	0	0	1	Pass	1012	1986	0	0	NC_005089	779	3018	0.869915	GOOD	A	.	A	A	3018	3018	0	0	1	Pass	1012	2006	0	0	NC_005089	779	3191	0.88518	GOOD	A	.	A	A	3191	3191	0
NC_005089	780	2895	0.830763	GOOD	A	.	A	A	2895	2894	1	0.0003	0.87506	Pass	1002	1892	0	1	NC_005089	780	2910	0.838785	GOOD	A	.	A	A	2910	2909	1	0.0003	0.87506	Pass	998	1911	1	0	NC_005089	780	3068	0.85106	GOOD	A	.	A	A	3068	3068	0
NC_005089	781	2893	0.830189	GOOD	A	.	A	A	2893	2893	0	0	1	Pass	1056	1837	0	0	NC_005089	781	2884	0.831291	GOOD	A	.	A	A	2884	2883	1	0.0003	0.87507	Pass	1027	1856	0	1	NC_005089	781	3072	0.85217	GOOD	A	.	A	A	3072	3072	0
NC_005089	782	2632	0.755291	GOOD	T	.	T	T	2632	2632	0	0	1	Pass	827	1805	0	0	NC_005089	782	2629	0.757789	GOOD	T	.	T	T	2629	2628	1	0.0004	0.87507	Pass	845	1783	1	0	NC_005089	782	2765	0.767008	GOOD	T	.	T	T	2765	2765	0
NC_005089	783	2692	0.772509	GOOD	G	.	G	G	2692	2691	1	0.0004	0.87507	Pass	866	1825	0	1	NC_005089	783	2655	0.765283	GOOD	G	.	G	G	2655	2654	1	0.0004	0.87507	Pass	820	1834	0	1	NC_005089	783	2806	0.778382	GOOD	G	.	G	G	2806	2806	0
NC_005089	784	2618	0.751273	GOOD	G	.	G	G	2618	2618	0	0	1	Pass	820	1798	0	0	NC_005089	784	2546	0.733865	GOOD	G	.	G	G	2546	2544	1	0.0004	0.87507	Pass	769	1775	0	1	NC_005089	784	2794	0.775053	GOOD	G	.	G	G	2794	2793	1
NC_005089	785	2550	0.73176	GOOD	G	.	G	G	2550	2547	3	0.0012	0.5	Pass	809	1738	0	3	NC_005089	785	2502	0.721182	GOOD	G	.	G	G	2502	2498	3	0.0012	0.5	Pass	771	1727	3	0	NC_005089	785	2665	0.739268	GOOD	G	.	G	G	2665	2663	2
NC_005089	786	2682	0.769639	GOOD	C	.	C	C	2682	2679	3	0.0011	0.5	Pass	878	1801	0	3	NC_005089	786	2642	0.761536	GOOD	C	.	C	C	2642	2640	2	0.0008	0.68757	Pass	842	1798	0	2	NC_005089	786	2870	0.796135	GOOD	C	.	C	C	2870	2867	3
NC_005089	787	2801	0.803788	GOOD	T	.	T	T	2801	2801	0	0	1	Pass	961	1840	0	0	NC_005089	787	2719	0.783731	GOOD	T	.	T	T	2719	2717	2	0.0007	0.68757	Pass	893	1824	2	0	NC_005089	787	2946	0.817218	GOOD	T	.	T	T	2946	2946	0
NC_005089	788	2673	0.767056	GOOD	A	.	A	A	2673	2673	0	0	1	Pass	956	1717	0	0	NC_005089	788	2611	0.752601	GOOD	A	.	A	A	2611	2609	1	0.0004	0.87507	Pass	910	1699	0	1	NC_005089	788	2785	0.772556	GOOD	A	.	A	A	2785	2785	0
NC_005089	789	2914	0.836215	GOOD	C	.	C	C	2914	2914	0	0	1	Pass	1070	1844	0	0	NC_005089	789	2892	0.833597	GOOD	C	.	C	C	2892	2892	0	0	1	Pass	1034	1858	0	0	NC_005089	789	3078	0.853834	GOOD	C	.	C	C	3078	3078	0
NC_005089	790	2929	0.840519	GOOD	A	.	A	A	2929	2928	1	0.0003	0.87506	Pass	1111	1817	1	0	NC_005089	790	2878	0.829561	GOOD	A	.	A	A	2878	2877	1	0.0003	0.87507	Pass	1086	1791	1	0	NC_005089	790	3036	0.842183	GOOD	A	.	A	A	3036	3035	1
NC_005089	791	2915	0.836502	GOOD	T	.	T	T	2915	2915	0	0	1	Pass	1110	1805	0	0	NC_005089	791	2853	0.822355	GOOD	T	.	T	T	2853	2853	0	0	1	Pass	1061	1792	0	0	NC_005089	791	3086	0.856053	GOOD	T	.	T	T	3086	3084	1
NC_005089	792	3063	0.878973	GOOD	T	.	T	T	3063	3062	1	0.0003	0.93756	Pass	1234	1828	1	0	NC_005089	792	3034	0.874527	GOOD	T	.	T	T	3034	3034	0	0	1	Pass	1199	1835	0	0	NC_005089	792	3252	0.902102	GOOD	T	.	T	T	3252	3251	1
NC_005089	793	3022	0.867207	GOOD	T	.	T	T	3022	3022	0	0	1	Pass	1211	1811	0	0	NC_005089	793	3005	0.866168	GOOD	T	.	T	T	3005	3005	0	0	1	Pass	1187	1818	0	0	NC_005089	793	3265	0.905708	GOOD	T	.	T	T	3265	3264	1
NC_005089	794	2978	0.854581	GOOD	T	.	T	T	2978	2978	0	0	1	Pass	1214	1764	0	0	NC_005089	794	2978	0.858386	GOOD	T	.	T	T	2978	2978	0	0	1	Pass	1199	1779	0	0	NC_005089	794	3201	0.887954	GOOD	T	.	T	T	3201	3199	2
NC_005089	795	3009	0.863477	GOOD	C	.	C	C	3009	3009	0	0	1	Pass	1207	1802	0	0	NC_005089	795	3019	0.870204	GOOD	C	.	C	C	3019	3019	0	0	1	Pass	1172	1847	0	0	NC_005089	795	3298	0.914862	GOOD	C	.	C	C	3298	3298	0
NC_005089	796	3041	0.872659	GOOD	T	.	T	T	3041	3041	0	0	1	Pass	1081	1960	0	0	NC_005089	796	3042	0.876833	GOOD	T	.	T	T	3042	3042	0	0	1	Pass	1040	2002	0	0	NC_005089	796	3268	0.90654	GOOD	T	.	T	T	3268	3267	1
NC_005089	797	3088	0.886147	GOOD	T	.	T	T	3088	3088	0	0	1	Pass	1076	2012	0	0	NC_005089	797	3081	0.888075	GOOD	T	.	T	T	3081	3081	0	0	1	Pass	1032	2049	0	0	NC_005089	797	3333	0.924571	GOOD	T	.	T	T	3333	3332	1
NC_005089	798	3091	0.887008	GOOD	A	.	A	A	3091	3089	2	0.0006	0.8126	Pass	1069	2020	1	1	NC_005089	798	3068	0.884328	GOOD	A	.	A	A	3068	3068	0	0	1	Pass	1064	2004	0	0	NC_005089	798	3314	0.9193	GOOD	A	.	A	A	3314	3314	0
NC_005089	799	3034	0.870651	GOOD	T	.	T	T	3034	3034	0	0	1	Pass	1080	1954	0	0	NC_005089	799	3014	0.868762	GOOD	T	.	T	T	3014	3014	0	0	1	Pass	1062	1952	0	0	NC_005089	799	3243	0.899605	GOOD	T	.	T	T	3243	3242	1
NC_005089	800	3014	0.864911	GOOD	A	.	A	A	3014	3014	0	0	1	Pass	1039	1975	0	0	NC_005089	800	3020	0.870492	GOOD	A	.	A	A	3020	3019	1	0.0003	0.93756	Pass	1002	2017	0	1	NC_005089	800	3232	0.896554	GOOD	A	.	A	A	3232	3232	0
NC_005089	801	3107	0.891599	GOOD	A	.	A	A	3107	3105	1	0.0003	0.93756	Pass	1136	1969	0	1	NC_005089	801	3055	0.88058	GOOD	A	.	A	A	3055	3055	0	0	1	Pass	1071	1984	0	0	NC_005089	801	3277	0.909037	GOOD	A	.	A	A	3277	3277	0
NC_005089	802	3069	0.880694	GOOD	A	.	A	A	3069	3069	0	0	1	Pass	1103	1966	0	0	NC_005089	802	3025	0.871933	GOOD	A	.	A	A	3025	3025	0	0	1	Pass	1046	1979	0	0	NC_005089	802	3258	0.903766	GOOD	A	.	A	A	3258	3257	1
NC_005089	803	2952	0.84712	GOOD	A	.	A	A	2952	2952	0	0	1	Pass	965	1987	0	0	NC_005089	803	2920	0.841668	GOOD	A	.	A	A	2920	2920	0	0	1	Pass	909	2011	0	0	NC_005089	803	3178	0.881574	GOOD	A	.	A	A	3178	3178	0
NC_005089	804	2873	0.824449	GOOD	G	.	G	G	2873	2873	0	0	1	Pass	930	1943	0	0	NC_005089	804	2873	0.82812	GOOD	G	.	G	G	2873	2873	0	0	1	Pass	929	1944	0	0	NC_005089	804	3111	0.862988	GOOD	G	.	G	G	3111	3110	1
NC_005089	805	2791	0.800918	GOOD	A	.	A	A	2791	2790	1	0.0004	0.87507	Pass	892	1898	0	1	NC_005089	805	2810	0.809961	GOOD	A	.	A	A	2810	2808	2	0.0007	0.68757	Pass	890	1918	0	2	NC_005089	805	3041	0.84357	GOOD	A	.	A	A	3041	3038	2
NC_005089	806	2787	0.79977	GOOD	A	.	A	A	2787	2787	0	0	1	Pass	965	1822	0	0	NC_005089	806	2768	0.797855	GOOD	A	.	A	A	2768	2767	1	0.0004	0.87507	Pass	926	1841	0	1	NC_005089	806	2993	0.830255	GOOD	A	.	A	A	2993	2991	1
NC_005089	807	2972	0.852859	GOOD	C	.	C	C	2972	2972	0	0	1	Pass	1020	1952	0	0	NC_005089	807	2986	0.860692	GOOD	C	.	C	C	2986	2986	0	0	1	Pass	1009	1977	0	0	NC_005089	807	3218	0.89267	GOOD	C	.	C	C	3218	3218	0
NC_005089	808	3088	0.886147	GOOD	A	.	A	A	3088	3087	1	0.0003	0.93756	Pass	1077	2010	0	1	NC_005089	808	3067	0.884039	GOOD	A	.	A	A	3067	3066	1	0.0003	0.93756	Pass	1063	2003	0	1	NC_005089	808	3292	0.913198	GOOD	A	.	A	A	3292	3292	0
NC_005089	809	2998	0.86032	GOOD	T	.	T	T	2998	2997	1	0.0003	0.87506	Pass	1090	1907	0	1	NC_005089	809	2973	0.856945	GOOD	T	.	T	T	2973	2973	0	0	1	Pass	1075	1898	0	0	NC_005089	809	3221	0.893502	GOOD	T	.	T	T	3221	3221	0
NC_005089	810	2804	0.804649	GOOD	T	.	T	T	2804	2802	2	0.0007	0.68757	Pass	1034	1768	0	2	NC_005089	810	2807	0.809096	GOOD	T	.	T	T	2807	2807	0	0	1	Pass	991	1816	0	0	NC_005089	810	3078	0.853834	GOOD	T	.	T	T	3078	3078	0
NC_005089	811	2665	0.764761	GOOD	A	.	A	A	2665	2665	0	0	1	Pass	1068	1597	0	0	NC_005089	811	2647	0.762978	GOOD	A	.	A	A	2647	2645	2	0.0008	0.68757	Pass	1042	1603	1	1	NC_005089	811	2870	0.796135	GOOD	A	.	A	A	2870	2868	2
NC_005089	812	3238	0.929192	GOOD	C	.	C	C	3238	3238	0	0	1	Pass	1384	1854	0	0	NC_005089	812	3180	0.916611	GOOD	C	.	C	C	3180	3180	0	0	1	Pass	1298	1882	0	0	NC_005089	812	3438	0.953698	GOOD	C	.	C	C	3438	3437	1
NC_005089	813	3181	0.912835	GOOD	T	.	T	T	3181	3181	0	0	1	Pass	1390	1791	0	0	NC_005089	813	3119	0.899028	GOOD	T	.	T	T	3119	3119	0	0	1	Pass	1313	1806	0	0	NC_005089	813	3352	0.929842	GOOD	T	.	T	T	3352	3350	1
NC_005089	814	3381	0.970227	GOOD	A	.	A	A	3381	3381	0	0	1	Pass	1812	1569	0	0	NC_005089	814	3340	0.962729	GOOD	A	.	A	A	3340	3340	0	0	1	Pass	1734	1606	0	0	NC_005089	814	3617	1.00335	GOOD	A	.	A	A	3617	3617	0
NC_005089	815	2839	0.814693	GOOD	T	.	T	T	2839	2839	0	0	1	Pass	1749	1090	0	0	NC_005089	815	2724	0.785172	GOOD	T	.	T	T	2724	2723	1	0.0004	0.87507	Pass	1657	1066	0	1	NC_005089	815	3001	0.832475	GOOD	T	.	T	T	3001	3001	0
NC_005089	816	2154	0.618122	GOOD	A	.	A	A	2154	2154	0	0	1	Pass	1623	531	0	0	NC_005089	816	2069	0.596373	GOOD	A	.	A	A	2069	2069	0	0	1	Pass	1524	545	0	0	NC_005089	816	2282	0.633025	GOOD	A	.	A	A	2282	2282	0
NC_005089	817	2874	0.824736	GOOD	C	.	C	C	2874	2872	2	0.0007	0.68757	Pass	1582	1290	1	1	NC_005089	817	2788	0.80362	GOOD	C	.	C	C	2788	2786	2	0.0007	0.68757	Pass	1486	1300	1	1	NC_005089	817	3079	0.854112	GOOD	C	.	C	C	3079	3079	0
NC_005089	818	2767	0.794031	GOOD	C	.	C	C	2767	2765	1	0.0004	0.87507	Pass	1477	1288	0	1	NC_005089	818	2696	0.777101	GOOD	C	.	C	C	2696	2696	0	0	1	Pass	1405	1291	0	0	NC_005089	818	2973	0.824707	GOOD	C	.	C	C	2973	2972	1
NC_005089	819	2805	0.804936	GOOD	C	.	C	C	2805	2803	2	0.0007	0.68757	Pass	1480	1323	1	1	NC_005089	819	2697	0.77739	GOOD	C	.	C	C	2697	2696	1	0.0004	0.87507	Pass	1415	1281	0	1	NC_005089	819	3049	0.84579	GOOD	C	.	C	C	3049	3046	2
NC_005089	820	2891	0.829615	GOOD	T	.	T	T	2891	2891	0	0	1	Pass	1594	1297	0	0	NC_005089	820	2775	0.799873	GOOD	T	.	T	T	2775	2775	0	0	1	Pass	1488	1287	0	0	NC_005089	820	3116	0.864375	GOOD	T	.	T	T	3116	3114	2
NC_005089	821	2989	0.857737	GOOD	T	.	T	T	2989	2987	1	0.0003	0.87506	Pass	1598	1389	0	1	NC_005089	821	2871	0.827544	GOOD	T	.	T	T	2871	2871	0	0	1	Pass	1524	1347	0	0	NC_005089	821	3193	0.885735	GOOD	T	.	T	T	3193	3192	1
NC_005089	822	3235	0.928331	GOOD	T	.	T	T	3235	3235	0	0	1	Pass	1641	1594	0	0	NC_005089	822	3091	0.890957	GOOD	T	.	T	T	3091	3091	0	0	1	Pass	1541	1550	0	0	NC_005089	822	3422	0.94926	GOOD	T	.	T	T	3422	3422	0
NC_005089	823	3268	0.9378	GOOD	A	.	A	A	3268	3268	0	0	1	Pass	1667	1601	0	0	NC_005089	823	3120	0.899316	GOOD	A	.	A	A	3120	3119	1	0.0003	0.93756	Pass	1560	1559	0	1	NC_005089	823	3465	0.961188	GOOD	A	.	A	A	3465	3465	0
NC_005089	824	3286	0.942966	GOOD	T	.	T	T	3286	3286	0	0	1	Pass	1758	1528	0	0	NC_005089	824	3150	0.907963	GOOD	T	.	T	T	3150	3150	0	0	1	Pass	1661	1489	0	0	NC_005089	824	3493	0.968955	GOOD	T	.	T	T	3493	3493	0
NC_005089	825	3177	0.911687	GOOD	G	.	G	G	3177	3177	0	0	1	Pass	1613	1564	0	0	NC_005089	825	3019	0.870204	GOOD	G	.	G	G	3019	3017	1	0.0003	0.93756	Pass	1505	1512	0	1	NC_005089	825	3343	0.927345	GOOD	G	.	G	G	3343	3343	0
NC_005089	826	3090	0.886721	GOOD	A	.	A	A	3090	3085	5	0.0016	0.36319	Pass	1567	1518	2	3	NC_005089	826	3015	0.869051	GOOD	A	.	A	A	3015	3015	0	0	1	Pass	1514	1501	0	0	NC_005089	826	3317	0.920133	GOOD	A	.	A	A	3317	3316	1
NC_005089	827	2972	0.852859	GOOD	A	.	A	A	2972	2972	0	0	1	Pass	1611	1361	0	0	NC_005089	827	2878	0.829561	GOOD	A	.	A	A	2878	2878	0	0	1	Pass	1570	1308	0	0	NC_005089	827	3168	0.8788	GOOD	A	.	A	A	3168	3168	0
NC_005089	828	2800	0.803501	GOOD	A	.	A	A	2800	2800	0	0	1	Pass	1548	1252	0	0	NC_005089	828	2730	0.786902	GOOD	A	.	A	A	2730	2729	1	0.0004	0.87507	Pass	1481	1248	1	0	NC_005089	828	2993	0.830255	GOOD	A	.	A	A	2993	2993	0
NC_005089	829	2853	0.81871	GOOD	C	.	C	C	2853	2853	0	0	1	Pass	1450	1403	0	0	NC_005089	829	2704	0.779407	GOOD	C	.	C	C	2704	2704	0	0	1	Pass	1367	1337	0	0	NC_005089	829	3046	0.844957	GOOD	C	.	C	C	3046	3045	1
NC_005089	830	2878	0.825884	GOOD	T	.	T	T	2878	2877	1	0.0003	0.87507	Pass	1513	1364	0	1	NC_005089	830	2799	0.80679	GOOD	T	.	T	T	2799	2797	1	0.0004	0.87507	Pass	1440	1357	1	0	NC_005089	830	3104	0.861047	GOOD	T	.	T	T	3104	3104	0
NC_005089	831	2980	0.855155	GOOD	A	.	A	A	2980	2980	0	0	1	Pass	1508	1472	0	0	NC_005089	831	2861	0.824661	GOOD	A	.	A	A	2861	2861	0	0	1	Pass	1411	1450	0	0	NC_005089	831	3201	0.887954	GOOD	A	.	A	A	3201	3201	0
NC_005089	832	3009	0.863477	GOOD	A	.	A	A	3009	3009	0	0	1	Pass	1541	1468	0	0	NC_005089	832	2888	0.832444	GOOD	A	.	A	A	2888	2888	0	0	1	Pass	1453	1435	0	0	NC_005089	832	3237	0.897941	GOOD	A	.	A	A	3237	3236	1
NC_005089	833	2940	0.843676	GOOD	A	.	A	A	2940	2938	2	0.0007	0.68756	Pass	1518	1420	0	2	NC_005089	833	2846	0.820338	GOOD	A	.	A	A	2846	2845	1	0.0004	0.87507	Pass	1444	1401	0	1	NC_005089	833	3170	0.879355	GOOD	A	.	A	A	3170	3170	0
NC_005089	834	2883	0.827319	GOOD	G	.	G	G	2883	2883	0	0	1	Pass	1486	1397	0	0	NC_005089	834	2810	0.809961	GOOD	G	.	G	G	2810	2810	0	0	1	Pass	1435	1375	0	0	NC_005089	834	3120	0.865485	GOOD	G	.	G	G	3120	3120	0
NC_005089	835	2757	0.791162	GOOD	G	.	G	G	2757	2757	0	0	1	Pass	1438	1319	0	0	NC_005089	835	2692	0.775948	GOOD	G	.	G	G	2692	2691	1	0.0004	0.87507	Pass	1360	1331	1	0	NC_005089	835	2957	0.820269	GOOD	G	.	G	G	2957	2957	0
NC_005089	836	2631	0.755004	GOOD	A	.	A	A	2631	2631	0	0	1	Pass	1361	1270	0	0	NC_005089	836	2603	0.750295	GOOD	A	.	A	A	2603	2601	1	0.0004	0.87507	Pass	1293	1308	0	1	NC_005089	836	2849	0.79031	GOOD	A	.	A	A	2849	2848	1
NC_005089	837	2827	0.811249	GOOD	C	.	C	C	2827	2827	0	0	1	Pass	1502	1325	0	0	NC_005089	837	2731	0.78719	GOOD	C	.	C	C	2731	2731	0	0	1	Pass	1413	1318	0	0	NC_005089	837	3048	0.845512	GOOD	C	.	C	C	3048	3048	0
NC_005089	838	2953	0.847407	GOOD	T	.	T	T	2953	2952	1	0.0003	0.87506	Pass	1565	1387	1	0	NC_005089	838	2872	0.827832	GOOD	T	.	T	T	2872	2872	0	0	1	Pass	1479	1393	0	0	NC_005089	838	3172	0.87991	GOOD	T	.	T	T	3172	3172	0
NC_005089	839	3023	0.867494	GOOD	A	.	A	A	3023	3022	1	0.0003	0.93756	Pass	1590	1432	0	1	NC_005089	839	2923	0.842532	GOOD	A	.	A	A	2923	2923	0	0	1	Pass	1503	1420	0	0	NC_005089	839	3216	0.892115	GOOD	A	.	A	A	3216	3215	1
NC_005089	840	2968	0.851711	GOOD	A	.	A	A	2968	2968	0	0	1	Pass	1611	1357	0	0	NC_005089	840	2828	0.815149	GOOD	A	.	A	A	2828	2828	0	0	1	Pass	1482	1346	0	0	NC_005089	840	3168	0.8788	GOOD	A	.	A	A	3168	3168	0
NC_005089	841	2832	0.812684	GOOD	G	.	G	G	2832	2830	2	0.0007	0.68757	Pass	1567	1263	1	1	NC_005089	841	2729	0.786613	GOOD	G	.	G	G	2729	2729	0	0	1	Pass	1457	1272	0	0	NC_005089	841	3049	0.84579	GOOD	G	.	G	G	3049	3048	1
NC_005089	842	2810	0.806371	GOOD	G	.	G	G	2810	2810	0	0	1	Pass	1502	1308	0	0	NC_005089	842	2702	0.778831	GOOD	G	.	G	G	2702	2702	0	0	1	Pass	1391	1311	0	0	NC_005089	842	2951	0.818605	GOOD	G	.	G	G	2951	2951	0
NC_005089	843	2788	0.800057	GOOD	A	.	A	A	2788	2788	0	0	1	Pass	1501	1287	0	0	NC_005089	843	2696	0.777101	GOOD	A	.	A	A	2696	2695	1	0.0004	0.87507	Pass	1389	1306	1	0	NC_005089	843	2987	0.828591	GOOD	A	.	A	A	2987	2987	0
NC_005089	844	2769	0.794605	GOOD	G	.	G	G	2769	2769	0	0	1	Pass	1538	1231	0	0	NC_005089	844	2666	0.768454	GOOD	G	.	G	G	2666	2666	0	0	1	Pass	1415	1251	0	0	NC_005089	844	2927	0.811947	GOOD	G	.	G	G	2927	2927	0
NC_005089	845	2789	0.800344	GOOD	G	.	G	G	2789	2789	0	0	1	Pass	1533	1256	0	0	NC_005089	845	2671	0.769895	GOOD	G	.	G	G	2671	2671	0	0	1	Pass	1412	1259	0	0	NC_005089	845	2975	0.825262	GOOD	G	.	G	G	2975	2974	1
NC_005089	846	2502	0.717986	GOOD	A	.	A	A	2502	2501	1	0.0004	0.87507	Pass	1245	1256	0	1	NC_005089	846	2443	0.704176	GOOD	A	.	A	A	2443	2443	0	0	1	Pass	1169	1274	0	0	NC_005089	846	2662	0.738436	GOOD	A	.	A	A	2662	2660	1
NC_005089	847	2617	0.750986	GOOD	T	.	T	T	2617	2617	0	0	1	Pass	1435	1182	0	0	NC_005089	847	2522	0.726947	GOOD	T	.	T	T	2522	2522	0	0	1	Pass	1377	1145	0	0	NC_005089	847	2768	0.767841	GOOD	T	.	T	T	2768	2768	0
NC_005089	848	2659	0.763039	GOOD	T	.	T	T	2659	2658	1	0.0004	0.87507	Pass	1479	1179	0	1	NC_005089	848	2635	0.759519	GOOD	T	.	T	T	2635	2635	0	0	1	Pass	1417	1218	0	0	NC_005089	848	2901	0.804735	GOOD	T	.	T	T	2901	2901	0
NC_005089	849	2902	0.832771	GOOD	T	.	T	T	2902	2901	1	0.0003	0.87506	Pass	1623	1278	0	1	NC_005089	849	2858	0.823797	GOOD	T	.	T	T	2858	2858	0	0	1	Pass	1573	1285	0	0	NC_005089	849	3132	0.868814	GOOD	T	.	T	T	3132	3131	1
NC_005089	850	2925	0.839372	GOOD	A	.	A	A	2925	2924	1	0.0003	0.87506	Pass	1660	1264	0	1	NC_005089	850	2863	0.825238	GOOD	A	.	A	A	2863	2863	0	0	1	Pass	1591	1272	0	0	NC_005089	850	3130	0.868259	GOOD	A	.	A	A	3130	3126	2
NC_005089	851	2835	0.813545	GOOD	G	.	G	G	2835	2835	0	0	1	Pass	1635	1200	0	0	NC_005089	851	2786	0.803043	GOOD	G	.	G	G	2786	2785	1	0.0004	0.87507	Pass	1535	1250	1	0	NC_005089	851	3056	0.847731	GOOD	G	.	G	G	3056	3056	0
NC_005089	852	2706	0.776526	GOOD	T	.	T	T	2706	2706	0	0	1	Pass	1348	1358	0	0	NC_005089	852	2667	0.768742	GOOD	T	.	T	T	2667	2667	0	0	1	Pass	1319	1348	0	0	NC_005089	852	2982	0.827204	GOOD	T	.	T	T	2982	2982	0
NC_005089	853	2881	0.826745	GOOD	A	.	A	A	2881	2881	0	0	1	Pass	1613	1268	0	0	NC_005089	853	2807	0.809096	GOOD	A	.	A	A	2807	2806	1	0.0004	0.87507	Pass	1557	1249	0	1	NC_005089	853	3107	0.861879	GOOD	A	.	A	A	3107	3107	0
NC_005089	854	3081	0.884138	GOOD	G	.	G	G	3081	3081	0	0	1	Pass	1699	1382	0	0	NC_005089	854	2984	0.860115	GOOD	G	.	G	G	2984	2984	0	0	1	Pass	1644	1340	0	0	NC_005089	854	3290	0.912643	GOOD	G	.	G	G	3290	3290	0
NC_005089	855	2844	0.816127	GOOD	T	.	T	T	2844	2844	0	0	1	Pass	1617	1227	0	0	NC_005089	855	2769	0.798143	GOOD	T	.	T	T	2769	2769	0	0	1	Pass	1558	1211	0	0	NC_005089	855	3047	0.845235	GOOD	T	.	T	T	3047	3046	1
NC_005089	856	3121	0.895617	GOOD	A	.	A	A	3121	3120	1	0.0003	0.93756	Pass	1687	1433	0	1	NC_005089	856	3018	0.869915	GOOD	A	.	A	A	3018	3018	0	0	1	Pass	1644	1374	0	0	NC_005089	856	3352	0.929842	GOOD	A	.	A	A	3352	3352	0
NC_005089	857	3098	0.889016	GOOD	A	.	A	A	3098	3098	0	0	1	Pass	1711	1387	0	0	NC_005089	857	2968	0.855503	GOOD	A	.	A	A	2968	2968	0	0	1	Pass	1618	1350	0	0	NC_005089	857	3319	0.920687	GOOD	A	.	A	A	3319	3318	1
NC_005089	858	2956	0.848267	GOOD	A	.	A	A	2956	2956	0	0	1	Pass	1584	1372	0	0	NC_005089	858	2842	0.819185	GOOD	A	.	A	A	2842	2842	0	0	1	Pass	1528	1314	0	0	NC_005089	858	3158	0.876026	GOOD	A	.	A	A	3158	3158	0
NC_005089	859	3066	0.879834	GOOD	T	.	T	T	3066	3066	0	0	1	Pass	1719	1347	0	0	NC_005089	859	3007	0.866745	GOOD	T	.	T	T	3007	3006	1	0.0003	0.93756	Pass	1682	1324	1	0	NC_005089	859	3270	0.907095	GOOD	T	.	T	T	3270	3270	0
NC_005089	860	3020	0.866633	GOOD	T	.	T	T	3020	3019	1	0.0003	0.93756	Pass	1739	1280	0	1	NC_005089	860	2990	0.861845	GOOD	T	.	T	T	2990	2990	0	0	1	Pass	1702	1288	0	0	NC_005089	860	3220	0.893225	GOOD	T	.	T	T	3220	3220	0
NC_005089	861	3135	0.899634	GOOD	A	.	A	A	3135	3135	0	0	1	Pass	1637	1498	0	0	NC_005089	861	3045	0.877698	GOOD	A	.	A	A	3045	3044	1	0.0003	0.93756	Pass	1598	1446	1	0	NC_005089	861	3337	0.925681	GOOD	A	.	A	A	3337	3336	1
NC_005089	862	3085	0.885286	GOOD	A	.	A	A	3085	3085	0	0	1	Pass	1607	1478	0	0	NC_005089	862	3018	0.869915	GOOD	A	.	A	A	3018	3018	0	0	1	Pass	1573	1445	0	0	NC_005089	862	3314	0.9193	GOOD	A	.	A	A	3314	3314	0
NC_005089	863	3120	0.89533	GOOD	G	.	G	G	3120	3120	0	0	1	Pass	1655	1465	0	0	NC_005089	863	3004	0.86588	GOOD	G	.	G	G	3004	3004	0	0	1	Pass	1581	1423	0	0	NC_005089	863	3292	0.913198	GOOD	G	.	G	G	3292	3292	0
NC_005089	864	3013	0.864624	GOOD	A	.	A	A	3013	3013	0	0	1	Pass	1655	1358	0	0	NC_005089	864	2936	0.84628	GOOD	A	.	A	A	2936	2935	1	0.0003	0.87506	Pass	1612	1323	1	0	NC_005089	864	3285	0.911256	GOOD	A	.	A	A	3285	3284	1
NC_005089	865	2858	0.820145	GOOD	A	.	A	A	2858	2858	0	0	1	Pass	1690	1168	0	0	NC_005089	865	2738	0.789208	GOOD	A	.	A	A	2738	2738	0	0	1	Pass	1596	1142	0	0	NC_005089	865	3075	0.853002	GOOD	A	.	A	A	3075	3074	1
NC_005089	866	3059	0.877825	GOOD	T	.	T	T	3059	3059	0	0	1	Pass	1741	1318	0	0	NC_005089	866	2957	0.852333	GOOD	T	.	T	T	2957	2957	0	0	1	Pass	1678	1279	0	0	NC_005089	866	3330	0.923739	GOOD	T	.	T	T	3330	3330	0
NC_005089	867	2950	0.846546	GOOD	A	.	A	A	2950	2950	0	0	1	Pass	1752	1198	0	0	NC_005089	867	2890	0.83302	GOOD	A	.	A	A	2890	2889	1	0.0003	0.87506	Pass	1702	1187	1	0	NC_005089	867	3201	0.887954	GOOD	A	.	A	A	3201	3200	1
NC_005089	868	2829	0.811823	GOOD	G	.	G	G	2829	2829	0	0	1	Pass	1715	1114	0	0	NC_005089	868	2737	0.788919	GOOD	G	.	G	G	2737	2737	0	0	1	Pass	1644	1093	0	0	NC_005089	868	3058	0.848286	GOOD	G	.	G	G	3058	3058	0
NC_005089	869	2786	0.799483	GOOD	A	.	A	A	2786	2786	0	0	1	Pass	1709	1077	0	0	NC_005089	869	2701	0.778543	GOOD	A	.	A	A	2701	2698	3	0.0011	0.5	Pass	1660	1038	2	1	NC_005089	869	2989	0.829146	GOOD	A	.	A	A	2989	2989	0
NC_005089	870	2625	0.753282	GOOD	G	.	G	G	2625	2625	0	0	1	Pass	1593	1032	0	0	NC_005089	870	2598	0.748854	GOOD	G	.	G	G	2598	2598	0	0	1	Pass	1578	1020	0	0	NC_005089	870	2835	0.786426	GOOD	G	.	G	G	2835	2835	0
NC_005089	871	2559	0.734343	GOOD	A	.	A	A	2559	2558	1	0.0004	0.87507	Pass	1602	956	1	0	NC_005089	871	2521	0.726659	GOOD	A	.	A	A	2521	2521	0	0	1	Pass	1583	938	0	0	NC_005089	871	2792	0.774498	GOOD	A	.	A	A	2792	2791	1
NC_005089	872	2575	0.738934	GOOD	G	.	G	G	2575	2574	1	0.0004	0.87507	Pass	1635	939	1	0	NC_005089	872	2521	0.726659	GOOD	G	.	G	G	2521	2519	2	0.0008	0.68757	Pass	1606	913	2	0	NC_005089	872	2782	0.771724	GOOD	G	.	G	G	2782	2782	0
NC_005089	873	2641	0.757874	GOOD	C	.	C	C	2641	2641	0	0	1	Pass	1613	1028	0	0	NC_005089	873	2500	0.720606	GOOD	C	.	C	C	2500	2500	0	0	1	Pass	1556	944	0	0	NC_005089	873	2810	0.779491	GOOD	C	.	C	C	2810	2810	0
NC_005089	874	2596	0.74496	GOOD	T	.	T	T	2596	2596	0	0	1	Pass	1632	964	0	0	NC_005089	874	2478	0.714265	GOOD	T	.	T	T	2478	2477	1	0.0004	0.87508	Pass	1584	893	0	1	NC_005089	874	2757	0.764789	GOOD	T	.	T	T	2757	2756	1
NC_005089	875	2816	0.808092	GOOD	T	.	T	T	2816	2816	0	0	1	Pass	1703	1113	0	0	NC_005089	875	2760	0.795549	GOOD	T	.	T	T	2760	2759	1	0.0004	0.87507	Pass	1678	1081	0	1	NC_005089	875	3062	0.849396	GOOD	T	.	T	T	3062	3061	1
NC_005089	876	3006	0.862616	GOOD	A	.	A	A	3006	3005	1	0.0003	0.93756	Pass	1705	1300	1	0	NC_005089	876	2949	0.850027	GOOD	A	.	A	A	2949	2948	1	0.0003	0.87506	Pass	1648	1300	1	0	NC_005089	876	3320	0.920965	GOOD	A	.	A	A	3320	3320	0
NC_005089	877	2974	0.853433	GOOD	A	.	A	A	2974	2974	0	0	1	Pass	1661	1313	0	0	NC_005089	877	2881	0.830426	GOOD	A	.	A	A	2881	2881	0	0	1	Pass	1589	1292	0	0	NC_005089	877	3274	0.908204	GOOD	A	.	A	A	3274	3271	1
NC_005089	878	3144	0.902217	GOOD	T	.	T	T	3144	3144	0	0	1	Pass	1900	1244	0	0	NC_005089	878	3010	0.867609	GOOD	T	.	T	T	3010	3010	0	0	1	Pass	1844	1166	0	0	NC_005089	878	3379	0.937331	GOOD	T	.	T	T	3379	3379	0
NC_005089	879	3003	0.861755	GOOD	T	.	T	T	3003	3003	0	0	1	Pass	1892	1111	0	0	NC_005089	879	2938	0.846856	GOOD	T	.	T	T	2938	2936	2	0.0007	0.68756	Pass	1823	1113	1	1	NC_005089	879	3358	0.931506	GOOD	T	.	T	T	3358	3358	0
NC_005089	880	2912	0.835641	GOOD	G	.	G	G	2912	2912	0	0	1	Pass	1808	1104	0	0	NC_005089	880	2896	0.83475	GOOD	G	.	G	G	2896	2896	0	0	1	Pass	1787	1109	0	0	NC_005089	880	3244	0.899882	GOOD	G	.	G	G	3244	3243	1
NC_005089	881	3009	0.863477	GOOD	A	.	A	A	3009	3009	0	0	1	Pass	1702	1307	0	0	NC_005089	881	2931	0.844838	GOOD	A	.	A	A	2931	2931	0	0	1	Pass	1673	1258	0	0	NC_005089	881	3325	0.922352	GOOD	A	.	A	A	3325	3325	0
NC_005089	882	2854	0.818997	GOOD	A	.	A	A	2854	2854	0	0	1	Pass	1752	1102	0	0	NC_005089	882	2832	0.816302	GOOD	A	.	A	A	2832	2832	0	0	1	Pass	1762	1070	0	0	NC_005089	882	3218	0.89267	GOOD	A	.	A	A	3218	3218	0
NC_005089	883	2899	0.83191	GOOD	T	.	T	T	2899	2899	0	0	1	Pass	1864	1035	0	0	NC_005089	883	2884	0.831291	GOOD	T	.	T	T	2884	2884	0	0	1	Pass	1875	1009	0	0	NC_005089	883	3239	0.898495	GOOD	T	.	T	T	3239	3239	0
NC_005089	884	3039	0.872086	GOOD	T	.	T	T	3039	3038	1	0.0003	0.93756	Pass	1920	1118	0	1	NC_005089	884	3002	0.865304	GOOD	T	.	T	T	3002	3002	0	0	1	Pass	1918	1084	0	0	NC_005089	884	3413	0.946763	GOOD	T	.	T	T	3413	3413	0
NC_005089	885	2933	0.841667	GOOD	G	.	G	G	2933	2933	0	0	1	Pass	1791	1142	0	0	NC_005089	885	2902	0.836479	GOOD	G	.	G	G	2902	2902	0	0	1	Pass	1796	1106	0	0	NC_005089	885	3271	0.907372	GOOD	G	.	G	G	3271	3271	0
NC_005089	886	2810	0.806371	GOOD	A	.	A	A	2810	2810	0	0	1	Pass	1753	1057	0	0	NC_005089	886	2744	0.790937	GOOD	A	.	A	A	2744	2742	2	0.0007	0.68757	Pass	1731	1011	1	1	NC_005089	886	3082	0.854944	GOOD	A	.	A	A	3082	3082	0
NC_005089	887	2757	0.791162	GOOD	G	.	G	G	2757	2754	1	0.0004	0.87507	Pass	1790	964	0	1	NC_005089	887	2727	0.786037	GOOD	G	.	G	G	2727	2726	1	0.0004	0.87507	Pass	1782	944	1	0	NC_005089	887	3077	0.853557	GOOD	G	.	G	G	3077	3076	1
NC_005089	888	2836	0.813832	GOOD	C	.	C	C	2836	2833	3	0.0011	0.5	Pass	1770	1063	2	1	NC_005089	888	2837	0.817744	GOOD	C	.	C	C	2837	2834	3	0.0011	0.5	Pass	1796	1038	1	2	NC_005089	888	3133	0.869091	GOOD	C	.	C	C	3133	3128	5
NC_005089	889	3205	0.919722	GOOD	A	.	A	A	3205	3203	2	0.0006	0.8126	Pass	1815	1388	0	2	NC_005089	889	3181	0.916899	GOOD	A	.	A	A	3181	3179	2	0.0006	0.8126	Pass	1810	1369	1	1	NC_005089	889	3524	0.977554	GOOD	A	.	A	A	3524	3524	0
NC_005089	890	3216	0.922878	GOOD	A	.	A	A	3216	3216	0	0	1	Pass	1812	1404	0	0	NC_005089	890	3128	0.901622	GOOD	A	.	A	A	3128	3128	0	0	1	Pass	1810	1318	0	0	NC_005089	890	3526	0.978109	GOOD	A	.	A	A	3526	3526	0
NC_005089	891	2869	0.823302	GOOD	T	.	T	T	2869	2868	1	0.0003	0.87507	Pass	1825	1043	1	0	NC_005089	891	2829	0.815438	GOOD	T	.	T	T	2829	2829	0	0	1	Pass	1840	989	0	0	NC_005089	891	3204	0.888787	GOOD	T	.	T	T	3204	3204	0
NC_005089	892	2862	0.821293	GOOD	G	.	G	G	2862	2862	0	0	1	Pass	1828	1034	0	0	NC_005089	892	2801	0.807367	GOOD	G	.	G	G	2801	2800	1	0.0004	0.87507	Pass	1828	972	1	0	NC_005089	892	3112	0.863266	GOOD	G	.	G	G	3112	3112	0
NC_005089	893	3231	0.927183	GOOD	A	.	A	A	3231	3231	0	0	1	Pass	1840	1391	0	0	NC_005089	893	3110	0.896434	GOOD	A	.	A	A	3110	3109	1	0.0003	0.93756	Pass	1821	1288	1	0	NC_005089	893	3462	0.960355	GOOD	A	.	A	A	3462	3462	0
NC_005089	894	2758	0.791448	GOOD	A	.	A	A	2758	2757	1	0.0004	0.87507	Pass	1736	1021	0	1	NC_005089	894	2726	0.785749	GOOD	A	.	A	A	2726	2726	0	0	1	Pass	1778	948	0	0	NC_005089	894	2947	0.817495	GOOD	A	.	A	A	2947	2946	1
NC_005089	895	2775	0.796327	GOOD	G	.	G	G	2775	2774	0	0	1	Pass	1792	982	0	0	NC_005089	895	2714	0.78229	GOOD	G	.	G	G	2714	2714	0	0	1	Pass	1809	905	0	0	NC_005089	895	2970	0.823875	GOOD	G	.	G	G	2970	2970	0
NC_005089	896	2010	0.576799	GOOD	T	.	T	T	2010	2010	0	0	1	Pass	1103	907	0	0	NC_005089	896	1934	0.557461	GOOD	T	.	T	T	1934	1933	1	0.0005	0.75006	Pass	1109	824	1	0	NC_005089	896	2154	0.597518	GOOD	T	.	T	T	2154	2154	0
NC_005089	897	2090	0.599756	GOOD	A	.	A	A	2090	2089	1	0.0005	0.87509	Pass	1295	794	1	0	NC_005089	897	2032	0.585708	GOOD	A	.	A	A	2032	2032	0	0	1	Pass	1346	686	0	0	NC_005089	897	2241	0.621651	GOOD	A	.	A	A	2241	2240	1
NC_005089	898	2510	0.720281	GOOD	C	.	C	C	2510	2509	1	0.0004	0.87507	Pass	1519	990	1	0	NC_005089	898	2601	0.749718	GOOD	C	.	C	C	2601	2601	0	0	1	Pass	1619	982	0	0	NC_005089	898	2808	0.778937	GOOD	C	.	C	C	2808	2807	1
NC_005089	899	2421	0.694741	GOOD	G	.	G	G	2421	2420	1	0.0004	0.87508	Pass	1500	920	1	0	NC_005089	899	2415	0.696105	GOOD	G	.	G	G	2415	2415	0	0	1	Pass	1525	890	0	0	NC_005089	899	2675	0.742042	GOOD	G	.	G	G	2675	2673	1
NC_005089	900	2280	0.654279	GOOD	C	.	C	C	2280	2280	0	0	1	Pass	1487	793	0	0	NC_005089	900	2336	0.673334	GOOD	C	.	C	C	2336	2336	0	0	1	Pass	1546	790	0	0	NC_005089	900	2569	0.712638	GOOD	C	.	C	C	2569	2569	0
NC_005089	901	2310	0.662888	GOOD	A	.	A	A	2310	2310	0	0	1	Pass	1696	614	0	0	NC_005089	901	2294	0.661228	GOOD	A	.	A	A	2294	2294	0	0	1	Pass	1708	586	0	0	NC_005089	901	2559	0.709864	GOOD	A	.	A	A	2559	2557	2
NC_005089	902	2308	0.662314	GOOD	C	.	C	C	2308	2308	0	0	1	Pass	1710	598	0	0	NC_005089	902	2306	0.664687	GOOD	C	.	C	C	2306	2306	0	0	1	Pass	1744	562	0	0	NC_005089	902	2540	0.704594	GOOD	C	.	C	C	2540	2540	0
NC_005089	903	2155	0.618409	GOOD	A	.	A	A	2155	2155	0	0	1	Pass	1753	402	0	0	NC_005089	903	2174	0.626639	GOOD	A	.	A	A	2174	2174	0	0	1	Pass	1791	383	0	0	NC_005089	903	2376	0.6591	GOOD	A	.	A	A	2376	2376	0
NC_005089	904	2176	0.624435	GOOD	C	.	C	C	2176	2176	0	0	1	Pass	1744	432	0	0	NC_005089	904	2176	0.627215	GOOD	C	.	C	C	2176	2176	0	0	1	Pass	1761	415	0	0	NC_005089	904	2374	0.658545	GOOD	C	.	C	C	2374	2374	0
NC_005089	905	2022	0.580243	GOOD	A	.	A	A	2022	2022	0	0	1	Pass	1759	263	0	0	NC_005089	905	2050	0.590897	GOOD	A	.	A	A	2050	2050	0	0	1	Pass	1795	255	0	0	NC_005089	905	2223	0.616658	GOOD	A	.	A	A	2223	2223	0
NC_005089	906	2647	0.759595	GOOD	C	.	C	C	2647	2647	0	0	1	Pass	1626	1021	0	0	NC_005089	906	2727	0.786037	GOOD	C	.	C	C	2727	2727	0	0	1	Pass	1696	1031	0	0	NC_005089	906	2936	0.814444	GOOD	C	.	C	C	2936	2934	1
NC_005089	907	2615	0.750413	GOOD	C	.	C	C	2615	2615	0	0	1	Pass	1526	1089	0	0	NC_005089	907	2673	0.770472	GOOD	C	.	C	C	2673	2673	0	0	1	Pass	1580	1093	0	0	NC_005089	907	2929	0.812502	GOOD	C	.	C	C	2929	2929	0
NC_005089	908	2499	0.717125	GOOD	G	.	G	G	2499	2498	1	0.0004	0.87508	Pass	1454	1044	0	1	NC_005089	908	2528	0.728677	GOOD	G	.	G	G	2528	2527	1	0.0004	0.87507	Pass	1513	1014	1	0	NC_005089	908	2800	0.776717	GOOD	G	.	G	G	2800	2799	1
NC_005089	909	2522	0.723725	GOOD	C	.	C	C	2522	2519	3	0.0012	0.5	Pass	1446	1073	1	2	NC_005089	909	2584	0.744818	GOOD	C	.	C	C	2584	2584	0	0	1	Pass	1538	1046	0	0	NC_005089	909	2822	0.78282	GOOD	C	.	C	C	2822	2822	0
NC_005089	910	2447	0.702202	GOOD	C	.	C	C	2447	2447	0	0	1	Pass	1390	1057	0	0	NC_005089	910	2495	0.719165	GOOD	C	.	C	C	2495	2494	1	0.0004	0.87508	Pass	1427	1067	0	1	NC_005089	910	2747	0.762015	GOOD	C	.	C	C	2747	2747	0
NC_005089	911	2553	0.732621	GOOD	C	.	C	C	2553	2552	1	0.0004	0.87507	Pass	1471	1081	1	0	NC_005089	911	2581	0.743954	GOOD	C	.	C	C	2581	2579	2	0.0008	0.68757	Pass	1523	1056	1	1	NC_005089	911	2875	0.797522	GOOD	C	.	C	C	2875	2873	1
NC_005089	912	2479	0.711385	GOOD	G	.	G	G	2479	2479	0	0	1	Pass	1509	970	0	0	NC_005089	912	2472	0.712535	GOOD	G	.	G	G	2472	2471	1	0.0004	0.87508	Pass	1529	942	0	1	NC_005089	912	2727	0.756467	GOOD	G	.	G	G	2727	2727	0
NC_005089	913	2022	0.580243	GOOD	T	.	T	T	2022	2022	0	0	1	Pass	1306	716	0	0	NC_005089	913	2079	0.599256	GOOD	T	.	T	T	2079	2079	0	0	1	Pass	1366	713	0	0	NC_005089	913	2263	0.627754	GOOD	T	.	T	T	2263	2259	4
NC_005089	914	1861	0.534041	GOOD	C	.	C	C	1861	1861	0	0	1	Pass	1422	439	0	0	NC_005089	914	1910	0.550543	GOOD	C	.	C	C	1910	1910	0	0	1	Pass	1458	452	0	0	NC_005089	914	2079	0.576713	GOOD	C	.	C	C	2079	2079	0
NC_005089	915	1745	0.500753	GOOD	A	.	A	A	1745	1743	2	0.0011	0.5	Pass	1551	192	1	1	NC_005089	915	1768	0.509612	GOOD	A	.	A	A	1768	1768	0	0	1	Pass	1581	187	0	0	NC_005089	915	1914	0.530942	GOOD	A	.	A	A	1914	1913	1
NC_005089	916	2715	0.779109	GOOD	C	.	C	C	2715	2714	1	0.0004	0.87507	Pass	1654	1060	1	0	NC_005089	916	2779	0.801026	GOOD	C	.	C	C	2779	2779	0	0	1	Pass	1693	1086	0	0	NC_005089	916	3048	0.845512	GOOD	C	.	C	C	3048	3048	0
NC_005089	917	2686	0.770787	GOOD	C	.	C	C	2686	2686	0	0	1	Pass	1566	1120	0	0	NC_005089	917	2710	0.781137	GOOD	C	.	C	C	2710	2710	0	0	1	Pass	1591	1119	0	0	NC_005089	917	3030	0.840519	GOOD	C	.	C	C	3030	3029	1
NC_005089	918	2639	0.7573	GOOD	C	.	C	C	2639	2639	0	0	1	Pass	1558	1081	0	0	NC_005089	918	2669	0.769319	GOOD	C	.	C	C	2669	2669	0	0	1	Pass	1571	1098	0	0	NC_005089	918	3001	0.832475	GOOD	C	.	C	C	3001	3001	0
NC_005089	919	2523	0.724012	GOOD	T	.	T	T	2523	2523	0	0	1	Pass	1549	974	0	0	NC_005089	919	2507	0.722624	GOOD	T	.	T	T	2507	2506	1	0.0004	0.87507	Pass	1550	956	1	0	NC_005089	919	2836	0.786704	GOOD	T	.	T	T	2836	2833	3
NC_005089	920	2825	0.810675	GOOD	C	.	C	C	2825	2824	1	0.0004	0.87507	Pass	1608	1216	1	0	NC_005089	920	2844	0.819761	GOOD	C	.	C	C	2844	2844	0	0	1	Pass	1637	1207	0	0	NC_005089	920	3180	0.882129	GOOD	C	.	C	C	3180	3180	0
NC_005089	921	2808	0.805797	GOOD	C	.	C	C	2808	2808	0	0	1	Pass	1645	1163	0	0	NC_005089	921	2798	0.806502	GOOD	C	.	C	C	2798	2798	0	0	1	Pass	1659	1139	0	0	NC_005089	921	3146	0.872697	GOOD	C	.	C	C	3146	3145	1
NC_005089	922	2829	0.811823	GOOD	T	.	T	T	2829	2829	0	0	1	Pass	1633	1196	0	0	NC_005089	922	2830	0.815726	GOOD	T	.	T	T	2830	2829	1	0.0004	0.87507	Pass	1666	1163	0	1	NC_005089	922	3143	0.871865	GOOD	T	.	T	T	3143	3143	0
NC_005089	923	3066	0.879834	GOOD	C	.	C	C	3066	3066	0	0	1	Pass	1734	1332	0	0	NC_005089	923	2999	0.864439	GOOD	C	.	C	C	2999	2995	3	0.001	0.5	Pass	1720	1275	2	1	NC_005089	923	3378	0.937054	GOOD	C	.	C	C	3378	3378	0
NC_005089	924	3279	0.940957	GOOD	A	.	A	A	3279	3279	0	0	1	Pass	1721	1558	0	0	NC_005089	924	3280	0.945435	GOOD	A	.	A	A	3280	3280	0	0	1	Pass	1709	1571	0	0	NC_005089	924	3644	1.01084	GOOD	A	.	A	A	3644	3644	0
NC_005089	925	3075	0.882416	GOOD	A	.	A	A	3075	3075	0	0	1	Pass	1561	1514	0	0	NC_005089	925	3140	0.905081	GOOD	A	.	A	A	3140	3139	1	0.0003	0.93756	Pass	1603	1536	1	0	NC_005089	925	3414	0.94704	GOOD	A	.	A	A	3414	3413	1
NC_005089	926	2692	0.772509	GOOD	A	.	A	A	2692	2692	0	0	1	Pass	1503	1189	0	0	NC_005089	926	2740	0.789784	GOOD	A	.	A	A	2740	2739	1	0.0004	0.87507	Pass	1553	1186	1	0	NC_005089	926	3026	0.839409	GOOD	A	.	A	A	3026	3026	0
NC_005089	927	2801	0.803788	GOOD	T	.	T	T	2801	2801	0	0	1	Pass	1554	1247	0	0	NC_005089	927	2905	0.837344	GOOD	T	.	T	T	2905	2904	1	0.0003	0.87506	Pass	1653	1251	1	0	NC_005089	927	3132	0.868814	GOOD	T	.	T	T	3132	3132	0
NC_005089	928	2771	0.795179	GOOD	T	.	T	T	2771	2771	0	0	1	Pass	1580	1191	0	0	NC_005089	928	2786	0.803043	GOOD	T	.	T	T	2786	2786	0	0	1	Pass	1667	1119	0	0	NC_005089	928	3056	0.847731	GOOD	T	.	T	T	3056	3056	0
NC_005089	929	3157	0.905947	GOOD	A	.	A	A	3157	3156	1	0.0003	0.93756	Pass	1561	1595	1	0	NC_005089	929	3159	0.910558	GOOD	A	.	A	A	3159	3158	1	0.0003	0.93756	Pass	1603	1555	1	0	NC_005089	929	3480	0.965349	GOOD	A	.	A	A	3480	3480	0
NC_005089	930	2928	0.840232	GOOD	A	.	A	A	2928	2928	0	0	1	Pass	1418	1510	0	0	NC_005089	930	3021	0.87078	GOOD	A	.	A	A	3021	3021	0	0	1	Pass	1503	1518	0	0	NC_005089	930	3296	0.914307	GOOD	A	.	A	A	3296	3296	0
NC_005089	931	2754	0.790301	GOOD	A	.	A	A	2754	2754	0	0	1	Pass	1483	1271	0	0	NC_005089	931	2728	0.786325	GOOD	A	.	A	A	2728	2728	0	0	1	Pass	1492	1236	0	0	NC_005089	931	3002	0.832752	GOOD	A	.	A	A	3002	3002	0
NC_005089	932	3023	0.867494	GOOD	T	.	T	T	3023	3023	0	0	1	Pass	1840	1183	0	0	NC_005089	932	2993	0.862709	GOOD	T	.	T	T	2993	2993	0	0	1	Pass	1864	1129	0	0	NC_005089	932	3318	0.92041	GOOD	T	.	T	T	3318	3318	0
NC_005089	933	3392	0.973384	GOOD	T	.	T	T	3392	3392	0	0	1	Pass	1857	1535	0	0	NC_005089	933	3408	0.98233	GOOD	T	.	T	T	3408	3406	2	0.0006	0.81259	Pass	1893	1513	1	1	NC_005089	933	3690	1.0236	GOOD	T	.	T	T	3690	3690	0
NC_005089	934	3162	0.907382	GOOD	A	.	A	A	3162	3161	1	0.0003	0.93756	Pass	1584	1577	0	1	NC_005089	934	3116	0.898163	GOOD	A	.	A	A	3116	3116	0	0	1	Pass	1596	1520	0	0	NC_005089	934	3415	0.947318	GOOD	A	.	A	A	3415	3415	0
NC_005089	935	2842	0.815554	GOOD	A	.	A	A	2842	2842	0	0	1	Pass	1414	1428	0	0	NC_005089	935	2816	0.81169	GOOD	A	.	A	A	2816	2816	0	0	1	Pass	1461	1355	0	0	NC_005089	935	3062	0.849396	GOOD	A	.	A	A	3062	3062	0
NC_005089	936	2852	0.818423	GOOD	A	.	A	A	2852	2852	0	0	1	Pass	1495	1357	0	0	NC_005089	936	2796	0.805926	GOOD	A	.	A	A	2796	2795	1	0.0004	0.87507	Pass	1495	1300	0	1	NC_005089	936	3049	0.84579	GOOD	A	.	A	A	3049	3049	0
NC_005089	937	2818	0.808666	GOOD	C	.	C	C	2818	2817	1	0.0004	0.87507	Pass	1500	1317	1	0	NC_005089	937	2828	0.815149	GOOD	C	.	C	C	2828	2828	0	0	1	Pass	1519	1309	0	0	NC_005089	937	3091	0.85744	GOOD	C	.	C	C	3091	3091	0
NC_005089	938	2919	0.83765	GOOD	T	.	T	T	2919	2919	0	0	1	Pass	1479	1440	0	0	NC_005089	938	2941	0.847721	GOOD	T	.	T	T	2941	2941	0	0	1	Pass	1516	1425	0	0	NC_005089	938	3154	0.874917	GOOD	T	.	T	T	3154	3154	0
NC_005089	939	3081	0.884138	GOOD	T	.	T	T	3081	3080	1	0.0003	0.93756	Pass	1515	1565	0	1	NC_005089	939	3095	0.89211	GOOD	T	.	T	T	3095	3092	3	0.001	0.65633	Pass	1558	1534	2	1	NC_005089	939	3349	0.929009	GOOD	T	.	T	T	3349	3348	1
NC_005089	940	2998	0.86032	GOOD	A	.	A	A	2998	2998	0	0	1	Pass	1466	1532	0	0	NC_005089	940	3010	0.867609	GOOD	A	.	A	A	3010	3010	0	0	1	Pass	1488	1522	0	0	NC_005089	940	3292	0.913198	GOOD	A	.	A	A	3292	3292	0
NC_005089	941	2948	0.845972	GOOD	A	.	A	A	2948	2946	1	0.0003	0.87506	Pass	1479	1467	0	1	NC_005089	941	2977	0.858097	GOOD	A	.	A	A	2977	2977	0	0	1	Pass	1537	1440	0	0	NC_005089	941	3266	0.905985	GOOD	A	.	A	A	3266	3264	2
NC_005089	942	2959	0.849128	GOOD	C	.	C	C	2959	2959	0	0	1	Pass	1472	1487	0	0	NC_005089	942	2983	0.859827	GOOD	C	.	C	C	2983	2983	0	0	1	Pass	1532	1451	0	0	NC_005089	942	3252	0.902102	GOOD	C	.	C	C	3252	3252	0
NC_005089	943	3196	0.917139	GOOD	A	.	A	A	3196	3196	0	0	1	Pass	1588	1608	0	0	NC_005089	943	3185	0.918052	GOOD	A	.	A	A	3185	3184	1	0.0003	0.93756	Pass	1583	1601	1	0	NC_005089	943	3500	0.970897	GOOD	A	.	A	A	3500	3500	0
NC_005089	944	3032	0.870077	GOOD	T	.	T	T	3032	3030	2	0.0007	0.8126	Pass	1542	1488	1	1	NC_005089	944	3121	0.899604	GOOD	T	.	T	T	3121	3121	0	0	1	Pass	1598	1523	0	0	NC_005089	944	3416	0.947595	GOOD	T	.	T	T	3416	3414	2
NC_005089	945	3073	0.881842	GOOD	A	.	A	A	3073	3073	0	0	1	Pass	1528	1545	0	0	NC_005089	945	3087	0.889804	GOOD	A	.	A	A	3087	3087	0	0	1	Pass	1551	1536	0	0	NC_005089	945	3410	0.945931	GOOD	A	.	A	A	3410	3410	0
NC_005089	946	2913	0.835928	GOOD	A	.	A	A	2913	2913	0	0	1	Pass	1397	1516	0	0	NC_005089	946	2909	0.838497	GOOD	A	.	A	A	2909	2909	0	0	1	Pass	1408	1501	0	0	NC_005089	946	3197	0.886845	GOOD	A	.	A	A	3197	3194	2
NC_005089	947	2764	0.79317	GOOD	T	.	T	T	2764	2763	1	0.0004	0.87507	Pass	1491	1272	1	0	NC_005089	947	2690	0.775372	GOOD	T	.	T	T	2690	2689	1	0.0004	0.87507	Pass	1450	1239	1	0	NC_005089	947	2996	0.831088	GOOD	T	.	T	T	2996	2996	0
NC_005089	948	3193	0.916278	GOOD	T	.	T	T	3193	3192	1	0.0003	0.93756	Pass	1743	1449	0	1	NC_005089	948	3164	0.911999	GOOD	T	.	T	T	3164	3164	0	0	1	Pass	1746	1418	0	0	NC_005089	948	3481	0.965626	GOOD	T	.	T	T	3481	3481	0
NC_005089	949	3360	0.964201	GOOD	A	.	A	A	3360	3360	0	0	1	Pass	1797	1563	0	0	NC_005089	949	3334	0.961	GOOD	A	.	A	A	3334	3334	0	0	1	Pass	1777	1557	0	0	NC_005089	949	3700	1.02638	GOOD	A	.	A	A	3700	3700	0
NC_005089	950	2806	0.805223	GOOD	A	.	A	A	2806	2804	2	0.0007	0.68757	Pass	1255	1549	1	1	NC_005089	950	2761	0.795837	GOOD	A	.	A	A	2761	2761	0	0	1	Pass	1233	1528	0	0	NC_005089	950	2978	0.826094	GOOD	A	.	A	A	2978	2978	0
NC_005089	951	3150	0.903939	GOOD	T	.	T	T	3150	3150	0	0	1	Pass	1671	1479	0	0	NC_005089	951	3116	0.898163	GOOD	T	.	T	T	3116	3116	0	0	1	Pass	1662	1454	0	0	NC_005089	951	3446	0.955917	GOOD	T	.	T	T	3446	3446	0
NC_005089	952	3117	0.894469	GOOD	T	.	T	T	3117	3117	0	0	1	Pass	1638	1479	0	0	NC_005089	952	3163	0.911711	GOOD	T	.	T	T	3163	3163	0	0	1	Pass	1687	1476	0	0	NC_005089	952	3402	0.943712	GOOD	T	.	T	T	3402	3400	2
NC_005089	953	3053	0.876103	GOOD	T	.	T	T	3053	3053	0	0	1	Pass	1661	1392	0	0	NC_005089	953	3071	0.885192	GOOD	T	.	T	T	3071	3071	0	0	1	Pass	1670	1401	0	0	NC_005089	953	3377	0.936777	GOOD	T	.	T	T	3377	3377	0
NC_005089	954	3044	0.87352	GOOD	C	.	C	C	3044	3044	0	0	1	Pass	1422	1622	0	0	NC_005089	954	2998	0.864151	GOOD	C	.	C	C	2998	2997	1	0.0003	0.87506	Pass	1418	1579	0	1	NC_005089	954	3288	0.912088	GOOD	C	.	C	C	3288	3288	0
NC_005089	955	3532	1.01356	GOOD	T	.	T	T	3532	3530	2	0.0006	0.81259	Pass	1739	1791	1	1	NC_005089	955	3528	1.01692	GOOD	T	.	T	T	3528	3528	0	0	1	Pass	1748	1780	0	0	NC_005089	955	3872	1.07409	GOOD	T	.	T	T	3872	3872	0
NC_005089	956	3533	1.01385	GOOD	A	.	A	A	3533	3531	1	0.0003	0.93755	Pass	1703	1828	0	1	NC_005089	956	3540	1.02038	GOOD	A	.	A	A	3540	3540	0	0	1	Pass	1722	1818	0	0	NC_005089	956	3878	1.07575	GOOD	A	.	A	A	3878	3878	0
NC_005089	957	2960	0.849415	GOOD	G	.	G	G	2960	2960	0	0	1	Pass	1379	1581	0	0	NC_005089	957	2871	0.827544	GOOD	G	.	G	G	2871	2871	0	0	1	Pass	1348	1523	0	0	NC_005089	957	3168	0.8788	GOOD	G	.	G	G	3168	3168	0
NC_005089	958	2734	0.784561	GOOD	A	.	A	A	2734	2732	2	0.0007	0.68757	Pass	1217	1515	1	1	NC_005089	958	2751	0.792955	GOOD	A	.	A	A	2751	2750	1	0.0004	0.87507	Pass	1267	1483	0	1	NC_005089	958	3006	0.833862	GOOD	A	.	A	A	3006	3005	1
NC_005089	959	2858	0.820145	GOOD	C	.	C	C	2858	2858	0	0	1	Pass	1259	1599	0	0	NC_005089	959	2850	0.821491	GOOD	C	.	C	C	2850	2850	0	0	1	Pass	1292	1558	0	0	NC_005089	959	3056	0.847731	GOOD	C	.	C	C	3056	3056	0
NC_005089	960	2688	0.771361	GOOD	A	.	A	A	2688	2687	1	0.0004	0.87507	Pass	1188	1499	1	0	NC_005089	960	2707	0.780272	GOOD	A	.	A	A	2707	2707	0	0	1	Pass	1244	1463	0	0	NC_005089	960	2939	0.815276	GOOD	A	.	A	A	2939	2939	0
NC_005089	961	2544	0.730038	GOOD	T	.	T	T	2544	2542	2	0.0008	0.68757	Pass	1120	1422	1	1	NC_005089	961	2501	0.720894	GOOD	T	.	T	T	2501	2500	1	0.0004	0.87507	Pass	1145	1355	0	1	NC_005089	961	2759	0.765344	GOOD	T	.	T	T	2759	2758	1
NC_005089	962	2631	0.755004	GOOD	C	.	C	C	2631	2631	0	0	1	Pass	1062	1569	0	0	NC_005089	962	2617	0.75433	GOOD	C	.	C	C	2617	2617	0	0	1	Pass	1096	1521	0	0	NC_005089	962	2869	0.795858	GOOD	C	.	C	C	2869	2868	1
NC_005089	963	2782	0.798336	GOOD	C	.	C	C	2782	2780	2	0.0007	0.68757	Pass	1054	1726	0	2	NC_005089	963	2750	0.792666	GOOD	C	.	C	C	2750	2749	1	0.0004	0.87507	Pass	1090	1659	0	1	NC_005089	963	3001	0.832475	GOOD	C	.	C	C	3001	2999	2
NC_005089	964	2943	0.844537	GOOD	G	.	G	G	2943	2942	1	0.0003	0.87506	Pass	1073	1869	0	1	NC_005089	964	2914	0.839938	GOOD	G	.	G	G	2914	2913	1	0.0003	0.87506	Pass	1099	1814	1	0	NC_005089	964	3220	0.893225	GOOD	G	.	G	G	3220	3217	3
NC_005089	965	2536	0.727742	GOOD	T	.	T	T	2536	2536	0	0	1	Pass	721	1815	0	0	NC_005089	965	2491	0.718012	GOOD	T	.	T	T	2491	2491	0	0	1	Pass	684	1807	0	0	NC_005089	965	2762	0.766176	GOOD	T	.	T	T	2762	2761	1
NC_005089	966	2724	0.781692	GOOD	T	.	T	T	2724	2724	0	0	1	Pass	850	1874	0	0	NC_005089	966	2638	0.760383	GOOD	T	.	T	T	2638	2638	0	0	1	Pass	810	1828	0	0	NC_005089	966	2922	0.81056	GOOD	T	.	T	T	2922	2921	1
NC_005089	967	2968	0.851711	GOOD	T	.	T	T	2968	2967	1	0.0003	0.87506	Pass	1033	1934	0	1	NC_005089	967	2866	0.826103	GOOD	T	.	T	T	2866	2866	0	0	1	Pass	1021	1845	0	0	NC_005089	967	3172	0.87991	GOOD	T	.	T	T	3172	3172	0
NC_005089	968	3238	0.929192	GOOD	A	.	A	A	3238	3237	1	0.0003	0.93756	Pass	1062	2175	1	0	NC_005089	968	3156	0.909693	GOOD	A	.	A	A	3156	3156	0	0	1	Pass	1051	2105	0	0	NC_005089	968	3556	0.986431	GOOD	A	.	A	A	3556	3556	0
NC_005089	969	3042	0.872946	GOOD	T	.	T	T	3042	3042	0	0	1	Pass	1109	1933	0	0	NC_005089	969	3026	0.872221	GOOD	T	.	T	T	3026	3025	1	0.0003	0.93756	Pass	1116	1909	0	1	NC_005089	969	3399	0.942879	GOOD	T	.	T	T	3399	3399	0
NC_005089	970	3077	0.88299	GOOD	G	.	G	G	3077	3077	0	0	1	Pass	1162	1915	0	0	NC_005089	970	3040	0.876257	GOOD	G	.	G	G	3040	3040	0	0	1	Pass	1131	1909	0	0	NC_005089	970	3362	0.932616	GOOD	G	.	G	G	3362	3362	0
NC_005089	971	2920	0.837937	GOOD	A	.	A	A	2920	2919	1	0.0003	0.87506	Pass	1012	1907	0	1	NC_005089	971	2849	0.821202	GOOD	A	.	A	A	2849	2849	0	0	1	Pass	990	1859	0	0	NC_005089	971	3179	0.881852	GOOD	A	.	A	A	3179	3176	2
NC_005089	972	2916	0.836789	GOOD	G	.	G	G	2916	2916	0	0	1	Pass	1019	1897	0	0	NC_005089	972	2826	0.814573	GOOD	G	.	G	G	2826	2825	1	0.0004	0.87507	Pass	965	1860	0	1	NC_005089	972	3137	0.870201	GOOD	G	.	G	G	3137	3136	1
NC_005089	973	2821	0.809527	GOOD	A	.	A	A	2821	2819	2	0.0007	0.68757	Pass	977	1842	1	1	NC_005089	973	2743	0.790649	GOOD	A	.	A	A	2743	2742	1	0.0004	0.87507	Pass	954	1788	1	0	NC_005089	973	3075	0.853002	GOOD	A	.	A	A	3075	3075	0
NC_005089	974	2815	0.807805	GOOD	G	.	G	G	2815	2815	0	0	1	Pass	1001	1814	0	0	NC_005089	974	2802	0.807655	GOOD	G	.	G	G	2802	2802	0	0	1	Pass	1015	1787	0	0	NC_005089	974	3026	0.839409	GOOD	G	.	G	G	3026	3026	0
NC_005089	975	2892	0.829902	GOOD	G	.	G	G	2892	2892	0	0	1	Pass	978	1914	0	0	NC_005089	975	2825	0.814285	GOOD	G	.	G	G	2825	2825	0	0	1	Pass	964	1861	0	0	NC_005089	975	3103	0.860769	GOOD	G	.	G	G	3103	3103	0
NC_005089	976	2852	0.818423	GOOD	A	.	A	A	2852	2851	1	0.0004	0.87507	Pass	960	1891	0	1	NC_005089	976	2774	0.799584	GOOD	A	.	A	A	2774	2773	1	0.0004	0.87507	Pass	902	1871	0	1	NC_005089	976	3010	0.834971	GOOD	A	.	A	A	3010	3010	0
NC_005089	977	2875	0.825023	GOOD	G	.	G	G	2875	2875	0	0	1	Pass	1023	1852	0	0	NC_005089	977	2770	0.798431	GOOD	G	.	G	G	2770	2770	0	0	1	Pass	999	1771	0	0	NC_005089	977	2970	0.823875	GOOD	G	.	G	G	2970	2970	0
NC_005089	978	3012	0.864338	GOOD	A	.	A	A	3012	3012	0	0	1	Pass	991	2021	0	0	NC_005089	978	2918	0.841091	GOOD	A	.	A	A	2918	2918	0	0	1	Pass	991	1927	0	0	NC_005089	978	3113	0.863543	GOOD	A	.	A	A	3113	3112	1
NC_005089	979	2987	0.857163	GOOD	T	.	T	T	2987	2987	0	0	1	Pass	1028	1959	0	0	NC_005089	979	2879	0.82985	GOOD	T	.	T	T	2879	2879	0	0	1	Pass	1044	1835	0	0	NC_005089	979	3003	0.833029	GOOD	T	.	T	T	3003	3003	0
NC_005089	980	3030	0.869503	GOOD	A	.	A	A	3030	3030	0	0	1	Pass	1041	1989	0	0	NC_005089	980	3013	0.868474	GOOD	A	.	A	A	3013	3013	0	0	1	Pass	1036	1977	0	0	NC_005089	980	3237	0.897941	GOOD	A	.	A	A	3237	3237	0
NC_005089	981	2924	0.839085	GOOD	A	.	A	A	2924	2924	0	0	1	Pass	1034	1890	0	0	NC_005089	981	2893	0.833885	GOOD	A	.	A	A	2893	2892	1	0.0003	0.87506	Pass	1035	1857	0	1	NC_005089	981	3099	0.85966	GOOD	A	.	A	A	3099	3098	1
NC_005089	982	2875	0.825023	GOOD	G	.	G	G	2875	2875	0	0	1	Pass	1021	1854	0	0	NC_005089	982	2812	0.810538	GOOD	G	.	G	G	2812	2812	0	0	1	Pass	1012	1800	0	0	NC_005089	982	2965	0.822488	GOOD	G	.	G	G	2965	2965	0
NC_005089	983	2593	0.744099	GOOD	T	.	T	T	2593	2593	0	0	1	Pass	849	1744	0	0	NC_005089	983	2505	0.722047	GOOD	T	.	T	T	2505	2503	1	0.0004	0.87507	Pass	829	1674	0	1	NC_005089	983	2626	0.72845	GOOD	T	.	T	T	2626	2626	0
NC_005089	984	3062	0.878686	GOOD	C	.	C	C	3062	3062	0	0	1	Pass	1035	2027	0	0	NC_005089	984	2998	0.864151	GOOD	C	.	C	C	2998	2997	1	0.0003	0.87506	Pass	1016	1981	0	1	NC_005089	984	3283	0.910701	GOOD	C	.	C	C	3283	3281	2
NC_005089	985	3011	0.864051	GOOD	G	.	G	G	3011	3010	1	0.0003	0.93756	Pass	938	2072	0	1	NC_005089	985	2990	0.861845	GOOD	G	.	G	G	2990	2990	0	0	1	Pass	934	2056	0	0	NC_005089	985	3236	0.897663	GOOD	G	.	G	G	3236	3235	1
NC_005089	986	2936	0.842528	GOOD	T	.	T	T	2936	2936	0	0	1	Pass	800	2136	0	0	NC_005089	986	2944	0.848585	GOOD	T	.	T	T	2944	2943	1	0.0003	0.87506	Pass	794	2149	0	1	NC_005089	986	3158	0.876026	GOOD	T	.	T	T	3158	3157	1
NC_005089	987	2878	0.825884	GOOD	A	.	A	A	2878	2878	0	0	1	Pass	839	2039	0	0	NC_005089	987	2919	0.841379	GOOD	A	.	A	A	2919	2919	0	0	1	Pass	841	2078	0	0	NC_005089	987	3135	0.869646	GOOD	A	.	A	A	3135	3133	2
NC_005089	988	2936	0.842528	GOOD	A	.	A	A	2936	2935	1	0.0003	0.87506	Pass	976	1959	0	1	NC_005089	988	2957	0.852333	GOOD	A	.	A	A	2957	2956	1	0.0003	0.87506	Pass	981	1975	1	0	NC_005089	988	3149	0.87353	GOOD	A	.	A	A	3149	3145	3
NC_005089	989	3140	0.901069	GOOD	C	.	C	C	3140	3140	0	0	1	Pass	1003	2137	0	0	NC_005089	989	3137	0.904216	GOOD	C	.	C	C	3137	3137	0	0	1	Pass	1015	2122	0	0	NC_005089	989	3429	0.951201	GOOD	C	.	C	C	3429	3427	2
NC_005089	990	3231	0.927183	GOOD	A	.	A	A	3231	3231	0	0	1	Pass	1037	2194	0	0	NC_005089	990	3217	0.927276	GOOD	A	.	A	A	3217	3217	0	0	1	Pass	1056	2161	0	0	NC_005089	990	3471	0.962852	GOOD	A	.	A	A	3471	3471	0
NC_005089	991	3305	0.948418	GOOD	A	.	A	A	3305	3305	0	0	1	Pass	1017	2288	0	0	NC_005089	991	3253	0.937652	GOOD	A	.	A	A	3253	3253	0	0	1	Pass	1022	2231	0	0	NC_005089	991	3521	0.976722	GOOD	A	.	A	A	3521	3519	2
NC_005089	992	3248	0.932061	GOOD	G	.	G	G	3248	3247	1	0.0003	0.93756	Pass	1038	2209	0	1	NC_005089	992	3173	0.914593	GOOD	G	.	G	G	3173	3173	0	0	1	Pass	1003	2170	0	0	NC_005089	992	3476	0.964239	GOOD	G	.	G	G	3476	3476	0
NC_005089	993	3138	0.900495	GOOD	G	.	G	G	3138	3137	1	0.0003	0.93756	Pass	922	2215	0	1	NC_005089	993	3102	0.894128	GOOD	G	.	G	G	3102	3102	0	0	1	Pass	915	2187	0	0	NC_005089	993	3397	0.942325	GOOD	G	.	G	G	3397	3395	1
NC_005089	994	2960	0.849415	GOOD	T	.	T	T	2960	2959	0	0	1	Pass	685	2274	0	0	NC_005089	994	2885	0.831579	GOOD	T	.	T	T	2885	2883	1	0.0003	0.87507	Pass	655	2228	0	1	NC_005089	994	3171	0.879632	GOOD	T	.	T	T	3171	3170	1
NC_005089	995	3299	0.946696	GOOD	A	.	A	A	3299	3296	3	0.0009	0.65632	Pass	785	2511	1	2	NC_005089	995	3262	0.940247	GOOD	A	.	A	A	3262	3261	1	0.0003	0.93756	Pass	758	2503	0	1	NC_005089	995	3593	0.996695	GOOD	A	.	A	A	3593	3592	1
NC_005089	996	3472	0.996341	GOOD	A	.	A	A	3472	3472	0	0	1	Pass	890	2582	0	0	NC_005089	996	3409	0.982618	GOOD	A	.	A	A	3409	3409	0	0	1	Pass	870	2539	0	0	NC_005089	996	3784	1.04968	GOOD	A	.	A	A	3784	3784	0
NC_005089	997	3001	0.861181	GOOD	G	.	G	G	3001	3000	1	0.0003	0.93756	Pass	914	2086	0	1	NC_005089	997	3024	0.871645	GOOD	G	.	G	G	3024	3023	1	0.0003	0.93756	Pass	895	2128	1	0	NC_005089	997	3288	0.912088	GOOD	G	.	G	G	3288	3288	0
NC_005089	998	3351	0.961619	GOOD	C	.	C	C	3351	3348	3	0.0009	0.65632	Pass	923	2425	1	2	NC_005089	998	3322	0.957541	GOOD	C	.	C	C	3322	3320	2	0.0006	0.81259	Pass	918	2402	0	2	NC_005089	998	3636	1.00862	GOOD	C	.	C	C	3636	3634	2
NC_005089	999	3449	0.989741	GOOD	A	.	A	A	3449	3449	0	0	1	Pass	1003	2446	0	0	NC_005089	999	3406	0.981753	GOOD	A	.	A	A	3406	3406	0	0	1	Pass	976	2430	0	0	NC_005089	999	3718	1.03137	GOOD	A	.	A	A	3718	3717	1
NC_005089	1000	2965	0.85085	GOOD	T	.	T	T	2965	2962	3	0.001	0.5	Pass	1049	1913	1	2	NC_005089	1000	2919	0.841379	GOOD	T	.	T	T	2919	2918	1	0.0003	0.87506	Pass	1013	1905	1	0	NC_005089	1000	3215	0.891838	GOOD	T	.	T	T	3215	3214	0
NC_005089	1001	2717	0.779683	GOOD	A	.	A	A	2717	2716	1	0.0004	0.87507	Pass	1066	1650	0	1	NC_005089	1001	2753	0.793531	GOOD	A	.	A	A	2753	2753	0	0	1	Pass	1088	1665	0	0	NC_005089	1001	3001	0.832475	GOOD	A	.	A	A	3001	3001	0
NC_005089	1002	3159	0.906521	GOOD	C	.	C	C	3159	3158	1	0.0003	0.93756	Pass	1078	2080	0	1	NC_005089	1002	3151	0.908252	GOOD	C	.	C	C	3151	3151	0	0	1	Pass	1084	2067	0	0	NC_005089	1002	3486	0.967013	GOOD	C	.	C	C	3486	3483	3
NC_005089	1003	3469	0.99548	GOOD	T	.	T	T	3469	3467	2	0.0006	0.81259	Pass	1074	2393	1	1	NC_005089	1003	3470	1.0002	GOOD	T	.	T	T	3470	3469	1	0.0003	0.93755	Pass	1066	2403	0	1	NC_005089	1003	3805	1.0555	GOOD	T	.	T	T	3805	3803	2
NC_005089	1004	3342	0.959036	GOOD	G	.	G	G	3342	3342	0	0	1	Pass	1213	2129	0	0	NC_005089	1004	3337	0.961865	GOOD	G	.	G	G	3337	3337	0	0	1	Pass	1186	2151	0	0	NC_005089	1004	3597	0.997804	GOOD	G	.	G	G	3597	3594	2
NC_005089	1005	3132	0.898773	GOOD	G	.	G	G	3132	3131	1	0.0003	0.93756	Pass	985	2146	1	0	NC_005089	1005	3115	0.897875	GOOD	G	.	G	G	3115	3115	0	0	1	Pass	985	2130	0	0	NC_005089	1005	3337	0.925681	GOOD	G	.	G	G	3337	3335	2
NC_005089	1006	3073	0.881842	GOOD	A	.	A	A	3073	3072	1	0.0003	0.93756	Pass	938	2134	1	0	NC_005089	1006	3124	0.900469	GOOD	A	.	A	A	3124	3123	1	0.0003	0.93756	Pass	964	2159	0	1	NC_005089	1006	3350	0.929287	GOOD	A	.	A	A	3350	3350	0
NC_005089	1007	3088	0.886147	GOOD	A	.	A	A	3088	3087	1	0.0003	0.93756	Pass	940	2147	0	1	NC_005089	1007	3092	0.891245	GOOD	A	.	A	A	3092	3092	0	0	1	Pass	925	2167	0	0	NC_005089	1007	3381	0.937886	GOOD	A	.	A	A	3381	3380	1
NC_005089	1008	3165	0.908243	GOOD	A	.	A	A	3165	3165	0	0	1	Pass	957	2208	0	0	NC_005089	1008	3154	0.909116	GOOD	A	.	A	A	3154	3154	0	0	1	Pass	972	2182	0	0	NC_005089	1008	3414	0.94704	GOOD	A	.	A	A	3414	3413	1
NC_005089	1009	3127	0.897338	GOOD	G	.	G	G	3127	3127	0	0	1	Pass	909	2218	0	0	NC_005089	1009	3160	0.910846	GOOD	G	.	G	G	3160	3160	0	0	1	Pass	912	2248	0	0	NC_005089	1009	3414	0.94704	GOOD	G	.	G	G	3414	3414	0
NC_005089	1010	2713	0.778535	GOOD	T	.	T	T	2713	2711	2	0.0007	0.68757	Pass	562	2149	1	1	NC_005089	1010	2733	0.787766	GOOD	T	.	T	T	2733	2733	0	0	1	Pass	561	2172	0	0	NC_005089	1010	2946	0.817218	GOOD	T	.	T	T	2946	2945	1
NC_005089	1011	2841	0.815267	GOOD	G	.	G	G	2841	2841	0	0	1	Pass	698	2143	0	0	NC_005089	1011	2852	0.822067	GOOD	G	.	G	G	2852	2852	0	0	1	Pass	686	2166	0	0	NC_005089	1011	3045	0.84468	GOOD	G	.	G	G	3045	3044	1
NC_005089	1012	2798	0.802927	GOOD	T	.	T	T	2798	2798	0	0	1	Pass	759	2039	0	0	NC_005089	1012	2847	0.820626	GOOD	T	.	T	T	2847	2847	0	0	1	Pass	755	2092	0	0	NC_005089	1012	3082	0.854944	GOOD	T	.	T	T	3082	3080	2
NC_005089	1013	2760	0.792022	GOOD	G	.	G	G	2760	2759	1	0.0004	0.87507	Pass	738	2021	0	1	NC_005089	1013	2758	0.794972	GOOD	G	.	G	G	2758	2756	2	0.0007	0.68757	Pass	706	2050	0	2	NC_005089	1013	3013	0.835803	GOOD	G	.	G	G	3013	3012	1
NC_005089	1014	2861	0.821006	GOOD	C	.	C	C	2861	2859	1	0.0003	0.87507	Pass	839	2020	0	1	NC_005089	1014	2820	0.812843	GOOD	C	.	C	C	2820	2818	2	0.0007	0.68757	Pass	800	2018	0	2	NC_005089	1014	3026	0.839409	GOOD	C	.	C	C	3026	3023	3
NC_005089	1015	2896	0.83105	GOOD	T	.	T	T	2896	2896	0	0	1	Pass	874	2022	0	0	NC_005089	1015	2892	0.833597	GOOD	T	.	T	T	2892	2891	1	0.0003	0.87506	Pass	841	2050	1	0	NC_005089	1015	3125	0.866872	GOOD	T	.	T	T	3125	3124	1
NC_005089	1016	3275	0.939809	GOOD	T	.	T	T	3275	3274	1	0.0003	0.93756	Pass	920	2354	0	1	NC_005089	1016	3242	0.934482	GOOD	T	.	T	T	3242	3240	1	0.0003	0.93756	Pass	871	2369	1	0	NC_005089	1016	3572	0.990869	GOOD	T	.	T	T	3572	3572	0
NC_005089	1017	3192	0.915991	GOOD	G	.	G	G	3192	3192	0	0	1	Pass	940	2252	0	0	NC_005089	1017	3175	0.915169	GOOD	G	.	G	G	3175	3174	1	0.0003	0.93756	Pass	909	2265	1	0	NC_005089	1017	3512	0.974225	GOOD	G	.	G	G	3512	3510	2
NC_005089	1018	3324	0.95387	GOOD	G	.	G	G	3324	3324	0	0	1	Pass	903	2421	0	0	NC_005089	1018	3283	0.9463	GOOD	G	.	G	G	3283	3283	0	0	1	Pass	878	2405	0	0	NC_005089	1018	3624	1.00529	GOOD	G	.	G	G	3624	3623	1
NC_005089	1019	3381	0.970227	GOOD	A	.	A	A	3381	3379	1	0.0003	0.93756	Pass	901	2478	1	0	NC_005089	1019	3288	0.947741	GOOD	A	.	A	A	3288	3288	0	0	1	Pass	855	2433	0	0	NC_005089	1019	3642	1.01029	GOOD	A	.	A	A	3642	3642	0
NC_005089	1020	3116	0.894182	GOOD	A	.	A	A	3116	3116	0	0	1	Pass	904	2212	0	0	NC_005089	1020	3119	0.899028	GOOD	A	.	A	A	3119	3119	0	0	1	Pass	892	2227	0	0	NC_005089	1020	3440	0.954253	GOOD	A	.	A	A	3440	3440	0
NC_005089	1021	3383	0.970801	GOOD	T	.	T	T	3383	3383	0	0	1	Pass	953	2430	0	0	NC_005089	1021	3420	0.985789	GOOD	T	.	T	T	3420	3418	2	0.0006	0.81259	Pass	960	2458	1	1	NC_005089	1021	3695	1.02499	GOOD	T	.	T	T	3695	3694	1
NC_005089	1022	3378	0.969367	GOOD	A	.	A	A	3378	3378	0	0	1	Pass	958	2420	0	0	NC_005089	1022	3322	0.957541	GOOD	A	.	A	A	3322	3322	0	0	1	Pass	926	2396	0	0	NC_005089	1022	3661	1.01556	GOOD	A	.	A	A	3661	3659	2
NC_005089	1023	3282	0.941818	GOOD	A	.	A	A	3282	3282	0	0	1	Pass	945	2337	0	0	NC_005089	1023	3257	0.938805	GOOD	A	.	A	A	3257	3256	1	0.0003	0.93756	Pass	906	2350	1	0	NC_005089	1023	3555	0.986154	GOOD	A	.	A	A	3555	3555	0
NC_005089	1024	3016	0.865485	GOOD	T	.	T	T	3016	3014	1	0.0003	0.93756	Pass	1116	1898	0	1	NC_005089	1024	2987	0.86098	GOOD	T	.	T	T	2987	2987	0	0	1	Pass	1087	1900	0	0	NC_005089	1024	3270	0.907095	GOOD	T	.	T	T	3270	3269	1
NC_005089	1025	3078	0.883277	GOOD	C	.	C	C	3078	3078	0	0	1	Pass	967	2111	0	0	NC_005089	1025	3047	0.878274	GOOD	C	.	C	C	3047	3047	0	0	1	Pass	896	2151	0	0	NC_005089	1025	3331	0.924016	GOOD	C	.	C	C	3331	3331	0
NC_005089	1026	3135	0.899634	GOOD	A	.	A	A	3135	3135	0	0	1	Pass	980	2155	0	0	NC_005089	1026	3120	0.899316	GOOD	A	.	A	A	3120	3119	1	0.0003	0.93756	Pass	934	2185	0	1	NC_005089	1026	3428	0.950924	GOOD	A	.	A	A	3428	3427	1
NC_005089	1027	3080	0.883851	GOOD	T	.	T	T	3080	3078	1	0.0003	0.93756	Pass	999	2079	0	1	NC_005089	1027	3116	0.898163	GOOD	T	.	T	T	3116	3116	0	0	1	Pass	977	2139	0	0	NC_005089	1027	3365	0.933448	GOOD	T	.	T	T	3365	3362	2
NC_005089	1028	3071	0.881268	GOOD	A	.	A	A	3071	3071	0	0	1	Pass	996	2075	0	0	NC_005089	1028	3119	0.899028	GOOD	A	.	A	A	3119	3119	0	0	1	Pass	970	2149	0	0	NC_005089	1028	3355	0.930674	GOOD	A	.	A	A	3355	3353	2
NC_005089	1029	3062	0.878686	GOOD	G	.	G	G	3062	3062	0	0	1	Pass	975	2087	0	0	NC_005089	1029	3028	0.872798	GOOD	G	.	G	G	3028	3028	0	0	1	Pass	920	2108	0	0	NC_005089	1029	3338	0.925958	GOOD	G	.	G	G	3338	3336	1
NC_005089	1030	2540	0.72889	GOOD	T	.	T	T	2540	2539	1	0.0004	0.87507	Pass	632	1907	0	1	NC_005089	1030	2628	0.757501	GOOD	T	.	T	T	2628	2628	0	0	1	Pass	630	1998	0	0	NC_005089	1030	2827	0.784207	GOOD	T	.	T	T	2827	2826	1
NC_005089	1031	2727	0.782553	GOOD	G	.	G	G	2727	2726	1	0.0004	0.87507	Pass	847	1879	0	1	NC_005089	1031	2761	0.795837	GOOD	G	.	G	G	2761	2761	0	0	1	Pass	825	1936	0	0	NC_005089	1031	2949	0.81805	GOOD	G	.	G	G	2949	2949	0
NC_005089	1032	2719	0.780257	GOOD	T	.	T	T	2719	2718	1	0.0004	0.87507	Pass	744	1974	0	1	NC_005089	1032	2800	0.807079	GOOD	T	.	T	T	2800	2797	2	0.0007	0.68757	Pass	739	2058	0	2	NC_005089	1032	3005	0.833584	GOOD	T	.	T	T	3005	3002	3
NC_005089	1033	2814	0.807519	GOOD	A	.	A	A	2814	2814	0	0	1	Pass	877	1937	0	0	NC_005089	1033	2866	0.826103	GOOD	A	.	A	A	2866	2865	0	0	1	Pass	881	1984	0	0	NC_005089	1033	3028	0.839964	GOOD	A	.	A	A	3028	3028	0
NC_005089	1034	2741	0.78657	GOOD	G	.	G	G	2741	2740	1	0.0004	0.87507	Pass	888	1852	1	0	NC_005089	1034	2795	0.805637	GOOD	G	.	G	G	2795	2794	1	0.0004	0.87507	Pass	866	1928	1	0	NC_005089	1034	2953	0.819159	GOOD	G	.	G	G	2953	2950	2
NC_005089	1035	2681	0.769352	GOOD	C	.	C	C	2681	2681	0	0	1	Pass	912	1769	0	0	NC_005089	1035	2735	0.788343	GOOD	C	.	C	C	2735	2734	1	0.0004	0.87507	Pass	883	1851	0	1	NC_005089	1035	2836	0.786704	GOOD	C	.	C	C	2836	2836	0
NC_005089	1036	2790	0.800631	GOOD	T	.	T	T	2790	2790	0	0	1	Pass	925	1865	0	0	NC_005089	1036	2854	0.822644	GOOD	T	.	T	T	2854	2853	1	0.0004	0.87507	Pass	882	1971	0	1	NC_005089	1036	2989	0.829146	GOOD	T	.	T	T	2989	2988	1
NC_005089	1037	3124	0.896478	GOOD	T	.	T	T	3124	3123	1	0.0003	0.93756	Pass	975	2148	0	1	NC_005089	1037	3140	0.905081	GOOD	T	.	T	T	3140	3140	0	0	1	Pass	913	2227	0	0	NC_005089	1037	3340	0.926513	GOOD	T	.	T	T	3340	3340	0
NC_005089	1038	3148	0.903365	GOOD	A	.	A	A	3148	3148	0	0	1	Pass	1008	2140	0	0	NC_005089	1038	3145	0.906522	GOOD	A	.	A	A	3145	3143	2	0.0006	0.8126	Pass	935	2208	1	1	NC_005089	1038	3367	0.934003	GOOD	A	.	A	A	3367	3367	0
NC_005089	1039	3091	0.887008	GOOD	A	.	A	A	3091	3091	0	0	1	Pass	998	2093	0	0	NC_005089	1039	3073	0.885769	GOOD	A	.	A	A	3073	3071	2	0.0007	0.8126	Pass	913	2158	1	1	NC_005089	1039	3336	0.925403	GOOD	A	.	A	A	3336	3336	0
NC_005089	1040	3169	0.909391	GOOD	T	.	T	T	3169	3169	0	0	1	Pass	1085	2084	0	0	NC_005089	1040	3104	0.894704	GOOD	T	.	T	T	3104	3104	0	0	1	Pass	1012	2092	0	0	NC_005089	1040	3401	0.943434	GOOD	T	.	T	T	3401	3401	0
NC_005089	1041	3008	0.86319	GOOD	A	.	A	A	3008	3008	0	0	1	Pass	1110	1898	0	0	NC_005089	1041	2949	0.850027	GOOD	A	.	A	A	2949	2949	0	0	1	Pass	1012	1937	0	0	NC_005089	1041	3231	0.896276	GOOD	A	.	A	A	3231	3231	0
NC_005089	1042	3004	0.862042	GOOD	T	.	T	T	3004	3004	0	0	1	Pass	1183	1821	0	0	NC_005089	1042	2967	0.855215	GOOD	T	.	T	T	2967	2966	1	0.0003	0.87506	Pass	1084	1882	0	1	NC_005089	1042	3244	0.899882	GOOD	T	.	T	T	3244	3244	0
NC_005089	1043	3061	0.878399	GOOD	T	.	T	T	3061	3061	0	0	1	Pass	1176	1885	0	0	NC_005089	1043	3051	0.879427	GOOD	T	.	T	T	3051	3051	0	0	1	Pass	1085	1966	0	0	NC_005089	1043	3347	0.928455	GOOD	T	.	T	T	3347	3346	1
NC_005089	1044	3099	0.889303	GOOD	A	.	A	A	3099	3099	0	0	1	Pass	1154	1945	0	0	NC_005089	1044	3042	0.876833	GOOD	A	.	A	A	3042	3041	1	0.0003	0.93756	Pass	1057	1984	1	0	NC_005089	1044	3335	0.925126	GOOD	A	.	A	A	3335	3334	1
NC_005089	1045	3058	0.877538	GOOD	A	.	A	A	3058	3058	0	0	1	Pass	1132	1926	0	0	NC_005089	1045	2988	0.861268	GOOD	A	.	A	A	2988	2987	1	0.0003	0.87506	Pass	1026	1961	1	0	NC_005089	1045	3284	0.910978	GOOD	A	.	A	A	3284	3283	1
NC_005089	1046	2848	0.817275	GOOD	A	.	A	A	2848	2848	0	0	1	Pass	1040	1808	0	0	NC_005089	1046	2762	0.796125	GOOD	A	.	A	A	2762	2762	0	0	1	Pass	948	1814	0	0	NC_005089	1046	3064	0.849951	GOOD	A	.	A	A	3064	3064	0
NC_005089	1047	2801	0.803788	GOOD	G	.	G	G	2801	2801	0	0	1	Pass	988	1813	0	0	NC_005089	1047	2761	0.795837	GOOD	G	.	G	G	2761	2761	0	0	1	Pass	905	1856	0	0	NC_005089	1047	3026	0.839409	GOOD	G	.	G	G	3026	3026	0
NC_005089	1048	2855	0.819284	GOOD	C	.	C	C	2855	2854	1	0.0004	0.87507	Pass	962	1892	1	0	NC_005089	1048	2815	0.811402	GOOD	C	.	C	C	2815	2814	1	0.0004	0.87507	Pass	882	1932	0	1	NC_005089	1048	3058	0.848286	GOOD	C	.	C	C	3058	3058	0
NC_005089	1049	2840	0.81498	GOOD	A	.	A	A	2840	2838	1	0.0004	0.87507	Pass	997	1841	1	0	NC_005089	1049	2748	0.79209	GOOD	A	.	A	A	2748	2748	0	0	1	Pass	898	1850	0	0	NC_005089	1049	3056	0.847731	GOOD	A	.	A	A	3056	3055	1
NC_005089	1050	2824	0.810388	GOOD	T	.	T	T	2824	2824	0	0	1	Pass	1018	1806	0	0	NC_005089	1050	2778	0.800737	GOOD	T	.	T	T	2778	2778	0	0	1	Pass	910	1868	0	0	NC_005089	1050	3069	0.851338	GOOD	T	.	T	T	3069	3069	0
NC_005089	1051	2937	0.842815	GOOD	C	.	C	C	2937	2937	0	0	1	Pass	1006	1931	0	0	NC_005089	1051	2872	0.827832	GOOD	C	.	C	C	2872	2872	0	0	1	Pass	909	1963	0	0	NC_005089	1051	3150	0.873807	GOOD	C	.	C	C	3150	3149	1
NC_005089	1052	2853	0.81871	GOOD	T	.	T	T	2853	2853	0	0	1	Pass	912	1941	0	0	NC_005089	1052	2788	0.80362	GOOD	T	.	T	T	2788	2785	3	0.0011	0.5	Pass	821	1964	2	1	NC_005089	1052	3046	0.844957	GOOD	T	.	T	T	3046	3044	1
NC_005089	1053	2849	0.817562	GOOD	G	.	G	G	2849	2849	0	0	1	Pass	934	1915	0	0	NC_005089	1053	2821	0.813132	GOOD	G	.	G	G	2821	2820	1	0.0004	0.87507	Pass	859	1961	0	1	NC_005089	1053	3059	0.848564	GOOD	G	.	G	G	3059	3057	2
NC_005089	1054	2722	0.781118	GOOD	G	.	G	G	2722	2720	1	0.0004	0.87507	Pass	853	1867	1	0	NC_005089	1054	2700	0.778254	GOOD	G	.	G	G	2700	2699	1	0.0004	0.87507	Pass	831	1868	1	0	NC_005089	1054	2915	0.808618	GOOD	G	.	G	G	2915	2914	1
NC_005089	1055	2681	0.769352	GOOD	C	.	C	C	2681	2678	3	0.0011	0.5	Pass	901	1777	0	3	NC_005089	1055	2649	0.763554	GOOD	C	.	C	C	2649	2648	1	0.0004	0.87507	Pass	834	1814	0	1	NC_005089	1055	2792	0.774498	GOOD	C	.	C	C	2792	2792	0
NC_005089	1056	2791	0.800918	GOOD	C	.	C	C	2791	2791	0	0	1	Pass	942	1849	0	0	NC_005089	1056	2740	0.789784	GOOD	C	.	C	C	2740	2740	0	0	1	Pass	886	1854	0	0	NC_005089	1056	2910	0.807231	GOOD	C	.	C	C	2910	2909	1
NC_005089	1057	2726	0.782266	GOOD	T	.	T	T	2726	2726	0	0	1	Pass	961	1765	0	0	NC_005089	1057	2676	0.771337	GOOD	T	.	T	T	2676	2675	1	0.0004	0.87507	Pass	916	1759	0	1	NC_005089	1057	2947	0.817495	GOOD	T	.	T	T	2947	2946	1
NC_005089	1058	2450	0.703063	GOOD	A	.	A	A	2450	2450	0	0	1	Pass	964	1486	0	0	NC_005089	1058	2389	0.688611	GOOD	A	.	A	A	2389	2389	0	0	1	Pass	917	1472	0	0	NC_005089	1058	2774	0.769505	GOOD	A	.	A	A	2774	2772	1
NC_005089	1059	2495	0.715977	GOOD	C	.	C	C	2495	2495	0	0	1	Pass	967	1528	0	0	NC_005089	1059	2429	0.700141	GOOD	C	.	C	C	2429	2428	1	0.0004	0.87508	Pass	919	1509	0	1	NC_005089	1059	2745	0.76146	GOOD	C	.	C	C	2745	2745	0
NC_005089	1060	2174	0.623861	GOOD	A	.	A	A	2174	2174	0	0	1	Pass	977	1197	0	0	NC_005089	1060	2087	0.601562	GOOD	A	.	A	A	2087	2085	1	0.0005	0.87509	Pass	927	1158	0	1	NC_005089	1060	2343	0.649946	GOOD	A	.	A	A	2343	2342	1
NC_005089	1061	2854	0.818997	GOOD	C	.	C	C	2854	2853	1	0.0004	0.87507	Pass	967	1886	1	0	NC_005089	1061	2815	0.811402	GOOD	C	.	C	C	2815	2815	0	0	1	Pass	904	1911	0	0	NC_005089	1061	3084	0.855499	GOOD	C	.	C	C	3084	3083	1
NC_005089	1062	2814	0.807519	GOOD	C	.	C	C	2814	2810	2	0.0007	0.68757	Pass	917	1893	0	2	NC_005089	1062	2759	0.795261	GOOD	C	.	C	C	2759	2758	1	0.0004	0.87507	Pass	841	1917	0	1	NC_005089	1062	3018	0.83719	GOOD	C	.	C	C	3018	3017	1
NC_005089	1063	2934	0.841954	GOOD	C	.	C	C	2934	2932	2	0.0007	0.68756	Pass	913	2019	1	1	NC_005089	1063	2919	0.841379	GOOD	C	.	C	C	2919	2917	2	0.0007	0.68756	Pass	850	2067	1	1	NC_005089	1063	3132	0.868814	GOOD	C	.	C	C	3132	3130	1
NC_005089	1064	3010	0.863764	GOOD	A	.	A	A	3010	3010	0	0	1	Pass	953	2057	0	0	NC_005089	1064	2946	0.849162	GOOD	A	.	A	A	2946	2946	0	0	1	Pass	882	2064	0	0	NC_005089	1064	3166	0.878245	GOOD	A	.	A	A	3166	3164	2
NC_005089	1065	2967	0.851424	GOOD	G	.	G	G	2967	2967	0	0	1	Pass	888	2079	0	0	NC_005089	1065	2962	0.853774	GOOD	G	.	G	G	2962	2961	1	0.0003	0.87506	Pass	844	2117	0	1	NC_005089	1065	3171	0.879632	GOOD	G	.	G	G	3171	3171	0
NC_005089	1066	2958	0.848841	GOOD	A	.	A	A	2958	2957	1	0.0003	0.87506	Pass	890	2067	0	1	NC_005089	1066	2930	0.84455	GOOD	A	.	A	A	2930	2930	0	0	1	Pass	845	2085	0	0	NC_005089	1066	3161	0.876858	GOOD	A	.	A	A	3161	3160	1
NC_005089	1067	2960	0.849415	GOOD	A	.	A	A	2960	2960	0	0	1	Pass	923	2037	0	0	NC_005089	1067	2930	0.84455	GOOD	A	.	A	A	2930	2930	0	0	1	Pass	851	2079	0	0	NC_005089	1067	3135	0.869646	GOOD	A	.	A	A	3135	3135	0
NC_005089	1068	2993	0.858885	GOOD	G	.	G	G	2993	2993	0	0	1	Pass	939	2054	0	0	NC_005089	1068	2930	0.84455	GOOD	G	.	G	G	2930	2930	0	0	1	Pass	866	2064	0	0	NC_005089	1068	3148	0.873252	GOOD	G	.	G	G	3148	3148	0
NC_005089	1069	2878	0.825884	GOOD	A	.	A	A	2878	2878	0	0	1	Pass	880	1998	0	0	NC_005089	1069	2853	0.822355	GOOD	A	.	A	A	2853	2853	0	0	1	Pass	827	2026	0	0	NC_005089	1069	3009	0.834694	GOOD	A	.	A	A	3009	3006	1
NC_005089	1070	2849	0.817562	GOOD	T	.	T	T	2849	2849	0	0	1	Pass	873	1976	0	0	NC_005089	1070	2830	0.815726	GOOD	T	.	T	T	2830	2830	0	0	1	Pass	824	2006	0	0	NC_005089	1070	2989	0.829146	GOOD	T	.	T	T	2989	2989	0
NC_005089	1071	2881	0.826745	GOOD	T	.	T	T	2881	2881	0	0	1	Pass	899	1982	0	0	NC_005089	1071	2831	0.816014	GOOD	T	.	T	T	2831	2830	1	0.0004	0.87507	Pass	831	1999	0	1	NC_005089	1071	2991	0.829701	GOOD	T	.	T	T	2991	2991	0
NC_005089	1072	2877	0.825597	GOOD	T	.	T	T	2877	2876	1	0.0003	0.87507	Pass	906	1970	0	1	NC_005089	1072	2838	0.818032	GOOD	T	.	T	T	2838	2838	0	0	1	Pass	829	2009	0	0	NC_005089	1072	3046	0.844957	GOOD	T	.	T	T	3046	3044	2
NC_005089	1073	2970	0.852285	GOOD	C	.	C	C	2970	2970	0	0	1	Pass	874	2096	0	0	NC_005089	1073	2950	0.850315	GOOD	C	.	C	C	2950	2950	0	0	1	Pass	820	2130	0	0	NC_005089	1073	3196	0.886567	GOOD	C	.	C	C	3196	3196	0
NC_005089	1074	3061	0.878399	GOOD	A	.	A	A	3061	3060	1	0.0003	0.93756	Pass	999	2061	1	0	NC_005089	1074	2984	0.860115	GOOD	A	.	A	A	2984	2984	0	0	1	Pass	915	2069	0	0	NC_005089	1074	3262	0.904876	GOOD	A	.	A	A	3262	3262	0
NC_005089	1075	3035	0.870938	GOOD	T	.	T	T	3035	3034	1	0.0003	0.93756	Pass	1013	2021	1	0	NC_005089	1075	2954	0.851468	GOOD	T	.	T	T	2954	2953	1	0.0003	0.87506	Pass	915	2038	0	1	NC_005089	1075	3222	0.89378	GOOD	T	.	T	T	3222	3222	0
NC_005089	1076	2909	0.83478	GOOD	G	.	G	G	2909	2909	0	0	1	Pass	912	1997	0	0	NC_005089	1076	2860	0.824373	GOOD	G	.	G	G	2860	2860	0	0	1	Pass	838	2022	0	0	NC_005089	1076	3054	0.847177	GOOD	G	.	G	G	3054	3053	1
NC_005089	1077	2771	0.795179	GOOD	A	.	A	A	2771	2769	2	0.0007	0.68757	Pass	906	1863	0	2	NC_005089	1077	2707	0.780272	GOOD	A	.	A	A	2707	2707	0	0	1	Pass	809	1898	0	0	NC_005089	1077	2895	0.80307	GOOD	A	.	A	A	2895	2895	0
NC_005089	1078	2793	0.801492	GOOD	C	.	C	C	2793	2792	1	0.0004	0.87507	Pass	898	1894	0	1	NC_005089	1078	2756	0.794396	GOOD	C	.	C	C	2756	2755	1	0.0004	0.87507	Pass	828	1927	1	0	NC_005089	1078	2990	0.829423	GOOD	C	.	C	C	2990	2990	0
NC_005089	1079	2983	0.856016	GOOD	C	.	C	C	2983	2983	0	0	1	Pass	899	2084	0	0	NC_005089	1079	2914	0.839938	GOOD	C	.	C	C	2914	2914	0	0	1	Pass	813	2101	0	0	NC_005089	1079	3128	0.867704	GOOD	C	.	C	C	3128	3123	3
NC_005089	1080	3079	0.883564	GOOD	A	.	A	A	3079	3077	1	0.0003	0.93756	Pass	908	2169	0	1	NC_005089	1080	3017	0.869627	GOOD	A	.	A	A	3017	3015	2	0.0007	0.8126	Pass	824	2191	1	1	NC_005089	1080	3260	0.904321	GOOD	A	.	A	A	3260	3260	0
NC_005089	1081	3004	0.862042	GOOD	A	.	A	A	3004	3004	0	0	1	Pass	873	2131	0	0	NC_005089	1081	2985	0.860403	GOOD	A	.	A	A	2985	2985	0	0	1	Pass	832	2153	0	0	NC_005089	1081	3164	0.877691	GOOD	A	.	A	A	3164	3164	0
NC_005089	1082	2986	0.856876	GOOD	T	.	T	T	2986	2986	0	0	1	Pass	914	2072	0	0	NC_005089	1082	2874	0.828409	GOOD	T	.	T	T	2874	2874	0	0	1	Pass	842	2032	0	0	NC_005089	1082	3089	0.856886	GOOD	T	.	T	T	3089	3088	1
NC_005089	1083	2842	0.815554	GOOD	G	.	G	G	2842	2841	1	0.0004	0.87507	Pass	873	1968	0	1	NC_005089	1083	2766	0.797278	GOOD	G	.	G	G	2766	2766	0	0	1	Pass	803	1963	0	0	NC_005089	1083	2970	0.823875	GOOD	G	.	G	G	2970	2969	1
NC_005089	1084	2797	0.80264	GOOD	A	.	A	A	2797	2797	0	0	1	Pass	830	1967	0	0	NC_005089	1084	2699	0.777966	GOOD	A	.	A	A	2699	2698	1	0.0004	0.87507	Pass	743	1955	0	1	NC_005089	1084	2913	0.808063	GOOD	A	.	A	A	2913	2912	1
NC_005089	1085	2518	0.722577	GOOD	A	.	A	A	2518	2516	2	0.0008	0.68757	Pass	885	1631	2	0	NC_005089	1085	2430	0.700429	GOOD	A	.	A	A	2430	2430	0	0	1	Pass	806	1624	0	0	NC_005089	1085	2550	0.707368	GOOD	A	.	A	A	2550	2549	1
NC_005089	1086	2257	0.647679	GOOD	C	.	C	C	2257	2257	0	0	1	Pass	806	1451	0	0	NC_005089	1086	2182	0.628945	GOOD	C	.	C	C	2182	2182	0	0	1	Pass	740	1442	0	0	NC_005089	1086	2383	0.661042	GOOD	C	.	C	C	2383	2383	0
NC_005089	1087	1712	0.491283	GOOD	A	.	A	A	1712	1712	0	0	1	Pass	869	843	0	0	NC_005089	1087	1619	0.466664	GOOD	A	.	A	A	1619	1619	0	0	1	Pass	807	812	0	0	NC_005089	1087	1635	0.453547	GOOD	A	.	A	A	1635	1635	0
NC_005089	1088	2884	0.827606	GOOD	C	.	C	C	2884	2884	0	0	1	Pass	851	2033	0	0	NC_005089	1088	2805	0.80852	GOOD	C	.	C	C	2805	2805	0	0	1	Pass	799	2006	0	0	NC_005089	1088	3009	0.834694	GOOD	C	.	C	C	3009	3009	0
NC_005089	1089	2746	0.788005	GOOD	T	.	T	T	2746	2746	0	0	1	Pass	826	1920	0	0	NC_005089	1089	2661	0.767013	GOOD	T	.	T	T	2661	2660	1	0.0004	0.87507	Pass	762	1898	1	0	NC_005089	1089	2930	0.812779	GOOD	T	.	T	T	2930	2930	0
NC_005089	1090	2893	0.830189	GOOD	C	.	C	C	2893	2892	1	0.0003	0.87506	Pass	865	2027	1	0	NC_005089	1090	2823	0.813708	GOOD	C	.	C	C	2823	2823	0	0	1	Pass	781	2042	0	0	NC_005089	1090	3077	0.853557	GOOD	C	.	C	C	3077	3077	0
NC_005089	1091	3032	0.870077	GOOD	T	.	T	T	3032	3031	0	0	1	Pass	920	2111	0	0	NC_005089	1091	2937	0.846568	GOOD	T	.	T	T	2937	2936	1	0.0003	0.87506	Pass	812	2124	0	1	NC_005089	1091	3183	0.882961	GOOD	T	.	T	T	3183	3183	0
NC_005089	1092	2970	0.852285	GOOD	G	.	G	G	2970	2970	0	0	1	Pass	872	2098	0	0	NC_005089	1092	2869	0.826967	GOOD	G	.	G	G	2869	2867	1	0.0003	0.87507	Pass	802	2065	0	1	NC_005089	1092	3137	0.870201	GOOD	G	.	G	G	3137	3137	0
NC_005089	1093	2795	0.802066	GOOD	A	.	A	A	2795	2795	0	0	1	Pass	824	1971	0	0	NC_005089	1093	2680	0.77249	GOOD	A	.	A	A	2680	2677	2	0.0007	0.68757	Pass	747	1930	0	2	NC_005089	1093	2930	0.812779	GOOD	A	.	A	A	2930	2930	0
NC_005089	1094	2647	0.759595	GOOD	A	.	A	A	2647	2645	1	0.0004	0.87507	Pass	835	1810	1	0	NC_005089	1094	2555	0.736459	GOOD	A	.	A	A	2555	2554	1	0.0004	0.87507	Pass	773	1781	0	1	NC_005089	1094	2745	0.76146	GOOD	A	.	A	A	2745	2745	0
NC_005089	1095	2805	0.804936	GOOD	C	.	C	C	2805	2804	0	0	1	Pass	912	1892	0	0	NC_005089	1095	2734	0.788055	GOOD	C	.	C	C	2734	2734	0	0	1	Pass	850	1884	0	0	NC_005089	1095	2935	0.814166	GOOD	C	.	C	C	2935	2934	1
NC_005089	1096	2849	0.817562	GOOD	T	.	T	T	2849	2847	2	0.0007	0.68757	Pass	907	1940	1	1	NC_005089	1096	2760	0.795549	GOOD	T	.	T	T	2760	2759	1	0.0004	0.87507	Pass	856	1903	0	1	NC_005089	1096	3016	0.836636	GOOD	T	.	T	T	3016	3014	2
NC_005089	1097	2819	0.808953	GOOD	A	.	A	A	2819	2819	0	0	1	Pass	907	1912	0	0	NC_005089	1097	2717	0.783154	GOOD	A	.	A	A	2717	2717	0	0	1	Pass	855	1862	0	0	NC_005089	1097	2972	0.82443	GOOD	A	.	A	A	2972	2972	0
NC_005089	1098	2585	0.741804	GOOD	A	.	A	A	2585	2585	0	0	1	Pass	897	1688	0	0	NC_005089	1098	2510	0.723488	GOOD	A	.	A	A	2510	2510	0	0	1	Pass	835	1675	0	0	NC_005089	1098	2737	0.759241	GOOD	A	.	A	A	2737	2737	0
NC_005089	1099	2440	0.700194	GOOD	T	.	T	T	2440	2440	0	0	1	Pass	897	1543	0	0	NC_005089	1099	2306	0.664687	GOOD	T	.	T	T	2306	2306	0	0	1	Pass	842	1464	0	0	NC_005089	1099	2567	0.712083	GOOD	T	.	T	T	2567	2566	1
NC_005089	1100	2648	0.759882	GOOD	C	.	C	C	2648	2648	0	0	1	Pass	886	1762	0	0	NC_005089	1100	2542	0.732712	GOOD	C	.	C	C	2542	2542	0	0	1	Pass	809	1733	0	0	NC_005089	1100	2756	0.764512	GOOD	C	.	C	C	2756	2756	0
NC_005089	1101	2658	0.762752	GOOD	C	.	C	C	2658	2658	0	0	1	Pass	852	1806	0	0	NC_005089	1101	2622	0.755771	GOOD	C	.	C	C	2622	2622	0	0	1	Pass	822	1800	0	0	NC_005089	1101	2852	0.791142	GOOD	C	.	C	C	2852	2851	1
NC_005089	1102	2682	0.769639	GOOD	T	.	T	T	2682	2682	0	0	1	Pass	880	1802	0	0	NC_005089	1102	2652	0.764419	GOOD	T	.	T	T	2652	2652	0	0	1	Pass	848	1804	0	0	NC_005089	1102	2877	0.798077	GOOD	T	.	T	T	2877	2875	2
NC_005089	1103	2553	0.732621	GOOD	A	.	A	A	2553	2553	0	0	1	Pass	861	1692	0	0	NC_005089	1103	2514	0.724641	GOOD	A	.	A	A	2514	2514	0	0	1	Pass	842	1672	0	0	NC_005089	1103	2788	0.773389	GOOD	A	.	A	A	2788	2788	0
NC_005089	1104	2458	0.705359	GOOD	G	.	G	G	2458	2458	0	0	1	Pass	803	1655	0	0	NC_005089	1104	2461	0.709364	GOOD	G	.	G	G	2461	2459	2	0.0008	0.68758	Pass	789	1670	0	2	NC_005089	1104	2655	0.736494	GOOD	G	.	G	G	2655	2654	1
NC_005089	1105	2377	0.682115	GOOD	C	.	C	C	2377	2375	2	0.0008	0.68758	Pass	826	1549	1	1	NC_005089	1105	2320	0.668722	GOOD	C	.	C	C	2320	2318	1	0.0004	0.87508	Pass	792	1526	1	0	NC_005089	1105	2505	0.694885	GOOD	C	.	C	C	2505	2503	2
NC_005089	1106	2399	0.688428	GOOD	C	.	C	C	2399	2398	1	0.0004	0.87508	Pass	825	1573	1	0	NC_005089	1106	2337	0.673622	GOOD	C	.	C	C	2337	2337	0	0	1	Pass	809	1528	0	0	NC_005089	1106	2537	0.703761	GOOD	C	.	C	C	2537	2537	0
NC_005089	1107	2546	0.730612	GOOD	C	.	C	C	2546	2545	1	0.0004	0.87507	Pass	875	1670	0	1	NC_005089	1107	2516	0.725218	GOOD	C	.	C	C	2516	2516	0	0	1	Pass	849	1667	0	0	NC_005089	1107	2676	0.74232	GOOD	C	.	C	C	2676	2676	0
NC_005089	1108	2611	0.749265	GOOD	T	.	T	T	2611	2610	1	0.0004	0.87507	Pass	893	1717	0	1	NC_005089	1108	2556	0.736747	GOOD	T	.	T	T	2556	2555	1	0.0004	0.87507	Pass	856	1699	0	1	NC_005089	1108	2782	0.771724	GOOD	T	.	T	T	2782	2782	0
NC_005089	1109	2512	0.720855	GOOD	A	.	A	A	2512	2512	0	0	1	Pass	865	1647	0	0	NC_005089	1109	2495	0.719165	GOOD	A	.	A	A	2495	2494	1	0.0004	0.87508	Pass	849	1645	0	1	NC_005089	1109	2661	0.738159	GOOD	A	.	A	A	2661	2661	0
NC_005089	1110	2367	0.679245	GOOD	G	.	G	G	2367	2363	4	0.0017	0.34365	Pass	770	1593	2	2	NC_005089	1110	2338	0.673911	GOOD	G	.	G	G	2338	2338	0	0	1	Pass	734	1604	0	0	NC_005089	1110	2529	0.701542	GOOD	G	.	G	G	2529	2529	0
NC_005089	1111	2150	0.616974	GOOD	C	.	C	C	2150	2147	3	0.0014	0.5	Pass	768	1379	2	1	NC_005089	1111	2171	0.625774	GOOD	C	.	C	C	2171	2171	0	0	1	Pass	752	1419	0	0	NC_005089	1111	2334	0.647449	GOOD	C	.	C	C	2334	2334	0
NC_005089	1112	2218	0.636488	GOOD	C	.	C	C	2218	2218	0	0	1	Pass	786	1432	0	0	NC_005089	1112	2196	0.63298	GOOD	C	.	C	C	2196	2194	1	0.0005	0.87509	Pass	769	1425	1	0	NC_005089	1112	2326	0.64523	GOOD	C	.	C	C	2326	2326	0
NC_005089	1113	2329	0.668341	GOOD	C	.	C	C	2329	2327	1	0.0004	0.87508	Pass	855	1472	0	1	NC_005089	1113	2338	0.673911	GOOD	C	.	C	C	2338	2338	0	0	1	Pass	825	1513	0	0	NC_005089	1113	2489	0.690446	GOOD	C	.	C	C	2489	2489	0
NC_005089	1114	2390	0.685845	GOOD	T	.	T	T	2390	2390	0	0	1	Pass	830	1560	0	0	NC_005089	1114	2349	0.677081	GOOD	T	.	T	T	2349	2349	0	0	1	Pass	811	1538	0	0	NC_005089	1114	2518	0.698491	GOOD	T	.	T	T	2518	2517	1
NC_005089	1115	2220	0.637062	GOOD	A	.	A	A	2220	2220	0	0	1	Pass	811	1409	0	0	NC_005089	1115	2179	0.62808	GOOD	A	.	A	A	2179	2179	0	0	1	Pass	784	1395	0	0	NC_005089	1115	2327	0.645508	GOOD	A	.	A	A	2327	2327	0
NC_005089	1116	2164	0.620991	GOOD	C	.	C	C	2164	2164	0	0	1	Pass	834	1330	0	0	NC_005089	1116	2122	0.61165	GOOD	C	.	C	C	2122	2121	1	0.0005	0.87509	Pass	812	1309	0	1	NC_005089	1116	2291	0.635521	GOOD	C	.	C	C	2291	2291	0
NC_005089	1117	2084	0.598034	GOOD	A	.	A	A	2084	2083	1	0.0005	0.87509	Pass	839	1244	0	1	NC_005089	1117	2054	0.59205	GOOD	A	.	A	A	2054	2054	0	0	1	Pass	796	1258	0	0	NC_005089	1117	2158	0.598627	GOOD	A	.	A	A	2158	2158	0
NC_005089	1118	2314	0.664036	GOOD	C	.	C	C	2314	2313	1	0.0004	0.87508	Pass	830	1483	0	1	NC_005089	1118	2311	0.666128	GOOD	C	.	C	C	2311	2311	0	0	1	Pass	823	1488	0	0	NC_005089	1118	2445	0.678241	GOOD	C	.	C	C	2445	2445	0
NC_005089	1119	2324	0.666906	GOOD	A	.	A	A	2324	2323	1	0.0004	0.87508	Pass	801	1522	0	1	NC_005089	1119	2331	0.671893	GOOD	A	.	A	A	2331	2331	0	0	1	Pass	814	1517	0	0	NC_005089	1119	2517	0.698213	GOOD	A	.	A	A	2517	2517	0
NC_005089	1120	2285	0.655714	GOOD	A	.	A	A	2285	2285	0	0	1	Pass	768	1517	0	0	NC_005089	1120	2279	0.656904	GOOD	A	.	A	A	2279	2279	0	0	1	Pass	732	1547	0	0	NC_005089	1120	2448	0.679073	GOOD	A	.	A	A	2448	2447	1
NC_005089	1121	2190	0.628453	GOOD	A	.	A	A	2190	2189	1	0.0005	0.87509	Pass	725	1464	1	0	NC_005089	1121	2204	0.635286	GOOD	A	.	A	A	2204	2204	0	0	1	Pass	744	1460	0	0	NC_005089	1121	2354	0.652997	GOOD	A	.	A	A	2354	2354	0
NC_005089	1122	2094	0.600904	GOOD	T	.	T	T	2094	2094	0	0	1	Pass	721	1373	0	0	NC_005089	1122	2116	0.609921	GOOD	T	.	T	T	2116	2116	0	0	1	Pass	738	1378	0	0	NC_005089	1122	2267	0.628864	GOOD	T	.	T	T	2267	2266	1
NC_005089	1123	2252	0.646244	GOOD	A	.	A	A	2252	2252	0	0	1	Pass	781	1471	0	0	NC_005089	1123	2257	0.650563	GOOD	A	.	A	A	2257	2257	0	0	1	Pass	781	1476	0	0	NC_005089	1123	2414	0.669641	GOOD	A	.	A	A	2414	2414	0
NC_005089	1124	2292	0.657723	GOOD	T	.	T	T	2292	2292	0	0	1	Pass	902	1390	0	0	NC_005089	1124	2308	0.665263	GOOD	T	.	T	T	2308	2307	1	0.0004	0.87508	Pass	915	1392	1	0	NC_005089	1124	2476	0.68684	GOOD	T	.	T	T	2476	2476	0
NC_005089	1125	2264	0.649688	GOOD	A	.	A	A	2264	2264	0	0	1	Pass	882	1382	0	0	NC_005089	1125	2244	0.646816	GOOD	A	.	A	A	2244	2244	0	0	1	Pass	893	1351	0	0	NC_005089	1125	2437	0.676021	GOOD	A	.	A	A	2437	2436	1
NC_005089	1126	2208	0.633618	GOOD	A	.	A	A	2208	2208	0	0	1	Pass	895	1313	0	0	NC_005089	1126	2176	0.627215	GOOD	A	.	A	A	2176	2176	0	0	1	Pass	882	1294	0	0	NC_005089	1126	2306	0.639682	GOOD	A	.	A	A	2306	2305	1
NC_005089	1127	2190	0.628453	GOOD	T	.	T	T	2190	2190	0	0	1	Pass	962	1228	0	0	NC_005089	1127	2175	0.626927	GOOD	T	.	T	T	2175	2175	0	0	1	Pass	966	1209	0	0	NC_005089	1127	2311	0.641069	GOOD	T	.	T	T	2311	2311	0
NC_005089	1128	2223	0.637922	GOOD	T	.	T	T	2223	2223	0	0	1	Pass	952	1271	0	0	NC_005089	1128	2191	0.631539	GOOD	T	.	T	T	2191	2191	0	0	1	Pass	952	1239	0	0	NC_005089	1128	2303	0.63885	GOOD	T	.	T	T	2303	2303	0
NC_005089	1129	2219	0.636775	GOOD	A	.	A	A	2219	2218	1	0.0005	0.87508	Pass	964	1254	1	0	NC_005089	1129	2209	0.636727	GOOD	A	.	A	A	2209	2208	1	0.0005	0.87508	Pass	990	1218	1	0	NC_005089	1129	2340	0.649114	GOOD	A	.	A	A	2340	2340	0
NC_005089	1130	1899	0.544946	GOOD	T	.	T	T	1899	1898	1	0.0005	0.75007	Pass	972	926	1	0	NC_005089	1130	1918	0.552849	GOOD	T	.	T	T	1918	1916	2	0.001	0.5	Pass	990	926	1	1	NC_005089	1130	1998	0.554243	GOOD	T	.	T	T	1998	1997	1
NC_005089	1131	1714	0.491857	GOOD	A	.	A	A	1714	1714	0	0	1	Pass	977	737	0	0	NC_005089	1131	1753	0.505289	GOOD	A	.	A	A	1753	1751	2	0.0011	0.5	Pass	989	762	1	1	NC_005089	1131	1790	0.496544	GOOD	A	.	A	A	1790	1790	0
NC_005089	1132	1831	0.525432	GOOD	C	.	C	C	1831	1831	0	0	1	Pass	912	919	0	0	NC_005089	1132	1822	0.525178	GOOD	C	.	C	C	1822	1822	0	0	1	Pass	910	912	0	0	NC_005089	1132	1899	0.526781	GOOD	C	.	C	C	1899	1899	0
NC_005089	1133	1975	0.566755	GOOD	T	.	T	T	1975	1975	0	0	1	Pass	987	988	0	0	NC_005089	1133	1974	0.56899	GOOD	T	.	T	T	1974	1974	0	0	1	Pass	992	982	0	0	NC_005089	1133	2104	0.583648	GOOD	T	.	T	T	2104	2103	1
NC_005089	1134	1888	0.541789	GOOD	A	.	A	A	1888	1887	1	0.0005	0.75007	Pass	885	1002	1	0	NC_005089	1134	1896	0.546508	GOOD	A	.	A	A	1896	1896	0	0	1	Pass	902	994	0	0	NC_005089	1134	2007	0.55674	GOOD	A	.	A	A	2007	2007	0
NC_005089	1135	2056	0.589999	GOOD	T	.	T	T	2056	2056	0	0	1	Pass	1169	887	0	0	NC_005089	1135	2091	0.602715	GOOD	T	.	T	T	2091	2091	0	0	1	Pass	1206	885	0	0	NC_005089	1135	2223	0.616658	GOOD	T	.	T	T	2223	2223	0
NC_005089	1136	2182	0.626157	GOOD	T	.	T	T	2182	2182	0	0	1	Pass	1165	1017	0	0	NC_005089	1136	2205	0.635574	GOOD	T	.	T	T	2205	2204	1	0.0005	0.87509	Pass	1196	1008	0	1	NC_005089	1136	2324	0.644675	GOOD	T	.	T	T	2324	2324	0
NC_005089	1137	2332	0.669202	GOOD	A	.	A	A	2332	2330	2	0.0009	0.68758	Pass	1286	1044	1	1	NC_005089	1137	2327	0.67074	GOOD	A	.	A	A	2327	2326	1	0.0004	0.87508	Pass	1271	1055	1	0	NC_005089	1137	2469	0.684898	GOOD	A	.	A	A	2469	2469	0
NC_005089	1138	2127	0.610374	GOOD	T	.	T	T	2127	2126	1	0.0005	0.87509	Pass	1297	829	0	1	NC_005089	1138	2075	0.598103	GOOD	T	.	T	T	2075	2075	0	0	1	Pass	1247	828	0	0	NC_005089	1138	2224	0.616935	GOOD	T	.	T	T	2224	2224	0
NC_005089	1139	2134	0.612383	GOOD	A	.	A	A	2134	2133	1	0.0005	0.87509	Pass	1279	854	0	1	NC_005089	1139	2151	0.620009	GOOD	A	.	A	A	2151	2150	1	0.0005	0.87509	Pass	1291	859	1	0	NC_005089	1139	2260	0.626922	GOOD	A	.	A	A	2260	2260	0
NC_005089	1140	2121	0.608652	GOOD	T	.	T	T	2121	2121	0	0	1	Pass	1363	758	0	0	NC_005089	1140	2105	0.60675	GOOD	T	.	T	T	2105	2104	1	0.0005	0.87509	Pass	1370	734	1	0	NC_005089	1140	2246	0.623038	GOOD	T	.	T	T	2246	2244	1
NC_005089	1141	2203	0.632183	GOOD	A	.	A	A	2203	2202	1	0.0005	0.87509	Pass	1357	845	1	0	NC_005089	1141	2190	0.631251	GOOD	A	.	A	A	2190	2190	0	0	1	Pass	1372	818	0	0	NC_005089	1141	2359	0.654384	GOOD	A	.	A	A	2359	2359	0
NC_005089	1142	2063	0.592008	GOOD	A	.	A	A	2063	2062	1	0.0005	0.87509	Pass	1333	729	1	0	NC_005089	1142	2080	0.599544	GOOD	A	.	A	A	2080	2080	0	0	1	Pass	1331	749	0	0	NC_005089	1142	2196	0.609168	GOOD	A	.	A	A	2196	2195	1
NC_005089	1143	1927	0.552981	GOOD	A	.	A	A	1927	1927	0	0	1	Pass	1273	654	0	0	NC_005089	1143	1999	0.576196	GOOD	A	.	A	A	1999	1999	0	0	1	Pass	1317	682	0	0	NC_005089	1143	2063	0.572274	GOOD	A	.	A	A	2063	2063	0
NC_005089	1144	1900	0.545233	GOOD	T	.	T	T	1900	1900	0	0	1	Pass	1334	566	0	0	NC_005089	1144	1963	0.56582	GOOD	T	.	T	T	1963	1962	1	0.0005	0.75006	Pass	1351	611	1	0	NC_005089	1144	2046	0.567558	GOOD	T	.	T	T	2046	2045	1
NC_005089	1145	1956	0.561303	GOOD	C	.	C	C	1956	1955	0	0	1	Pass	1238	717	0	0	NC_005089	1145	2012	0.579944	GOOD	C	.	C	C	2012	2011	1	0.0005	0.87509	Pass	1272	739	1	0	NC_005089	1145	2100	0.582538	GOOD	C	.	C	C	2100	2100	0
NC_005089	1146	2045	0.586843	GOOD	A	.	A	A	2045	2044	1	0.0005	0.87509	Pass	1297	747	1	0	NC_005089	1146	2072	0.597238	GOOD	A	.	A	A	2072	2071	1	0.0005	0.87509	Pass	1313	758	1	0	NC_005089	1146	2172	0.602511	GOOD	A	.	A	A	2172	2172	0
NC_005089	1147	2071	0.594304	GOOD	A	.	A	A	2071	2071	0	0	1	Pass	1299	772	0	0	NC_005089	1147	2092	0.603003	GOOD	A	.	A	A	2092	2092	0	0	1	Pass	1286	806	0	0	NC_005089	1147	2209	0.612774	GOOD	A	.	A	A	2209	2209	0
NC_005089	1148	1980	0.56819	GOOD	A	.	A	A	1980	1979	1	0.0005	0.75006	Pass	1268	711	0	1	NC_005089	1148	1976	0.569567	GOOD	A	.	A	A	1976	1976	0	0	1	Pass	1273	703	0	0	NC_005089	1148	2104	0.583648	GOOD	A	.	A	A	2104	2103	1
NC_005089	1149	1864	0.534902	GOOD	A	.	A	A	1864	1864	0	0	1	Pass	1251	613	0	0	NC_005089	1149	1878	0.541319	GOOD	A	.	A	A	1878	1878	0	0	1	Pass	1229	649	0	0	NC_005089	1149	1971	0.546754	GOOD	A	.	A	A	1971	1971	0
NC_005089	1150	2066	0.592869	GOOD	C	.	C	C	2066	2066	0	0	1	Pass	1248	818	0	0	NC_005089	1150	2093	0.603291	GOOD	C	.	C	C	2093	2092	1	0.0005	0.87509	Pass	1245	847	1	0	NC_005089	1150	2228	0.618045	GOOD	C	.	C	C	2228	2227	1
NC_005089	1151	2013	0.57766	GOOD	A	.	A	A	2013	2013	0	0	1	Pass	1225	788	0	0	NC_005089	1151	2052	0.591473	GOOD	A	.	A	A	2052	2051	1	0.0005	0.87509	Pass	1239	812	0	1	NC_005089	1151	2171	0.602233	GOOD	A	.	A	A	2171	2171	0
NC_005089	1152	1952	0.560155	GOOD	T	.	T	T	1952	1951	1	0.0005	0.75006	Pass	1274	677	1	0	NC_005089	1152	1949	0.561784	GOOD	T	.	T	T	1949	1949	0	0	1	Pass	1282	667	0	0	NC_005089	1152	2059	0.571165	GOOD	T	.	T	T	2059	2059	0
NC_005089	1153	2057	0.590286	GOOD	T	.	T	T	2057	2057	0	0	1	Pass	1374	683	0	0	NC_005089	1153	2080	0.599544	GOOD	T	.	T	T	2080	2080	0	0	1	Pass	1396	684	0	0	NC_005089	1153	2185	0.606117	GOOD	T	.	T	T	2185	2185	0
NC_005089	1154	2148	0.6164	GOOD	T	.	T	T	2148	2148	0	0	1	Pass	1424	724	0	0	NC_005089	1154	2157	0.621739	GOOD	T	.	T	T	2157	2157	0	0	1	Pass	1420	737	0	0	NC_005089	1154	2319	0.643288	GOOD	T	.	T	T	2319	2319	0
NC_005089	1155	2150	0.616974	GOOD	A	.	A	A	2150	2150	0	0	1	Pass	1439	711	0	0	NC_005089	1155	2139	0.61655	GOOD	A	.	A	A	2139	2139	0	0	1	Pass	1457	682	0	0	NC_005089	1155	2289	0.634966	GOOD	A	.	A	A	2289	2289	0
NC_005089	1156	2037	0.584547	GOOD	T	.	T	T	2037	2037	0	0	1	Pass	1469	568	0	0	NC_005089	1156	2053	0.591762	GOOD	T	.	T	T	2053	2052	1	0.0005	0.87509	Pass	1464	588	1	0	NC_005089	1156	2160	0.599182	GOOD	T	.	T	T	2160	2160	0
NC_005089	1157	2035	0.583973	GOOD	C	.	C	C	2035	2035	0	0	1	Pass	1352	683	0	0	NC_005089	1157	2084	0.600697	GOOD	C	.	C	C	2084	2084	0	0	1	Pass	1379	705	0	0	NC_005089	1157	2195	0.608891	GOOD	C	.	C	C	2195	2195	0
NC_005089	1158	2131	0.611522	GOOD	C	.	C	C	2131	2131	0	0	1	Pass	1363	768	0	0	NC_005089	1158	2163	0.623468	GOOD	C	.	C	C	2163	2161	2	0.0009	0.68759	Pass	1351	810	1	1	NC_005089	1158	2282	0.633025	GOOD	C	.	C	C	2282	2282	0
NC_005089	1159	2221	0.637348	GOOD	T	.	T	T	2221	2221	0	0	1	Pass	1479	742	0	0	NC_005089	1159	2225	0.641339	GOOD	T	.	T	T	2225	2223	2	0.0009	0.68758	Pass	1448	775	2	0	NC_005089	1159	2347	0.651056	GOOD	T	.	T	T	2347	2346	1
NC_005089	1160	1903	0.546094	GOOD	A	.	A	A	1903	1901	1	0.0005	0.75007	Pass	1385	516	1	0	NC_005089	1160	1982	0.571296	GOOD	A	.	A	A	1982	1981	1	0.0005	0.75006	Pass	1400	581	1	0	NC_005089	1160	2047	0.567836	GOOD	A	.	A	A	2047	2047	0
NC_005089	1161	2034	0.583686	GOOD	C	.	C	C	2034	2034	0	0	1	Pass	1386	648	0	0	NC_005089	1161	2064	0.594932	GOOD	C	.	C	C	2064	2064	0	0	1	Pass	1373	691	0	0	NC_005089	1161	2197	0.609446	GOOD	C	.	C	C	2197	2197	0
NC_005089	1162	2016	0.578521	GOOD	T	.	T	T	2016	2014	2	0.001	0.68759	Pass	1386	628	1	1	NC_005089	1162	2060	0.593779	GOOD	T	.	T	T	2060	2060	0	0	1	Pass	1401	659	0	0	NC_005089	1162	2198	0.609723	GOOD	T	.	T	T	2198	2198	0
NC_005089	1163	2328	0.668054	GOOD	A	.	A	A	2328	2327	1	0.0004	0.87508	Pass	1546	781	0	1	NC_005089	1163	2339	0.674199	GOOD	A	.	A	A	2339	2339	0	0	1	Pass	1513	826	0	0	NC_005089	1163	2516	0.697936	GOOD	A	.	A	A	2516	2516	0
NC_005089	1164	2322	0.666332	GOOD	A	.	A	A	2322	2322	0	0	1	Pass	1479	843	0	0	NC_005089	1164	2313	0.666705	GOOD	A	.	A	A	2313	2312	1	0.0004	0.87508	Pass	1424	888	0	1	NC_005089	1164	2493	0.691556	GOOD	A	.	A	A	2493	2493	0
NC_005089	1165	2212	0.634766	GOOD	A	.	A	A	2212	2212	0	0	1	Pass	1457	755	0	0	NC_005089	1165	2188	0.630674	GOOD	A	.	A	A	2188	2188	0	0	1	Pass	1402	786	0	0	NC_005089	1165	2399	0.66548	GOOD	A	.	A	A	2399	2399	0
NC_005089	1166	2183	0.626444	GOOD	A	.	A	A	2183	2182	1	0.0005	0.87509	Pass	1454	728	1	0	NC_005089	1166	2176	0.627215	GOOD	A	.	A	A	2176	2175	1	0.0005	0.87509	Pass	1421	754	0	1	NC_005089	1166	2308	0.640237	GOOD	A	.	A	A	2308	2308	0
NC_005089	1167	2213	0.635053	GOOD	G	.	G	G	2213	2212	1	0.0005	0.87508	Pass	1459	753	1	0	NC_005089	1167	2160	0.622603	GOOD	G	.	G	G	2160	2160	0	0	1	Pass	1403	757	0	0	NC_005089	1167	2301	0.638295	GOOD	G	.	G	G	2301	2301	0
NC_005089	1168	1466	0.42069	GOOD	T	.	T	T	1466	1465	0	0	1	Pass	738	727	0	0	NC_005089	1168	1433	0.413051	GOOD	T	.	T	T	1433	1433	0	0	1	Pass	696	737	0	0	NC_005089	1168	1545	0.428582	GOOD	T	.	T	T	1545	1545	0
NC_005089	1169	1822	0.52285	GOOD	A	.	A	A	1822	1822	0	0	1	Pass	1102	720	0	0	NC_005089	1169	1846	0.532095	GOOD	A	.	A	A	1846	1846	0	0	1	Pass	1076	770	0	0	NC_005089	1169	1944	0.539264	GOOD	A	.	A	A	1944	1944	0
NC_005089	1170	2143	0.614965	GOOD	T	.	T	T	2143	2142	1	0.0005	0.87509	Pass	1462	680	1	0	NC_005089	1170	2164	0.623756	GOOD	T	.	T	T	2164	2163	1	0.0005	0.87509	Pass	1438	725	1	0	NC_005089	1170	2252	0.624703	GOOD	T	.	T	T	2252	2252	0
NC_005089	1171	2318	0.665184	GOOD	T	.	T	T	2318	2317	1	0.0004	0.87508	Pass	1574	743	0	1	NC_005089	1171	2282	0.657769	GOOD	T	.	T	T	2282	2281	1	0.0004	0.87508	Pass	1507	774	1	0	NC_005089	1171	2427	0.673247	GOOD	T	.	T	T	2427	2427	0
NC_005089	1172	2189	0.628166	GOOD	G	.	G	G	2189	2189	0	0	1	Pass	1477	712	0	0	NC_005089	1172	2188	0.630674	GOOD	G	.	G	G	2188	2188	0	0	1	Pass	1433	755	0	0	NC_005089	1172	2333	0.647172	GOOD	G	.	G	G	2333	2333	0
NC_005089	1173	2142	0.614678	GOOD	G	.	G	G	2142	2142	0	0	1	Pass	1419	723	0	0	NC_005089	1173	2147	0.618856	GOOD	G	.	G	G	2147	2147	0	0	1	Pass	1390	757	0	0	NC_005089	1173	2318	0.643011	GOOD	G	.	G	G	2318	2318	0
NC_005089	1174	2106	0.604348	GOOD	A	.	A	A	2106	2104	2	0.0009	0.68759	Pass	1352	752	2	0	NC_005089	1174	2125	0.612515	GOOD	A	.	A	A	2125	2123	2	0.0009	0.68759	Pass	1336	787	0	2	NC_005089	1174	2271	0.629973	GOOD	A	.	A	A	2271	2271	0
NC_005089	1175	2186	0.627305	GOOD	G	.	G	G	2186	2185	1	0.0005	0.87509	Pass	1467	718	1	0	NC_005089	1175	2211	0.637304	GOOD	G	.	G	G	2211	2211	0	0	1	Pass	1452	759	0	0	NC_005089	1175	2335	0.647727	GOOD	G	.	G	G	2335	2335	0
NC_005089	1176	2176	0.624435	GOOD	A	.	A	A	2176	2176	0	0	1	Pass	1402	774	0	0	NC_005089	1176	2204	0.635286	GOOD	A	.	A	A	2204	2203	1	0.0005	0.87509	Pass	1392	811	0	1	NC_005089	1176	2310	0.640792	GOOD	A	.	A	A	2310	2310	0
NC_005089	1177	2255	0.647105	GOOD	A	.	A	A	2255	2255	0	0	1	Pass	1481	774	0	0	NC_005089	1177	2236	0.64451	GOOD	A	.	A	A	2236	2236	0	0	1	Pass	1442	794	0	0	NC_005089	1177	2424	0.672415	GOOD	A	.	A	A	2424	2424	0
NC_005089	1178	2325	0.667193	GOOD	A	.	A	A	2325	2325	0	0	1	Pass	1499	826	0	0	NC_005089	1178	2348	0.676793	GOOD	A	.	A	A	2348	2348	0	0	1	Pass	1463	885	0	0	NC_005089	1178	2526	0.70071	GOOD	A	.	A	A	2526	2526	0
NC_005089	1179	2181	0.62587	GOOD	G	.	G	G	2181	2181	0	0	1	Pass	1437	744	0	0	NC_005089	1179	2145	0.61828	GOOD	G	.	G	G	2145	2145	0	0	1	Pass	1397	748	0	0	NC_005089	1179	2327	0.645508	GOOD	G	.	G	G	2327	2327	0
NC_005089	1180	2193	0.629313	GOOD	A	.	A	A	2193	2193	0	0	1	Pass	1447	746	0	0	NC_005089	1180	2203	0.634998	GOOD	A	.	A	A	2203	2203	0	0	1	Pass	1405	798	0	0	NC_005089	1180	2363	0.655494	GOOD	A	.	A	A	2363	2362	1
NC_005089	1181	2187	0.627592	GOOD	A	.	A	A	2187	2187	0	0	1	Pass	1462	725	0	0	NC_005089	1181	2223	0.640763	GOOD	A	.	A	A	2223	2223	0	0	1	Pass	1432	791	0	0	NC_005089	1181	2390	0.662984	GOOD	A	.	A	A	2390	2390	0
NC_005089	1182	2206	0.633044	GOOD	A	.	A	A	2206	2205	1	0.0005	0.87509	Pass	1490	715	1	0	NC_005089	1182	2207	0.636151	GOOD	A	.	A	A	2207	2207	0	0	1	Pass	1468	739	0	0	NC_005089	1182	2351	0.652165	GOOD	A	.	A	A	2351	2351	0
NC_005089	1183	2102	0.6032	GOOD	T	.	T	T	2102	2102	0	0	1	Pass	1444	658	0	0	NC_005089	1183	2104	0.606462	GOOD	T	.	T	T	2104	2104	0	0	1	Pass	1420	684	0	0	NC_005089	1183	2238	0.620819	GOOD	T	.	T	T	2238	2238	0
NC_005089	1184	2081	0.597173	GOOD	T	.	T	T	2081	2081	0	0	1	Pass	1415	666	0	0	NC_005089	1184	2098	0.604732	GOOD	T	.	T	T	2098	2098	0	0	1	Pass	1423	675	0	0	NC_005089	1184	2221	0.616103	GOOD	T	.	T	T	2221	2221	0
NC_005089	1185	2154	0.618122	GOOD	C	.	C	C	2154	2154	0	0	1	Pass	1399	755	0	0	NC_005089	1185	2164	0.623756	GOOD	C	.	C	C	2164	2164	0	0	1	Pass	1365	799	0	0	NC_005089	1185	2334	0.647449	GOOD	C	.	C	C	2334	2333	1
NC_005089	1186	2186	0.627305	GOOD	G	.	G	G	2186	2186	0	0	1	Pass	1408	778	0	0	NC_005089	1186	2230	0.64278	GOOD	G	.	G	G	2230	2229	1	0.0004	0.87508	Pass	1391	838	1	0	NC_005089	1186	2389	0.662706	GOOD	G	.	G	G	2389	2388	1
NC_005089	1187	1965	0.563886	GOOD	T	.	T	T	1965	1965	0	0	1	Pass	1198	767	0	0	NC_005089	1187	1966	0.566684	GOOD	T	.	T	T	1966	1966	0	0	1	Pass	1166	800	0	0	NC_005089	1187	2064	0.572552	GOOD	T	.	T	T	2064	2062	2
NC_005089	1188	2045	0.586843	GOOD	A	.	A	A	2045	2045	0	0	1	Pass	1313	732	0	0	NC_005089	1188	2088	0.60185	GOOD	A	.	A	A	2088	2086	2	0.001	0.68759	Pass	1310	776	1	1	NC_005089	1188	2211	0.613329	GOOD	A	.	A	A	2211	2209	2
NC_005089	1189	2138	0.61353	GOOD	C	.	C	C	2138	2138	0	0	1	Pass	1351	787	0	0	NC_005089	1189	2164	0.623756	GOOD	C	.	C	C	2164	2164	0	0	1	Pass	1323	841	0	0	NC_005089	1189	2303	0.63885	GOOD	C	.	C	C	2303	2303	0
NC_005089	1190	2146	0.615826	GOOD	A	.	A	A	2146	2145	1	0.0005	0.87509	Pass	1398	747	0	1	NC_005089	1190	2187	0.630386	GOOD	A	.	A	A	2187	2187	0	0	1	Pass	1387	800	0	0	NC_005089	1190	2322	0.644121	GOOD	A	.	A	A	2322	2322	0
NC_005089	1191	2134	0.612383	GOOD	T	.	T	T	2134	2134	0	0	1	Pass	1465	669	0	0	NC_005089	1191	2124	0.612227	GOOD	T	.	T	T	2124	2124	0	0	1	Pass	1402	722	0	0	NC_005089	1191	2281	0.632747	GOOD	T	.	T	T	2281	2281	0
NC_005089	1192	2177	0.624722	GOOD	C	.	C	C	2177	2177	0	0	1	Pass	1400	777	0	0	NC_005089	1192	2153	0.620586	GOOD	C	.	C	C	2153	2152	1	0.0005	0.87509	Pass	1345	807	0	1	NC_005089	1192	2335	0.647727	GOOD	C	.	C	C	2335	2335	0
NC_005089	1193	2220	0.637062	GOOD	T	.	T	T	2220	2220	0	0	1	Pass	1441	779	0	0	NC_005089	1193	2187	0.630386	GOOD	T	.	T	T	2187	2187	0	0	1	Pass	1353	834	0	0	NC_005089	1193	2328	0.645785	GOOD	T	.	T	T	2328	2327	1
NC_005089	1194	2337	0.670636	GOOD	A	.	A	A	2337	2337	0	0	1	Pass	1528	809	0	0	NC_005089	1194	2362	0.680828	GOOD	A	.	A	A	2362	2361	1	0.0004	0.87508	Pass	1512	849	1	0	NC_005089	1194	2501	0.693775	GOOD	A	.	A	A	2501	2500	1
NC_005089	1195	2286	0.656001	GOOD	G	.	G	G	2286	2286	0	0	1	Pass	1501	785	0	0	NC_005089	1195	2284	0.658346	GOOD	G	.	G	G	2284	2284	0	0	1	Pass	1482	802	0	0	NC_005089	1195	2427	0.673247	GOOD	G	.	G	G	2427	2426	1
NC_005089	1196	2208	0.633618	GOOD	G	.	G	G	2208	2206	2	0.0009	0.68758	Pass	1422	784	1	1	NC_005089	1196	2187	0.630386	GOOD	G	.	G	G	2187	2187	0	0	1	Pass	1377	810	0	0	NC_005089	1196	2378	0.659655	GOOD	G	.	G	G	2378	2378	0
NC_005089	1197	2068	0.593443	GOOD	A	.	A	A	2068	2068	0	0	1	Pass	1337	731	0	0	NC_005089	1197	2023	0.583114	GOOD	A	.	A	A	2023	2023	0	0	1	Pass	1274	749	0	0	NC_005089	1197	2202	0.610833	GOOD	A	.	A	A	2202	2202	0
NC_005089	1198	2157	0.618983	GOOD	G	.	G	G	2157	2156	1	0.0005	0.87509	Pass	1457	699	0	1	NC_005089	1198	2097	0.604444	GOOD	G	.	G	G	2097	2097	0	0	1	Pass	1392	705	0	0	NC_005089	1198	2296	0.636908	GOOD	G	.	G	G	2296	2294	2
NC_005089	1199	2214	0.63534	GOOD	C	.	C	C	2214	2213	1	0.0005	0.87508	Pass	1471	742	0	1	NC_005089	1199	2177	0.627504	GOOD	C	.	C	C	2177	2175	1	0.0005	0.87509	Pass	1397	778	1	0	NC_005089	1199	2419	0.671028	GOOD	C	.	C	C	2419	2416	3
NC_005089	1200	2335	0.670062	GOOD	T	.	T	T	2335	2335	0	0	1	Pass	1530	805	0	0	NC_005089	1200	2320	0.668722	GOOD	T	.	T	T	2320	2320	0	0	1	Pass	1467	853	0	0	NC_005089	1200	2539	0.704316	GOOD	T	.	T	T	2539	2539	0
NC_005089	1201	2410	0.691585	GOOD	A	.	A	A	2410	2410	0	0	1	Pass	1583	827	0	0	NC_005089	1201	2411	0.694952	GOOD	A	.	A	A	2411	2411	0	0	1	Pass	1520	891	0	0	NC_005089	1201	2572	0.71347	GOOD	A	.	A	A	2572	2571	1
NC_005089	1202	2597	0.745247	GOOD	T	.	T	T	2597	2597	0	0	1	Pass	1810	787	0	0	NC_005089	1202	2602	0.750007	GOOD	T	.	T	T	2602	2602	0	0	1	Pass	1754	848	0	0	NC_005089	1202	2778	0.770615	GOOD	T	.	T	T	2778	2777	1
NC_005089	1203	2661	0.763613	GOOD	A	.	A	A	2661	2661	0	0	1	Pass	1849	812	0	0	NC_005089	1203	2689	0.775084	GOOD	A	.	A	A	2689	2688	1	0.0004	0.87507	Pass	1803	885	1	0	NC_005089	1203	2836	0.786704	GOOD	A	.	A	A	2836	2836	0
NC_005089	1204	2609	0.748691	GOOD	G	.	G	G	2609	2609	0	0	1	Pass	1819	790	0	0	NC_005089	1204	2589	0.746259	GOOD	G	.	G	G	2589	2589	0	0	1	Pass	1753	836	0	0	NC_005089	1204	2742	0.760628	GOOD	G	.	G	G	2742	2742	0
NC_005089	1205	2381	0.683263	GOOD	A	.	A	A	2381	2381	0	0	1	Pass	1686	695	0	0	NC_005089	1205	2323	0.669587	GOOD	A	.	A	A	2323	2323	0	0	1	Pass	1610	713	0	0	NC_005089	1205	2467	0.684343	GOOD	A	.	A	A	2467	2466	1
NC_005089	1206	2369	0.679819	GOOD	A	.	A	A	2369	2368	1	0.0004	0.87508	Pass	1766	602	0	1	NC_005089	1206	2309	0.665552	GOOD	A	.	A	A	2309	2308	1	0.0004	0.87508	Pass	1694	614	1	0	NC_005089	1206	2457	0.681569	GOOD	A	.	A	A	2457	2457	0
NC_005089	1207	2386	0.684698	GOOD	C	.	C	C	2386	2386	0	0	1	Pass	1769	617	0	0	NC_005089	1207	2345	0.675928	GOOD	C	.	C	C	2345	2345	0	0	1	Pass	1711	634	0	0	NC_005089	1207	2495	0.692111	GOOD	C	.	C	C	2495	2492	2
NC_005089	1208	2552	0.732334	GOOD	T	.	T	T	2552	2552	0	0	1	Pass	1877	675	0	0	NC_005089	1208	2504	0.721759	GOOD	T	.	T	T	2504	2504	0	0	1	Pass	1801	703	0	0	NC_005089	1208	2652	0.735662	GOOD	T	.	T	T	2652	2651	0
NC_005089	1209	2607	0.748117	GOOD	A	.	A	A	2607	2605	2	0.0008	0.68757	Pass	1943	662	1	1	NC_005089	1209	2563	0.738765	GOOD	A	.	A	A	2563	2562	1	0.0004	0.87507	Pass	1867	695	1	0	NC_005089	1209	2701	0.749255	GOOD	A	.	A	A	2701	2700	1
NC_005089	1210	2545	0.730325	GOOD	G	.	G	G	2545	2545	0	0	1	Pass	1931	614	0	0	NC_005089	1210	2520	0.726371	GOOD	G	.	G	G	2520	2520	0	0	1	Pass	1883	637	0	0	NC_005089	1210	2655	0.736494	GOOD	G	.	G	G	2655	2655	0
NC_005089	1211	2060	0.591147	GOOD	T	.	T	T	2060	2059	1	0.0005	0.87509	Pass	1495	564	0	1	NC_005089	1211	1926	0.555155	GOOD	T	.	T	T	1926	1926	0	0	1	Pass	1360	566	0	0	NC_005089	1211	2068	0.573661	GOOD	T	.	T	T	2068	2068	0
NC_005089	1212	2257	0.647679	GOOD	A	.	A	A	2257	2256	1	0.0004	0.87508	Pass	1774	482	0	1	NC_005089	1212	2195	0.632692	GOOD	A	.	A	A	2195	2194	1	0.0005	0.87509	Pass	1702	492	1	0	NC_005089	1212	2304	0.639127	GOOD	A	.	A	A	2304	2304	0
NC_005089	1213	2464	0.707081	GOOD	C	.	C	C	2464	2462	2	0.0008	0.68758	Pass	1889	573	2	0	NC_005089	1213	2438	0.702735	GOOD	C	.	C	C	2438	2437	1	0.0004	0.87508	Pass	1815	622	1	0	NC_005089	1213	2566	0.711806	GOOD	C	.	C	C	2566	2565	1
NC_005089	1214	2405	0.69015	GOOD	C	.	C	C	2405	2405	0	0	1	Pass	1783	622	0	0	NC_005089	1214	2344	0.67564	GOOD	C	.	C	C	2344	2344	0	0	1	Pass	1694	650	0	0	NC_005089	1214	2481	0.688227	GOOD	C	.	C	C	2481	2480	1
NC_005089	1215	2434	0.698472	GOOD	G	.	G	G	2434	2431	3	0.0012	0.5	Pass	1807	624	2	1	NC_005089	1215	2372	0.683711	GOOD	G	.	G	G	2372	2368	4	0.0017	0.34365	Pass	1730	638	3	1	NC_005089	1215	2527	0.700987	GOOD	G	.	G	G	2527	2524	3
NC_005089	1216	2328	0.668054	GOOD	C	.	C	C	2328	2328	0	0	1	Pass	1696	632	0	0	NC_005089	1216	2316	0.667569	GOOD	C	.	C	C	2316	2316	0	0	1	Pass	1627	689	0	0	NC_005089	1216	2444	0.677963	GOOD	C	.	C	C	2444	2443	1
NC_005089	1217	2391	0.686132	GOOD	A	.	A	A	2391	2391	0	0	1	Pass	1713	678	0	0	NC_005089	1217	2376	0.684864	GOOD	A	.	A	A	2376	2376	0	0	1	Pass	1649	727	0	0	NC_005089	1217	2498	0.692943	GOOD	A	.	A	A	2498	2498	0
NC_005089	1218	2328	0.668054	GOOD	A	.	A	A	2328	2326	2	0.0009	0.68758	Pass	1641	685	2	0	NC_005089	1218	2314	0.666993	GOOD	A	.	A	A	2314	2311	2	0.0009	0.68758	Pass	1585	726	1	1	NC_005089	1218	2425	0.672693	GOOD	A	.	A	A	2425	2424	1
NC_005089	1219	2294	0.658297	GOOD	G	.	G	G	2294	2294	0	0	1	Pass	1666	628	0	0	NC_005089	1219	2241	0.645951	GOOD	G	.	G	G	2241	2241	0	0	1	Pass	1559	682	0	0	NC_005089	1219	2352	0.652443	GOOD	G	.	G	G	2352	2352	0
NC_005089	1220	2231	0.640218	GOOD	G	.	G	G	2231	2230	1	0.0004	0.87508	Pass	1613	617	1	0	NC_005089	1220	2147	0.618856	GOOD	G	.	G	G	2147	2147	0	0	1	Pass	1498	649	0	0	NC_005089	1220	2334	0.647449	GOOD	G	.	G	G	2334	2334	0
NC_005089	1221	2253	0.646531	GOOD	G	.	G	G	2253	2250	1	0.0004	0.87508	Pass	1616	634	1	0	NC_005089	1221	2188	0.630674	GOOD	G	.	G	G	2188	2188	0	0	1	Pass	1519	669	0	0	NC_005089	1221	2361	0.654939	GOOD	G	.	G	G	2361	2361	0
NC_005089	1222	2202	0.631896	GOOD	A	.	A	A	2202	2202	0	0	1	Pass	1487	715	0	0	NC_005089	1222	2158	0.622027	GOOD	A	.	A	A	2158	2158	0	0	1	Pass	1391	767	0	0	NC_005089	1222	2348	0.651333	GOOD	A	.	A	A	2348	2347	1
NC_005089	1223	2333	0.669489	GOOD	A	.	A	A	2333	2332	1	0.0004	0.87508	Pass	1612	720	1	0	NC_005089	1223	2268	0.653734	GOOD	A	.	A	A	2268	2268	0	0	1	Pass	1501	767	0	0	NC_005089	1223	2417	0.670473	GOOD	A	.	A	A	2417	2417	0
NC_005089	1224	2369	0.679819	GOOD	A	.	A	A	2369	2367	2	0.0008	0.68758	Pass	1663	704	2	0	NC_005089	1224	2321	0.669011	GOOD	A	.	A	A	2321	2321	0	0	1	Pass	1561	760	0	0	NC_005089	1224	2470	0.685176	GOOD	A	.	A	A	2470	2469	1
NC_005089	1225	2446	0.701916	GOOD	G	.	G	G	2446	2446	0	0	1	Pass	1712	734	0	0	NC_005089	1225	2358	0.679675	GOOD	G	.	G	G	2358	2358	0	0	1	Pass	1585	773	0	0	NC_005089	1225	2501	0.693775	GOOD	G	.	G	G	2501	2501	0
NC_005089	1226	2331	0.668915	GOOD	A	.	A	A	2331	2331	0	0	1	Pass	1595	736	0	0	NC_005089	1226	2262	0.652004	GOOD	A	.	A	A	2262	2262	0	0	1	Pass	1466	796	0	0	NC_005089	1226	2414	0.669641	GOOD	A	.	A	A	2414	2414	0
NC_005089	1227	2346	0.673219	GOOD	T	.	T	T	2346	2346	0	0	1	Pass	1685	661	0	0	NC_005089	1227	2238	0.645086	GOOD	T	.	T	T	2238	2238	0	0	1	Pass	1523	715	0	0	NC_005089	1227	2431	0.674357	GOOD	T	.	T	T	2431	2429	2
NC_005089	1228	2453	0.703924	GOOD	G	.	G	G	2453	2453	0	0	1	Pass	1761	692	0	0	NC_005089	1228	2399	0.691493	GOOD	G	.	G	G	2399	2399	0	0	1	Pass	1661	738	0	0	NC_005089	1228	2527	0.700987	GOOD	G	.	G	G	2527	2527	0
NC_005089	1229	2295	0.658584	GOOD	A	.	A	A	2295	2295	0	0	1	Pass	1624	671	0	0	NC_005089	1229	2290	0.660075	GOOD	A	.	A	A	2290	2289	1	0.0004	0.87508	Pass	1550	739	1	0	NC_005089	1229	2376	0.6591	GOOD	A	.	A	A	2376	2376	0
NC_005089	1230	2360	0.677237	GOOD	A	.	A	A	2360	2360	0	0	1	Pass	1651	709	0	0	NC_005089	1230	2299	0.662669	GOOD	A	.	A	A	2299	2298	1	0.0004	0.87508	Pass	1526	772	0	1	NC_005089	1230	2461	0.682679	GOOD	A	.	A	A	2461	2461	0
NC_005089	1231	2375	0.681541	GOOD	A	.	A	A	2375	2374	1	0.0004	0.87508	Pass	1661	713	1	0	NC_005089	1231	2314	0.666993	GOOD	A	.	A	A	2314	2314	0	0	1	Pass	1561	753	0	0	NC_005089	1231	2437	0.676021	GOOD	A	.	A	A	2437	2437	0
NC_005089	1232	2255	0.647105	GOOD	G	.	G	G	2255	2254	1	0.0004	0.87508	Pass	1663	591	1	0	NC_005089	1232	2232	0.643357	GOOD	G	.	G	G	2232	2232	0	0	1	Pass	1560	672	0	0	NC_005089	1232	2321	0.643843	GOOD	G	.	G	G	2321	2321	0
NC_005089	1233	2127	0.610374	GOOD	A	.	A	A	2127	2127	0	0	1	Pass	1596	531	0	0	NC_005089	1233	2104	0.606462	GOOD	A	.	A	A	2104	2104	0	0	1	Pass	1480	624	0	0	NC_005089	1233	2152	0.596963	GOOD	A	.	A	A	2152	2152	0
NC_005089	1234	2312	0.663462	GOOD	C	.	C	C	2312	2310	2	0.0009	0.68758	Pass	1673	637	1	1	NC_005089	1234	2257	0.650563	GOOD	C	.	C	C	2257	2256	1	0.0004	0.87508	Pass	1557	699	1	0	NC_005089	1234	2373	0.658268	GOOD	C	.	C	C	2373	2373	0
NC_005089	1235	2488	0.713968	GOOD	T	.	T	T	2488	2488	0	0	1	Pass	1723	765	0	0	NC_005089	1235	2425	0.698988	GOOD	T	.	T	T	2425	2425	0	0	1	Pass	1621	804	0	0	NC_005089	1235	2503	0.69433	GOOD	T	.	T	T	2503	2500	2
NC_005089	1236	2482	0.712246	GOOD	A	.	A	A	2482	2481	1	0.0004	0.87508	Pass	1731	750	0	1	NC_005089	1236	2464	0.710229	GOOD	A	.	A	A	2464	2464	0	0	1	Pass	1650	814	0	0	NC_005089	1236	2546	0.706258	GOOD	A	.	A	A	2546	2546	0
NC_005089	1237	2324	0.666906	GOOD	A	.	A	A	2324	2324	0	0	1	Pass	1676	648	0	0	NC_005089	1237	2312	0.666416	GOOD	A	.	A	A	2312	2312	0	0	1	Pass	1614	698	0	0	NC_005089	1237	2435	0.675467	GOOD	A	.	A	A	2435	2435	0
NC_005089	1238	2207	0.633331	GOOD	T	.	T	T	2207	2207	0	0	1	Pass	1640	567	0	0	NC_005089	1238	2184	0.629521	GOOD	T	.	T	T	2184	2183	1	0.0005	0.87509	Pass	1560	623	0	1	NC_005089	1238	2274	0.630805	GOOD	T	.	T	T	2274	2274	0
NC_005089	1239	2643	0.758448	GOOD	T	.	T	T	2643	2641	1	0.0004	0.87507	Pass	1982	659	0	1	NC_005089	1239	2571	0.741071	GOOD	T	.	T	T	2571	2570	1	0.0004	0.87507	Pass	1882	688	1	0	NC_005089	1239	2758	0.765067	GOOD	T	.	T	T	2758	2757	1
NC_005089	1240	2702	0.775378	GOOD	A	.	A	A	2702	2702	0	0	1	Pass	1965	737	0	0	NC_005089	1240	2705	0.779696	GOOD	A	.	A	A	2705	2705	0	0	1	Pass	1916	789	0	0	NC_005089	1240	2802	0.777272	GOOD	A	.	A	A	2802	2802	0
NC_005089	1241	2479	0.711385	GOOD	A	.	A	A	2479	2478	1	0.0004	0.87508	Pass	1693	785	1	0	NC_005089	1241	2477	0.713976	GOOD	A	.	A	A	2477	2477	0	0	1	Pass	1636	841	0	0	NC_005089	1241	2576	0.71458	GOOD	A	.	A	A	2576	2576	0
NC_005089	1242	2356	0.676089	GOOD	A	.	A	A	2356	2355	1	0.0004	0.87508	Pass	1658	697	1	0	NC_005089	1242	2376	0.684864	GOOD	A	.	A	A	2376	2376	0	0	1	Pass	1619	757	0	0	NC_005089	1242	2471	0.685453	GOOD	A	.	A	A	2471	2470	1
NC_005089	1243	2379	0.682689	GOOD	A	.	A	A	2379	2379	0	0	1	Pass	1689	690	0	0	NC_005089	1243	2356	0.679099	GOOD	A	.	A	A	2356	2355	1	0.0004	0.87508	Pass	1611	744	1	0	NC_005089	1243	2485	0.689337	GOOD	A	.	A	A	2485	2483	2
NC_005089	1244	2341	0.671784	GOOD	G	.	G	G	2341	2340	1	0.0004	0.87508	Pass	1651	689	1	0	NC_005089	1244	2331	0.671893	GOOD	G	.	G	G	2331	2331	0	0	1	Pass	1596	735	0	0	NC_005089	1244	2412	0.669086	GOOD	G	.	G	G	2412	2412	0
NC_005089	1245	1405	0.403185	GOOD	T	.	T	T	1405	1405	0	0	1	Pass	705	700	0	0	NC_005089	1245	1430	0.412187	GOOD	T	.	T	T	1430	1429	1	0.0007	0.75009	Pass	675	754	1	0	NC_005089	1245	1473	0.408609	GOOD	T	.	T	T	1473	1472	1
NC_005089	1246	1700	0.48784	GOOD	A	.	A	A	1700	1700	0	0	1	Pass	947	753	0	0	NC_005089	1246	1669	0.481076	GOOD	A	.	A	A	1669	1669	0	0	1	Pass	893	776	0	0	NC_005089	1246	1777	0.492938	GOOD	A	.	A	A	1777	1777	0
NC_005089	1247	2079	0.596599	GOOD	A	.	A	A	2079	2079	0	0	1	Pass	1272	807	0	0	NC_005089	1247	2097	0.604444	GOOD	A	.	A	A	2097	2097	0	0	1	Pass	1248	849	0	0	NC_005089	1247	2175	0.603343	GOOD	A	.	A	A	2175	2175	0
NC_005089	1248	2088	0.599182	GOOD	G	.	G	G	2088	2088	0	0	1	Pass	1401	687	0	0	NC_005089	1248	2101	0.605597	GOOD	G	.	G	G	2101	2101	0	0	1	Pass	1365	736	0	0	NC_005089	1248	2251	0.624425	GOOD	G	.	G	G	2251	2251	0
NC_005089	1249	2221	0.637348	GOOD	A	.	A	A	2221	2221	0	0	1	Pass	1517	704	0	0	NC_005089	1249	2188	0.630674	GOOD	A	.	A	A	2188	2187	1	0.0005	0.87509	Pass	1445	742	1	0	NC_005089	1249	2325	0.644953	GOOD	A	.	A	A	2325	2325	0
NC_005089	1250	2270	0.65141	GOOD	A	.	A	A	2270	2269	1	0.0004	0.87508	Pass	1598	671	1	0	NC_005089	1250	2270	0.65431	GOOD	A	.	A	A	2270	2268	2	0.0009	0.68758	Pass	1534	734	2	0	NC_005089	1250	2387	0.662152	GOOD	A	.	A	A	2387	2385	1
NC_005089	1251	2306	0.66174	GOOD	C	.	C	C	2306	2306	0	0	1	Pass	1570	736	0	0	NC_005089	1251	2315	0.667281	GOOD	C	.	C	C	2315	2315	0	0	1	Pass	1536	779	0	0	NC_005089	1251	2409	0.668254	GOOD	C	.	C	C	2409	2408	1
NC_005089	1252	2432	0.697898	GOOD	A	.	A	A	2432	2431	1	0.0004	0.87508	Pass	1695	736	1	0	NC_005089	1252	2400	0.691782	GOOD	A	.	A	A	2400	2400	0	0	1	Pass	1641	759	0	0	NC_005089	1252	2467	0.684343	GOOD	A	.	A	A	2467	2467	0
NC_005089	1253	2374	0.681254	GOOD	A	.	A	A	2374	2374	0	0	1	Pass	1672	702	0	0	NC_005089	1253	2332	0.672181	GOOD	A	.	A	A	2332	2331	1	0.0004	0.87508	Pass	1571	760	1	0	NC_005089	1253	2471	0.685453	GOOD	A	.	A	A	2471	2470	1
NC_005089	1254	2223	0.637922	GOOD	G	.	G	G	2223	2223	0	0	1	Pass	1616	607	0	0	NC_005089	1254	2172	0.626062	GOOD	G	.	G	G	2172	2172	0	0	1	Pass	1519	653	0	0	NC_005089	1254	2291	0.635521	GOOD	G	.	G	G	2291	2290	1
NC_005089	1255	2231	0.640218	GOOD	C	.	C	C	2231	2231	0	0	1	Pass	1544	687	0	0	NC_005089	1255	2239	0.645375	GOOD	C	.	C	C	2239	2237	1	0.0004	0.87508	Pass	1527	710	1	0	NC_005089	1255	2322	0.644121	GOOD	C	.	C	C	2322	2320	2
NC_005089	1256	2337	0.670636	GOOD	A	.	A	A	2337	2337	0	0	1	Pass	1639	698	0	0	NC_005089	1256	2336	0.673334	GOOD	A	.	A	A	2336	2336	0	0	1	Pass	1606	730	0	0	NC_005089	1256	2481	0.688227	GOOD	A	.	A	A	2481	2481	0
NC_005089	1257	2256	0.647392	GOOD	A	.	A	A	2256	2256	0	0	1	Pass	1597	659	0	0	NC_005089	1257	2266	0.653157	GOOD	A	.	A	A	2266	2266	0	0	1	Pass	1560	706	0	0	NC_005089	1257	2391	0.663261	GOOD	A	.	A	A	2391	2390	1
NC_005089	1258	2141	0.614391	GOOD	A	.	A	A	2141	2140	1	0.0005	0.87509	Pass	1490	650	1	0	NC_005089	1258	2178	0.627792	GOOD	A	.	A	A	2178	2178	0	0	1	Pass	1477	701	0	0	NC_005089	1258	2271	0.629973	GOOD	A	.	A	A	2271	2271	0
NC_005089	1259	2097	0.601765	GOOD	G	.	G	G	2097	2096	1	0.0005	0.87509	Pass	1523	573	1	0	NC_005089	1259	2097	0.604444	GOOD	G	.	G	G	2097	2097	0	0	1	Pass	1465	632	0	0	NC_005089	1259	2238	0.620819	GOOD	G	.	G	G	2238	2238	0
NC_005089	1260	2062	0.591721	GOOD	A	.	A	A	2062	2062	0	0	1	Pass	1448	614	0	0	NC_005089	1260	2074	0.597815	GOOD	A	.	A	A	2074	2074	0	0	1	Pass	1415	659	0	0	NC_005089	1260	2167	0.601124	GOOD	A	.	A	A	2167	2165	1
NC_005089	1261	2036	0.58426	GOOD	T	.	T	T	2036	2036	0	0	1	Pass	1505	531	0	0	NC_005089	1261	2057	0.592915	GOOD	T	.	T	T	2057	2056	1	0.0005	0.87509	Pass	1461	595	1	0	NC_005089	1261	2055	0.570055	GOOD	T	.	T	T	2055	2055	0
NC_005089	1262	2292	0.657723	GOOD	T	.	T	T	2292	2291	1	0.0004	0.87508	Pass	1697	594	1	0	NC_005089	1262	2250	0.648545	GOOD	T	.	T	T	2250	2250	0	0	1	Pass	1608	642	0	0	NC_005089	1262	2363	0.655494	GOOD	T	.	T	T	2363	2363	0
NC_005089	1263	2385	0.684411	GOOD	A	.	A	A	2385	2385	0	0	1	Pass	1747	638	0	0	NC_005089	1263	2352	0.677946	GOOD	A	.	A	A	2352	2352	0	0	1	Pass	1670	682	0	0	NC_005089	1263	2430	0.67408	GOOD	A	.	A	A	2430	2430	0
NC_005089	1264	2145	0.615539	GOOD	A	.	A	A	2145	2145	0	0	1	Pass	1635	510	0	0	NC_005089	1264	2110	0.608191	GOOD	A	.	A	A	2110	2110	0	0	1	Pass	1570	540	0	0	NC_005089	1264	2193	0.608336	GOOD	A	.	A	A	2193	2193	0
NC_005089	1265	2054	0.589425	GOOD	A	.	A	A	2054	2053	1	0.0005	0.87509	Pass	1684	369	1	0	NC_005089	1265	2048	0.59032	GOOD	A	.	A	A	2048	2048	0	0	1	Pass	1629	419	0	0	NC_005089	1265	2110	0.585312	GOOD	A	.	A	A	2110	2110	0
NC_005089	1266	2153	0.617835	GOOD	C	.	C	C	2153	2153	0	0	1	Pass	1529	624	0	0	NC_005089	1266	2130	0.613956	GOOD	C	.	C	C	2130	2130	0	0	1	Pass	1475	655	0	0	NC_005089	1266	2191	0.607781	GOOD	C	.	C	C	2191	2191	0
NC_005089	1267	2066	0.592869	GOOD	C	.	C	C	2066	2066	0	0	1	Pass	1472	594	0	0	NC_005089	1267	2075	0.598103	GOOD	C	.	C	C	2075	2074	1	0.0005	0.87509	Pass	1429	645	0	1	NC_005089	1267	2164	0.600292	GOOD	C	.	C	C	2164	2163	1
NC_005089	1268	2085	0.598321	GOOD	T	.	T	T	2085	2084	1	0.0005	0.87509	Pass	1513	571	1	0	NC_005089	1268	2081	0.599832	GOOD	T	.	T	T	2081	2081	0	0	1	Pass	1467	614	0	0	NC_005089	1268	2165	0.600569	GOOD	T	.	T	T	2165	2165	0
NC_005089	1269	2209	0.633905	GOOD	T	.	T	T	2209	2209	0	0	1	Pass	1613	596	0	0	NC_005089	1269	2211	0.637304	GOOD	T	.	T	T	2211	2211	0	0	1	Pass	1571	640	0	0	NC_005089	1269	2313	0.641624	GOOD	T	.	T	T	2313	2313	0
NC_005089	1270	2257	0.647679	GOOD	G	.	G	G	2257	2257	0	0	1	Pass	1686	571	0	0	NC_005089	1270	2262	0.652004	GOOD	G	.	G	G	2262	2262	0	0	1	Pass	1652	610	0	0	NC_005089	1270	2372	0.657991	GOOD	G	.	G	G	2372	2372	0
NC_005089	1271	1772	0.508501	GOOD	T	.	T	T	1772	1772	0	0	1	Pass	1320	452	0	0	NC_005089	1271	1749	0.504136	GOOD	T	.	T	T	1749	1749	0	0	1	Pass	1270	479	0	0	NC_005089	1271	1807	0.50126	GOOD	T	.	T	T	1807	1805	1
NC_005089	1272	1712	0.491283	GOOD	A	.	A	A	1712	1711	1	0.0006	0.75007	Pass	1421	290	1	0	NC_005089	1272	1751	0.504712	GOOD	A	.	A	A	1751	1751	0	0	1	Pass	1403	348	0	0	NC_005089	1272	1807	0.50126	GOOD	A	.	A	A	1807	1807	0
NC_005089	1273	2428	0.69675	GOOD	C	.	C	C	2428	2428	0	0	1	Pass	1854	574	0	0	NC_005089	1273	2421	0.697835	GOOD	C	.	C	C	2421	2421	0	0	1	Pass	1800	621	0	0	NC_005089	1273	2517	0.698213	GOOD	C	.	C	C	2517	2516	1
NC_005089	1274	2113	0.606356	GOOD	C	.	C	C	2113	2111	2	0.0009	0.68759	Pass	1509	602	1	1	NC_005089	1274	2159	0.622315	GOOD	C	.	C	C	2159	2156	2	0.0009	0.68759	Pass	1501	655	1	1	NC_005089	1274	2245	0.622761	GOOD	C	.	C	C	2245	2243	1
NC_005089	1275	2171	0.623	GOOD	T	.	T	T	2171	2171	0	0	1	Pass	1560	611	0	0	NC_005089	1275	2198	0.633557	GOOD	T	.	T	T	2198	2197	1	0.0005	0.87509	Pass	1535	662	1	0	NC_005089	1275	2256	0.625812	GOOD	T	.	T	T	2256	2255	1
NC_005089	1276	2235	0.641366	GOOD	T	.	T	T	2235	2235	0	0	1	Pass	1631	604	0	0	NC_005089	1276	2243	0.646528	GOOD	T	.	T	T	2243	2243	0	0	1	Pass	1587	656	0	0	NC_005089	1276	2306	0.639682	GOOD	T	.	T	T	2306	2306	0
NC_005089	1277	2310	0.662888	GOOD	T	.	T	T	2310	2310	0	0	1	Pass	1684	626	0	0	NC_005089	1277	2264	0.652581	GOOD	T	.	T	T	2264	2263	1	0.0004	0.87508	Pass	1614	649	1	0	NC_005089	1277	2344	0.650223	GOOD	T	.	T	T	2344	2344	0
NC_005089	1278	2486	0.713394	GOOD	T	.	T	T	2486	2485	1	0.0004	0.87508	Pass	1680	805	0	1	NC_005089	1278	2437	0.702447	GOOD	T	.	T	T	2437	2436	1	0.0004	0.87508	Pass	1616	820	0	1	NC_005089	1278	2553	0.7082	GOOD	T	.	T	T	2553	2552	1
NC_005089	1279	2336	0.670349	GOOD	G	.	G	G	2336	2335	1	0.0004	0.87508	Pass	1673	662	1	0	NC_005089	1279	2253	0.64941	GOOD	G	.	G	G	2253	2251	2	0.0009	0.68758	Pass	1548	703	1	1	NC_005089	1279	2428	0.673525	GOOD	G	.	G	G	2428	2427	1
NC_005089	1280	2248	0.645097	GOOD	C	.	C	C	2248	2248	0	0	1	Pass	1587	661	0	0	NC_005089	1280	2233	0.643645	GOOD	C	.	C	C	2233	2231	1	0.0004	0.87508	Pass	1533	698	0	1	NC_005089	1280	2313	0.641624	GOOD	C	.	C	C	2313	2313	0
NC_005089	1281	2781	0.798049	GOOD	A	.	A	A	2781	2781	0	0	1	Pass	1945	836	0	0	NC_005089	1281	2685	0.773931	GOOD	A	.	A	A	2685	2685	0	0	1	Pass	1830	855	0	0	NC_005089	1281	2826	0.78393	GOOD	A	.	A	A	2826	2826	0
NC_005089	1282	2689	0.771648	GOOD	T	.	T	T	2689	2689	0	0	1	Pass	1902	787	0	0	NC_005089	1282	2642	0.761536	GOOD	T	.	T	T	2642	2641	1	0.0004	0.87507	Pass	1801	840	1	0	NC_005089	1282	2759	0.765344	GOOD	T	.	T	T	2759	2759	0
NC_005089	1283	2441	0.700481	GOOD	A	.	A	A	2441	2441	0	0	1	Pass	1651	790	0	0	NC_005089	1283	2409	0.694376	GOOD	A	.	A	A	2409	2409	0	0	1	Pass	1585	824	0	0	NC_005089	1283	2492	0.691278	GOOD	A	.	A	A	2492	2492	0
NC_005089	1284	2370	0.680106	GOOD	A	.	A	A	2370	2370	0	0	1	Pass	1624	746	0	0	NC_005089	1284	2381	0.686305	GOOD	A	.	A	A	2381	2381	0	0	1	Pass	1573	808	0	0	NC_005089	1284	2456	0.681292	GOOD	A	.	A	A	2456	2456	0
NC_005089	1285	2262	0.649114	GOOD	T	.	T	T	2262	2262	0	0	1	Pass	1549	713	0	0	NC_005089	1285	2264	0.652581	GOOD	T	.	T	T	2264	2264	0	0	1	Pass	1512	752	0	0	NC_005089	1285	2348	0.651333	GOOD	T	.	T	T	2348	2345	2
NC_005089	1286	2222	0.637635	GOOD	G	.	G	G	2222	2222	0	0	1	Pass	1482	740	0	0	NC_005089	1286	2218	0.639322	GOOD	G	.	G	G	2218	2217	1	0.0005	0.87508	Pass	1425	792	0	1	NC_005089	1286	2286	0.634134	GOOD	G	.	G	G	2286	2286	0
NC_005089	1287	1937	0.555851	GOOD	A	.	A	A	1937	1937	0	0	1	Pass	1359	578	0	0	NC_005089	1287	1972	0.568414	GOOD	A	.	A	A	1972	1972	0	0	1	Pass	1336	636	0	0	NC_005089	1287	2037	0.565062	GOOD	A	.	A	A	2037	2036	1
NC_005089	1288	1974	0.566468	GOOD	A	.	A	A	1974	1973	1	0.0005	0.75006	Pass	1451	522	0	1	NC_005089	1288	1983	0.571585	GOOD	A	.	A	A	1983	1983	0	0	1	Pass	1401	582	0	0	NC_005089	1288	2011	0.557849	GOOD	A	.	A	A	2011	2010	1
NC_005089	1289	2097	0.601765	GOOD	C	.	C	C	2097	2096	1	0.0005	0.87509	Pass	1454	642	1	0	NC_005089	1289	2097	0.604444	GOOD	C	.	C	C	2097	2097	0	0	1	Pass	1407	690	0	0	NC_005089	1289	2097	0.581706	GOOD	C	.	C	C	2097	2097	0
NC_005089	1290	2182	0.626157	GOOD	T	.	T	T	2182	2182	0	0	1	Pass	1431	751	0	0	NC_005089	1290	2128	0.61338	GOOD	T	.	T	T	2128	2128	0	0	1	Pass	1355	773	0	0	NC_005089	1290	2189	0.607226	GOOD	T	.	T	T	2189	2189	0
NC_005089	1291	2212	0.634766	GOOD	A	.	A	A	2212	2212	0	0	1	Pass	1468	744	0	0	NC_005089	1291	2168	0.624909	GOOD	A	.	A	A	2168	2167	1	0.0005	0.87509	Pass	1394	773	1	0	NC_005089	1291	2295	0.636631	GOOD	A	.	A	A	2295	2295	0
NC_005089	1292	2124	0.609513	GOOD	A	.	A	A	2124	2124	0	0	1	Pass	1448	676	0	0	NC_005089	1292	2071	0.59695	GOOD	A	.	A	A	2071	2070	1	0.0005	0.87509	Pass	1387	683	1	0	NC_005089	1292	2135	0.592247	GOOD	A	.	A	A	2135	2134	1
NC_005089	1293	2035	0.583973	GOOD	C	.	C	C	2035	2035	0	0	1	Pass	1455	580	0	0	NC_005089	1293	1961	0.565243	GOOD	C	.	C	C	1961	1961	0	0	1	Pass	1390	571	0	0	NC_005089	1293	2058	0.570887	GOOD	C	.	C	C	2058	2058	0
NC_005089	1294	2177	0.624722	GOOD	T	.	T	T	2177	2177	0	0	1	Pass	1481	696	0	0	NC_005089	1294	2114	0.609344	GOOD	T	.	T	T	2114	2114	0	0	1	Pass	1419	695	0	0	NC_005089	1294	2188	0.606949	GOOD	T	.	T	T	2188	2187	1
NC_005089	1295	2236	0.641653	GOOD	A	.	A	A	2236	2236	0	0	1	Pass	1534	702	0	0	NC_005089	1295	2216	0.638745	GOOD	A	.	A	A	2216	2216	0	0	1	Pass	1500	716	0	0	NC_005089	1295	2282	0.633025	GOOD	A	.	A	A	2282	2282	0
NC_005089	1296	2113	0.606356	GOOD	G	.	G	G	2113	2113	0	0	1	Pass	1502	611	0	0	NC_005089	1296	2138	0.616262	GOOD	G	.	G	G	2138	2135	3	0.0014	0.5	Pass	1502	633	2	1	NC_005089	1296	2183	0.605562	GOOD	G	.	G	G	2183	2181	1
NC_005089	1297	2174	0.623861	GOOD	A	.	A	A	2174	2174	0	0	1	Pass	1479	695	0	0	NC_005089	1297	2114	0.609344	GOOD	A	.	A	A	2114	2114	0	0	1	Pass	1420	694	0	0	NC_005089	1297	2186	0.606394	GOOD	A	.	A	A	2186	2186	0
NC_005089	1298	2226	0.638783	GOOD	A	.	A	A	2226	2226	0	0	1	Pass	1435	791	0	0	NC_005089	1298	2196	0.63298	GOOD	A	.	A	A	2196	2196	0	0	1	Pass	1410	786	0	0	NC_005089	1298	2250	0.624148	GOOD	A	.	A	A	2250	2250	0
NC_005089	1299	1914	0.54925	GOOD	A	.	A	A	1914	1914	0	0	1	Pass	1421	493	0	0	NC_005089	1299	1918	0.552849	GOOD	A	.	A	A	1918	1918	0	0	1	Pass	1415	503	0	0	NC_005089	1299	1983	0.550082	GOOD	A	.	A	A	1983	1983	0
NC_005089	1300	1805	0.517971	GOOD	A	.	A	A	1805	1805	0	0	1	Pass	1364	441	0	0	NC_005089	1300	1793	0.516819	GOOD	A	.	A	A	1793	1792	1	0.0006	0.75007	Pass	1353	439	0	1	NC_005089	1300	1855	0.514575	GOOD	A	.	A	A	1855	1855	0
NC_005089	1301	1984	0.569338	GOOD	C	.	C	C	1984	1984	0	0	1	Pass	1385	599	0	0	NC_005089	1301	1943	0.560055	GOOD	C	.	C	C	1943	1943	0	0	1	Pass	1367	576	0	0	NC_005089	1301	2026	0.56201	GOOD	C	.	C	C	2026	2026	0
NC_005089	1302	1900	0.545233	GOOD	T	.	T	T	1900	1900	0	0	1	Pass	1320	580	0	0	NC_005089	1302	1807	0.520854	GOOD	T	.	T	T	1807	1807	0	0	1	Pass	1284	523	0	0	NC_005089	1302	1915	0.531219	GOOD	T	.	T	T	1915	1915	0
NC_005089	1303	1912	0.548676	GOOD	T	.	T	T	1912	1912	0	0	1	Pass	1343	569	0	0	NC_005089	1303	1891	0.545066	GOOD	T	.	T	T	1891	1891	0	0	1	Pass	1338	553	0	0	NC_005089	1303	1937	0.537322	GOOD	T	.	T	T	1937	1937	0
NC_005089	1304	2095	0.601191	GOOD	C	.	C	C	2095	2095	0	0	1	Pass	1372	723	0	0	NC_005089	1304	2054	0.59205	GOOD	C	.	C	C	2054	2054	0	0	1	Pass	1346	708	0	0	NC_005089	1304	2111	0.585589	GOOD	C	.	C	C	2111	2111	0
NC_005089	1305	2277	0.653418	GOOD	T	.	T	T	2277	2277	0	0	1	Pass	1412	865	0	0	NC_005089	1305	2181	0.628657	GOOD	T	.	T	T	2181	2181	0	0	1	Pass	1377	804	0	0	NC_005089	1305	2293	0.636076	GOOD	T	.	T	T	2293	2293	0
NC_005089	1306	2094	0.600904	GOOD	A	.	A	A	2094	2094	0	0	1	Pass	1434	660	0	0	NC_005089	1306	2101	0.605597	GOOD	A	.	A	A	2101	2101	0	0	1	Pass	1420	681	0	0	NC_005089	1306	2139	0.593357	GOOD	A	.	A	A	2139	2139	0
NC_005089	1307	2259	0.648253	GOOD	A	.	A	A	2259	2258	1	0.0004	0.87508	Pass	1672	586	0	1	NC_005089	1307	2221	0.640186	GOOD	A	.	A	A	2221	2220	1	0.0005	0.87508	Pass	1628	592	1	0	NC_005089	1307	2321	0.643843	GOOD	A	.	A	A	2321	2321	0
NC_005089	1308	2084	0.598034	GOOD	C	.	C	C	2084	2084	0	0	1	Pass	1441	643	0	0	NC_005089	1308	2079	0.599256	GOOD	C	.	C	C	2079	2079	0	0	1	Pass	1438	641	0	0	NC_005089	1308	2110	0.585312	GOOD	C	.	C	C	2110	2109	1
NC_005089	1309	2119	0.608078	GOOD	T	.	T	T	2119	2118	1	0.0005	0.87509	Pass	1484	634	0	1	NC_005089	1309	2090	0.602427	GOOD	T	.	T	T	2090	2090	0	0	1	Pass	1464	626	0	0	NC_005089	1309	2204	0.611387	GOOD	T	.	T	T	2204	2201	2
NC_005089	1310	2203	0.632183	GOOD	A	.	A	A	2203	2203	0	0	1	Pass	1401	802	0	0	NC_005089	1310	2207	0.636151	GOOD	A	.	A	A	2207	2206	1	0.0005	0.87508	Pass	1434	772	1	0	NC_005089	1310	2228	0.618045	GOOD	A	.	A	A	2228	2227	1
NC_005089	1311	2142	0.614678	GOOD	A	.	A	A	2142	2142	0	0	1	Pass	1345	797	0	0	NC_005089	1311	2181	0.628657	GOOD	A	.	A	A	2181	2181	0	0	1	Pass	1385	796	0	0	NC_005089	1311	2195	0.608891	GOOD	A	.	A	A	2195	2195	0
NC_005089	1312	2275	0.652845	GOOD	A	.	A	A	2275	2275	0	0	1	Pass	1385	890	0	0	NC_005089	1312	2287	0.65921	GOOD	A	.	A	A	2287	2287	0	0	1	Pass	1407	880	0	0	NC_005089	1312	2283	0.633302	GOOD	A	.	A	A	2283	2283	0
NC_005089	1313	2232	0.640505	GOOD	A	.	A	A	2232	2232	0	0	1	Pass	1395	837	0	0	NC_005089	1313	2226	0.641627	GOOD	A	.	A	A	2226	2224	2	0.0009	0.68758	Pass	1387	837	2	0	NC_005089	1313	2300	0.638018	GOOD	A	.	A	A	2300	2299	1
NC_005089	1314	2006	0.575651	GOOD	G	.	G	G	2006	2005	1	0.0005	0.87509	Pass	1229	776	0	1	NC_005089	1314	2028	0.584555	GOOD	G	.	G	G	2028	2028	0	0	1	Pass	1255	773	0	0	NC_005089	1314	2086	0.578654	GOOD	G	.	G	G	2086	2086	0
NC_005089	1315	2131	0.611522	GOOD	A	.	A	A	2131	2131	0	0	1	Pass	1265	866	0	0	NC_005089	1315	2147	0.618856	GOOD	A	.	A	A	2147	2146	1	0.0005	0.87509	Pass	1287	859	1	0	NC_005089	1315	2158	0.598627	GOOD	A	.	A	A	2158	2158	0
NC_005089	1316	2109	0.605208	GOOD	A	.	A	A	2109	2109	0	0	1	Pass	1279	830	0	0	NC_005089	1316	2129	0.613668	GOOD	A	.	A	A	2129	2129	0	0	1	Pass	1312	817	0	0	NC_005089	1316	2182	0.605285	GOOD	A	.	A	A	2182	2182	0
NC_005089	1317	2099	0.602339	GOOD	T	.	T	T	2099	2096	3	0.0014	0.5	Pass	1322	774	2	1	NC_005089	1317	2107	0.607327	GOOD	T	.	T	T	2107	2106	1	0.0005	0.87509	Pass	1327	779	1	0	NC_005089	1317	2157	0.59835	GOOD	T	.	T	T	2157	2157	0
NC_005089	1318	1972	0.565894	GOOD	T	.	T	T	1972	1972	0	0	1	Pass	1301	671	0	0	NC_005089	1318	1965	0.566396	GOOD	T	.	T	T	1965	1964	1	0.0005	0.75006	Pass	1285	679	0	1	NC_005089	1318	2036	0.564784	GOOD	T	.	T	T	2036	2036	0
NC_005089	1319	1960	0.562451	GOOD	A	.	A	A	1960	1957	3	0.0015	0.3124	Pass	1336	621	2	1	NC_005089	1319	1977	0.569855	GOOD	A	.	A	A	1977	1977	0	0	1	Pass	1349	628	0	0	NC_005089	1319	2030	0.56312	GOOD	A	.	A	A	2030	2030	0
NC_005089	1320	2100	0.602626	GOOD	C	.	C	C	2100	2100	0	0	1	Pass	1342	758	0	0	NC_005089	1320	2047	0.590032	GOOD	C	.	C	C	2047	2047	0	0	1	Pass	1306	741	0	0	NC_005089	1320	2148	0.595853	GOOD	C	.	C	C	2148	2148	0
NC_005089	1321	2068	0.593443	GOOD	A	.	A	A	2068	2068	0	0	1	Pass	1319	749	0	0	NC_005089	1321	2063	0.594644	GOOD	A	.	A	A	2063	2063	0	0	1	Pass	1325	738	0	0	NC_005089	1321	2103	0.58337	GOOD	A	.	A	A	2103	2103	0
NC_005089	1322	1941	0.556998	GOOD	G	.	G	G	1941	1939	2	0.001	0.5	Pass	1231	708	2	0	NC_005089	1322	1875	0.540454	GOOD	G	.	G	G	1875	1874	1	0.0005	0.75007	Pass	1203	671	0	1	NC_005089	1322	1973	0.547308	GOOD	G	.	G	G	1973	1971	2
NC_005089	1323	1936	0.555564	GOOD	C	.	C	C	1936	1936	0	0	1	Pass	1246	690	0	0	NC_005089	1323	1893	0.545643	GOOD	C	.	C	C	1893	1892	1	0.0005	0.75007	Pass	1227	665	1	0	NC_005089	1323	1963	0.544534	GOOD	C	.	C	C	1963	1963	0
NC_005089	1324	2092	0.60033	GOOD	T	.	T	T	2092	2092	0	0	1	Pass	1282	810	0	0	NC_005089	1324	2002	0.577061	GOOD	T	.	T	T	2002	2002	0	0	1	Pass	1230	772	0	0	NC_005089	1324	2095	0.581151	GOOD	T	.	T	T	2095	2095	0
NC_005089	1325	2104	0.603774	GOOD	A	.	A	A	2104	2104	0	0	1	Pass	1358	746	0	0	NC_005089	1325	2030	0.585132	GOOD	A	.	A	A	2030	2030	0	0	1	Pass	1312	718	0	0	NC_005089	1325	2140	0.593634	GOOD	A	.	A	A	2140	2140	0
NC_005089	1326	1855	0.532319	GOOD	G	.	G	G	1855	1855	0	0	1	Pass	1228	627	0	0	NC_005089	1326	1814	0.522872	GOOD	G	.	G	G	1814	1814	0	0	1	Pass	1207	607	0	0	NC_005089	1326	1881	0.521788	GOOD	G	.	G	G	1881	1881	0
NC_005089	1327	1822	0.52285	GOOD	A	.	A	A	1822	1822	0	0	1	Pass	1275	547	0	0	NC_005089	1327	1830	0.527484	GOOD	A	.	A	A	1830	1830	0	0	1	Pass	1262	568	0	0	NC_005089	1327	1817	0.504034	GOOD	A	.	A	A	1817	1817	0
NC_005089	1328	1706	0.489562	GOOD	A	.	A	A	1706	1706	0	0	1	Pass	1286	420	0	0	NC_005089	1328	1681	0.484535	GOOD	A	.	A	A	1681	1680	1	0.0006	0.75007	Pass	1277	403	1	0	NC_005089	1328	1723	0.477959	GOOD	A	.	A	A	1723	1723	0
NC_005089	1329	1641	0.470909	GOOD	A	.	A	A	1641	1636	4	0.0024	0.18731	Pass	1356	280	2	2	NC_005089	1329	1606	0.462917	GOOD	A	.	A	A	1606	1601	4	0.0025	0.18731	Pass	1337	264	3	1	NC_005089	1329	1622	0.449941	GOOD	A	.	A	A	1622	1621	1
NC_005089	1330	1897	0.544372	GOOD	C	.	C	C	1897	1897	0	0	1	Pass	1185	712	0	0	NC_005089	1330	1861	0.536419	GOOD	C	.	C	C	1861	1861	0	0	1	Pass	1170	691	0	0	NC_005089	1330	1870	0.518736	GOOD	C	.	C	C	1870	1870	0
NC_005089	1331	1844	0.529163	GOOD	C	.	C	C	1844	1843	1	0.0005	0.75007	Pass	1115	728	1	0	NC_005089	1331	1816	0.523448	GOOD	C	.	C	C	1816	1816	0	0	1	Pass	1109	707	0	0	NC_005089	1331	1837	0.509582	GOOD	C	.	C	C	1837	1835	2
NC_005089	1332	1867	0.535763	GOOD	C	.	C	C	1867	1867	0	0	1	Pass	1133	734	0	0	NC_005089	1332	1811	0.522007	GOOD	C	.	C	C	1811	1811	0	0	1	Pass	1113	698	0	0	NC_005089	1332	1878	0.520955	GOOD	C	.	C	C	1878	1877	1
NC_005089	1333	1929	0.553555	GOOD	C	.	C	C	1929	1928	1	0.0005	0.75006	Pass	1169	759	0	1	NC_005089	1333	1899	0.547372	GOOD	C	.	C	C	1899	1898	1	0.0005	0.75007	Pass	1177	721	1	0	NC_005089	1333	1885	0.522897	GOOD	C	.	C	C	1885	1882	3
NC_005089	1334	1879	0.539207	GOOD	G	.	G	G	1879	1879	0	0	1	Pass	1133	746	0	0	NC_005089	1334	1835	0.528925	GOOD	G	.	G	G	1835	1835	0	0	1	Pass	1123	712	0	0	NC_005089	1334	1894	0.525394	GOOD	G	.	G	G	1894	1893	1
NC_005089	1335	1923	0.551833	GOOD	A	.	A	A	1923	1923	0	0	1	Pass	1161	762	0	0	NC_005089	1335	1875	0.540454	GOOD	A	.	A	A	1875	1875	0	0	1	Pass	1149	726	0	0	NC_005089	1335	1938	0.537599	GOOD	A	.	A	A	1938	1938	0
NC_005089	1336	1820	0.522276	GOOD	A	.	A	A	1820	1820	0	0	1	Pass	1165	655	0	0	NC_005089	1336	1791	0.516242	GOOD	A	.	A	A	1791	1791	0	0	1	Pass	1167	624	0	0	NC_005089	1336	1833	0.508472	GOOD	A	.	A	A	1833	1833	0
NC_005089	1337	1726	0.495301	GOOD	A	.	A	A	1726	1726	0	0	1	Pass	1186	540	0	0	NC_005089	1337	1678	0.483671	GOOD	A	.	A	A	1678	1678	0	0	1	Pass	1184	494	0	0	NC_005089	1337	1747	0.484616	GOOD	A	.	A	A	1747	1747	0
NC_005089	1338	1917	0.550111	GOOD	C	.	C	C	1917	1916	1	0.0005	0.75007	Pass	1151	765	0	1	NC_005089	1338	1893	0.545643	GOOD	C	.	C	C	1893	1893	0	0	1	Pass	1146	747	0	0	NC_005089	1338	1932	0.535935	GOOD	C	.	C	C	1932	1932	0
NC_005089	1339	1906	0.546955	GOOD	C	.	C	C	1906	1906	0	0	1	Pass	1095	811	0	0	NC_005089	1339	1874	0.540166	GOOD	C	.	C	C	1874	1874	0	0	1	Pass	1073	801	0	0	NC_005089	1339	1928	0.534825	GOOD	C	.	C	C	1928	1927	1
NC_005089	1340	1915	0.549537	GOOD	A	.	A	A	1915	1914	1	0.0005	0.75007	Pass	1093	821	0	1	NC_005089	1340	1874	0.540166	GOOD	A	.	A	A	1874	1874	0	0	1	Pass	1088	786	0	0	NC_005089	1340	1931	0.535658	GOOD	A	.	A	A	1931	1931	0
NC_005089	1341	1854	0.532032	GOOD	A	.	A	A	1854	1854	0	0	1	Pass	1097	757	0	0	NC_005089	1341	1809	0.52143	GOOD	A	.	A	A	1809	1809	0	0	1	Pass	1097	712	0	0	NC_005089	1341	1893	0.525116	GOOD	A	.	A	A	1893	1893	0
NC_005089	1342	1800	0.516536	GOOD	A	.	A	A	1800	1800	0	0	1	Pass	1129	671	0	0	NC_005089	1342	1805	0.520277	GOOD	A	.	A	A	1805	1805	0	0	1	Pass	1145	660	0	0	NC_005089	1342	1842	0.510969	GOOD	A	.	A	A	1842	1842	0
NC_005089	1343	1881	0.53978	GOOD	C	.	C	C	1881	1881	0	0	1	Pass	1074	807	0	0	NC_005089	1343	1856	0.534978	GOOD	C	.	C	C	1856	1856	0	0	1	Pass	1075	781	0	0	NC_005089	1343	1811	0.50237	GOOD	C	.	C	C	1811	1811	0
NC_005089	1344	1750	0.502188	GOOD	G	.	G	G	1750	1750	0	0	1	Pass	931	819	0	0	NC_005089	1344	1740	0.501542	GOOD	G	.	G	G	1740	1740	0	0	1	Pass	942	798	0	0	NC_005089	1344	1742	0.483229	GOOD	G	.	G	G	1742	1742	0
NC_005089	1345	1720	0.493579	GOOD	A	.	A	A	1720	1720	0	0	1	Pass	903	817	0	0	NC_005089	1345	1677	0.483382	GOOD	A	.	A	A	1677	1676	1	0.0006	0.75007	Pass	895	781	1	0	NC_005089	1345	1717	0.476294	GOOD	A	.	A	A	1717	1717	0
NC_005089	1346	1688	0.484396	GOOD	G	.	G	G	1688	1687	1	0.0006	0.75007	Pass	917	770	0	1	NC_005089	1346	1641	0.473006	GOOD	G	.	G	G	1641	1641	0	0	1	Pass	923	718	0	0	NC_005089	1346	1662	0.461037	GOOD	G	.	G	G	1662	1662	0
NC_005089	1347	1677	0.48124	GOOD	C	.	C	C	1677	1677	0	0	1	Pass	910	767	0	0	NC_005089	1347	1625	0.468394	GOOD	C	.	C	C	1625	1625	0	0	1	Pass	915	710	0	0	NC_005089	1347	1684	0.46714	GOOD	C	.	C	C	1684	1684	0
NC_005089	1348	1612	0.462587	GOOD	T	.	T	T	1612	1612	0	0	1	Pass	907	705	0	0	NC_005089	1348	1583	0.456288	GOOD	T	.	T	T	1583	1583	0	0	1	Pass	916	667	0	0	NC_005089	1348	1631	0.452438	GOOD	T	.	T	T	1631	1631	0
NC_005089	1349	1462	0.419542	GOOD	A	.	A	A	1462	1462	0	0	1	Pass	901	561	0	0	NC_005089	1349	1435	0.413628	GOOD	A	.	A	A	1435	1435	0	0	1	Pass	903	532	0	0	NC_005089	1349	1483	0.411383	GOOD	A	.	A	A	1483	1483	0
NC_005089	1350	1706	0.489562	GOOD	C	.	C	C	1706	1706	0	0	1	Pass	900	806	0	0	NC_005089	1350	1686	0.485977	GOOD	C	.	C	C	1686	1686	0	0	1	Pass	912	774	0	0	NC_005089	1350	1708	0.473798	GOOD	C	.	C	C	1708	1708	0
NC_005089	1351	1722	0.494153	GOOD	C	.	C	C	1722	1721	1	0.0006	0.75007	Pass	888	833	1	0	NC_005089	1351	1650	0.4756	GOOD	C	.	C	C	1650	1650	0	0	1	Pass	868	782	0	0	NC_005089	1351	1740	0.482674	GOOD	C	.	C	C	1740	1737	3
NC_005089	1352	1800	0.516536	GOOD	T	.	T	T	1800	1794	4	0.0022	0.18733	Pass	971	823	2	2	NC_005089	1352	1743	0.502406	GOOD	T	.	T	T	1743	1736	6	0.0034	0.062312	Pass	955	781	3	3	NC_005089	1352	1846	0.512079	GOOD	T	.	T	T	1846	1835	10
NC_005089	1353	1826	0.523997	GOOD	A	.	A	A	1826	1826	0	0	1	Pass	927	899	0	0	NC_005089	1353	1813	0.522583	GOOD	A	.	A	A	1813	1810	3	0.0017	0.3124	Pass	938	872	0	3	NC_005089	1353	1892	0.524839	GOOD	A	.	A	A	1892	1881	11
NC_005089	1354	1795	0.515102	GOOD	A	.	A	A	1795	1795	0	0	1	Pass	926	869	0	0	NC_005089	1354	1786	0.514801	GOOD	A	.	A	A	1786	1786	0	0	1	Pass	935	851	0	0	NC_005089	1354	1825	0.506253	GOOD	A	.	A	A	1825	1825	0
NC_005089	1355	1731	0.496736	GOOD	A	.	A	A	1731	1731	0	0	1	Pass	898	833	0	0	NC_005089	1355	1714	0.494047	GOOD	A	.	A	A	1714	1714	0	0	1	Pass	897	817	0	0	NC_005089	1355	1794	0.497654	GOOD	A	.	A	A	1794	1794	0
NC_005089	1356	1652	0.474066	GOOD	A	.	A	A	1652	1651	1	0.0006	0.75008	Pass	940	711	0	1	NC_005089	1356	1592	0.458882	GOOD	A	.	A	A	1592	1592	0	0	1	Pass	898	694	0	0	NC_005089	1356	1684	0.46714	GOOD	A	.	A	A	1684	1684	0
NC_005089	1357	1541	0.442213	GOOD	A	.	A	A	1541	1541	0	0	1	Pass	927	614	0	0	NC_005089	1357	1524	0.439281	GOOD	A	.	A	A	1524	1524	0	0	1	Pass	937	587	0	0	NC_005089	1357	1600	0.443838	GOOD	A	.	A	A	1600	1600	0
NC_005089	1358	1717	0.492718	GOOD	C	.	C	C	1717	1716	1	0.0006	0.75007	Pass	886	830	0	1	NC_005089	1358	1661	0.478771	GOOD	C	.	C	C	1661	1661	0	0	1	Pass	858	803	0	0	NC_005089	1358	1740	0.482674	GOOD	C	.	C	C	1740	1740	0
NC_005089	1359	1747	0.501327	GOOD	A	.	A	A	1747	1747	0	0	1	Pass	919	828	0	0	NC_005089	1359	1684	0.4854	GOOD	A	.	A	A	1684	1684	0	0	1	Pass	893	791	0	0	NC_005089	1359	1803	0.50015	GOOD	A	.	A	A	1803	1803	0
NC_005089	1360	1656	0.475213	GOOD	A	.	A	A	1656	1656	0	0	1	Pass	764	892	0	0	NC_005089	1360	1596	0.460035	GOOD	A	.	A	A	1596	1596	0	0	1	Pass	731	865	0	0	NC_005089	1360	1708	0.473798	GOOD	A	.	A	A	1708	1708	0
NC_005089	1361	1626	0.466605	GOOD	T	.	T	T	1626	1626	0	0	1	Pass	833	793	0	0	NC_005089	1361	1585	0.456864	GOOD	T	.	T	T	1585	1585	0	0	1	Pass	803	782	0	0	NC_005089	1361	1613	0.447445	GOOD	T	.	T	T	1613	1612	1
NC_005089	1362	1612	0.462587	GOOD	T	.	T	T	1612	1612	0	0	1	Pass	809	803	0	0	NC_005089	1362	1590	0.458305	GOOD	T	.	T	T	1590	1590	0	0	1	Pass	813	777	0	0	NC_005089	1362	1676	0.464921	GOOD	T	.	T	T	1676	1676	0
NC_005089	1363	1667	0.47837	GOOD	T	.	T	T	1667	1667	0	0	1	Pass	829	838	0	0	NC_005089	1363	1601	0.461476	GOOD	T	.	T	T	1601	1601	0	0	1	Pass	809	792	0	0	NC_005089	1363	1717	0.476294	GOOD	T	.	T	T	1717	1716	1
NC_005089	1364	1798	0.515962	GOOD	T	.	T	T	1798	1798	0	0	1	Pass	884	914	0	0	NC_005089	1364	1724	0.49693	GOOD	T	.	T	T	1724	1724	0	0	1	Pass	844	880	0	0	NC_005089	1364	1822	0.505421	GOOD	T	.	T	T	1822	1822	0
NC_005089	1365	1994	0.572207	GOOD	A	.	A	A	1994	1994	0	0	1	Pass	1085	909	0	0	NC_005089	1365	1934	0.557461	GOOD	A	.	A	A	1934	1933	1	0.0005	0.75006	Pass	1079	854	0	1	NC_005089	1365	2044	0.567004	GOOD	A	.	A	A	2044	2044	0
NC_005089	1366	1762	0.505632	GOOD	T	.	T	T	1762	1762	0	0	1	Pass	955	807	0	0	NC_005089	1366	1732	0.499236	GOOD	T	.	T	T	1732	1732	0	0	1	Pass	931	801	0	0	NC_005089	1366	1808	0.501537	GOOD	T	.	T	T	1808	1807	1
NC_005089	1367	1730	0.496449	GOOD	G	.	G	G	1730	1730	0	0	1	Pass	863	867	0	0	NC_005089	1367	1684	0.4854	GOOD	G	.	G	G	1684	1684	0	0	1	Pass	828	856	0	0	NC_005089	1367	1775	0.492383	GOOD	G	.	G	G	1775	1774	1
NC_005089	1368	1673	0.480092	GOOD	A	.	A	A	1673	1673	0	0	1	Pass	855	818	0	0	NC_005089	1368	1611	0.464358	GOOD	A	.	A	A	1611	1611	0	0	1	Pass	832	779	0	0	NC_005089	1368	1679	0.465753	GOOD	A	.	A	A	1679	1678	1
NC_005089	1369	1682	0.482675	GOOD	A	.	A	A	1682	1681	1	0.0006	0.75007	Pass	942	739	1	0	NC_005089	1369	1765	0.508748	GOOD	A	.	A	A	1765	1765	0	0	1	Pass	1031	734	0	0	NC_005089	1369	1735	0.481287	GOOD	A	.	A	A	1735	1733	1
NC_005089	1370	1553	0.445656	GOOD	T	.	T	T	1553	1551	2	0.0013	0.5	Pass	894	657	1	1	NC_005089	1370	1624	0.468106	GOOD	T	.	T	T	1624	1624	0	0	1	Pass	974	650	0	0	NC_005089	1370	1615	0.447999	GOOD	T	.	T	T	1615	1615	0
NC_005089	1371	1530	0.439056	GOOD	C	.	C	C	1530	1530	0	0	1	Pass	752	778	0	0	NC_005089	1371	1599	0.4609	GOOD	C	.	C	C	1599	1598	1	0.0006	0.75008	Pass	828	770	1	0	NC_005089	1371	1609	0.446335	GOOD	C	.	C	C	1609	1609	0
NC_005089	1372	1577	0.452543	GOOD	A	.	A	A	1577	1577	0	0	1	Pass	874	703	0	0	NC_005089	1372	1559	0.44937	GOOD	A	.	A	A	1559	1559	0	0	1	Pass	889	670	0	0	NC_005089	1372	1618	0.448832	GOOD	A	.	A	A	1618	1618	0
NC_005089	1373	1495	0.429012	GOOD	A	.	A	A	1495	1495	0	0	1	Pass	842	653	0	0	NC_005089	1373	1457	0.419969	GOOD	A	.	A	A	1457	1456	1	0.0007	0.75009	Pass	841	615	1	0	NC_005089	1373	1544	0.428304	GOOD	A	.	A	A	1544	1544	0
NC_005089	1374	1690	0.48497	GOOD	C	.	C	C	1690	1690	0	0	1	Pass	903	787	0	0	NC_005089	1374	1643	0.473582	GOOD	C	.	C	C	1643	1643	0	0	1	Pass	885	758	0	0	NC_005089	1374	1691	0.469082	GOOD	C	.	C	C	1691	1690	1
NC_005089	1375	1434	0.411507	GOOD	T	.	T	T	1434	1434	0	0	1	Pass	749	685	0	0	NC_005089	1375	1346	0.387974	GOOD	T	.	T	T	1346	1345	1	0.0007	0.75009	Pass	711	634	1	0	NC_005089	1375	1451	0.402506	GOOD	T	.	T	T	1451	1451	0
NC_005089	1376	1673	0.480092	GOOD	C	.	C	C	1673	1671	2	0.0012	0.5	Pass	823	848	1	1	NC_005089	1376	1608	0.463494	GOOD	C	.	C	C	1608	1607	1	0.0006	0.75008	Pass	790	817	1	0	NC_005089	1376	1668	0.462702	GOOD	C	.	C	C	1668	1667	1
NC_005089	1377	1647	0.472631	GOOD	G	.	G	G	1647	1647	0	0	1	Pass	844	803	0	0	NC_005089	1377	1596	0.460035	GOOD	G	.	G	G	1596	1594	1	0.0006	0.75008	Pass	835	759	1	0	NC_005089	1377	1655	0.459095	GOOD	G	.	G	G	1655	1655	0
NC_005089	1378	1384	0.397159	GOOD	T	.	T	T	1384	1384	0	0	1	Pass	654	730	0	0	NC_005089	1378	1312	0.378174	GOOD	T	.	T	T	1312	1312	0	0	1	Pass	621	691	0	0	NC_005089	1378	1369	0.379759	GOOD	T	.	T	T	1369	1368	1
NC_005089	1379	1610	0.462013	GOOD	C	.	C	C	1610	1610	0	0	1	Pass	773	837	0	0	NC_005089	1379	1540	0.443893	GOOD	C	.	C	C	1540	1540	0	0	1	Pass	765	775	0	0	NC_005089	1379	1627	0.451328	GOOD	C	.	C	C	1627	1627	0
NC_005089	1380	1678	0.481527	GOOD	T	.	T	T	1678	1678	0	0	1	Pass	827	851	0	0	NC_005089	1380	1622	0.467529	GOOD	T	.	T	T	1622	1622	0	0	1	Pass	806	816	0	0	NC_005089	1380	1696	0.470469	GOOD	T	.	T	T	1696	1696	0
NC_005089	1381	1688	0.484396	GOOD	A	.	A	A	1688	1688	0	0	1	Pass	847	841	0	0	NC_005089	1381	1627	0.46897	GOOD	A	.	A	A	1627	1627	0	0	1	Pass	816	811	0	0	NC_005089	1381	1672	0.463811	GOOD	A	.	A	A	1672	1672	0
NC_005089	1382	1805	0.517971	GOOD	T	.	T	T	1805	1805	0	0	1	Pass	1029	776	0	0	NC_005089	1382	1753	0.505289	GOOD	T	.	T	T	1753	1753	0	0	1	Pass	1002	751	0	0	NC_005089	1382	1798	0.498763	GOOD	T	.	T	T	1798	1798	0
NC_005089	1383	1755	0.503623	GOOD	G	.	G	G	1755	1754	1	0.0006	0.75007	Pass	988	766	1	0	NC_005089	1383	1716	0.494624	GOOD	G	.	G	G	1716	1716	0	0	1	Pass	1003	713	0	0	NC_005089	1383	1802	0.499873	GOOD	G	.	G	G	1802	1801	1
NC_005089	1384	1420	0.40749	GOOD	T	.	T	T	1420	1420	0	0	1	Pass	674	746	0	0	NC_005089	1384	1338	0.385668	GOOD	T	.	T	T	1338	1336	2	0.0015	0.5	Pass	635	701	0	2	NC_005089	1384	1421	0.394184	GOOD	T	.	T	T	1421	1420	1
NC_005089	1385	1633	0.468613	GOOD	G	.	G	G	1633	1633	0	0	1	Pass	809	824	0	0	NC_005089	1385	1576	0.45427	GOOD	G	.	G	G	1576	1575	1	0.0006	0.75008	Pass	801	774	1	0	NC_005089	1385	1647	0.456876	GOOD	G	.	G	G	1647	1647	0
NC_005089	1386	1573	0.451395	GOOD	G	.	G	G	1573	1573	0	0	1	Pass	725	848	0	0	NC_005089	1386	1507	0.434381	GOOD	G	.	G	G	1507	1506	1	0.0007	0.75008	Pass	707	799	1	0	NC_005089	1386	1605	0.445225	GOOD	G	.	G	G	1605	1604	1
NC_005089	1387	1615	0.463448	GOOD	C	.	C	C	1615	1613	1	0.0006	0.75008	Pass	771	842	1	0	NC_005089	1387	1570	0.45254	GOOD	C	.	C	C	1570	1567	3	0.0019	0.31238	Pass	757	810	1	2	NC_005089	1387	1675	0.464643	GOOD	C	.	C	C	1675	1670	4
NC_005089	1388	1778	0.510223	GOOD	A	.	A	A	1778	1777	1	0.0006	0.75007	Pass	828	949	0	1	NC_005089	1388	1787	0.515089	GOOD	A	.	A	A	1787	1787	0	0	1	Pass	851	936	0	0	NC_005089	1388	1879	0.521233	GOOD	A	.	A	A	1879	1878	1
NC_005089	1389	1806	0.518258	GOOD	A	.	A	A	1806	1806	0	0	1	Pass	847	959	0	0	NC_005089	1389	1813	0.522583	GOOD	A	.	A	A	1813	1813	0	0	1	Pass	887	926	0	0	NC_005089	1389	1871	0.519014	GOOD	A	.	A	A	1871	1871	0
NC_005089	1390	1807	0.518545	GOOD	A	.	A	A	1807	1807	0	0	1	Pass	874	933	0	0	NC_005089	1390	1772	0.510765	GOOD	A	.	A	A	1772	1772	0	0	1	Pass	858	914	0	0	NC_005089	1390	1795	0.497931	GOOD	A	.	A	A	1795	1794	1
NC_005089	1391	1713	0.49157	GOOD	A	.	A	A	1713	1713	0	0	1	Pass	830	883	0	0	NC_005089	1391	1652	0.476176	GOOD	A	.	A	A	1652	1651	1	0.0006	0.75008	Pass	816	835	1	0	NC_005089	1391	1661	0.46076	GOOD	A	.	A	A	1661	1661	0
NC_005089	1392	1651	0.473779	GOOD	T	.	T	T	1651	1651	0	0	1	Pass	841	810	0	0	NC_005089	1392	1573	0.453405	GOOD	T	.	T	T	1573	1572	1	0.0006	0.75008	Pass	806	766	0	1	NC_005089	1392	1610	0.446612	GOOD	T	.	T	T	1610	1610	0
NC_005089	1393	1706	0.489562	GOOD	A	.	A	A	1706	1706	0	0	1	Pass	847	859	0	0	NC_005089	1393	1649	0.475312	GOOD	A	.	A	A	1649	1649	0	0	1	Pass	830	819	0	0	NC_005089	1393	1688	0.46825	GOOD	A	.	A	A	1688	1687	1
NC_005089	1394	1744	0.500466	GOOD	G	.	G	G	1744	1744	0	0	1	Pass	883	861	0	0	NC_005089	1394	1711	0.493183	GOOD	G	.	G	G	1711	1711	0	0	1	Pass	881	830	0	0	NC_005089	1394	1762	0.488777	GOOD	G	.	G	G	1762	1762	0
NC_005089	1395	1401	0.402037	GOOD	T	.	T	T	1401	1401	0	0	1	Pass	490	911	0	0	NC_005089	1395	1377	0.39691	GOOD	T	.	T	T	1377	1377	0	0	1	Pass	483	894	0	0	NC_005089	1395	1423	0.394739	GOOD	T	.	T	T	1423	1422	1
NC_005089	1396	1530	0.439056	GOOD	G	.	G	G	1530	1530	0	0	1	Pass	692	838	0	0	NC_005089	1396	1504	0.433517	GOOD	G	.	G	G	1504	1503	1	0.0007	0.75008	Pass	701	802	0	1	NC_005089	1396	1577	0.437458	GOOD	G	.	G	G	1577	1577	0
NC_005089	1397	1686	0.483822	GOOD	A	.	A	A	1686	1686	0	0	1	Pass	882	804	0	0	NC_005089	1397	1668	0.480788	GOOD	A	.	A	A	1668	1668	0	0	1	Pass	891	777	0	0	NC_005089	1397	1736	0.481565	GOOD	A	.	A	A	1736	1735	1
NC_005089	1398	1718	0.493005	GOOD	G	.	G	G	1718	1718	0	0	1	Pass	839	879	0	0	NC_005089	1398	1680	0.484247	GOOD	G	.	G	G	1680	1680	0	0	1	Pass	826	854	0	0	NC_005089	1398	1769	0.490719	GOOD	G	.	G	G	1769	1769	0
NC_005089	1399	1701	0.488127	GOOD	A	.	A	A	1701	1701	0	0	1	Pass	882	819	0	0	NC_005089	1399	1663	0.479347	GOOD	A	.	A	A	1663	1663	0	0	1	Pass	875	788	0	0	NC_005089	1399	1774	0.492106	GOOD	A	.	A	A	1774	1774	0
NC_005089	1400	1711	0.490997	GOOD	A	.	A	A	1711	1711	0	0	1	Pass	901	810	0	0	NC_005089	1400	1688	0.486553	GOOD	A	.	A	A	1688	1688	0	0	1	Pass	894	794	0	0	NC_005089	1400	1785	0.495157	GOOD	A	.	A	A	1785	1784	1
NC_005089	1401	1656	0.475213	GOOD	G	.	G	G	1656	1656	0	0	1	Pass	887	769	0	0	NC_005089	1401	1674	0.482518	GOOD	G	.	G	G	1674	1674	0	0	1	Pass	906	768	0	0	NC_005089	1401	1734	0.48101	GOOD	G	.	G	G	1734	1734	0
NC_005089	1402	1617	0.464022	GOOD	A	.	A	A	1617	1612	5	0.0031	0.10916	Pass	814	798	2	3	NC_005089	1402	1654	0.476753	GOOD	A	.	A	A	1654	1653	1	0.0006	0.75008	Pass	868	785	0	1	NC_005089	1402	1692	0.469359	GOOD	A	.	A	A	1692	1691	1
NC_005089	1403	1604	0.460291	GOOD	T	.	T	T	1604	1604	0	0	1	Pass	848	756	0	0	NC_005089	1403	1585	0.456864	GOOD	T	.	T	T	1585	1585	0	0	1	Pass	850	735	0	0	NC_005089	1403	1658	0.459928	GOOD	T	.	T	T	1658	1658	0
NC_005089	1404	1704	0.488988	GOOD	T	.	T	T	1704	1704	0	0	1	Pass	895	809	0	0	NC_005089	1404	1653	0.476465	GOOD	T	.	T	T	1653	1653	0	0	1	Pass	892	761	0	0	NC_005089	1404	1747	0.484616	GOOD	T	.	T	T	1747	1747	0
NC_005089	1405	1778	0.510223	GOOD	T	.	T	T	1778	1778	0	0	1	Pass	966	812	0	0	NC_005089	1405	1731	0.498948	GOOD	T	.	T	T	1731	1731	0	0	1	Pass	958	773	0	0	NC_005089	1405	1776	0.492661	GOOD	T	.	T	T	1776	1776	0
NC_005089	1406	1824	0.523424	GOOD	T	.	T	T	1824	1824	0	0	1	Pass	981	843	0	0	NC_005089	1406	1776	0.511918	GOOD	T	.	T	T	1776	1776	0	0	1	Pass	969	807	0	0	NC_005089	1406	1820	0.504866	GOOD	T	.	T	T	1820	1819	1
NC_005089	1407	1901	0.54552	GOOD	T	.	T	T	1901	1901	0	0	1	Pass	1023	878	0	0	NC_005089	1407	1877	0.541031	GOOD	T	.	T	T	1877	1877	0	0	1	Pass	1018	859	0	0	NC_005089	1407	1927	0.534548	GOOD	T	.	T	T	1927	1927	0
NC_005089	1408	1793	0.514528	GOOD	A	.	A	A	1793	1793	0	0	1	Pass	971	822	0	0	NC_005089	1408	1833	0.528348	GOOD	A	.	A	A	1833	1833	0	0	1	Pass	1005	828	0	0	NC_005089	1408	1887	0.523452	GOOD	A	.	A	A	1887	1887	0
NC_005089	1409	1647	0.472631	GOOD	G	.	G	G	1647	1647	0	0	1	Pass	904	743	0	0	NC_005089	1409	1643	0.473582	GOOD	G	.	G	G	1643	1643	0	0	1	Pass	921	722	0	0	NC_005089	1409	1656	0.459373	GOOD	G	.	G	G	1656	1656	0
NC_005089	1410	1616	0.463735	GOOD	G	.	G	G	1616	1616	0	0	1	Pass	850	766	0	0	NC_005089	1410	1641	0.473006	GOOD	G	.	G	G	1641	1641	0	0	1	Pass	889	752	0	0	NC_005089	1410	1656	0.459373	GOOD	G	.	G	G	1656	1656	0
NC_005089	1411	1238	0.355262	GOOD	T	.	T	T	1238	1237	1	0.0008	0.7501	Pass	460	777	1	0	NC_005089	1411	1194	0.344161	GOOD	T	.	T	T	1194	1194	0	0	1	Pass	415	779	0	0	NC_005089	1411	1259	0.349245	GOOD	T	.	T	T	1259	1259	0
NC_005089	1412	1429	0.410072	GOOD	A	.	A	A	1429	1429	0	0	1	Pass	631	798	0	0	NC_005089	1412	1412	0.406998	GOOD	A	.	A	A	1412	1412	0	0	1	Pass	625	787	0	0	NC_005089	1412	1480	0.410551	GOOD	A	.	A	A	1480	1479	1
NC_005089	1413	1582	0.453978	GOOD	G	.	G	G	1582	1581	1	0.0006	0.75008	Pass	813	768	1	0	NC_005089	1413	1548	0.446199	GOOD	G	.	G	G	1548	1548	0	0	1	Pass	782	766	0	0	NC_005089	1413	1638	0.45438	GOOD	G	.	G	G	1638	1638	0
NC_005089	1414	1584	0.454552	GOOD	A	.	A	A	1584	1578	6	0.0038	0.062293	Pass	823	755	6	0	NC_005089	1414	1571	0.452829	GOOD	A	.	A	A	1571	1566	4	0.0025	0.1873	Pass	797	769	4	0	NC_005089	1414	1633	0.452993	GOOD	A	.	A	A	1633	1629	4
NC_005089	1415	1571	0.450821	GOOD	G	.	G	G	1571	1571	0	0	1	Pass	856	715	0	0	NC_005089	1415	1602	0.461764	GOOD	G	.	G	G	1602	1602	0	0	1	Pass	864	738	0	0	NC_005089	1415	1624	0.450496	GOOD	G	.	G	G	1624	1624	0
NC_005089	1416	1598	0.458569	GOOD	G	.	G	G	1598	1598	0	0	1	Pass	841	757	0	0	NC_005089	1416	1601	0.461476	GOOD	G	.	G	G	1601	1601	0	0	1	Pass	844	757	0	0	NC_005089	1416	1636	0.453825	GOOD	G	.	G	G	1636	1636	0
NC_005089	1417	1151	0.330296	GOOD	T	.	T	T	1151	1150	1	0.0009	0.75011	Pass	377	773	1	0	NC_005089	1417	1131	0.326002	GOOD	T	.	T	T	1131	1131	0	0	1	Pass	371	760	0	0	NC_005089	1417	1113	0.308745	GOOD	T	.	T	T	1113	1113	0
NC_005089	1418	1347	0.386541	GOOD	G	.	G	G	1347	1345	1	0.0007	0.75009	Pass	595	750	1	0	NC_005089	1418	1344	0.387398	GOOD	G	.	G	G	1344	1343	1	0.0007	0.75009	Pass	605	738	0	1	NC_005089	1418	1331	0.369218	GOOD	G	.	G	G	1331	1331	0
NC_005089	1419	1507	0.432456	GOOD	A	.	A	A	1507	1507	0	0	1	Pass	767	740	0	0	NC_005089	1419	1476	0.425446	GOOD	A	.	A	A	1476	1476	0	0	1	Pass	737	739	0	0	NC_005089	1419	1504	0.417208	GOOD	A	.	A	A	1504	1504	0
NC_005089	1420	1559	0.447378	GOOD	A	.	A	A	1559	1557	2	0.0013	0.5	Pass	866	691	1	1	NC_005089	1420	1558	0.449082	GOOD	A	.	A	A	1558	1558	0	0	1	Pass	858	700	0	0	NC_005089	1420	1577	0.437458	GOOD	A	.	A	A	1577	1577	0
NC_005089	1421	1607	0.461152	GOOD	A	.	A	A	1607	1605	2	0.0012	0.5	Pass	915	690	0	2	NC_005089	1421	1575	0.453982	GOOD	A	.	A	A	1575	1575	0	0	1	Pass	906	669	0	0	NC_005089	1421	1602	0.444393	GOOD	A	.	A	A	1602	1602	0
NC_005089	1422	1647	0.472631	GOOD	A	.	A	A	1647	1647	0	0	1	Pass	911	736	0	0	NC_005089	1422	1637	0.471853	GOOD	A	.	A	A	1637	1636	1	0.0006	0.75008	Pass	941	695	1	0	NC_005089	1422	1687	0.467972	GOOD	A	.	A	A	1687	1687	0
NC_005089	1423	1535	0.440491	GOOD	G	.	G	G	1535	1534	1	0.0007	0.75008	Pass	802	732	1	0	NC_005089	1423	1505	0.433805	GOOD	G	.	G	G	1505	1505	0	0	1	Pass	817	688	0	0	NC_005089	1423	1571	0.435794	GOOD	G	.	G	G	1571	1570	1
NC_005089	1424	1529	0.438769	GOOD	C	.	C	C	1529	1529	0	0	1	Pass	836	693	0	0	NC_005089	1424	1503	0.433228	GOOD	C	.	C	C	1503	1502	1	0.0007	0.75008	Pass	831	671	1	0	NC_005089	1424	1553	0.430801	GOOD	C	.	C	C	1553	1553	0
NC_005089	1425	1620	0.464883	GOOD	C	.	C	C	1620	1620	0	0	1	Pass	907	713	0	0	NC_005089	1425	1613	0.464935	GOOD	C	.	C	C	1613	1613	0	0	1	Pass	905	708	0	0	NC_005089	1425	1639	0.454657	GOOD	C	.	C	C	1639	1638	1
NC_005089	1426	1789	0.51338	GOOD	T	.	T	T	1789	1788	1	0.0006	0.75007	Pass	986	802	0	1	NC_005089	1426	1699	0.489724	GOOD	T	.	T	T	1699	1697	1	0.0006	0.75007	Pass	974	723	1	0	NC_005089	1426	1794	0.497654	GOOD	T	.	T	T	1794	1794	0
NC_005089	1427	1794	0.514815	GOOD	A	.	A	A	1794	1793	1	0.0006	0.75007	Pass	999	794	1	0	NC_005089	1427	1649	0.475312	GOOD	A	.	A	A	1649	1649	0	0	1	Pass	973	676	0	0	NC_005089	1427	1759	0.487945	GOOD	A	.	A	A	1759	1759	0
NC_005089	1428	1745	0.500753	GOOD	A	.	A	A	1745	1745	0	0	1	Pass	1015	730	0	0	NC_005089	1428	1632	0.470412	GOOD	A	.	A	A	1632	1631	1	0.0006	0.75008	Pass	970	661	1	0	NC_005089	1428	1749	0.485171	GOOD	A	.	A	A	1749	1749	0
NC_005089	1429	1819	0.521989	GOOD	C	.	C	C	1819	1819	0	0	1	Pass	1003	816	0	0	NC_005089	1429	1712	0.493471	GOOD	C	.	C	C	1712	1712	0	0	1	Pass	966	746	0	0	NC_005089	1429	1806	0.500983	GOOD	C	.	C	C	1806	1805	1
NC_005089	1430	1766	0.50678	GOOD	G	.	G	G	1766	1766	0	0	1	Pass	965	801	0	0	NC_005089	1430	1705	0.491453	GOOD	G	.	G	G	1705	1705	0	0	1	Pass	924	781	0	0	NC_005089	1430	1775	0.492383	GOOD	G	.	G	G	1775	1774	1
NC_005089	1431	1648	0.472918	GOOD	A	.	A	A	1648	1648	0	0	1	Pass	898	750	0	0	NC_005089	1431	1556	0.448505	GOOD	A	.	A	A	1556	1556	0	0	1	Pass	854	702	0	0	NC_005089	1431	1629	0.451883	GOOD	A	.	A	A	1629	1629	0
NC_005089	1432	1560	0.447665	GOOD	G	.	G	G	1560	1558	2	0.0013	0.5	Pass	851	707	2	0	NC_005089	1432	1516	0.436975	GOOD	G	.	G	G	1516	1516	0	0	1	Pass	853	663	0	0	NC_005089	1432	1538	0.42664	GOOD	G	.	G	G	1538	1535	2
NC_005089	1433	1584	0.454552	GOOD	C	.	C	C	1584	1583	1	0.0006	0.75008	Pass	853	730	1	0	NC_005089	1433	1530	0.441011	GOOD	C	.	C	C	1530	1530	0	0	1	Pass	828	702	0	0	NC_005089	1433	1642	0.455489	GOOD	C	.	C	C	1642	1641	1
NC_005089	1434	1650	0.473492	GOOD	T	.	T	T	1650	1649	1	0.0006	0.75008	Pass	893	756	1	0	NC_005089	1434	1611	0.464358	GOOD	T	.	T	T	1611	1611	0	0	1	Pass	885	726	0	0	NC_005089	1434	1656	0.459373	GOOD	T	.	T	T	1656	1655	1
NC_005089	1435	1749	0.501901	GOOD	T	.	T	T	1749	1749	0	0	1	Pass	919	830	0	0	NC_005089	1435	1748	0.503848	GOOD	T	.	T	T	1748	1747	1	0.0006	0.75007	Pass	923	824	1	0	NC_005089	1435	1775	0.492383	GOOD	T	.	T	T	1775	1774	1
NC_005089	1436	1747	0.501327	GOOD	G	.	G	G	1747	1747	0	0	1	Pass	938	809	0	0	NC_005089	1436	1708	0.492318	GOOD	G	.	G	G	1708	1708	0	0	1	Pass	922	786	0	0	NC_005089	1436	1797	0.498486	GOOD	G	.	G	G	1797	1797	0
NC_005089	1437	1684	0.483248	GOOD	G	.	G	G	1684	1684	0	0	1	Pass	893	791	0	0	NC_005089	1437	1622	0.467529	GOOD	G	.	G	G	1622	1620	1	0.0006	0.75008	Pass	883	737	0	1	NC_005089	1437	1709	0.474075	GOOD	G	.	G	G	1709	1709	0
NC_005089	1438	1262	0.362149	GOOD	T	.	T	T	1262	1261	1	0.0008	0.7501	Pass	478	783	1	0	NC_005089	1438	1229	0.35425	GOOD	T	.	T	T	1229	1229	0	0	1	Pass	467	762	0	0	NC_005089	1438	1265	0.35091	GOOD	T	.	T	T	1265	1264	1
NC_005089	1439	1504	0.431595	GOOD	G	.	G	G	1504	1504	0	0	1	Pass	680	824	0	0	NC_005089	1439	1443	0.415934	GOOD	G	.	G	G	1443	1443	0	0	1	Pass	657	786	0	0	NC_005089	1439	1509	0.418595	GOOD	G	.	G	G	1509	1509	0
NC_005089	1440	1653	0.474353	GOOD	A	.	A	A	1653	1653	0	0	1	Pass	809	844	0	0	NC_005089	1440	1631	0.470123	GOOD	A	.	A	A	1631	1631	0	0	1	Pass	823	808	0	0	NC_005089	1440	1696	0.470469	GOOD	A	.	A	A	1696	1696	0
NC_005089	1441	1704	0.488988	GOOD	T	.	T	T	1704	1704	0	0	1	Pass	866	838	0	0	NC_005089	1441	1674	0.482518	GOOD	T	.	T	T	1674	1674	0	0	1	Pass	881	793	0	0	NC_005089	1441	1738	0.48212	GOOD	T	.	T	T	1738	1737	1
NC_005089	1442	1758	0.504484	GOOD	A	.	A	A	1758	1758	0	0	1	Pass	1031	727	0	0	NC_005089	1442	1735	0.5001	GOOD	A	.	A	A	1735	1734	1	0.0006	0.75007	Pass	1037	697	0	1	NC_005089	1442	1788	0.495989	GOOD	A	.	A	A	1788	1787	1
NC_005089	1443	1557	0.446804	GOOD	G	.	G	G	1557	1557	0	0	1	Pass	925	632	0	0	NC_005089	1443	1541	0.444181	GOOD	G	.	G	G	1541	1541	0	0	1	Pass	931	610	0	0	NC_005089	1443	1604	0.444948	GOOD	G	.	G	G	1604	1604	0
NC_005089	1444	1561	0.447952	GOOD	C	.	C	C	1561	1559	1	0.0006	0.75008	Pass	947	612	1	0	NC_005089	1444	1521	0.438417	GOOD	C	.	C	C	1521	1521	0	0	1	Pass	950	571	0	0	NC_005089	1444	1562	0.433297	GOOD	C	.	C	C	1562	1562	0
NC_005089	1445	1494	0.428725	GOOD	T	.	T	T	1494	1493	1	0.0007	0.75008	Pass	932	561	1	0	NC_005089	1445	1483	0.427463	GOOD	T	.	T	T	1483	1482	1	0.0007	0.75008	Pass	928	554	1	0	NC_005089	1445	1461	0.40528	GOOD	T	.	T	T	1461	1461	0
NC_005089	1446	1427	0.409499	GOOD	G	.	G	G	1427	1427	0	0	1	Pass	929	498	0	0	NC_005089	1446	1382	0.398351	GOOD	G	.	G	G	1382	1382	0	0	1	Pass	918	464	0	0	NC_005089	1446	1389	0.385307	GOOD	G	.	G	G	1389	1389	0
NC_005089	1447	1354	0.38855	GOOD	G	.	G	G	1354	1354	0	0	1	Pass	909	445	0	0	NC_005089	1447	1321	0.380768	GOOD	G	.	G	G	1321	1321	0	0	1	Pass	902	419	0	0	NC_005089	1447	1342	0.37227	GOOD	G	.	G	G	1342	1342	0
NC_005089	1448	1275	0.36588	GOOD	T	.	T	T	1275	1275	0	0	1	Pass	776	499	0	0	NC_005089	1448	1256	0.362032	GOOD	T	.	T	T	1256	1255	1	0.0008	0.7501	Pass	776	479	1	0	NC_005089	1448	1252	0.347304	GOOD	T	.	T	T	1252	1252	0
NC_005089	1449	1277	0.366454	GOOD	T	.	T	T	1277	1277	0	0	1	Pass	840	437	0	0	NC_005089	1449	1229	0.35425	GOOD	T	.	T	T	1229	1229	0	0	1	Pass	844	385	0	0	NC_005089	1449	1285	0.356458	GOOD	T	.	T	T	1285	1285	0
NC_005089	1450	1261	0.361862	GOOD	A	.	A	A	1261	1259	2	0.0016	0.5	Pass	877	382	2	0	NC_005089	1450	1244	0.358573	GOOD	A	.	A	A	1244	1243	1	0.0008	0.7501	Pass	874	369	0	1	NC_005089	1450	1273	0.353129	GOOD	A	.	A	A	1273	1273	0
NC_005089	1451	1381	0.396298	GOOD	C	.	C	C	1381	1381	0	0	1	Pass	901	480	0	0	NC_005089	1451	1328	0.382786	GOOD	C	.	C	C	1328	1328	0	0	1	Pass	874	454	0	0	NC_005089	1451	1395	0.386972	GOOD	C	.	C	C	1395	1395	0
NC_005089	1452	1472	0.422412	GOOD	C	.	C	C	1472	1472	0	0	1	Pass	915	557	0	0	NC_005089	1452	1460	0.420834	GOOD	C	.	C	C	1460	1460	0	0	1	Pass	919	541	0	0	NC_005089	1452	1495	0.414712	GOOD	C	.	C	C	1495	1494	1
NC_005089	1453	1692	0.485544	GOOD	C	CA	*/+A	C	1692	1666	22	0.013	2.69e-06	Pass	934	732	13	9	NC_005089	1453	1632	0.470412	GOOD	C	CA	*/+A	C	1632	1607	20	0.0123	9.95e-06	Pass	918	689	13	7	NC_005089	1453	1715	0.475739	GOOD	C	CA	*/+A	C	1715	1694	19
NC_005089	1454	1887	0.541502	GOOD	A	.	A	A	1887	1887	0	0	1	Pass	967	920	0	0	NC_005089	1454	1844	0.531519	GOOD	A	.	A	A	1844	1844	0	0	1	Pass	968	876	0	0	NC_005089	1454	1955	0.542315	GOOD	A	.	A	A	1955	1955	0
NC_005089	1455	1867	0.535763	GOOD	A	.	A	A	1867	1865	2	0.0011	0.5	Pass	962	903	1	1	NC_005089	1455	1806	0.520566	GOOD	A	.	A	A	1806	1806	0	0	1	Pass	950	856	0	0	NC_005089	1455	1919	0.532329	GOOD	A	.	A	A	1919	1919	0
NC_005089	1456	1962	0.563025	GOOD	A	.	A	A	1962	1962	0	0	1	Pass	946	1016	0	0	NC_005089	1456	1939	0.558902	GOOD	A	.	A	A	1939	1939	0	0	1	Pass	944	995	0	0	NC_005089	1456	2029	0.562843	GOOD	A	.	A	A	2029	2029	0
NC_005089	1457	1982	0.568764	GOOD	A	.	A	A	1982	1982	0	0	1	Pass	955	1027	0	0	NC_005089	1457	1911	0.550831	GOOD	A	.	A	A	1911	1911	0	0	1	Pass	929	982	0	0	NC_005089	1457	2022	0.560901	GOOD	A	.	A	A	2022	2022	0
NC_005089	1458	1902	0.545807	GOOD	A	.	A	A	1902	1902	0	0	1	Pass	918	984	0	0	NC_005089	1458	1831	0.527772	GOOD	A	.	A	A	1831	1831	0	0	1	Pass	884	947	0	0	NC_005089	1458	1956	0.542593	GOOD	A	.	A	A	1956	1956	0
NC_005089	1459	1851	0.531172	GOOD	A	.	A	A	1851	1850	1	0.0005	0.75007	Pass	890	960	0	1	NC_005089	1459	1802	0.519413	GOOD	A	.	A	A	1802	1802	0	0	1	Pass	877	925	0	0	NC_005089	1459	1890	0.524284	GOOD	A	.	A	A	1890	1890	0
NC_005089	1460	1662	0.476935	GOOD	T	.	T	T	1662	1662	0	0	1	Pass	906	756	0	0	NC_005089	1460	1581	0.455711	GOOD	T	.	T	T	1581	1581	0	0	1	Pass	870	711	0	0	NC_005089	1460	1652	0.458263	GOOD	T	.	T	T	1652	1652	0
NC_005089	1461	1760	0.505058	GOOD	G	.	G	G	1760	1759	1	0.0006	0.75007	Pass	903	856	0	1	NC_005089	1461	1690	0.48713	GOOD	G	.	G	G	1690	1690	0	0	1	Pass	886	804	0	0	NC_005089	1461	1748	0.484894	GOOD	G	.	G	G	1748	1747	1
NC_005089	1462	1921	0.551259	GOOD	A	.	A	A	1921	1920	1	0.0005	0.75007	Pass	902	1018	1	0	NC_005089	1462	1869	0.538725	GOOD	A	.	A	A	1869	1869	0	0	1	Pass	864	1005	0	0	NC_005089	1462	1909	0.529555	GOOD	A	.	A	A	1909	1909	0
NC_005089	1463	1815	0.520841	GOOD	A	.	A	A	1815	1815	0	0	1	Pass	865	950	0	0	NC_005089	1463	1752	0.505001	GOOD	A	.	A	A	1752	1752	0	0	1	Pass	859	893	0	0	NC_005089	1463	1797	0.498486	GOOD	A	.	A	A	1797	1797	0
NC_005089	1464	1665	0.477796	GOOD	T	.	T	T	1665	1665	0	0	1	Pass	994	671	0	0	NC_005089	1464	1596	0.460035	GOOD	T	.	T	T	1596	1595	1	0.0006	0.75008	Pass	968	627	0	1	NC_005089	1464	1709	0.474075	GOOD	T	.	T	T	1709	1709	0
NC_005089	1465	1711	0.490997	GOOD	T	.	T	T	1711	1711	0	0	1	Pass	1005	706	0	0	NC_005089	1465	1652	0.476176	GOOD	T	.	T	T	1652	1652	0	0	1	Pass	994	658	0	0	NC_005089	1465	1691	0.469082	GOOD	T	.	T	T	1691	1691	0
NC_005089	1466	1742	0.499892	GOOD	T	.	T	T	1742	1741	1	0.0006	0.75007	Pass	917	824	1	0	NC_005089	1466	1718	0.4952	GOOD	T	.	T	T	1718	1718	0	0	1	Pass	912	806	0	0	NC_005089	1466	1723	0.477959	GOOD	T	.	T	T	1723	1723	0
NC_005089	1467	1869	0.536337	GOOD	A	.	A	A	1869	1869	0	0	1	Pass	936	933	0	0	NC_005089	1467	1831	0.527772	GOOD	A	.	A	A	1831	1831	0	0	1	Pass	918	913	0	0	NC_005089	1467	1811	0.50237	GOOD	A	.	A	A	1811	1811	0
NC_005089	1468	1826	0.523997	GOOD	A	.	A	A	1826	1826	0	0	1	Pass	1005	821	0	0	NC_005089	1468	1764	0.50846	GOOD	A	.	A	A	1764	1764	0	0	1	Pass	984	780	0	0	NC_005089	1468	1825	0.506253	GOOD	A	.	A	A	1825	1825	0
NC_005089	1469	1671	0.479518	GOOD	G	.	G	G	1671	1671	0	0	1	Pass	879	792	0	0	NC_005089	1469	1625	0.468394	GOOD	G	.	G	G	1625	1624	1	0.0006	0.75008	Pass	865	759	1	0	NC_005089	1469	1666	0.462147	GOOD	G	.	G	G	1666	1666	0
NC_005089	1470	1480	0.424708	GOOD	T	.	T	T	1480	1480	0	0	1	Pass	775	705	0	0	NC_005089	1470	1468	0.42314	GOOD	T	.	T	T	1468	1468	0	0	1	Pass	755	713	0	0	NC_005089	1470	1490	0.413325	GOOD	T	.	T	T	1490	1490	0
NC_005089	1471	1543	0.442786	GOOD	T	.	T	T	1543	1543	0	0	1	Pass	859	684	0	0	NC_005089	1471	1531	0.441299	GOOD	T	.	T	T	1531	1531	0	0	1	Pass	857	674	0	0	NC_005089	1471	1577	0.437458	GOOD	T	.	T	T	1577	1577	0
NC_005089	1472	1825	0.52371	GOOD	C	.	C	C	1825	1825	0	0	1	Pass	909	916	0	0	NC_005089	1472	1804	0.519989	GOOD	C	.	C	C	1804	1804	0	0	1	Pass	911	893	0	0	NC_005089	1472	1851	0.513466	GOOD	C	.	C	C	1851	1851	0
NC_005089	1473	1935	0.555277	GOOD	A	.	A	A	1935	1935	0	0	1	Pass	955	980	0	0	NC_005089	1473	1871	0.539301	GOOD	A	.	A	A	1871	1871	0	0	1	Pass	940	931	0	0	NC_005089	1473	1971	0.546754	GOOD	A	.	A	A	1971	1971	0
NC_005089	1474	1976	0.567042	GOOD	A	.	A	A	1976	1976	0	0	1	Pass	880	1096	0	0	NC_005089	1474	1972	0.568414	GOOD	A	.	A	A	1972	1972	0	0	1	Pass	889	1083	0	0	NC_005089	1474	2029	0.562843	GOOD	A	.	A	A	2029	2029	0
NC_005089	1475	1802	0.51711	GOOD	T	.	T	T	1802	1802	0	0	1	Pass	936	866	0	0	NC_005089	1475	1779	0.512783	GOOD	T	.	T	T	1779	1779	0	0	1	Pass	928	851	0	0	NC_005089	1475	1830	0.50764	GOOD	T	.	T	T	1830	1830	0
NC_005089	1476	1832	0.525719	GOOD	T	.	T	T	1832	1832	0	0	1	Pass	960	872	0	0	NC_005089	1476	1755	0.505865	GOOD	T	.	T	T	1755	1755	0	0	1	Pass	927	828	0	0	NC_005089	1476	1862	0.516517	GOOD	T	.	T	T	1862	1861	1
NC_005089	1477	1813	0.520267	GOOD	T	.	T	T	1813	1813	0	0	1	Pass	943	870	0	0	NC_005089	1477	1733	0.499524	GOOD	T	.	T	T	1733	1733	0	0	1	Pass	886	847	0	0	NC_005089	1477	1859	0.515685	GOOD	T	.	T	T	1859	1859	0
NC_005089	1478	2047	0.587417	GOOD	T	.	T	T	2047	2047	0	0	1	Pass	948	1099	0	0	NC_005089	1478	1983	0.571585	GOOD	T	.	T	T	1983	1983	0	0	1	Pass	940	1043	0	0	NC_005089	1478	2076	0.57588	GOOD	T	.	T	T	2076	2076	0
NC_005089	1479	2176	0.624435	GOOD	A	.	A	A	2176	2175	1	0.0005	0.87509	Pass	1044	1131	1	0	NC_005089	1479	2151	0.620009	GOOD	A	.	A	A	2151	2151	0	0	1	Pass	1043	1108	0	0	NC_005089	1479	2244	0.622483	GOOD	A	.	A	A	2244	2244	0
NC_005089	1480	1663	0.477222	GOOD	A	.	A	A	1663	1663	0	0	1	Pass	869	794	0	0	NC_005089	1480	1661	0.478771	GOOD	A	.	A	A	1661	1661	0	0	1	Pass	887	774	0	0	NC_005089	1480	1718	0.476572	GOOD	A	.	A	A	1718	1718	0
NC_005089	1481	1643	0.471483	GOOD	A	.	A	A	1643	1643	0	0	1	Pass	859	784	0	0	NC_005089	1481	1611	0.464358	GOOD	A	.	A	A	1611	1611	0	0	1	Pass	839	772	0	0	NC_005089	1481	1733	0.480733	GOOD	A	.	A	A	1733	1733	0
NC_005089	1482	1672	0.479805	GOOD	C	.	C	C	1672	1671	1	0.0006	0.75007	Pass	912	759	1	0	NC_005089	1482	1625	0.468394	GOOD	C	.	C	C	1625	1625	0	0	1	Pass	878	747	0	0	NC_005089	1482	1710	0.474352	GOOD	C	.	C	C	1710	1710	0
NC_005089	1483	1632	0.468326	GOOD	T	.	T	T	1632	1632	0	0	1	Pass	901	731	0	0	NC_005089	1483	1601	0.461476	GOOD	T	.	T	T	1601	1600	1	0.0006	0.75008	Pass	859	741	1	0	NC_005089	1483	1644	0.456044	GOOD	T	.	T	T	1644	1644	0
NC_005089	1484	1723	0.49444	GOOD	T	.	T	T	1723	1723	0	0	1	Pass	891	832	0	0	NC_005089	1484	1662	0.479059	GOOD	T	.	T	T	1662	1662	0	0	1	Pass	857	805	0	0	NC_005089	1484	1726	0.478791	GOOD	T	.	T	T	1726	1725	1
NC_005089	1485	1717	0.492718	GOOD	G	.	G	G	1717	1716	1	0.0006	0.75007	Pass	876	840	1	0	NC_005089	1485	1678	0.483671	GOOD	G	.	G	G	1678	1676	2	0.0012	0.5	Pass	861	815	1	1	NC_005089	1485	1754	0.486558	GOOD	G	.	G	G	1754	1754	0
NC_005089	1486	1643	0.471483	GOOD	C	.	C	C	1643	1642	1	0.0006	0.75008	Pass	836	806	0	1	NC_005089	1486	1609	0.463782	GOOD	C	.	C	C	1609	1609	0	0	1	Pass	811	798	0	0	NC_005089	1486	1705	0.472965	GOOD	C	.	C	C	1705	1704	1
NC_005089	1487	1802	0.51711	GOOD	T	TA	*/+A	T	1802	1780	16	0.0089	0.00013333	Pass	870	910	6	10	NC_005089	1487	1771	0.510477	GOOD	T	TA	*/+A	T	1771	1741	22	0.0124	2.69e-06	Pass	852	889	10	12	NC_005089	1487	1853	0.51402	GOOD	T	TA	*/+A	T	1853	1829	17
NC_005089	1488	2067	0.593156	GOOD	A	.	A	A	2067	2067	0	0	1	Pass	974	1093	0	0	NC_005089	1488	2029	0.584844	GOOD	A	.	A	A	2029	2029	0	0	1	Pass	947	1082	0	0	NC_005089	1488	2133	0.591692	GOOD	A	.	A	A	2133	2133	0
NC_005089	1489	1891	0.54265	GOOD	A	.	A	A	1891	1891	0	0	1	Pass	822	1069	0	0	NC_005089	1489	1856	0.534978	GOOD	A	.	A	A	1856	1856	0	0	1	Pass	781	1075	0	0	NC_005089	1489	1954	0.542038	GOOD	A	.	A	A	1954	1954	0
NC_005089	1490	1886	0.541215	GOOD	A	.	A	A	1886	1886	0	0	1	Pass	803	1083	0	0	NC_005089	1490	1837	0.529501	GOOD	A	.	A	A	1837	1836	1	0.0005	0.75007	Pass	766	1070	0	1	NC_005089	1490	1920	0.532606	GOOD	A	.	A	A	1920	1920	0
NC_005089	1491	1863	0.534615	GOOD	A	.	A	A	1863	1863	0	0	1	Pass	826	1037	0	0	NC_005089	1491	1811	0.522007	GOOD	A	.	A	A	1811	1811	0	0	1	Pass	767	1044	0	0	NC_005089	1491	1917	0.531774	GOOD	A	.	A	A	1917	1917	0
NC_005089	1492	1810	0.519406	GOOD	A	.	A	A	1810	1810	0	0	1	Pass	830	980	0	0	NC_005089	1492	1796	0.517683	GOOD	A	.	A	A	1796	1796	0	0	1	Pass	790	1006	0	0	NC_005089	1492	1885	0.522897	GOOD	A	.	A	A	1885	1885	0
NC_005089	1493	1735	0.497884	GOOD	A	.	A	A	1735	1734	1	0.0006	0.75007	Pass	826	908	1	0	NC_005089	1493	1683	0.485112	GOOD	A	.	A	A	1683	1683	0	0	1	Pass	771	912	0	0	NC_005089	1493	1742	0.483229	GOOD	A	.	A	A	1742	1742	0
NC_005089	1494	1657	0.4755	GOOD	A	.	A	A	1657	1657	0	0	1	Pass	800	857	0	0	NC_005089	1494	1623	0.467817	GOOD	A	.	A	A	1623	1623	0	0	1	Pass	765	858	0	0	NC_005089	1494	1641	0.455212	GOOD	A	.	A	A	1641	1641	0
NC_005089	1495	1942	0.557285	GOOD	C	.	C	C	1942	1942	0	0	1	Pass	830	1112	0	0	NC_005089	1495	1900	0.54766	GOOD	C	.	C	C	1900	1899	1	0.0005	0.75007	Pass	797	1102	0	1	NC_005089	1495	1972	0.547031	GOOD	C	.	C	C	1972	1972	0
NC_005089	1496	1952	0.560155	GOOD	A	.	A	A	1952	1952	0	0	1	Pass	852	1100	0	0	NC_005089	1496	1928	0.555731	GOOD	A	.	A	A	1928	1928	0	0	1	Pass	826	1102	0	0	NC_005089	1496	2006	0.556462	GOOD	A	.	A	A	2006	2005	1
NC_005089	1497	1881	0.53978	GOOD	A	.	A	A	1881	1881	0	0	1	Pass	854	1027	0	0	NC_005089	1497	1869	0.538725	GOOD	A	.	A	A	1869	1869	0	0	1	Pass	827	1042	0	0	NC_005089	1497	1916	0.531497	GOOD	A	.	A	A	1916	1916	0
NC_005089	1498	1964	0.563599	GOOD	C	.	C	C	1964	1964	0	0	1	Pass	837	1127	0	0	NC_005089	1498	1898	0.547084	GOOD	C	.	C	C	1898	1897	1	0.0005	0.75007	Pass	790	1107	0	1	NC_005089	1498	1930	0.53538	GOOD	C	.	C	C	1930	1929	1
NC_005089	1499	1977	0.567329	GOOD	A	.	A	A	1977	1977	0	0	1	Pass	811	1166	0	0	NC_005089	1499	1914	0.551696	GOOD	A	.	A	A	1914	1914	0	0	1	Pass	768	1146	0	0	NC_005089	1499	2008	0.557017	GOOD	A	.	A	A	2008	2008	0
NC_005089	1500	2031	0.582825	GOOD	A	.	A	A	2031	2031	0	0	1	Pass	769	1262	0	0	NC_005089	1500	1978	0.570143	GOOD	A	.	A	A	1978	1977	1	0.0005	0.75006	Pass	732	1245	0	1	NC_005089	1500	2071	0.574493	GOOD	A	.	A	A	2071	2071	0
NC_005089	1501	1736	0.498171	GOOD	A	.	A	A	1736	1735	1	0.0006	0.75007	Pass	733	1002	1	0	NC_005089	1501	1727	0.497795	GOOD	A	.	A	A	1727	1727	0	0	1	Pass	724	1003	0	0	NC_005089	1501	1786	0.495435	GOOD	A	.	A	A	1786	1786	0
NC_005089	1502	1582	0.453978	GOOD	A	.	A	A	1582	1581	1	0.0006	0.75008	Pass	728	853	0	1	NC_005089	1502	1572	0.453117	GOOD	A	.	A	A	1572	1572	0	0	1	Pass	709	863	0	0	NC_005089	1502	1596	0.442729	GOOD	A	.	A	A	1596	1596	0
NC_005089	1503	1354	0.38855	GOOD	T	.	T	T	1354	1354	0	0	1	Pass	717	637	0	0	NC_005089	1503	1348	0.388551	GOOD	T	.	T	T	1348	1348	0	0	1	Pass	723	625	0	0	NC_005089	1503	1353	0.375321	GOOD	T	.	T	T	1353	1353	0
NC_005089	1504	1800	0.516536	GOOD	C	.	C	C	1800	1796	3	0.0017	0.3124	Pass	635	1161	2	1	NC_005089	1504	1779	0.512783	GOOD	C	.	C	C	1779	1775	3	0.0017	0.31239	Pass	647	1128	1	2	NC_005089	1504	1844	0.511524	GOOD	C	.	C	C	1844	1842	2
NC_005089	1505	1952	0.560155	GOOD	A	.	A	A	1952	1951	1	0.0005	0.75006	Pass	720	1231	0	1	NC_005089	1505	1929	0.55602	GOOD	A	.	A	A	1929	1929	0	0	1	Pass	719	1210	0	0	NC_005089	1505	1979	0.548973	GOOD	A	.	A	A	1979	1979	0
NC_005089	1506	1961	0.562738	GOOD	A	.	A	A	1961	1961	0	0	1	Pass	733	1228	0	0	NC_005089	1506	1906	0.54939	GOOD	A	.	A	A	1906	1906	0	0	1	Pass	709	1197	0	0	NC_005089	1506	1997	0.553966	GOOD	A	.	A	A	1997	1997	0
NC_005089	1507	2058	0.590573	GOOD	A	.	A	A	2058	2058	0	0	1	Pass	738	1320	0	0	NC_005089	1507	2000	0.576485	GOOD	A	.	A	A	2000	2000	0	0	1	Pass	714	1286	0	0	NC_005089	1507	2107	0.58448	GOOD	A	.	A	A	2107	2107	0
NC_005089	1508	1904	0.546381	GOOD	A	.	A	A	1904	1904	0	0	1	Pass	738	1166	0	0	NC_005089	1508	1861	0.536419	GOOD	A	.	A	A	1861	1861	0	0	1	Pass	721	1140	0	0	NC_005089	1508	1931	0.535658	GOOD	A	.	A	A	1931	1931	0
NC_005089	1509	1841	0.528302	GOOD	A	.	A	A	1841	1841	0	0	1	Pass	706	1135	0	0	NC_005089	1509	1800	0.518836	GOOD	A	.	A	A	1800	1800	0	0	1	Pass	673	1127	0	0	NC_005089	1509	1885	0.522897	GOOD	A	.	A	A	1885	1885	0
NC_005089	1510	1743	0.500179	GOOD	G	.	G	G	1743	1743	0	0	1	Pass	656	1087	0	0	NC_005089	1510	1690	0.48713	GOOD	G	.	G	G	1690	1690	0	0	1	Pass	644	1046	0	0	NC_005089	1510	1788	0.495989	GOOD	G	.	G	G	1788	1788	0
NC_005089	1511	1321	0.37908	GOOD	T	.	T	T	1321	1321	0	0	1	Pass	273	1048	0	0	NC_005089	1511	1317	0.379615	GOOD	T	.	T	T	1317	1317	0	0	1	Pass	289	1028	0	0	NC_005089	1511	1361	0.37754	GOOD	T	.	T	T	1361	1361	0
NC_005089	1512	1555	0.44623	GOOD	A	.	A	A	1555	1555	0	0	1	Pass	378	1177	0	0	NC_005089	1512	1542	0.44447	GOOD	A	.	A	A	1542	1542	0	0	1	Pass	370	1172	0	0	NC_005089	1512	1578	0.437736	GOOD	A	.	A	A	1578	1578	0
NC_005089	1513	1621	0.46517	GOOD	A	.	A	A	1621	1621	0	0	1	Pass	529	1092	0	0	NC_005089	1513	1588	0.457729	GOOD	A	.	A	A	1588	1586	2	0.0013	0.5	Pass	506	1080	1	1	NC_005089	1513	1669	0.462979	GOOD	A	.	A	A	1669	1669	0
NC_005089	1514	1646	0.472344	GOOD	G	.	G	G	1646	1646	0	0	1	Pass	633	1013	0	0	NC_005089	1514	1600	0.461188	GOOD	G	.	G	G	1600	1600	0	0	1	Pass	609	991	0	0	NC_005089	1514	1730	0.4799	GOOD	G	.	G	G	1730	1730	0
NC_005089	1515	1448	0.415525	GOOD	T	.	T	T	1448	1448	0	0	1	Pass	450	998	0	0	NC_005089	1515	1392	0.401233	GOOD	T	.	T	T	1392	1391	1	0.0007	0.75009	Pass	430	961	0	1	NC_005089	1515	1504	0.417208	GOOD	T	.	T	T	1504	1504	0
NC_005089	1516	1570	0.450534	GOOD	T	.	T	T	1570	1570	0	0	1	Pass	597	973	0	0	NC_005089	1516	1498	0.431787	GOOD	T	.	T	T	1498	1498	0	0	1	Pass	557	941	0	0	NC_005089	1516	1612	0.447167	GOOD	T	.	T	T	1612	1612	0
NC_005089	1517	2006	0.575651	GOOD	T	.	T	T	2006	2006	0	0	1	Pass	824	1182	0	0	NC_005089	1517	1940	0.55919	GOOD	T	.	T	T	1940	1940	0	0	1	Pass	795	1145	0	0	NC_005089	1517	2039	0.565617	GOOD	T	.	T	T	2039	2039	0
NC_005089	1518	2215	0.635627	GOOD	A	.	A	A	2215	2215	0	0	1	Pass	924	1291	0	0	NC_005089	1518	2185	0.62981	GOOD	A	.	A	A	2185	2185	0	0	1	Pass	902	1283	0	0	NC_005089	1518	2239	0.621096	GOOD	A	.	A	A	2239	2239	0
NC_005089	1519	1957	0.56159	GOOD	G	.	G	G	1957	1957	0	0	1	Pass	724	1233	0	0	NC_005089	1519	1958	0.564379	GOOD	G	.	G	G	1958	1952	6	0.0031	0.062332	Pass	728	1224	4	2	NC_005089	1519	2005	0.556185	GOOD	G	.	G	G	2005	1994	11
NC_005089	1520	1966	0.564172	GOOD	A	.	A	A	1966	1965	1	0.0005	0.75006	Pass	682	1283	0	1	NC_005089	1520	1911	0.550831	GOOD	A	.	A	A	1911	1911	0	0	1	Pass	669	1242	0	0	NC_005089	1520	1979	0.548973	GOOD	A	.	A	A	1979	1979	0
NC_005089	1521	1856	0.532606	GOOD	T	.	T	T	1856	1855	1	0.0005	0.75007	Pass	734	1121	1	0	NC_005089	1521	1847	0.532384	GOOD	T	.	T	T	1847	1847	0	0	1	Pass	747	1100	0	0	NC_005089	1521	1930	0.53538	GOOD	T	.	T	T	1930	1930	0
NC_005089	1522	2212	0.634766	GOOD	T	.	T	T	2212	2212	0	0	1	Pass	922	1290	0	0	NC_005089	1522	2179	0.62808	GOOD	T	.	T	T	2179	2178	1	0.0005	0.87509	Pass	929	1249	1	0	NC_005089	1522	2254	0.625257	GOOD	T	.	T	T	2254	2254	0
NC_005089	1523	2032	0.583112	GOOD	A	.	A	A	2032	2032	0	0	1	Pass	830	1202	0	0	NC_005089	1523	2006	0.578214	GOOD	A	.	A	A	2006	2006	0	0	1	Pass	829	1177	0	0	NC_005089	1523	2063	0.572274	GOOD	A	.	A	A	2063	2062	1
NC_005089	1524	1957	0.56159	GOOD	T	.	T	T	1957	1956	1	0.0005	0.75006	Pass	797	1159	0	1	NC_005089	1524	1944	0.560343	GOOD	T	.	T	T	1944	1944	0	0	1	Pass	819	1125	0	0	NC_005089	1524	1988	0.551469	GOOD	T	.	T	T	1988	1988	0
NC_005089	1525	2131	0.611522	GOOD	A	.	A	A	2131	2131	0	0	1	Pass	987	1144	0	0	NC_005089	1525	2096	0.604156	GOOD	A	.	A	A	2096	2095	1	0.0005	0.87509	Pass	974	1121	1	0	NC_005089	1525	2185	0.606117	GOOD	A	.	A	A	2185	2185	0
NC_005089	1526	1787	0.512806	GOOD	G	.	G	G	1787	1783	4	0.0022	0.18733	Pass	709	1074	0	4	NC_005089	1526	1741	0.50183	GOOD	G	.	G	G	1741	1740	1	0.0006	0.75007	Pass	721	1019	1	0	NC_005089	1526	1808	0.501537	GOOD	G	.	G	G	1808	1804	3
NC_005089	1527	1757	0.504197	GOOD	C	.	C	C	1757	1752	5	0.0028	0.10917	Pass	711	1041	3	2	NC_005089	1527	1717	0.494912	GOOD	C	.	C	C	1717	1714	3	0.0017	0.31239	Pass	716	998	1	2	NC_005089	1527	1826	0.506531	GOOD	C	.	C	C	1826	1824	2
NC_005089	1528	1907	0.547242	GOOD	C	.	C	C	1907	1905	1	0.0005	0.75007	Pass	799	1106	0	1	NC_005089	1528	1866	0.53786	GOOD	C	.	C	C	1866	1866	0	0	1	Pass	805	1061	0	0	NC_005089	1528	1939	0.537877	GOOD	C	.	C	C	1939	1939	0
NC_005089	1529	2023	0.580529	GOOD	A	.	A	A	2023	2023	0	0	1	Pass	855	1168	0	0	NC_005089	1529	1954	0.563226	GOOD	A	.	A	A	1954	1954	0	0	1	Pass	855	1099	0	0	NC_005089	1529	2056	0.570332	GOOD	A	.	A	A	2056	2055	1
NC_005089	1530	2036	0.58426	GOOD	A	.	A	A	2036	2035	1	0.0005	0.87509	Pass	834	1201	0	1	NC_005089	1530	2002	0.577061	GOOD	A	.	A	A	2002	2002	0	0	1	Pass	837	1165	0	0	NC_005089	1530	2053	0.5695	GOOD	A	.	A	A	2053	2053	0
NC_005089	1531	1983	0.569051	GOOD	A	.	A	A	1983	1983	0	0	1	Pass	837	1146	0	0	NC_005089	1531	1931	0.556596	GOOD	A	.	A	A	1931	1931	0	0	1	Pass	821	1110	0	0	NC_005089	1531	2010	0.557572	GOOD	A	.	A	A	2010	2010	0
NC_005089	1532	1992	0.571634	GOOD	A	.	A	A	1992	1992	0	0	1	Pass	845	1147	0	0	NC_005089	1532	1954	0.563226	GOOD	A	.	A	A	1954	1953	1	0.0005	0.75006	Pass	832	1121	1	0	NC_005089	1532	2013	0.558404	GOOD	A	.	A	A	2013	2013	0
NC_005089	1533	1945	0.558146	GOOD	G	.	G	G	1945	1945	0	0	1	Pass	789	1156	0	0	NC_005089	1533	1884	0.543049	GOOD	G	.	G	G	1884	1884	0	0	1	Pass	792	1092	0	0	NC_005089	1533	1942	0.538709	GOOD	G	.	G	G	1942	1942	0
NC_005089	1534	1958	0.561877	GOOD	A	.	A	A	1958	1958	0	0	1	Pass	827	1131	0	0	NC_005089	1534	1908	0.549966	GOOD	A	.	A	A	1908	1908	0	0	1	Pass	813	1095	0	0	NC_005089	1534	1982	0.549805	GOOD	A	.	A	A	1982	1981	1
NC_005089	1535	1901	0.54552	GOOD	G	.	G	G	1901	1898	3	0.0016	0.3124	Pass	774	1124	1	2	NC_005089	1535	1827	0.526619	GOOD	G	.	G	G	1827	1827	0	0	1	Pass	763	1064	0	0	NC_005089	1535	1881	0.521788	GOOD	G	.	G	G	1881	1881	0
NC_005089	1536	1818	0.521702	GOOD	G	.	G	G	1818	1818	0	0	1	Pass	713	1105	0	0	NC_005089	1536	1758	0.50673	GOOD	G	.	G	G	1758	1757	1	0.0006	0.75007	Pass	696	1061	1	0	NC_005089	1536	1789	0.496267	GOOD	G	.	G	G	1789	1788	1
NC_005089	1537	1744	0.500466	GOOD	G	.	G	G	1744	1744	0	0	1	Pass	680	1064	0	0	NC_005089	1537	1721	0.496065	GOOD	G	.	G	G	1721	1718	1	0.0006	0.75007	Pass	675	1043	0	1	NC_005089	1537	1759	0.487945	GOOD	G	.	G	G	1759	1759	0
NC_005089	1538	1760	0.505058	GOOD	A	.	A	A	1760	1760	0	0	1	Pass	704	1056	0	0	NC_005089	1538	1793	0.516819	GOOD	A	.	A	A	1793	1793	0	0	1	Pass	736	1057	0	0	NC_005089	1538	1798	0.498763	GOOD	A	.	A	A	1798	1796	2
NC_005089	1539	1880	0.539494	GOOD	C	.	C	C	1880	1879	1	0.0005	0.75007	Pass	780	1099	0	1	NC_005089	1539	1833	0.528348	GOOD	C	.	C	C	1833	1831	2	0.0011	0.5	Pass	755	1076	2	0	NC_005089	1539	1870	0.518736	GOOD	C	.	C	C	1870	1870	0
NC_005089	1540	1948	0.559007	GOOD	A	.	A	A	1948	1946	2	0.001	0.5	Pass	861	1085	0	2	NC_005089	1540	1921	0.553714	GOOD	A	.	A	A	1921	1921	0	0	1	Pass	842	1079	0	0	NC_005089	1540	1959	0.543425	GOOD	A	.	A	A	1959	1959	0
NC_005089	1541	1812	0.51998	GOOD	G	.	G	G	1812	1811	1	0.0006	0.75007	Pass	763	1048	1	0	NC_005089	1541	1817	0.523736	GOOD	G	.	G	G	1817	1816	1	0.0006	0.75007	Pass	801	1015	1	0	NC_005089	1541	1832	0.508195	GOOD	G	.	G	G	1832	1831	1
NC_005089	1542	1789	0.51338	GOOD	C	.	C	C	1789	1789	0	0	1	Pass	743	1046	0	0	NC_005089	1542	1794	0.517107	GOOD	C	.	C	C	1794	1794	0	0	1	Pass	783	1011	0	0	NC_005089	1542	1800	0.499318	GOOD	C	.	C	C	1800	1800	0
NC_005089	1543	1720	0.493579	GOOD	T	.	T	T	1720	1720	0	0	1	Pass	724	996	0	0	NC_005089	1543	1684	0.4854	GOOD	T	.	T	T	1684	1684	0	0	1	Pass	745	939	0	0	NC_005089	1543	1713	0.475185	GOOD	T	.	T	T	1713	1713	0
NC_005089	1544	1902	0.545807	GOOD	C	.	C	C	1902	1902	0	0	1	Pass	790	1112	0	0	NC_005089	1544	1840	0.530366	GOOD	C	.	C	C	1840	1840	0	0	1	Pass	777	1063	0	0	NC_005089	1544	1912	0.530387	GOOD	C	.	C	C	1912	1912	0
NC_005089	1545	1911	0.548389	GOOD	T	.	T	T	1911	1911	0	0	1	Pass	830	1081	0	0	NC_005089	1545	1876	0.540743	GOOD	T	.	T	T	1876	1875	1	0.0005	0.75007	Pass	829	1046	0	1	NC_005089	1545	1915	0.531219	GOOD	T	.	T	T	1915	1915	0
NC_005089	1546	1921	0.551259	GOOD	T	.	T	T	1921	1920	1	0.0005	0.75007	Pass	871	1049	1	0	NC_005089	1546	1854	0.534401	GOOD	T	.	T	T	1854	1853	1	0.0005	0.75007	Pass	855	998	1	0	NC_005089	1546	1875	0.520123	GOOD	T	.	T	T	1875	1875	0
NC_005089	1547	2093	0.600617	GOOD	C	.	C	C	2093	2093	0	0	1	Pass	933	1160	0	0	NC_005089	1547	1972	0.568414	GOOD	C	.	C	C	1972	1972	0	0	1	Pass	864	1108	0	0	NC_005089	1547	2049	0.568391	GOOD	C	.	C	C	2049	2049	0
NC_005089	1548	2142	0.614678	GOOD	T	.	T	T	2142	2142	0	0	1	Pass	921	1221	0	0	NC_005089	1548	2060	0.593779	GOOD	T	.	T	T	2060	2060	0	0	1	Pass	878	1182	0	0	NC_005089	1548	2104	0.583648	GOOD	T	.	T	T	2104	2104	0
NC_005089	1549	1987	0.570199	GOOD	G	.	G	G	1987	1987	0	0	1	Pass	863	1124	0	0	NC_005089	1549	1929	0.55602	GOOD	G	.	G	G	1929	1928	1	0.0005	0.75006	Pass	871	1057	0	1	NC_005089	1549	1953	0.54176	GOOD	G	.	G	G	1953	1952	1
NC_005089	1550	1939	0.556424	GOOD	G	.	G	G	1939	1937	2	0.001	0.5	Pass	874	1063	1	1	NC_005089	1550	1837	0.529501	GOOD	G	.	G	G	1837	1837	0	0	1	Pass	819	1018	0	0	NC_005089	1550	1905	0.528445	GOOD	G	.	G	G	1905	1905	0
NC_005089	1551	1966	0.564172	GOOD	A	.	A	A	1966	1966	0	0	1	Pass	857	1109	0	0	NC_005089	1551	1897	0.546796	GOOD	A	.	A	A	1897	1897	0	0	1	Pass	815	1082	0	0	NC_005089	1551	1945	0.539541	GOOD	A	.	A	A	1945	1945	0
NC_005089	1552	1944	0.557859	GOOD	A	.	A	A	1944	1943	1	0.0005	0.75006	Pass	866	1077	0	1	NC_005089	1552	1858	0.535554	GOOD	A	.	A	A	1858	1858	0	0	1	Pass	811	1047	0	0	NC_005089	1552	1975	0.547863	GOOD	A	.	A	A	1975	1974	1
NC_005089	1553	1890	0.542363	GOOD	C	.	C	C	1890	1889	1	0.0005	0.75007	Pass	855	1034	1	0	NC_005089	1553	1848	0.532672	GOOD	C	.	C	C	1848	1847	1	0.0005	0.75007	Pass	834	1013	1	0	NC_005089	1553	1903	0.52789	GOOD	C	.	C	C	1903	1903	0
NC_005089	1554	1945	0.558146	GOOD	G	.	G	G	1945	1945	0	0	1	Pass	875	1070	0	0	NC_005089	1554	1841	0.530654	GOOD	G	.	G	G	1841	1841	0	0	1	Pass	831	1010	0	0	NC_005089	1554	1919	0.532329	GOOD	G	.	G	G	1919	1918	1
NC_005089	1555	1946	0.558433	GOOD	G	GA	*/+A	G	1946	1925	15	0.0077	0.00025331	str10	809	1116	1	14	NC_005089	1555	1874	0.540166	GOOD	G	.	G	G	1874	1857	10	0.0053	0.005802	Pass	761	1096	6	4	NC_005089	1555	1971	0.546754	GOOD	G	GA	*/+A	G	1971	1948	16
NC_005089	1556	1967	0.564459	GOOD	A	.	A	A	1967	1967	0	0	1	Pass	794	1173	0	0	NC_005089	1556	1893	0.545643	GOOD	A	.	A	A	1893	1893	0	0	1	Pass	744	1149	0	0	NC_005089	1556	1958	0.543147	GOOD	A	.	A	A	1958	1958	0
NC_005089	1557	1997	0.573068	GOOD	A	.	A	A	1997	1997	0	0	1	Pass	856	1141	0	0	NC_005089	1557	1920	0.553425	GOOD	A	.	A	A	1920	1920	0	0	1	Pass	794	1126	0	0	NC_005089	1557	2005	0.556185	GOOD	A	.	A	A	2005	2005	0
NC_005089	1558	2020	0.579669	GOOD	A	.	A	A	2020	2020	0	0	1	Pass	903	1117	0	0	NC_005089	1558	1944	0.560343	GOOD	A	.	A	A	1944	1943	1	0.0005	0.75006	Pass	867	1076	0	1	NC_005089	1558	2043	0.566726	GOOD	A	.	A	A	2043	2043	0
NC_005089	1559	1960	0.562451	GOOD	A	.	A	A	1960	1960	0	0	1	Pass	936	1024	0	0	NC_005089	1559	1886	0.543625	GOOD	A	.	A	A	1886	1886	0	0	1	Pass	899	987	0	0	NC_005089	1559	1982	0.549805	GOOD	A	.	A	A	1982	1981	1
NC_005089	1560	1836	0.526867	GOOD	A	.	A	A	1836	1836	0	0	1	Pass	958	878	0	0	NC_005089	1560	1749	0.504136	GOOD	A	.	A	A	1749	1749	0	0	1	Pass	896	853	0	0	NC_005089	1560	1821	0.505144	GOOD	A	.	A	A	1821	1821	0
NC_005089	1561	1514	0.434464	GOOD	A	.	A	A	1514	1513	1	0.0007	0.75008	Pass	936	577	0	1	NC_005089	1561	1460	0.420834	GOOD	A	.	A	A	1460	1460	0	0	1	Pass	897	563	0	0	NC_005089	1561	1496	0.414989	GOOD	A	.	A	A	1496	1496	0
NC_005089	1562	2023	0.580529	GOOD	C	.	C	C	2023	2023	0	0	1	Pass	857	1166	0	0	NC_005089	1562	1974	0.56899	GOOD	C	.	C	C	1974	1974	0	0	1	Pass	831	1143	0	0	NC_005089	1562	2039	0.565617	GOOD	C	.	C	C	2039	2039	0
NC_005089	1563	1976	0.567042	GOOD	C	.	C	C	1976	1975	1	0.0005	0.75006	Pass	826	1149	0	1	NC_005089	1563	1896	0.546508	GOOD	C	.	C	C	1896	1896	0	0	1	Pass	806	1090	0	0	NC_005089	1563	2031	0.563397	GOOD	C	.	C	C	2031	2030	1
NC_005089	1564	2015	0.578234	GOOD	T	.	T	T	2015	2013	2	0.001	0.68759	Pass	882	1131	1	1	NC_005089	1564	1976	0.569567	GOOD	T	.	T	T	1976	1976	0	0	1	Pass	885	1091	0	0	NC_005089	1564	2030	0.56312	GOOD	T	.	T	T	2030	2030	0
NC_005089	1565	2241	0.643088	GOOD	T	.	T	T	2241	2241	0	0	1	Pass	1031	1210	0	0	NC_005089	1565	2175	0.626927	GOOD	T	.	T	T	2175	2175	0	0	1	Pass	1011	1164	0	0	NC_005089	1565	2274	0.630805	GOOD	T	.	T	T	2274	2273	1
NC_005089	1566	2329	0.668341	GOOD	T	.	T	T	2329	2329	0	0	1	Pass	1062	1267	0	0	NC_005089	1566	2258	0.650851	GOOD	T	.	T	T	2258	2257	1	0.0004	0.87508	Pass	1068	1189	1	0	NC_005089	1566	2371	0.657713	GOOD	T	.	T	T	2371	2370	1
NC_005089	1567	2342	0.672071	GOOD	A	.	A	A	2342	2342	0	0	1	Pass	987	1355	0	0	NC_005089	1567	2277	0.656328	GOOD	A	.	A	A	2277	2277	0	0	1	Pass	965	1312	0	0	NC_005089	1567	2281	0.632747	GOOD	A	.	A	A	2281	2281	0
NC_005089	1568	2059	0.59086	GOOD	A	.	A	A	2059	2058	1	0.0005	0.87509	Pass	931	1127	1	0	NC_005089	1568	2027	0.584267	GOOD	A	.	A	A	2027	2027	0	0	1	Pass	928	1099	0	0	NC_005089	1568	2017	0.559514	GOOD	A	.	A	A	2017	2017	0
NC_005089	1569	1867	0.535763	GOOD	T	.	T	T	1867	1866	1	0.0005	0.75007	Pass	946	920	1	0	NC_005089	1569	1835	0.528925	GOOD	T	.	T	T	1835	1833	2	0.0011	0.5	Pass	924	909	1	1	NC_005089	1569	1851	0.513466	GOOD	T	.	T	T	1851	1851	0
NC_005089	1570	2086	0.598608	GOOD	A	.	A	A	2086	2086	0	0	1	Pass	1080	1006	0	0	NC_005089	1570	2070	0.596662	GOOD	A	.	A	A	2070	2069	1	0.0005	0.87509	Pass	1074	995	1	0	NC_005089	1570	2078	0.576435	GOOD	A	.	A	A	2078	2078	0
NC_005089	1571	1982	0.568764	GOOD	G	.	G	G	1982	1982	0	0	1	Pass	1024	958	0	0	NC_005089	1571	1964	0.566108	GOOD	G	.	G	G	1964	1964	0	0	1	Pass	1011	953	0	0	NC_005089	1571	1961	0.54398	GOOD	G	.	G	G	1961	1961	0
NC_005089	1572	1677	0.48124	GOOD	T	.	T	T	1677	1677	0	0	1	Pass	603	1074	0	0	NC_005089	1572	1651	0.475888	GOOD	T	.	T	T	1651	1650	1	0.0006	0.75008	Pass	586	1064	0	1	NC_005089	1572	1646	0.456599	GOOD	T	.	T	T	1646	1646	0
NC_005089	1573	1971	0.565607	GOOD	G	.	G	G	1971	1970	1	0.0005	0.75006	Pass	840	1130	1	0	NC_005089	1573	1950	0.562073	GOOD	G	.	G	G	1950	1950	0	0	1	Pass	846	1104	0	0	NC_005089	1573	1974	0.547586	GOOD	G	.	G	G	1974	1973	1
NC_005089	1574	2289	0.656862	GOOD	A	.	A	A	2289	2289	0	0	1	Pass	990	1299	0	0	NC_005089	1574	2239	0.645375	GOOD	A	.	A	A	2239	2238	1	0.0004	0.87508	Pass	990	1248	1	0	NC_005089	1574	2303	0.63885	GOOD	A	.	A	A	2303	2302	1
NC_005089	1575	2319	0.665471	GOOD	A	.	A	A	2319	2319	0	0	1	Pass	1033	1286	0	0	NC_005089	1575	2276	0.65604	GOOD	A	.	A	A	2276	2276	0	0	1	Pass	1031	1245	0	0	NC_005089	1575	2356	0.653552	GOOD	A	.	A	A	2356	2356	0
NC_005089	1576	2255	0.647105	GOOD	T	.	T	T	2255	2255	0	0	1	Pass	1100	1155	0	0	NC_005089	1576	2258	0.650851	GOOD	T	.	T	T	2258	2258	0	0	1	Pass	1103	1155	0	0	NC_005089	1576	2310	0.640792	GOOD	T	.	T	T	2310	2308	1
NC_005089	1577	2350	0.674367	GOOD	A	.	A	A	2350	2350	0	0	1	Pass	1135	1215	0	0	NC_005089	1577	2344	0.67564	GOOD	A	.	A	A	2344	2344	0	0	1	Pass	1147	1197	0	0	NC_005089	1577	2415	0.669919	GOOD	A	.	A	A	2415	2414	1
NC_005089	1578	2234	0.641079	GOOD	A	.	A	A	2234	2234	0	0	1	Pass	1119	1115	0	0	NC_005089	1578	2224	0.641051	GOOD	A	.	A	A	2224	2224	0	0	1	Pass	1135	1089	0	0	NC_005089	1578	2268	0.629141	GOOD	A	.	A	A	2268	2268	0
NC_005089	1579	2185	0.627018	GOOD	T	.	T	T	2185	2185	0	0	1	Pass	1186	999	0	0	NC_005089	1579	2196	0.63298	GOOD	T	.	T	T	2196	2196	0	0	1	Pass	1205	991	0	0	NC_005089	1579	2246	0.623038	GOOD	T	.	T	T	2246	2246	0
NC_005089	1580	2170	0.622713	GOOD	T	.	T	T	2170	2170	0	0	1	Pass	1203	967	0	0	NC_005089	1580	2155	0.621162	GOOD	T	.	T	T	2155	2155	0	0	1	Pass	1199	956	0	0	NC_005089	1580	2218	0.615271	GOOD	T	.	T	T	2218	2218	0
NC_005089	1581	2263	0.649401	GOOD	A	.	A	A	2263	2263	0	0	1	Pass	1202	1061	0	0	NC_005089	1581	2211	0.637304	GOOD	A	.	A	A	2211	2211	0	0	1	Pass	1175	1036	0	0	NC_005089	1581	2351	0.652165	GOOD	A	.	A	A	2351	2351	0
NC_005089	1582	2215	0.635627	GOOD	A	.	A	A	2215	2215	0	0	1	Pass	1168	1047	0	0	NC_005089	1582	2119	0.610786	GOOD	A	.	A	A	2119	2118	1	0.0005	0.87509	Pass	1123	995	1	0	NC_005089	1582	2252	0.624703	GOOD	A	.	A	A	2252	2252	0
NC_005089	1583	2279	0.653992	GOOD	C	.	C	C	2279	2277	1	0.0004	0.87508	Pass	1155	1122	1	0	NC_005089	1583	2270	0.65431	GOOD	C	.	C	C	2270	2269	1	0.0004	0.87508	Pass	1145	1124	1	0	NC_005089	1583	2342	0.649669	GOOD	C	.	C	C	2342	2341	1
NC_005089	1584	2377	0.682115	GOOD	A	.	A	A	2377	2376	1	0.0004	0.87508	Pass	1169	1207	1	0	NC_005089	1584	2325	0.670163	GOOD	A	.	A	A	2325	2325	0	0	1	Pass	1157	1168	0	0	NC_005089	1584	2378	0.659655	GOOD	A	.	A	A	2378	2378	0
NC_005089	1585	2315	0.664323	GOOD	A	.	A	A	2315	2315	0	0	1	Pass	1153	1162	0	0	NC_005089	1585	2268	0.653734	GOOD	A	.	A	A	2268	2268	0	0	1	Pass	1131	1137	0	0	NC_005089	1585	2330	0.64634	GOOD	A	.	A	A	2330	2329	1
NC_005089	1586	2194	0.6296	GOOD	A	.	A	A	2194	2194	0	0	1	Pass	1143	1051	0	0	NC_005089	1586	2150	0.619721	GOOD	A	.	A	A	2150	2150	0	0	1	Pass	1142	1008	0	0	NC_005089	1586	2217	0.614994	GOOD	A	.	A	A	2217	2216	1
NC_005089	1587	2049	0.587991	GOOD	A	.	A	A	2049	2048	1	0.0005	0.87509	Pass	1083	965	0	1	NC_005089	1587	2030	0.585132	GOOD	A	.	A	A	2030	2030	0	0	1	Pass	1097	933	0	0	NC_005089	1587	2034	0.56423	GOOD	A	.	A	A	2034	2034	0
NC_005089	1588	2267	0.650549	GOOD	C	.	C	C	2267	2267	0	0	1	Pass	1095	1172	0	0	NC_005089	1588	2235	0.644222	GOOD	C	.	C	C	2235	2235	0	0	1	Pass	1101	1134	0	0	NC_005089	1588	2283	0.633302	GOOD	C	.	C	C	2283	2283	0
NC_005089	1589	2288	0.656575	GOOD	A	.	A	A	2288	2288	0	0	1	Pass	1112	1176	0	0	NC_005089	1589	2239	0.645375	GOOD	A	.	A	A	2239	2239	0	0	1	Pass	1104	1135	0	0	NC_005089	1589	2295	0.636631	GOOD	A	.	A	A	2295	2295	0
NC_005089	1590	2151	0.617261	GOOD	G	.	G	G	2151	2149	1	0.0005	0.87509	Pass	1013	1136	1	0	NC_005089	1590	2143	0.617703	GOOD	G	.	G	G	2143	2136	7	0.0033	0.089614	Pass	1008	1128	5	2	NC_005089	1590	2223	0.616658	GOOD	G	A	A	G	2223	2207	16
NC_005089	1591	2203	0.632183	GOOD	C	.	C	C	2203	2201	1	0.0005	0.87509	Pass	1005	1196	0	1	NC_005089	1591	2186	0.630098	GOOD	C	.	C	C	2186	2184	1	0.0005	0.87509	Pass	1026	1158	1	0	NC_005089	1591	2247	0.623316	GOOD	C	.	C	C	2247	2245	1
NC_005089	1592	2166	0.621565	GOOD	T	.	T	T	2166	2164	2	0.0009	0.68759	Pass	1016	1148	1	1	NC_005089	1592	2136	0.615686	GOOD	T	.	T	T	2136	2135	1	0.0005	0.87509	Pass	997	1138	0	1	NC_005089	1592	2207	0.61222	GOOD	T	.	T	T	2207	2207	0
NC_005089	1593	2296	0.658871	GOOD	T	.	T	T	2296	2296	0	0	1	Pass	1145	1151	0	0	NC_005089	1593	2203	0.634998	GOOD	T	.	T	T	2203	2202	1	0.0005	0.87509	Pass	1108	1094	0	1	NC_005089	1593	2295	0.636631	GOOD	T	.	T	T	2295	2295	0
NC_005089	1594	2338	0.670923	GOOD	T	.	T	T	2338	2338	0	0	1	Pass	1184	1154	0	0	NC_005089	1594	2265	0.652869	GOOD	T	.	T	T	2265	2265	0	0	1	Pass	1142	1123	0	0	NC_005089	1594	2309	0.640514	GOOD	T	.	T	T	2309	2308	1
NC_005089	1595	2416	0.693307	GOOD	T	.	T	T	2416	2415	1	0.0004	0.87508	Pass	1195	1220	0	1	NC_005089	1595	2375	0.684576	GOOD	T	.	T	T	2375	2375	0	0	1	Pass	1146	1229	0	0	NC_005089	1595	2380	0.66021	GOOD	T	.	T	T	2380	2380	0
NC_005089	1596	2335	0.670062	GOOD	A	.	A	A	2335	2335	0	0	1	Pass	1214	1121	0	0	NC_005089	1596	2252	0.649122	GOOD	A	.	A	A	2252	2252	0	0	1	Pass	1162	1090	0	0	NC_005089	1596	2267	0.628864	GOOD	A	.	A	A	2267	2267	0
NC_005089	1597	2131	0.611522	GOOD	A	.	A	A	2131	2131	0	0	1	Pass	1208	923	0	0	NC_005089	1597	2072	0.597238	GOOD	A	.	A	A	2072	2072	0	0	1	Pass	1158	914	0	0	NC_005089	1597	2079	0.576713	GOOD	A	.	A	A	2079	2078	1
NC_005089	1598	2380	0.682976	GOOD	C	.	C	C	2380	2380	0	0	1	Pass	1229	1151	0	0	NC_005089	1598	2281	0.657481	GOOD	C	.	C	C	2281	2281	0	0	1	Pass	1179	1102	0	0	NC_005089	1598	2311	0.641069	GOOD	C	.	C	C	2311	2311	0
NC_005089	1599	2418	0.693881	GOOD	C	.	C	C	2418	2418	0	0	1	Pass	1154	1264	0	0	NC_005089	1599	2293	0.66094	GOOD	C	.	C	C	2293	2293	0	0	1	Pass	1104	1189	0	0	NC_005089	1599	2339	0.648836	GOOD	C	.	C	C	2339	2339	0
NC_005089	1600	2377	0.682115	GOOD	A	.	A	A	2377	2374	3	0.0013	0.5	Pass	1214	1160	0	3	NC_005089	1600	2260	0.651428	GOOD	A	.	A	A	2260	2260	0	0	1	Pass	1156	1104	0	0	NC_005089	1600	2307	0.63996	GOOD	A	.	A	A	2307	2307	0
NC_005089	1601	2294	0.658297	GOOD	T	.	T	T	2294	2292	1	0.0004	0.87508	Pass	1197	1095	0	1	NC_005089	1601	2161	0.622892	GOOD	T	.	T	T	2161	2160	1	0.0005	0.87509	Pass	1110	1050	1	0	NC_005089	1601	2222	0.616381	GOOD	T	.	T	T	2222	2221	1
NC_005089	1602	2333	0.669489	GOOD	T	.	T	T	2333	2333	0	0	1	Pass	1147	1186	0	0	NC_005089	1602	2199	0.633845	GOOD	T	.	T	T	2199	2199	0	0	1	Pass	1084	1115	0	0	NC_005089	1602	2247	0.623316	GOOD	T	.	T	T	2247	2247	0
NC_005089	1603	2391	0.686132	GOOD	G	.	G	G	2391	2390	1	0.0004	0.87508	Pass	1133	1257	0	1	NC_005089	1603	2249	0.648257	GOOD	G	.	G	G	2249	2249	0	0	1	Pass	1065	1184	0	0	NC_005089	1603	2316	0.642456	GOOD	G	.	G	G	2316	2316	0
NC_005089	1604	2203	0.632183	GOOD	T	.	T	T	2203	2202	1	0.0005	0.87509	Pass	961	1241	1	0	NC_005089	1604	2089	0.602138	GOOD	T	.	T	T	2089	2089	0	0	1	Pass	926	1163	0	0	NC_005089	1604	2148	0.595853	GOOD	T	.	T	T	2148	2148	0
NC_005089	1605	2349	0.67408	GOOD	A	.	A	A	2349	2346	3	0.0013	0.5	Pass	1141	1205	1	2	NC_005089	1605	2208	0.636439	GOOD	A	.	A	A	2208	2204	4	0.0018	0.34364	Pass	1076	1128	1	3	NC_005089	1605	2311	0.641069	GOOD	A	.	A	A	2311	2311	0
NC_005089	1606	2238	0.642227	GOOD	G	.	G	G	2238	2238	0	0	1	Pass	1082	1156	0	0	NC_005089	1606	2084	0.600697	GOOD	G	.	G	G	2084	2084	0	0	1	Pass	1032	1052	0	0	NC_005089	1606	2161	0.599459	GOOD	G	.	G	G	2161	2160	1
NC_005089	1607	2151	0.617261	GOOD	G	.	G	G	2151	2150	1	0.0005	0.87509	Pass	1065	1085	0	1	NC_005089	1607	2007	0.578502	GOOD	G	.	G	G	2007	2006	1	0.0005	0.87509	Pass	1027	979	1	0	NC_005089	1607	2106	0.584202	GOOD	G	.	G	G	2106	2106	0
NC_005089	1608	2130	0.611235	GOOD	C	.	C	C	2130	2130	0	0	1	Pass	1111	1019	0	0	NC_005089	1608	2010	0.579367	GOOD	C	.	C	C	2010	2010	0	0	1	Pass	1060	950	0	0	NC_005089	1608	2129	0.590583	GOOD	C	.	C	C	2129	2129	0
NC_005089	1609	2279	0.653992	GOOD	C	.	C	C	2279	2279	0	0	1	Pass	1185	1094	0	0	NC_005089	1609	2165	0.624045	GOOD	C	.	C	C	2165	2165	0	0	1	Pass	1140	1025	0	0	NC_005089	1609	2274	0.630805	GOOD	C	.	C	C	2274	2274	0
NC_005089	1610	2516	0.722003	GOOD	T	.	T	T	2516	2516	0	0	1	Pass	1284	1232	0	0	NC_005089	1610	2361	0.68054	GOOD	T	.	T	T	2361	2359	2	0.0008	0.68758	Pass	1208	1151	1	1	NC_005089	1610	2463	0.683234	GOOD	T	.	T	T	2463	2458	2
NC_005089	1611	2601	0.746395	GOOD	A	.	A	A	2601	2600	1	0.0004	0.87507	Pass	1317	1283	1	0	NC_005089	1611	2450	0.706194	GOOD	A	.	A	A	2450	2450	0	0	1	Pass	1248	1202	0	0	NC_005089	1611	2543	0.705426	GOOD	A	.	A	A	2543	2543	0
NC_005089	1612	2561	0.734916	GOOD	A	.	A	A	2561	2561	0	0	1	Pass	1312	1249	0	0	NC_005089	1612	2418	0.69697	GOOD	A	.	A	A	2418	2418	0	0	1	Pass	1230	1188	0	0	NC_005089	1612	2492	0.691278	GOOD	A	.	A	A	2492	2492	0
NC_005089	1613	2465	0.707368	GOOD	A	.	A	A	2465	2465	0	0	1	Pass	1304	1161	0	0	NC_005089	1613	2328	0.671028	GOOD	A	.	A	A	2328	2328	0	0	1	Pass	1246	1082	0	0	NC_005089	1613	2416	0.670196	GOOD	A	.	A	A	2416	2416	0
NC_005089	1614	2359	0.67695	GOOD	A	.	A	A	2359	2359	0	0	1	Pass	1273	1086	0	0	NC_005089	1614	2221	0.640186	GOOD	A	.	A	A	2221	2219	2	0.0009	0.68758	Pass	1191	1028	1	1	NC_005089	1614	2310	0.640792	GOOD	A	.	A	A	2310	2309	1
NC_005089	1615	2311	0.663175	GOOD	G	.	G	G	2311	2310	1	0.0004	0.87508	Pass	1179	1131	0	1	NC_005089	1615	2144	0.617992	GOOD	G	.	G	G	2144	2142	2	0.0009	0.68759	Pass	1123	1019	0	2	NC_005089	1615	2287	0.634412	GOOD	G	.	G	G	2287	2287	0
NC_005089	1616	2365	0.678671	GOOD	C	.	C	C	2365	2365	0	0	1	Pass	1199	1166	0	0	NC_005089	1616	2252	0.649122	GOOD	C	.	C	C	2252	2249	3	0.0013	0.5	Pass	1151	1098	1	2	NC_005089	1616	2318	0.643011	GOOD	C	.	C	C	2318	2318	0
NC_005089	1617	2369	0.679819	GOOD	A	.	A	A	2369	2369	0	0	1	Pass	1301	1068	0	0	NC_005089	1617	2266	0.653157	GOOD	A	.	A	A	2266	2266	0	0	1	Pass	1219	1047	0	0	NC_005089	1617	2344	0.650223	GOOD	A	.	A	A	2344	2344	0
NC_005089	1618	2211	0.634479	GOOD	G	.	G	G	2211	2210	1	0.0005	0.87508	Pass	1181	1029	1	0	NC_005089	1618	2153	0.620586	GOOD	G	.	G	G	2153	2153	0	0	1	Pass	1151	1002	0	0	NC_005089	1618	2169	0.601679	GOOD	G	.	G	G	2169	2168	1
NC_005089	1619	2085	0.598321	GOOD	C	.	C	C	2085	2084	1	0.0005	0.87509	Pass	1168	916	1	0	NC_005089	1619	2038	0.587438	GOOD	C	.	C	C	2038	2035	3	0.0015	0.5	Pass	1138	897	1	2	NC_005089	1619	2085	0.578377	GOOD	C	.	C	C	2085	2085	0
NC_005089	1620	1940	0.556711	GOOD	C	.	C	C	1940	1940	0	0	1	Pass	1134	806	0	0	NC_005089	1620	1872	0.53959	GOOD	C	.	C	C	1872	1872	0	0	1	Pass	1102	770	0	0	NC_005089	1620	1930	0.53538	GOOD	C	.	C	C	1930	1930	0
NC_005089	1621	1798	0.515962	GOOD	A	.	A	A	1798	1798	0	0	1	Pass	1208	590	0	0	NC_005089	1621	1752	0.505001	GOOD	A	.	A	A	1752	1752	0	0	1	Pass	1160	592	0	0	NC_005089	1621	1758	0.487668	GOOD	A	.	A	A	1758	1758	0
NC_005089	1622	2343	0.672358	GOOD	C	.	C	C	2343	2343	0	0	1	Pass	1242	1101	0	0	NC_005089	1622	2238	0.645086	GOOD	C	.	C	C	2238	2238	0	0	1	Pass	1211	1027	0	0	NC_005089	1622	2291	0.635521	GOOD	C	.	C	C	2291	2291	0
NC_005089	1623	2536	0.727742	GOOD	C	.	C	C	2536	2536	0	0	1	Pass	1251	1285	0	0	NC_005089	1623	2412	0.695241	GOOD	C	.	C	C	2412	2412	0	0	1	Pass	1196	1216	0	0	NC_005089	1623	2492	0.691278	GOOD	C	.	C	C	2492	2492	0
NC_005089	1624	2510	0.720281	GOOD	A	.	A	A	2510	2509	1	0.0004	0.87507	Pass	1223	1286	1	0	NC_005089	1624	2398	0.691205	GOOD	A	.	A	A	2398	2398	0	0	1	Pass	1193	1205	0	0	NC_005089	1624	2434	0.675189	GOOD	A	.	A	A	2434	2433	1
NC_005089	1625	2558	0.734056	GOOD	A	.	A	A	2558	2558	0	0	1	Pass	1341	1217	0	0	NC_005089	1625	2446	0.705041	GOOD	A	.	A	A	2446	2446	0	0	1	Pass	1289	1157	0	0	NC_005089	1625	2503	0.69433	GOOD	A	.	A	A	2503	2502	1
NC_005089	1626	2394	0.686993	GOOD	T	.	T	T	2394	2394	0	0	1	Pass	1321	1073	0	0	NC_005089	1626	2263	0.652292	GOOD	T	.	T	T	2263	2263	0	0	1	Pass	1266	997	0	0	NC_005089	1626	2376	0.6591	GOOD	T	.	T	T	2376	2375	1
NC_005089	1627	2751	0.78944	GOOD	A	.	A	A	2751	2751	0	0	1	Pass	1383	1368	0	0	NC_005089	1627	2566	0.73963	GOOD	A	.	A	A	2566	2566	0	0	1	Pass	1289	1277	0	0	NC_005089	1627	2695	0.74759	GOOD	A	.	A	A	2695	2695	0
NC_005089	1628	2602	0.746682	GOOD	A	.	A	A	2602	2602	0	0	1	Pass	1383	1219	0	0	NC_005089	1628	2439	0.703023	GOOD	A	.	A	A	2439	2439	0	0	1	Pass	1316	1123	0	0	NC_005089	1628	2583	0.716522	GOOD	A	.	A	A	2583	2583	0
NC_005089	1629	2570	0.737499	GOOD	A	.	A	A	2570	2570	0	0	1	Pass	1396	1174	0	0	NC_005089	1629	2419	0.697258	GOOD	A	.	A	A	2419	2419	0	0	1	Pass	1352	1067	0	0	NC_005089	1629	2512	0.696826	GOOD	A	.	A	A	2512	2511	1
NC_005089	1630	2452	0.703637	GOOD	G	.	G	G	2452	2452	0	0	1	Pass	1325	1127	0	0	NC_005089	1630	2307	0.664975	GOOD	G	.	G	G	2307	2307	0	0	1	Pass	1301	1006	0	0	NC_005089	1630	2450	0.679628	GOOD	G	.	G	G	2450	2447	1
NC_005089	1631	2558	0.734056	GOOD	A	.	A	A	2558	2558	0	0	1	Pass	1334	1224	0	0	NC_005089	1631	2395	0.69034	GOOD	A	.	A	A	2395	2395	0	0	1	Pass	1281	1114	0	0	NC_005089	1631	2509	0.695994	GOOD	A	.	A	A	2509	2509	0
NC_005089	1632	2550	0.73176	GOOD	A	.	A	A	2550	2550	0	0	1	Pass	1382	1168	0	0	NC_005089	1632	2398	0.691205	GOOD	A	.	A	A	2398	2397	1	0.0004	0.87508	Pass	1316	1081	1	0	NC_005089	1632	2465	0.683789	GOOD	A	.	A	A	2465	2465	0
NC_005089	1633	2624	0.752995	GOOD	A	.	A	A	2624	2624	0	0	1	Pass	1410	1214	0	0	NC_005089	1633	2473	0.712823	GOOD	A	.	A	A	2473	2473	0	0	1	Pass	1351	1122	0	0	NC_005089	1633	2562	0.710696	GOOD	A	.	A	A	2562	2562	0
NC_005089	1634	2436	0.699046	GOOD	G	.	G	G	2436	2436	0	0	1	Pass	1264	1172	0	0	NC_005089	1634	2346	0.676217	GOOD	G	.	G	G	2346	2346	0	0	1	Pass	1253	1093	0	0	NC_005089	1634	2422	0.67186	GOOD	G	.	G	G	2422	2422	0
NC_005089	1635	2524	0.724299	GOOD	C	.	C	C	2524	2523	1	0.0004	0.87507	Pass	1274	1249	0	1	NC_005089	1635	2381	0.686305	GOOD	C	.	C	C	2381	2381	0	0	1	Pass	1237	1144	0	0	NC_005089	1635	2521	0.699323	GOOD	C	.	C	C	2521	2521	0
NC_005089	1636	2557	0.733769	GOOD	G	.	G	G	2557	2556	1	0.0004	0.87507	Pass	1349	1207	0	1	NC_005089	1636	2418	0.69697	GOOD	G	.	G	G	2418	2418	0	0	1	Pass	1308	1110	0	0	NC_005089	1636	2536	0.703484	GOOD	G	.	G	G	2536	2535	1
NC_005089	1637	2156	0.618696	GOOD	T	.	T	T	2156	2156	0	0	1	Pass	889	1267	0	0	NC_005089	1637	2004	0.577638	GOOD	T	.	T	T	2004	2003	1	0.0005	0.87509	Pass	833	1170	0	1	NC_005089	1637	2142	0.594189	GOOD	T	.	T	T	2142	2141	1
NC_005089	1638	2300	0.660019	GOOD	T	.	T	T	2300	2299	1	0.0004	0.87508	Pass	1082	1217	0	1	NC_005089	1638	2122	0.61165	GOOD	T	.	T	T	2122	2121	1	0.0005	0.87509	Pass	1006	1115	1	0	NC_005089	1638	2300	0.638018	GOOD	T	.	T	T	2300	2298	1
NC_005089	1639	2536	0.727742	GOOD	C	.	C	C	2536	2536	0	0	1	Pass	1218	1318	0	0	NC_005089	1639	2344	0.67564	GOOD	C	.	C	C	2344	2344	0	0	1	Pass	1135	1209	0	0	NC_005089	1639	2496	0.692388	GOOD	C	.	C	C	2496	2495	0
NC_005089	1640	2620	0.751847	GOOD	A	.	A	A	2620	2620	0	0	1	Pass	1345	1275	0	0	NC_005089	1640	2469	0.71167	GOOD	A	.	A	A	2469	2469	0	0	1	Pass	1285	1184	0	0	NC_005089	1640	2562	0.710696	GOOD	A	.	A	A	2562	2561	1
NC_005089	1641	2662	0.7639	GOOD	A	.	A	A	2662	2661	1	0.0004	0.87507	Pass	1446	1215	0	1	NC_005089	1641	2505	0.722047	GOOD	A	.	A	A	2505	2505	0	0	1	Pass	1406	1099	0	0	NC_005089	1641	2611	0.724289	GOOD	A	.	A	A	2611	2611	0
NC_005089	1642	2457	0.705072	GOOD	G	.	G	G	2457	2457	0	0	1	Pass	1302	1155	0	0	NC_005089	1642	2337	0.673622	GOOD	G	.	G	G	2337	2336	1	0.0004	0.87508	Pass	1274	1062	1	0	NC_005089	1642	2417	0.670473	GOOD	G	.	G	G	2417	2417	0
NC_005089	1643	2340	0.671497	GOOD	C	.	C	C	2340	2339	1	0.0004	0.87508	Pass	1254	1085	0	1	NC_005089	1643	2275	0.655751	GOOD	C	.	C	C	2275	2275	0	0	1	Pass	1250	1025	0	0	NC_005089	1643	2353	0.65272	GOOD	C	.	C	C	2353	2352	1
NC_005089	1644	2178	0.625009	GOOD	T	.	T	T	2178	2178	0	0	1	Pass	1305	873	0	0	NC_005089	1644	2103	0.606174	GOOD	T	.	T	T	2103	2102	1	0.0005	0.87509	Pass	1256	846	1	0	NC_005089	1644	2220	0.615826	GOOD	T	.	T	T	2220	2220	0
NC_005089	1645	2593	0.744099	GOOD	C	.	C	C	2593	2593	0	0	1	Pass	1296	1297	0	0	NC_005089	1645	2445	0.704753	GOOD	C	.	C	C	2445	2445	0	0	1	Pass	1252	1193	0	0	NC_005089	1645	2613	0.724844	GOOD	C	.	C	C	2613	2613	0
NC_005089	1646	2817	0.808379	GOOD	A	.	A	A	2817	2817	0	0	1	Pass	1313	1504	0	0	NC_005089	1646	2683	0.773354	GOOD	A	.	A	A	2683	2683	0	0	1	Pass	1299	1384	0	0	NC_005089	1646	2841	0.788091	GOOD	A	.	A	A	2841	2841	0
NC_005089	1647	2789	0.800344	GOOD	A	.	A	A	2789	2789	0	0	1	Pass	1343	1446	0	0	NC_005089	1647	2659	0.766436	GOOD	A	.	A	A	2659	2657	1	0.0004	0.87507	Pass	1315	1342	1	0	NC_005089	1647	2849	0.79031	GOOD	A	.	A	A	2849	2848	1
NC_005089	1648	2790	0.800631	GOOD	C	.	C	C	2790	2790	0	0	1	Pass	1368	1422	0	0	NC_005089	1648	2663	0.767589	GOOD	C	.	C	C	2663	2662	1	0.0004	0.87507	Pass	1362	1300	1	0	NC_005089	1648	2787	0.773111	GOOD	C	.	C	C	2787	2786	1
NC_005089	1649	2849	0.817562	GOOD	A	.	A	A	2849	2849	0	0	1	Pass	1411	1438	0	0	NC_005089	1649	2672	0.770184	GOOD	A	.	A	A	2672	2672	0	0	1	Pass	1376	1296	0	0	NC_005089	1649	2824	0.783375	GOOD	A	.	A	A	2824	2824	0
NC_005089	1650	2917	0.837076	GOOD	T	.	T	T	2917	2917	0	0	1	Pass	1479	1438	0	0	NC_005089	1650	2714	0.78229	GOOD	T	.	T	T	2714	2712	2	0.0007	0.68757	Pass	1439	1273	1	1	NC_005089	1650	2855	0.791974	GOOD	T	.	T	T	2855	2855	0
NC_005089	1651	2945	0.845111	GOOD	A	.	A	A	2945	2945	0	0	1	Pass	1436	1509	0	0	NC_005089	1651	2792	0.804773	GOOD	A	.	A	A	2792	2792	0	0	1	Pass	1414	1378	0	0	NC_005089	1651	2956	0.819992	GOOD	A	.	A	A	2956	2956	0
NC_005089	1652	2887	0.828467	GOOD	A	.	A	A	2887	2887	0	0	1	Pass	1410	1477	0	0	NC_005089	1652	2724	0.785172	GOOD	A	.	A	A	2724	2724	0	0	1	Pass	1365	1359	0	0	NC_005089	1652	2890	0.801683	GOOD	A	.	A	A	2890	2889	1
NC_005089	1653	2813	0.807232	GOOD	A	.	A	A	2813	2813	0	0	1	Pass	1407	1406	0	0	NC_005089	1653	2622	0.755771	GOOD	A	.	A	A	2622	2622	0	0	1	Pass	1341	1281	0	0	NC_005089	1653	2790	0.773943	GOOD	A	.	A	A	2790	2790	0
NC_005089	1654	2714	0.778822	GOOD	A	.	A	A	2714	2713	1	0.0004	0.87507	Pass	1349	1364	1	0	NC_005089	1654	2528	0.728677	GOOD	A	.	A	A	2528	2528	0	0	1	Pass	1290	1238	0	0	NC_005089	1654	2698	0.748423	GOOD	A	.	A	A	2698	2697	1
NC_005089	1655	2756	0.790875	GOOD	T	.	T	T	2756	2756	0	0	1	Pass	1490	1266	0	0	NC_005089	1655	2607	0.751448	GOOD	T	.	T	T	2607	2607	0	0	1	Pass	1444	1163	0	0	NC_005089	1655	2742	0.760628	GOOD	T	.	T	T	2742	2741	1
NC_005089	1656	2552	0.732334	GOOD	T	.	T	T	2552	2552	0	0	1	Pass	1260	1292	0	0	NC_005089	1656	2421	0.697835	GOOD	T	.	T	T	2421	2421	0	0	1	Pass	1227	1194	0	0	NC_005089	1656	2588	0.717909	GOOD	T	.	T	T	2588	2588	0
NC_005089	1657	2603	0.746969	GOOD	T	.	T	T	2603	2603	0	0	1	Pass	1319	1284	0	0	NC_005089	1657	2418	0.69697	GOOD	T	.	T	T	2418	2418	0	0	1	Pass	1253	1165	0	0	NC_005089	1657	2574	0.714025	GOOD	T	.	T	T	2574	2574	0
NC_005089	1658	2829	0.811823	GOOD	C	.	C	C	2829	2829	0	0	1	Pass	1318	1511	0	0	NC_005089	1658	2652	0.764419	GOOD	C	.	C	C	2652	2651	1	0.0004	0.87507	Pass	1273	1378	0	1	NC_005089	1658	2800	0.776717	GOOD	C	.	C	C	2800	2800	0
NC_005089	1659	3231	0.927183	GOOD	A	.	A	A	3231	3231	0	0	1	Pass	1552	1679	0	0	NC_005089	1659	3023	0.871357	GOOD	A	.	A	A	3023	3023	0	0	1	Pass	1484	1539	0	0	NC_005089	1659	3252	0.902102	GOOD	A	.	A	A	3252	3251	1
NC_005089	1660	2989	0.857737	GOOD	A	.	A	A	2989	2989	0	0	1	Pass	1382	1607	0	0	NC_005089	1660	2817	0.811979	GOOD	A	.	A	A	2817	2816	1	0.0004	0.87507	Pass	1318	1498	0	1	NC_005089	1660	2984	0.827759	GOOD	A	.	A	A	2984	2984	0
NC_005089	1661	2941	0.843963	GOOD	T	.	T	T	2941	2941	0	0	1	Pass	1525	1416	0	0	NC_005089	1661	2806	0.808808	GOOD	T	.	T	T	2806	2806	0	0	1	Pass	1494	1312	0	0	NC_005089	1661	2941	0.815831	GOOD	T	.	T	T	2941	2940	1
NC_005089	1662	3041	0.872659	GOOD	T	.	T	T	3041	3041	0	0	1	Pass	1492	1549	0	0	NC_005089	1662	2843	0.819473	GOOD	T	.	T	T	2843	2843	0	0	1	Pass	1440	1403	0	0	NC_005089	1662	3048	0.845512	GOOD	T	.	T	T	3048	3048	0
NC_005089	1663	2815	0.807805	GOOD	A	.	A	A	2815	2814	1	0.0004	0.87507	Pass	1264	1550	0	1	NC_005089	1663	2678	0.771913	GOOD	A	.	A	A	2678	2678	0	0	1	Pass	1244	1434	0	0	NC_005089	1663	2821	0.782543	GOOD	A	.	A	A	2821	2819	2
NC_005089	1664	2723	0.781405	GOOD	A	.	A	A	2723	2723	0	0	1	Pass	1218	1505	0	0	NC_005089	1664	2563	0.738765	GOOD	A	.	A	A	2563	2563	0	0	1	Pass	1165	1398	0	0	NC_005089	1664	2760	0.765621	GOOD	A	.	A	A	2760	2760	0
NC_005089	1665	2871	0.823875	GOOD	T	.	T	T	2871	2871	0	0	1	Pass	1442	1429	0	0	NC_005089	1665	2701	0.778543	GOOD	T	.	T	T	2701	2701	0	0	1	Pass	1376	1325	0	0	NC_005089	1665	2847	0.789755	GOOD	T	.	T	T	2847	2844	2
NC_005089	1666	2814	0.807519	GOOD	T	.	T	T	2814	2812	2	0.0007	0.68757	Pass	1402	1410	1	1	NC_005089	1666	2673	0.770472	GOOD	T	.	T	T	2673	2672	1	0.0004	0.87507	Pass	1363	1309	0	1	NC_005089	1666	2810	0.779491	GOOD	T	.	T	T	2810	2810	0
NC_005089	1667	2916	0.836789	GOOD	C	.	C	C	2916	2916	0	0	1	Pass	1395	1521	0	0	NC_005089	1667	2740	0.789784	GOOD	C	.	C	C	2740	2740	0	0	1	Pass	1352	1388	0	0	NC_005089	1667	2916	0.808896	GOOD	C	.	C	C	2916	2915	1
NC_005089	1668	2926	0.839659	GOOD	C	.	C	C	2926	2926	0	0	1	Pass	1260	1666	0	0	NC_005089	1668	2672	0.770184	GOOD	C	.	C	C	2672	2672	0	0	1	Pass	1198	1474	0	0	NC_005089	1668	2890	0.801683	GOOD	C	.	C	C	2890	2890	0
NC_005089	1669	3291	0.944401	GOOD	A	.	A	A	3291	3290	1	0.0003	0.93756	Pass	1442	1848	0	1	NC_005089	1669	3053	0.880004	GOOD	A	.	A	A	3053	3053	0	0	1	Pass	1359	1694	0	0	NC_005089	1669	3293	0.913475	GOOD	A	.	A	A	3293	3293	0
NC_005089	1670	3140	0.901069	GOOD	T	.	T	T	3140	3139	1	0.0003	0.93756	Pass	1502	1637	0	1	NC_005089	1670	2975	0.857521	GOOD	T	.	T	T	2975	2975	0	0	1	Pass	1438	1537	0	0	NC_005089	1670	3127	0.867427	GOOD	T	.	T	T	3127	3127	0
NC_005089	1671	3129	0.897912	GOOD	A	.	A	A	3129	3129	0	0	1	Pass	1352	1777	0	0	NC_005089	1671	2997	0.863862	GOOD	A	.	A	A	2997	2996	1	0.0003	0.87506	Pass	1325	1671	0	1	NC_005089	1671	3150	0.873807	GOOD	A	.	A	A	3150	3150	0
NC_005089	1672	3042	0.872946	GOOD	A	.	A	A	3042	3042	0	0	1	Pass	1309	1733	0	0	NC_005089	1672	2892	0.833597	GOOD	A	.	A	A	2892	2891	1	0.0003	0.87506	Pass	1323	1568	1	0	NC_005089	1672	3064	0.849951	GOOD	A	.	A	A	3064	3063	1
NC_005089	1673	2963	0.850276	GOOD	T	.	T	T	2963	2962	1	0.0003	0.87506	Pass	1337	1625	0	1	NC_005089	1673	2822	0.81342	GOOD	T	.	T	T	2822	2822	0	0	1	Pass	1313	1509	0	0	NC_005089	1673	2916	0.808896	GOOD	T	.	T	T	2916	2915	1
NC_005089	1674	3120	0.89533	GOOD	T	.	T	T	3120	3120	0	0	1	Pass	1440	1680	0	0	NC_005089	1674	2929	0.844262	GOOD	T	.	T	T	2929	2929	0	0	1	Pass	1400	1529	0	0	NC_005089	1674	3083	0.855221	GOOD	T	.	T	T	3083	3083	0
NC_005089	1675	3008	0.86319	GOOD	T	.	T	T	3008	3007	1	0.0003	0.93756	Pass	1513	1494	1	0	NC_005089	1675	2819	0.812555	GOOD	T	.	T	T	2819	2819	0	0	1	Pass	1467	1352	0	0	NC_005089	1675	2991	0.829701	GOOD	T	.	T	T	2991	2991	0
NC_005089	1676	2708	0.7771	GOOD	A	.	A	A	2708	2706	1	0.0004	0.87507	Pass	1408	1298	0	1	NC_005089	1676	2538	0.731559	GOOD	A	.	A	A	2538	2537	1	0.0004	0.87507	Pass	1345	1192	1	0	NC_005089	1676	2688	0.745649	GOOD	A	.	A	A	2688	2687	1
NC_005089	1677	2876	0.82531	GOOD	C	.	C	C	2876	2874	2	0.0007	0.68757	Pass	1571	1303	2	0	NC_005089	1677	2687	0.774507	GOOD	C	.	C	C	2687	2687	0	0	1	Pass	1495	1192	0	0	NC_005089	1677	2832	0.785594	GOOD	C	.	C	C	2832	2831	1
NC_005089	1678	2504	0.718559	GOOD	A	.	A	A	2504	2503	1	0.0004	0.87507	Pass	1475	1028	0	1	NC_005089	1678	2334	0.672758	GOOD	A	.	A	A	2334	2333	1	0.0004	0.87508	Pass	1412	921	1	0	NC_005089	1678	2430	0.67408	GOOD	A	.	A	A	2430	2430	0
NC_005089	1679	2879	0.826171	GOOD	C	.	C	C	2879	2879	0	0	1	Pass	1448	1431	0	0	NC_005089	1679	2711	0.781425	GOOD	C	.	C	C	2711	2711	0	0	1	Pass	1363	1348	0	0	NC_005089	1679	2854	0.791697	GOOD	C	.	C	C	2854	2853	1
NC_005089	1680	2803	0.804362	GOOD	C	.	C	C	2803	2803	0	0	1	Pass	1337	1466	0	0	NC_005089	1680	2625	0.756636	GOOD	C	.	C	C	2625	2625	0	0	1	Pass	1263	1362	0	0	NC_005089	1680	2794	0.775053	GOOD	C	.	C	C	2794	2792	1
NC_005089	1681	2671	0.766483	GOOD	A	.	A	A	2671	2670	1	0.0004	0.87507	Pass	1336	1334	1	0	NC_005089	1681	2479	0.714553	GOOD	A	.	A	A	2479	2478	1	0.0004	0.87508	Pass	1254	1224	0	1	NC_005089	1681	2675	0.742042	GOOD	A	.	A	A	2675	2675	0
NC_005089	1682	2527	0.72516	GOOD	A	.	A	A	2527	2526	1	0.0004	0.87507	Pass	1301	1225	0	1	NC_005089	1682	2363	0.681117	GOOD	A	.	A	A	2363	2361	1	0.0004	0.87508	Pass	1237	1124	0	1	NC_005089	1682	2531	0.702097	GOOD	A	.	A	A	2531	2530	1
NC_005089	1683	2717	0.779683	GOOD	C	.	C	C	2717	2716	1	0.0004	0.87507	Pass	1302	1414	0	1	NC_005089	1683	2556	0.736747	GOOD	C	.	C	C	2556	2554	1	0.0004	0.87507	Pass	1268	1286	1	0	NC_005089	1683	2794	0.775053	GOOD	C	.	C	C	2794	2793	1
NC_005089	1684	2548	0.731186	GOOD	T	.	T	T	2548	2547	1	0.0004	0.87507	Pass	1266	1281	1	0	NC_005089	1684	2399	0.691493	GOOD	T	.	T	T	2399	2399	0	0	1	Pass	1239	1160	0	0	NC_005089	1684	2573	0.713748	GOOD	T	.	T	T	2573	2570	3
NC_005089	1685	2412	0.692159	GOOD	T	.	T	T	2412	2411	1	0.0004	0.87508	Pass	1265	1146	0	1	NC_005089	1685	2295	0.661516	GOOD	T	.	T	T	2295	2294	1	0.0004	0.87508	Pass	1245	1049	0	1	NC_005089	1685	2428	0.673525	GOOD	T	.	T	T	2428	2428	0
NC_005089	1686	2848	0.817275	GOOD	C	.	C	C	2848	2848	0	0	1	Pass	1301	1547	0	0	NC_005089	1686	2700	0.778254	GOOD	C	.	C	C	2700	2699	1	0.0004	0.87507	Pass	1275	1424	1	0	NC_005089	1686	2889	0.801406	GOOD	C	.	C	C	2889	2889	0
NC_005089	1687	2997	0.860033	GOOD	C	.	C	C	2997	2997	0	0	1	Pass	1324	1673	0	0	NC_005089	1687	2776	0.800161	GOOD	C	.	C	C	2776	2776	0	0	1	Pass	1289	1487	0	0	NC_005089	1687	2997	0.831365	GOOD	C	.	C	C	2997	2997	0
NC_005089	1688	3183	0.913408	GOOD	T	.	T	T	3183	3183	0	0	1	Pass	1369	1814	0	0	NC_005089	1688	2934	0.845703	GOOD	T	.	T	T	2934	2933	1	0.0003	0.87506	Pass	1296	1637	1	0	NC_005089	1688	3200	0.887677	GOOD	T	.	T	T	3200	3198	2
NC_005089	1689	3251	0.932922	GOOD	A	.	A	A	3251	3250	1	0.0003	0.93756	Pass	1360	1890	0	1	NC_005089	1689	3026	0.872221	GOOD	A	.	A	A	3026	3026	0	0	1	Pass	1292	1734	0	0	NC_005089	1689	3284	0.910978	GOOD	A	.	A	A	3284	3284	0
NC_005089	1690	2907	0.834206	GOOD	A	.	A	A	2907	2907	0	0	1	Pass	1233	1674	0	0	NC_005089	1690	2742	0.790361	GOOD	A	.	A	A	2742	2742	0	0	1	Pass	1233	1509	0	0	NC_005089	1690	2955	0.819714	GOOD	A	.	A	A	2955	2955	0
NC_005089	1691	2686	0.770787	GOOD	A	.	A	A	2686	2684	2	0.0007	0.68757	Pass	1202	1482	0	2	NC_005089	1691	2564	0.739053	GOOD	A	.	A	A	2564	2563	1	0.0004	0.87507	Pass	1207	1356	1	0	NC_005089	1691	2720	0.754525	GOOD	A	.	A	A	2720	2720	0
NC_005089	1692	2877	0.825597	GOOD	C	.	C	C	2877	2877	0	0	1	Pass	1257	1620	0	0	NC_005089	1692	2723	0.784884	GOOD	C	.	C	C	2723	2723	0	0	1	Pass	1256	1467	0	0	NC_005089	1692	2912	0.807786	GOOD	C	.	C	C	2912	2911	1
NC_005089	1693	2675	0.76763	GOOD	T	.	T	T	2675	2675	0	0	1	Pass	1265	1410	0	0	NC_005089	1693	2529	0.728965	GOOD	T	.	T	T	2529	2529	0	0	1	Pass	1236	1293	0	0	NC_005089	1693	2702	0.749532	GOOD	T	.	T	T	2702	2701	1
NC_005089	1694	3221	0.924313	GOOD	T	.	T	T	3221	3217	3	0.0009	0.65632	Pass	1284	1933	1	2	NC_005089	1694	2995	0.863286	GOOD	T	.	T	T	2995	2995	0	0	1	Pass	1227	1768	0	0	NC_005089	1694	3207	0.889619	GOOD	T	.	T	T	3207	3207	0
NC_005089	1695	3303	0.947844	GOOD	A	.	A	A	3303	3303	0	0	1	Pass	1325	1978	0	0	NC_005089	1695	3091	0.890957	GOOD	A	.	A	A	3091	3091	0	0	1	Pass	1263	1828	0	0	NC_005089	1695	3311	0.918468	GOOD	A	.	A	A	3311	3310	1
NC_005089	1696	3198	0.917713	GOOD	A	.	A	A	3198	3198	0	0	1	Pass	1249	1949	0	0	NC_005089	1696	2938	0.846856	GOOD	A	.	A	A	2938	2938	0	0	1	Pass	1202	1736	0	0	NC_005089	1696	3191	0.88518	GOOD	A	.	A	A	3191	3191	0
NC_005089	1697	3107	0.891599	GOOD	A	.	A	A	3107	3107	0	0	1	Pass	1275	1832	0	0	NC_005089	1697	2883	0.831003	GOOD	A	.	A	A	2883	2883	0	0	1	Pass	1218	1665	0	0	NC_005089	1697	3127	0.867427	GOOD	A	.	A	A	3127	3127	0
NC_005089	1698	3043	0.873233	GOOD	A	.	A	A	3043	3042	1	0.0003	0.93756	Pass	1294	1748	1	0	NC_005089	1698	2834	0.816879	GOOD	A	.	A	A	2834	2834	0	0	1	Pass	1244	1590	0	0	NC_005089	1698	3116	0.864375	GOOD	A	.	A	A	3116	3116	0
NC_005089	1699	3037	0.871512	GOOD	T	.	T	T	3037	3037	0	0	1	Pass	1415	1622	0	0	NC_005089	1699	2976	0.857809	GOOD	T	.	T	T	2976	2976	0	0	1	Pass	1446	1530	0	0	NC_005089	1699	3169	0.879078	GOOD	T	.	T	T	3169	3169	0
NC_005089	1700	3024	0.867781	GOOD	T	.	T	T	3024	3022	1	0.0003	0.93756	Pass	1226	1796	1	0	NC_005089	1700	2866	0.826103	GOOD	T	.	T	T	2866	2865	1	0.0003	0.87507	Pass	1230	1635	0	1	NC_005089	1700	3068	0.85106	GOOD	T	.	T	T	3068	3066	2
NC_005089	1701	2759	0.791735	GOOD	G	.	G	G	2759	2757	2	0.0007	0.68757	Pass	938	1819	1	1	NC_005089	1701	2625	0.756636	GOOD	G	.	G	G	2625	2625	0	0	1	Pass	920	1705	0	0	NC_005089	1701	2776	0.77006	GOOD	G	.	G	G	2776	2775	1
NC_005089	1702	2548	0.731186	GOOD	G	.	G	G	2548	2548	0	0	1	Pass	806	1742	0	0	NC_005089	1702	2407	0.693799	GOOD	G	.	G	G	2407	2406	1	0.0004	0.87508	Pass	797	1609	0	1	NC_005089	1702	2560	0.710142	GOOD	G	.	G	G	2560	2558	2
NC_005089	1703	2753	0.790014	GOOD	G	.	G	G	2753	2753	0	0	1	Pass	921	1832	0	0	NC_005089	1703	2576	0.742512	GOOD	G	.	G	G	2576	2576	0	0	1	Pass	885	1691	0	0	NC_005089	1703	2699	0.7487	GOOD	G	.	G	G	2699	2697	2
NC_005089	1704	3082	0.884425	GOOD	T	.	T	T	3082	3080	1	0.0003	0.93756	Pass	990	2090	0	1	NC_005089	1704	2888	0.832444	GOOD	T	.	T	T	2888	2888	0	0	1	Pass	966	1922	0	0	NC_005089	1704	3131	0.868536	GOOD	T	.	T	T	3131	3130	1
NC_005089	1705	3109	0.892173	GOOD	T	.	T	T	3109	3108	1	0.0003	0.93756	Pass	1021	2087	0	1	NC_005089	1705	2990	0.861845	GOOD	T	.	T	T	2990	2989	1	0.0003	0.87506	Pass	1048	1941	0	1	NC_005089	1705	3150	0.873807	GOOD	T	.	T	T	3150	3149	1
NC_005089	1706	3298	0.946409	GOOD	A	.	A	A	3298	3298	0	0	1	Pass	996	2302	0	0	NC_005089	1706	3112	0.89701	GOOD	A	.	A	A	3112	3111	1	0.0003	0.93756	Pass	999	2112	1	0	NC_005089	1706	3324	0.922074	GOOD	A	.	A	A	3324	3323	1
NC_005089	1707	3271	0.938661	GOOD	A	.	A	A	3271	3270	1	0.0003	0.93756	Pass	1068	2202	0	1	NC_005089	1707	3078	0.88721	GOOD	A	.	A	A	3078	3078	0	0	1	Pass	1047	2031	0	0	NC_005089	1707	3245	0.90016	GOOD	A	.	A	A	3245	3244	1
NC_005089	1708	3154	0.905086	GOOD	T	.	T	T	3154	3154	0	0	1	Pass	1386	1768	0	0	NC_005089	1708	3003	0.865592	GOOD	T	.	T	T	3003	3003	0	0	1	Pass	1386	1617	0	0	NC_005089	1708	3182	0.882684	GOOD	T	.	T	T	3182	3181	1
NC_005089	1709	3247	0.931774	GOOD	C	.	C	C	3247	3247	0	0	1	Pass	1190	2057	0	0	NC_005089	1709	3022	0.871068	GOOD	C	.	C	C	3022	3022	0	0	1	Pass	1185	1837	0	0	NC_005089	1709	3212	0.891006	GOOD	C	.	C	C	3212	3209	2
NC_005089	1710	3878	1.11285	GOOD	T	.	T	T	3878	3878	0	0	1	Pass	1535	2343	0	0	NC_005089	1710	3712	1.06996	GOOD	T	.	T	T	3712	3712	0	0	1	Pass	1566	2146	0	0	NC_005089	1710	3920	1.0874	GOOD	T	.	T	T	3920	3918	2
NC_005089	1711	3888	1.11572	GOOD	A	.	A	A	3888	3888	0	0	1	Pass	1559	2329	0	0	NC_005089	1711	3714	1.07053	GOOD	A	.	A	A	3714	3714	0	0	1	Pass	1541	2173	0	0	NC_005089	1711	3906	1.08352	GOOD	A	.	A	A	3906	3906	0
NC_005089	1712	3920	1.1249	GOOD	T	.	T	T	3920	3920	0	0	1	Pass	1712	2208	0	0	NC_005089	1712	3754	1.08206	GOOD	T	.	T	T	3754	3754	0	0	1	Pass	1708	2046	0	0	NC_005089	1712	3913	1.08546	GOOD	T	.	T	T	3913	3913	0
NC_005089	1713	3220	0.924026	GOOD	A	.	A	A	3220	3220	0	0	1	Pass	1671	1549	0	0	NC_005089	1713	3066	0.883751	GOOD	A	.	A	A	3066	3066	0	0	1	Pass	1654	1412	0	0	NC_005089	1713	3209	0.890174	GOOD	A	.	A	A	3209	3209	0
NC_005089	1714	3228	0.926322	GOOD	A	.	A	A	3228	3228	0	0	1	Pass	1523	1705	0	0	NC_005089	1714	3036	0.875104	GOOD	A	.	A	A	3036	3034	1	0.0003	0.93756	Pass	1510	1524	1	0	NC_005089	1714	3166	0.878245	GOOD	A	.	A	A	3166	3166	0
NC_005089	1715	3328	0.955018	GOOD	C	.	C	C	3328	3327	1	0.0003	0.93756	Pass	1484	1843	1	0	NC_005089	1715	3104	0.894704	GOOD	C	.	C	C	3104	3103	1	0.0003	0.93756	Pass	1480	1623	1	0	NC_005089	1715	3284	0.910978	GOOD	C	.	C	C	3284	3283	1
NC_005089	1716	3563	1.02246	GOOD	T	.	T	T	3563	3563	0	0	1	Pass	1486	2077	0	0	NC_005089	1716	3363	0.969359	GOOD	T	.	T	T	3363	3363	0	0	1	Pass	1489	1874	0	0	NC_005089	1716	3551	0.985044	GOOD	T	.	T	T	3551	3549	1
NC_005089	1717	3530	1.01299	GOOD	T	.	T	T	3530	3529	1	0.0003	0.93755	Pass	1741	1788	0	1	NC_005089	1717	3348	0.965035	GOOD	T	.	T	T	3348	3347	1	0.0003	0.93756	Pass	1716	1631	1	0	NC_005089	1717	3570	0.990315	GOOD	T	.	T	T	3570	3567	2
NC_005089	1718	3856	1.10654	GOOD	T	.	T	T	3856	3856	0	0	1	Pass	1644	2212	0	0	NC_005089	1718	3684	1.06188	GOOD	T	.	T	T	3684	3683	1	0.0003	0.93755	Pass	1676	2007	0	1	NC_005089	1718	3933	1.09101	GOOD	T	.	T	T	3933	3933	0
NC_005089	1719	3906	1.12088	GOOD	A	.	A	A	3906	3906	0	0	1	Pass	1635	2271	0	0	NC_005089	1719	3761	1.08408	GOOD	A	.	A	A	3761	3760	1	0.0003	0.93755	Pass	1663	2097	1	0	NC_005089	1719	3983	1.10488	GOOD	A	.	A	A	3983	3982	1
NC_005089	1720	3594	1.03135	GOOD	T	.	T	T	3594	3592	2	0.0006	0.81259	Pass	1690	1902	0	2	NC_005089	1720	3383	0.975124	GOOD	T	.	T	T	3383	3381	2	0.0006	0.81259	Pass	1713	1668	1	1	NC_005089	1720	3616	1.00307	GOOD	T	.	T	T	3616	3616	0
NC_005089	1721	3666	1.05201	GOOD	A	.	A	A	3666	3666	0	0	1	Pass	1793	1873	0	0	NC_005089	1721	3513	1.0126	GOOD	A	.	A	A	3513	3511	2	0.0006	0.81259	Pass	1840	1671	1	1	NC_005089	1721	3733	1.03553	GOOD	A	.	A	A	3733	3733	0
NC_005089	1722	3383	0.970801	GOOD	G	.	G	G	3383	3382	1	0.0003	0.93756	Pass	1517	1865	0	1	NC_005089	1722	3245	0.935346	GOOD	G	.	G	G	3245	3245	0	0	1	Pass	1560	1685	0	0	NC_005089	1722	3409	0.945653	GOOD	G	.	G	G	3409	3409	0
NC_005089	1723	3543	1.01672	GOOD	A	.	A	A	3543	3542	1	0.0003	0.93755	Pass	1443	2099	1	0	NC_005089	1723	3380	0.974259	GOOD	A	.	A	A	3380	3379	1	0.0003	0.93756	Pass	1470	1909	0	1	NC_005089	1723	3532	0.979773	GOOD	A	.	A	A	3532	3532	0
NC_005089	1724	3476	0.997489	GOOD	T	.	T	T	3476	3473	2	0.0006	0.81259	Pass	1677	1796	1	1	NC_005089	1724	3321	0.957253	GOOD	T	.	T	T	3321	3321	0	0	1	Pass	1678	1643	0	0	NC_005089	1724	3457	0.958968	GOOD	T	.	T	T	3457	3457	0
NC_005089	1725	3296	0.945835	GOOD	G	.	G	G	3296	3296	0	0	1	Pass	1541	1755	0	0	NC_005089	1725	3159	0.910558	GOOD	G	.	G	G	3159	3159	0	0	1	Pass	1568	1591	0	0	NC_005089	1725	3317	0.920133	GOOD	G	.	G	G	3317	3317	0
NC_005089	1726	3311	0.95014	GOOD	C	.	C	C	3311	3310	1	0.0003	0.93756	Pass	1580	1730	0	1	NC_005089	1726	3231	0.931311	GOOD	C	.	C	C	3231	3228	1	0.0003	0.93756	Pass	1683	1545	0	1	NC_005089	1726	3296	0.914307	GOOD	C	.	C	C	3296	3295	1
NC_005089	1727	3542	1.01643	GOOD	A	.	A	A	3542	3540	2	0.0006	0.81259	Pass	1658	1882	1	1	NC_005089	1727	3456	0.996166	GOOD	A	.	A	A	3456	3455	1	0.0003	0.93755	Pass	1735	1720	1	0	NC_005089	1727	3568	0.98976	GOOD	A	.	A	A	3568	3567	1
NC_005089	1728	3489	1.00122	GOOD	A	.	A	A	3489	3489	0	0	1	Pass	1707	1782	0	0	NC_005089	1728	3334	0.961	GOOD	A	.	A	A	3334	3334	0	0	1	Pass	1759	1575	0	0	NC_005089	1728	3501	0.971174	GOOD	A	.	A	A	3501	3501	0
NC_005089	1729	3148	0.903365	GOOD	C	.	C	C	3148	3148	0	0	1	Pass	1693	1455	0	0	NC_005089	1729	3074	0.886057	GOOD	C	.	C	C	3074	3074	0	0	1	Pass	1783	1291	0	0	NC_005089	1729	3172	0.87991	GOOD	C	.	C	C	3172	3172	0
NC_005089	1730	2938	0.843102	GOOD	A	.	A	A	2938	2938	0	0	1	Pass	1690	1248	0	0	NC_005089	1730	2886	0.831867	GOOD	A	.	A	A	2886	2885	1	0.0003	0.87506	Pass	1795	1090	1	0	NC_005089	1730	2983	0.827481	GOOD	A	.	A	A	2983	2983	0
NC_005089	1731	3479	0.99835	GOOD	C	.	C	C	3479	3479	0	0	1	Pass	1771	1708	0	0	NC_005089	1731	3374	0.97253	GOOD	C	.	C	C	3374	3374	0	0	1	Pass	1835	1539	0	0	NC_005089	1731	3547	0.983934	GOOD	C	.	C	C	3547	3546	1
NC_005089	1732	3519	1.00983	GOOD	T	.	T	T	3519	3519	0	0	1	Pass	1700	1819	0	0	NC_005089	1732	3484	1.00424	GOOD	T	.	T	T	3484	3484	0	0	1	Pass	1797	1687	0	0	NC_005089	1732	3607	1.00058	GOOD	T	.	T	T	3607	3607	0
NC_005089	1733	3478	0.998063	GOOD	G	.	G	G	3478	3478	0	0	1	Pass	1707	1771	0	0	NC_005089	1733	3350	0.965612	GOOD	G	.	G	G	3350	3349	1	0.0003	0.93756	Pass	1740	1609	0	1	NC_005089	1733	3496	0.969787	GOOD	G	.	G	G	3496	3494	2
NC_005089	1734	3438	0.986584	GOOD	T	.	T	T	3438	3437	1	0.0003	0.93755	Pass	1672	1765	1	0	NC_005089	1734	3399	0.979736	GOOD	T	.	T	T	3399	3399	0	0	1	Pass	1786	1613	0	0	NC_005089	1734	3489	0.967845	GOOD	T	.	T	T	3489	3487	1
NC_005089	1735	3535	1.01442	GOOD	T	.	T	T	3535	3534	1	0.0003	0.93755	Pass	1795	1739	1	0	NC_005089	1735	3507	1.01087	GOOD	T	.	T	T	3507	3507	0	0	1	Pass	1878	1629	0	0	NC_005089	1735	3613	1.00224	GOOD	T	.	T	T	3613	3613	0
NC_005089	1736	3819	1.09592	GOOD	A	.	A	A	3819	3819	0	0	1	Pass	2028	1791	0	0	NC_005089	1736	3795	1.09388	GOOD	A	.	A	A	3795	3795	0	0	1	Pass	2163	1632	0	0	NC_005089	1736	3896	1.08075	GOOD	A	.	A	A	3896	3895	1
NC_005089	1737	3600	1.03307	GOOD	G	.	G	G	3600	3599	1	0.0003	0.93755	Pass	2045	1554	0	1	NC_005089	1737	3598	1.0371	GOOD	G	.	G	G	3598	3597	1	0.0003	0.93755	Pass	2129	1468	0	1	NC_005089	1737	3682	1.02138	GOOD	G	.	G	G	3682	3680	1
NC_005089	1738	3211	0.921443	GOOD	T	.	T	T	3211	3210	1	0.0003	0.93756	Pass	1633	1577	0	1	NC_005089	1738	3195	0.920934	GOOD	T	.	T	T	3195	3191	2	0.0006	0.8126	Pass	1707	1484	1	1	NC_005089	1738	3293	0.913475	GOOD	T	.	T	T	3293	3291	1
NC_005089	1739	3496	1.00323	GOOD	A	.	A	A	3496	3496	0	0	1	Pass	2011	1485	0	0	NC_005089	1739	3530	1.0175	GOOD	A	.	A	A	3530	3529	1	0.0003	0.93755	Pass	2125	1404	1	0	NC_005089	1739	3621	1.00446	GOOD	A	.	A	A	3621	3621	0
NC_005089	1740	3646	1.04627	GOOD	T	.	T	T	3646	3646	0	0	1	Pass	2191	1455	0	0	NC_005089	1740	3675	1.05929	GOOD	T	.	T	T	3675	3673	2	0.0005	0.81259	Pass	2286	1387	1	1	NC_005089	1740	3737	1.03664	GOOD	T	.	T	T	3737	3737	0
NC_005089	1741	3647	1.04656	GOOD	G	.	G	G	3647	3647	0	0	1	Pass	2128	1519	0	0	NC_005089	1741	3671	1.05814	GOOD	G	.	G	G	3671	3671	0	0	1	Pass	2268	1403	0	0	NC_005089	1741	3755	1.04163	GOOD	G	.	G	G	3755	3755	0
NC_005089	1742	3441	0.987445	GOOD	A	.	A	A	3441	3441	0	0	1	Pass	1926	1515	0	0	NC_005089	1742	3431	0.98896	GOOD	A	.	A	A	3431	3430	1	0.0003	0.93755	Pass	2042	1388	1	0	NC_005089	1742	3497	0.970064	GOOD	A	.	A	A	3497	3497	0
NC_005089	1743	3426	0.983141	GOOD	G	.	G	G	3426	3426	0	0	1	Pass	1976	1450	0	0	NC_005089	1743	3480	1.00308	GOOD	G	.	G	G	3480	3480	0	0	1	Pass	2121	1359	0	0	NC_005089	1743	3545	0.98338	GOOD	G	.	G	G	3545	3545	0
NC_005089	1744	3025	0.868068	GOOD	T	.	T	T	3025	3025	0	0	1	Pass	1516	1509	0	0	NC_005089	1744	2968	0.855503	GOOD	T	.	T	T	2968	2967	1	0.0003	0.87506	Pass	1560	1407	0	1	NC_005089	1744	3060	0.848841	GOOD	T	.	T	T	3060	3060	0
NC_005089	1745	3171	0.909965	GOOD	A	.	A	A	3171	3171	0	0	1	Pass	1669	1502	0	0	NC_005089	1745	3144	0.906234	GOOD	A	.	A	A	3144	3144	0	0	1	Pass	1793	1351	0	0	NC_005089	1745	3184	0.883239	GOOD	A	.	A	A	3184	3182	2
NC_005089	1746	3387	0.971949	GOOD	A	.	A	A	3387	3385	2	0.0006	0.81259	Pass	1939	1446	2	0	NC_005089	1746	3367	0.970512	GOOD	A	.	A	A	3367	3366	1	0.0003	0.93756	Pass	2075	1291	0	1	NC_005089	1746	3397	0.942325	GOOD	A	.	A	A	3397	3395	2
NC_005089	1747	3532	1.01356	GOOD	C	.	C	C	3532	3532	0	0	1	Pass	2015	1517	0	0	NC_005089	1747	3556	1.02499	GOOD	C	.	C	C	3556	3555	1	0.0003	0.93755	Pass	2138	1417	0	1	NC_005089	1747	3626	1.00585	GOOD	C	.	C	C	3626	3626	0
NC_005089	1748	3846	1.10367	GOOD	A	.	A	A	3846	3845	1	0.0003	0.93755	Pass	2084	1761	1	0	NC_005089	1748	3861	1.1129	GOOD	A	.	A	A	3861	3859	2	0.0005	0.81258	Pass	2201	1658	1	1	NC_005089	1748	3936	1.09184	GOOD	A	.	A	A	3936	3936	0
NC_005089	1749	3810	1.09334	GOOD	A	.	A	A	3810	3810	0	0	1	Pass	2093	1717	0	0	NC_005089	1749	3845	1.10829	GOOD	A	.	A	A	3845	3845	0	0	1	Pass	2247	1598	0	0	NC_005089	1749	3944	1.09406	GOOD	A	.	A	A	3944	3944	0
NC_005089	1750	3347	0.960471	GOOD	G	.	G	G	3347	3346	1	0.0003	0.93756	Pass	1915	1431	1	0	NC_005089	1750	3316	0.955812	GOOD	G	.	G	G	3316	3316	0	0	1	Pass	2002	1314	0	0	NC_005089	1750	3392	0.940938	GOOD	G	.	G	G	3392	3392	0
NC_005089	1751	3419	0.981132	GOOD	A	.	A	A	3419	3418	1	0.0003	0.93755	Pass	1961	1457	1	0	NC_005089	1751	3391	0.97743	GOOD	A	.	A	A	3391	3391	0	0	1	Pass	2053	1338	0	0	NC_005089	1751	3474	0.963684	GOOD	A	.	A	A	3474	3473	1
NC_005089	1752	3441	0.987445	GOOD	A	.	A	A	3441	3440	1	0.0003	0.93755	Pass	1990	1450	0	1	NC_005089	1752	3408	0.98233	GOOD	A	.	A	A	3408	3408	0	0	1	Pass	2110	1298	0	0	NC_005089	1752	3468	0.96202	GOOD	A	.	A	A	3468	3467	1
NC_005089	1753	3458	0.992324	GOOD	T	.	T	T	3458	3457	1	0.0003	0.93755	Pass	2074	1383	0	1	NC_005089	1753	3494	1.00712	GOOD	T	.	T	T	3494	3494	0	0	1	Pass	2218	1276	0	0	NC_005089	1753	3492	0.968677	GOOD	T	.	T	T	3492	3491	1
NC_005089	1754	3414	0.979697	GOOD	T	.	T	T	3414	3413	1	0.0003	0.93755	Pass	2046	1367	1	0	NC_005089	1754	3442	0.99213	GOOD	T	.	T	T	3442	3441	1	0.0003	0.93755	Pass	2206	1235	1	0	NC_005089	1754	3461	0.960078	GOOD	T	.	T	T	3461	3461	0
NC_005089	1755	3447	0.989167	GOOD	C	.	C	C	3447	3446	1	0.0003	0.93755	Pass	1966	1480	1	0	NC_005089	1755	3448	0.99386	GOOD	C	.	C	C	3448	3448	0	0	1	Pass	2101	1347	0	0	NC_005089	1755	3499	0.970619	GOOD	C	.	C	C	3499	3498	1
NC_005089	1756	3474	0.996915	GOOD	C	.	C	C	3474	3474	0	0	1	Pass	1939	1535	0	0	NC_005089	1756	3514	1.01288	GOOD	C	.	C	C	3514	3512	1	0.0003	0.93755	Pass	2125	1387	0	1	NC_005089	1756	3595	0.99725	GOOD	C	.	C	C	3595	3594	1
NC_005089	1757	3617	1.03795	GOOD	A	.	A	A	3617	3617	0	0	1	Pass	2108	1509	0	0	NC_005089	1757	3699	1.06621	GOOD	A	.	A	A	3699	3699	0	0	1	Pass	2298	1401	0	0	NC_005089	1757	3752	1.0408	GOOD	A	.	A	A	3752	3752	0
NC_005089	1758	3403	0.976541	GOOD	A	.	A	A	3403	3402	1	0.0003	0.93756	Pass	1969	1433	1	0	NC_005089	1758	3459	0.99703	GOOD	A	.	A	A	3459	3459	0	0	1	Pass	2129	1330	0	0	NC_005089	1758	3555	0.986154	GOOD	A	.	A	A	3555	3555	0
NC_005089	1759	3288	0.94354	GOOD	T	.	T	T	3288	3286	2	0.0006	0.8126	Pass	2026	1260	1	1	NC_005089	1759	3389	0.976853	GOOD	T	.	T	T	3389	3387	2	0.0006	0.81259	Pass	2191	1196	1	1	NC_005089	1759	3458	0.959246	GOOD	T	.	T	T	3458	3458	0
NC_005089	1760	3138	0.900495	GOOD	T	.	T	T	3138	3138	0	0	1	Pass	2026	1112	0	0	NC_005089	1760	3212	0.925834	GOOD	T	.	T	T	3212	3212	0	0	1	Pass	2155	1057	0	0	NC_005089	1760	3302	0.915972	GOOD	T	.	T	T	3302	3302	0
NC_005089	1761	3400	0.97568	GOOD	C	.	C	C	3400	3399	1	0.0003	0.93756	Pass	1969	1430	1	0	NC_005089	1761	3459	0.99703	GOOD	C	.	C	C	3459	3459	0	0	1	Pass	2122	1337	0	0	NC_005089	1761	3552	0.985321	GOOD	C	.	C	C	3552	3552	0
NC_005089	1762	3386	0.971662	GOOD	T	.	T	T	3386	3384	1	0.0003	0.93756	Pass	2108	1276	0	1	NC_005089	1762	3436	0.990401	GOOD	T	.	T	T	3436	3436	0	0	1	Pass	2240	1196	0	0	NC_005089	1762	3497	0.970064	GOOD	T	.	T	T	3497	3496	1
NC_005089	1763	3529	1.0127	GOOD	C	.	C	C	3529	3528	1	0.0003	0.93755	Pass	1972	1556	1	0	NC_005089	1763	3611	1.04084	GOOD	C	.	C	C	3611	3611	0	0	1	Pass	2149	1462	0	0	NC_005089	1763	3662	1.01584	GOOD	C	.	C	C	3662	3662	0
NC_005089	1764	3688	1.05833	GOOD	C	.	C	C	3688	3688	0	0	1	Pass	1998	1690	0	0	NC_005089	1764	3693	1.06448	GOOD	C	.	C	C	3693	3692	1	0.0003	0.93755	Pass	2126	1566	0	1	NC_005089	1764	3766	1.04468	GOOD	C	.	C	C	3766	3765	1
NC_005089	1765	3719	1.06722	GOOD	A	.	A	A	3719	3717	1	0.0003	0.93755	Pass	2036	1681	0	1	NC_005089	1765	3695	1.06506	GOOD	A	.	A	A	3695	3695	0	0	1	Pass	2169	1526	0	0	NC_005089	1765	3816	1.05855	GOOD	A	.	A	A	3816	3816	0
NC_005089	1766	3457	0.992037	GOOD	G	.	G	G	3457	3456	1	0.0003	0.93755	Pass	1829	1627	1	0	NC_005089	1766	3475	1.00164	GOOD	G	.	G	G	3475	3474	1	0.0003	0.93755	Pass	1977	1497	0	1	NC_005089	1766	3599	0.998359	GOOD	G	.	G	G	3599	3598	1
NC_005089	1767	3365	0.965636	GOOD	G	.	G	G	3365	3362	2	0.0006	0.81259	Pass	1728	1634	2	0	NC_005089	1767	3340	0.962729	GOOD	G	.	G	G	3340	3337	3	0.0009	0.65632	Pass	1851	1486	2	1	NC_005089	1767	3467	0.961742	GOOD	G	.	G	G	3467	3463	4
NC_005089	1768	3446	0.98888	GOOD	C	.	C	C	3446	3445	1	0.0003	0.93755	Pass	1783	1662	0	1	NC_005089	1768	3484	1.00424	GOOD	C	.	C	C	3484	3483	1	0.0003	0.93755	Pass	1940	1543	0	1	NC_005089	1768	3615	1.0028	GOOD	C	.	C	C	3615	3615	0
NC_005089	1769	3577	1.02647	GOOD	A	.	A	A	3577	3576	1	0.0003	0.93755	Pass	1958	1618	1	0	NC_005089	1769	3571	1.02931	GOOD	A	.	A	A	3571	3569	2	0.0006	0.81259	Pass	2099	1470	2	0	NC_005089	1769	3721	1.0322	GOOD	A	.	A	A	3721	3721	0
NC_005089	1770	3522	1.01069	GOOD	T	.	T	T	3522	3522	0	0	1	Pass	1963	1559	0	0	NC_005089	1770	3509	1.01144	GOOD	T	.	T	T	3509	3509	0	0	1	Pass	2106	1403	0	0	NC_005089	1770	3632	1.00751	GOOD	T	.	T	T	3632	3632	0
NC_005089	1771	3447	0.989167	GOOD	A	.	A	A	3447	3447	0	0	1	Pass	2025	1422	0	0	NC_005089	1771	3457	0.996454	GOOD	A	.	A	A	3457	3455	2	0.0006	0.81259	Pass	2166	1289	0	2	NC_005089	1771	3583	0.993921	GOOD	A	.	A	A	3583	3581	1
NC_005089	1772	3751	1.0764	GOOD	C	.	C	C	3751	3751	0	0	1	Pass	1997	1754	0	0	NC_005089	1772	3747	1.08004	GOOD	C	.	C	C	3747	3746	1	0.0003	0.93755	Pass	2146	1600	0	1	NC_005089	1772	3849	1.06771	GOOD	C	.	C	C	3849	3848	1
NC_005089	1773	3645	1.04599	GOOD	G	.	G	G	3645	3643	2	0.0005	0.81259	Pass	1879	1764	1	1	NC_005089	1773	3638	1.04863	GOOD	G	.	G	G	3638	3638	0	0	1	Pass	2035	1603	0	0	NC_005089	1773	3718	1.03137	GOOD	G	.	G	G	3718	3717	1
NC_005089	1774	3561	1.02188	GOOD	C	.	C	C	3561	3561	0	0	1	Pass	1868	1693	0	0	NC_005089	1774	3585	1.03335	GOOD	C	.	C	C	3585	3581	4	0.0011	0.5	Pass	2038	1543	1	3	NC_005089	1774	3725	1.03331	GOOD	C	.	C	C	3725	3724	1
NC_005089	1775	3803	1.09133	GOOD	G	.	G	G	3803	3803	0	0	1	Pass	1970	1833	0	0	NC_005089	1775	3842	1.10743	GOOD	G	.	G	G	3842	3842	0	0	1	Pass	2127	1715	0	0	NC_005089	1775	3932	1.09073	GOOD	G	.	G	G	3932	3931	1
NC_005089	1776	3409	0.978262	GOOD	T	.	T	T	3409	3409	0	0	1	Pass	1493	1916	0	0	NC_005089	1776	3400	0.980024	GOOD	T	.	T	T	3400	3400	0	0	1	Pass	1607	1793	0	0	NC_005089	1776	3504	0.972006	GOOD	T	.	T	T	3504	3503	1
NC_005089	1777	3644	1.0457	GOOD	A	.	A	A	3644	3643	1	0.0003	0.93755	Pass	1753	1890	1	0	NC_005089	1777	3686	1.06246	GOOD	A	.	A	A	3686	3685	1	0.0003	0.93755	Pass	1910	1775	0	1	NC_005089	1777	3798	1.05356	GOOD	A	.	A	A	3798	3797	1
NC_005089	1778	3684	1.05718	GOOD	T	.	T	T	3684	3684	0	0	1	Pass	1908	1776	0	0	NC_005089	1778	3766	1.08552	GOOD	T	.	T	T	3766	3766	0	0	1	Pass	2099	1667	0	0	NC_005089	1778	3878	1.07575	GOOD	T	.	T	T	3878	3878	0
NC_005089	1779	3588	1.02963	GOOD	A	.	A	A	3588	3588	0	0	1	Pass	1981	1607	0	0	NC_005089	1779	3659	1.05468	GOOD	A	.	A	A	3659	3658	1	0.0003	0.93755	Pass	2137	1521	0	1	NC_005089	1779	3785	1.04996	GOOD	A	.	A	A	3785	3785	0
NC_005089	1780	3679	1.05574	GOOD	A	.	A	A	3679	3678	1	0.0003	0.93755	Pass	2140	1538	1	0	NC_005089	1780	3773	1.08754	GOOD	A	.	A	A	3773	3772	1	0.0003	0.93755	Pass	2305	1467	0	1	NC_005089	1780	3838	1.06466	GOOD	A	.	A	A	3838	3838	0
NC_005089	1781	3646	1.04627	GOOD	C	.	C	C	3646	3646	0	0	1	Pass	2054	1592	0	0	NC_005089	1781	3688	1.06304	GOOD	C	.	C	C	3688	3687	1	0.0003	0.93755	Pass	2167	1520	1	0	NC_005089	1781	3756	1.04191	GOOD	C	.	C	C	3756	3756	0
NC_005089	1782	3568	1.02389	GOOD	A	.	A	A	3568	3567	1	0.0003	0.93755	Pass	2063	1504	1	0	NC_005089	1782	3663	1.05583	GOOD	A	.	A	A	3663	3661	2	0.0005	0.81259	Pass	2243	1418	2	0	NC_005089	1782	3676	1.01972	GOOD	A	.	A	A	3676	3676	0
NC_005089	1783	3455	0.991463	GOOD	A	.	A	A	3455	3454	1	0.0003	0.93755	Pass	2050	1404	0	1	NC_005089	1783	3510	1.01173	GOOD	A	.	A	A	3510	3507	2	0.0006	0.81259	Pass	2208	1299	2	0	NC_005089	1783	3636	1.00862	GOOD	A	.	A	A	3636	3635	1
NC_005089	1784	3489	1.00122	GOOD	C	.	C	C	3489	3489	0	0	1	Pass	1928	1561	0	0	NC_005089	1784	3623	1.0443	GOOD	C	.	C	C	3623	3623	0	0	1	Pass	2142	1481	0	0	NC_005089	1784	3677	1.02	GOOD	C	.	C	C	3677	3677	0
NC_005089	1785	3362	0.964775	GOOD	T	.	T	T	3362	3362	0	0	1	Pass	1875	1487	0	0	NC_005089	1785	3505	1.01029	GOOD	T	.	T	T	3505	3505	0	0	1	Pass	2069	1436	0	0	NC_005089	1785	3581	0.993366	GOOD	T	.	T	T	3581	3581	0
NC_005089	1786	3589	1.02992	GOOD	C	.	C	C	3589	3588	1	0.0003	0.93755	Pass	1956	1632	0	1	NC_005089	1786	3748	1.08033	GOOD	C	.	C	C	3748	3747	1	0.0003	0.93755	Pass	2163	1584	1	0	NC_005089	1786	3780	1.04857	GOOD	C	.	C	C	3780	3779	1
NC_005089	1787	3497	1.00352	GOOD	G	.	G	G	3497	3495	1	0.0003	0.93755	Pass	1846	1649	1	0	NC_005089	1787	3580	1.03191	GOOD	G	.	G	G	3580	3580	0	0	1	Pass	2023	1557	0	0	NC_005089	1787	3630	1.00696	GOOD	G	.	G	G	3630	3630	0
NC_005089	1788	3375	0.968506	GOOD	G	.	G	G	3375	3374	1	0.0003	0.93756	Pass	1749	1625	1	0	NC_005089	1788	3447	0.993571	GOOD	G	.	G	G	3447	3447	0	0	1	Pass	1894	1553	0	0	NC_005089	1788	3519	0.976167	GOOD	G	.	G	G	3519	3518	1
NC_005089	1789	3420	0.981419	GOOD	A	.	A	A	3420	3419	1	0.0003	0.93755	Pass	1775	1644	1	0	NC_005089	1789	3511	1.01202	GOOD	A	.	A	A	3511	3511	0	0	1	Pass	1911	1600	0	0	NC_005089	1789	3548	0.984212	GOOD	A	.	A	A	3548	3547	1
NC_005089	1790	3366	0.965923	GOOD	T	.	T	T	3366	3365	1	0.0003	0.93756	Pass	1761	1604	1	0	NC_005089	1790	3449	0.994148	GOOD	T	.	T	T	3449	3447	1	0.0003	0.93755	Pass	1912	1535	0	1	NC_005089	1790	3479	0.965071	GOOD	T	.	T	T	3479	3479	0
NC_005089	1791	3348	0.960758	GOOD	A	.	A	A	3348	3348	0	0	1	Pass	1800	1548	0	0	NC_005089	1791	3425	0.98723	GOOD	A	.	A	A	3425	3425	0	0	1	Pass	1956	1469	0	0	NC_005089	1791	3431	0.951756	GOOD	A	.	A	A	3431	3430	1
NC_005089	1792	3217	0.923165	GOOD	A	.	A	A	3217	3217	0	0	1	Pass	1837	1380	0	0	NC_005089	1792	3249	0.936499	GOOD	A	.	A	A	3249	3249	0	0	1	Pass	1941	1308	0	0	NC_005089	1792	3273	0.907927	GOOD	A	.	A	A	3273	3272	1
NC_005089	1793	3401	0.975967	GOOD	C	.	C	C	3401	3401	0	0	1	Pass	1831	1570	0	0	NC_005089	1793	3452	0.995013	GOOD	C	.	C	C	3452	3451	1	0.0003	0.93755	Pass	1962	1489	1	0	NC_005089	1793	3508	0.973116	GOOD	C	.	C	C	3508	3508	0
NC_005089	1794	3370	0.967071	GOOD	C	.	C	C	3370	3370	0	0	1	Pass	1805	1565	0	0	NC_005089	1794	3459	0.99703	GOOD	C	.	C	C	3459	3459	0	0	1	Pass	1937	1522	0	0	NC_005089	1794	3447	0.956194	GOOD	C	.	C	C	3447	3447	0
NC_005089	1795	3512	1.00782	GOOD	A	.	A	A	3512	3511	1	0.0003	0.93755	Pass	1891	1620	1	0	NC_005089	1795	3651	1.05237	GOOD	A	.	A	A	3651	3651	0	0	1	Pass	2074	1577	0	0	NC_005089	1795	3663	1.01611	GOOD	A	.	A	A	3663	3660	3
NC_005089	1796	3473	0.996628	GOOD	T	.	T	T	3473	3472	1	0.0003	0.93755	Pass	1892	1580	0	1	NC_005089	1796	3606	1.0394	GOOD	T	.	T	T	3606	3604	2	0.0006	0.81259	Pass	2047	1557	1	1	NC_005089	1796	3654	1.01362	GOOD	T	.	T	T	3654	3654	0
NC_005089	1797	3428	0.983715	GOOD	T	.	T	T	3428	3426	2	0.0006	0.81259	Pass	1789	1637	1	1	NC_005089	1797	3530	1.0175	GOOD	T	.	T	T	3530	3530	0	0	1	Pass	1959	1571	0	0	NC_005089	1797	3592	0.996417	GOOD	T	.	T	T	3592	3592	0
NC_005089	1798	3321	0.95301	GOOD	G	.	G	G	3321	3321	0	0	1	Pass	1738	1583	0	0	NC_005089	1798	3461	0.997607	GOOD	G	.	G	G	3461	3460	1	0.0003	0.93755	Pass	1932	1528	1	0	NC_005089	1798	3478	0.964794	GOOD	G	.	G	G	3478	3477	1
NC_005089	1799	3443	0.988019	GOOD	T	.	T	T	3443	3443	0	0	1	Pass	1849	1594	0	0	NC_005089	1799	3528	1.01692	GOOD	T	.	T	T	3528	3527	1	0.0003	0.93755	Pass	1995	1532	0	1	NC_005089	1799	3585	0.994476	GOOD	T	.	T	T	3585	3583	2
NC_005089	1800	3211	0.921443	GOOD	T	.	T	T	3211	3211	0	0	1	Pass	1663	1548	0	0	NC_005089	1800	3331	0.960135	GOOD	T	.	T	T	3331	3331	0	0	1	Pass	1834	1497	0	0	NC_005089	1800	3372	0.93539	GOOD	T	.	T	T	3372	3372	0
NC_005089	1801	3339	0.958175	GOOD	A	.	A	A	3339	3339	0	0	1	Pass	1751	1588	0	0	NC_005089	1801	3460	0.997319	GOOD	A	.	A	A	3460	3460	0	0	1	Pass	1906	1554	0	0	NC_005089	1801	3462	0.960355	GOOD	A	.	A	A	3462	3461	1
NC_005089	1802	3338	0.957888	GOOD	G	.	G	G	3338	3338	0	0	1	Pass	1780	1558	0	0	NC_005089	1802	3384	0.975412	GOOD	G	.	G	G	3384	3384	0	0	1	Pass	1886	1498	0	0	NC_005089	1802	3421	0.948982	GOOD	G	.	G	G	3421	3421	0
NC_005089	1803	3099	0.889303	GOOD	T	.	T	T	3099	3098	1	0.0003	0.93756	Pass	1517	1581	0	1	NC_005089	1803	3164	0.911999	GOOD	T	.	T	T	3164	3163	1	0.0003	0.93756	Pass	1600	1563	1	0	NC_005089	1803	3258	0.903766	GOOD	T	.	T	T	3258	3255	3
NC_005089	1804	3319	0.952436	GOOD	T	.	T	T	3319	3318	1	0.0003	0.93756	Pass	1713	1605	1	0	NC_005089	1804	3397	0.979159	GOOD	T	.	T	T	3397	3397	0	0	1	Pass	1826	1571	0	0	NC_005089	1804	3443	0.955085	GOOD	T	.	T	T	3443	3442	1
NC_005089	1805	3648	1.04685	GOOD	A	.	A	A	3648	3647	1	0.0003	0.93755	Pass	2102	1545	0	1	NC_005089	1805	3797	1.09446	GOOD	A	.	A	A	3797	3797	0	0	1	Pass	2290	1507	0	0	NC_005089	1805	3808	1.05634	GOOD	A	.	A	A	3808	3807	1
NC_005089	1806	3634	1.04283	GOOD	A	.	A	A	3634	3634	0	0	1	Pass	2126	1508	0	0	NC_005089	1806	3789	1.09215	GOOD	A	.	A	A	3789	3788	1	0.0003	0.93755	Pass	2312	1476	1	0	NC_005089	1806	3770	1.04579	GOOD	A	.	A	A	3770	3770	0
NC_005089	1807	3604	1.03422	GOOD	T	.	T	T	3604	3604	0	0	1	Pass	2172	1432	0	0	NC_005089	1807	3758	1.08321	GOOD	T	.	T	T	3758	3758	0	0	1	Pass	2347	1411	0	0	NC_005089	1807	3790	1.05134	GOOD	T	.	T	T	3790	3790	0
NC_005089	1808	3272	0.938948	GOOD	C	.	C	C	3272	3272	0	0	1	Pass	1822	1450	0	0	NC_005089	1808	3407	0.982042	GOOD	C	.	C	C	3407	3407	0	0	1	Pass	1943	1464	0	0	NC_005089	1808	3504	0.972006	GOOD	C	.	C	C	3504	3502	2
NC_005089	1809	3362	0.964775	GOOD	A	.	A	A	3362	3360	2	0.0006	0.81259	Pass	1897	1463	1	1	NC_005089	1809	3500	1.00885	GOOD	A	.	A	A	3500	3499	1	0.0003	0.93755	Pass	2022	1477	1	0	NC_005089	1809	3530	0.979219	GOOD	A	.	A	A	3530	3529	1
NC_005089	1810	3188	0.914843	GOOD	G	.	G	G	3188	3188	0	0	1	Pass	1756	1432	0	0	NC_005089	1810	3345	0.964171	GOOD	G	.	G	G	3345	3345	0	0	1	Pass	1933	1412	0	0	NC_005089	1810	3383	0.938441	GOOD	G	.	G	G	3383	3383	0
NC_005089	1811	3030	0.869503	GOOD	A	.	A	A	3030	3028	2	0.0007	0.8126	Pass	1708	1320	2	0	NC_005089	1811	3124	0.900469	GOOD	A	.	A	A	3124	3124	0	0	1	Pass	1835	1289	0	0	NC_005089	1811	3201	0.887954	GOOD	A	.	A	A	3201	3201	0
NC_005089	1812	3396	0.974532	GOOD	C	.	C	C	3396	3396	0	0	1	Pass	1903	1493	0	0	NC_005089	1812	3473	1.00107	GOOD	C	.	C	C	3473	3473	0	0	1	Pass	2024	1449	0	0	NC_005089	1812	3538	0.981438	GOOD	C	.	C	C	3538	3537	1
NC_005089	1813	3574	1.02561	GOOD	T	.	T	T	3574	3574	0	0	1	Pass	2098	1476	0	0	NC_005089	1813	3724	1.07341	GOOD	T	.	T	T	3724	3723	1	0.0003	0.93755	Pass	2285	1438	1	0	NC_005089	1813	3764	1.04413	GOOD	T	.	T	T	3764	3763	1
NC_005089	1814	3512	1.00782	GOOD	A	.	A	A	3512	3511	1	0.0003	0.93755	Pass	2043	1468	0	1	NC_005089	1814	3680	1.06073	GOOD	A	.	A	A	3680	3679	1	0.0003	0.93755	Pass	2201	1478	1	0	NC_005089	1814	3741	1.03775	GOOD	A	.	A	A	3741	3739	2
NC_005089	1815	3482	0.999211	GOOD	T	.	T	T	3482	3482	0	0	1	Pass	2032	1450	0	0	NC_005089	1815	3589	1.0345	GOOD	T	.	T	T	3589	3589	0	0	1	Pass	2158	1431	0	0	NC_005089	1815	3655	1.01389	GOOD	T	.	T	T	3655	3655	0
NC_005089	1816	3349	0.961045	GOOD	A	.	A	A	3349	3349	0	0	1	Pass	2008	1341	0	0	NC_005089	1816	3528	1.01692	GOOD	A	.	A	A	3528	3527	1	0.0003	0.93755	Pass	2172	1355	1	0	NC_005089	1816	3586	0.994753	GOOD	A	.	A	A	3586	3586	0
NC_005089	1817	3604	1.03422	GOOD	G	.	G	G	3604	3603	1	0.0003	0.93755	Pass	2308	1295	0	1	NC_005089	1817	3717	1.0714	GOOD	G	.	G	G	3717	3716	1	0.0003	0.93755	Pass	2439	1277	1	0	NC_005089	1817	3796	1.05301	GOOD	G	.	G	G	3796	3795	1
NC_005089	1818	3147	0.903078	GOOD	G	.	G	G	3147	3140	7	0.0022	0.17168	Pass	1886	1254	4	3	NC_005089	1818	3190	0.919493	GOOD	G	.	G	G	3190	3187	3	0.0009	0.65632	Pass	1962	1225	3	0	NC_005089	1818	3272	0.90765	GOOD	G	.	G	G	3272	3267	5
NC_005089	1819	3192	0.915991	GOOD	C	.	C	C	3192	3191	1	0.0003	0.93756	Pass	1943	1248	0	1	NC_005089	1819	3317	0.9561	GOOD	C	.	C	C	3317	3316	1	0.0003	0.93756	Pass	2094	1222	0	1	NC_005089	1819	3302	0.915972	GOOD	C	.	C	C	3302	3301	1
NC_005089	1820	3502	1.00495	GOOD	A	.	A	A	3502	3502	0	0	1	Pass	2142	1360	0	0	NC_005089	1820	3604	1.03883	GOOD	A	.	A	A	3604	3604	0	0	1	Pass	2268	1336	0	0	NC_005089	1820	3635	1.00835	GOOD	A	.	A	A	3635	3635	0
NC_005089	1821	3328	0.955018	GOOD	A	.	A	A	3328	3328	0	0	1	Pass	2051	1277	0	0	NC_005089	1821	3419	0.985501	GOOD	A	.	A	A	3419	3419	0	0	1	Pass	2186	1233	0	0	NC_005089	1821	3505	0.972284	GOOD	A	.	A	A	3505	3505	0
NC_005089	1822	3362	0.964775	GOOD	T	.	T	T	3362	3362	0	0	1	Pass	2087	1275	0	0	NC_005089	1822	3450	0.994436	GOOD	T	.	T	T	3450	3435	15	0.0043	0.0037318	Pass	2195	1240	9	6	NC_005089	1822	3467	0.961742	GOOD	T	C	C	T	3467	3443	23
NC_005089	1823	3338	0.957888	GOOD	A	.	A	A	3338	3336	2	0.0006	0.81259	Pass	2075	1261	2	0	NC_005089	1823	3449	0.994148	GOOD	A	.	A	A	3449	3449	0	0	1	Pass	2215	1234	0	0	NC_005089	1823	3468	0.96202	GOOD	A	.	A	A	3468	3468	0
NC_005089	1824	3182	0.913121	GOOD	A	.	A	A	3182	3181	1	0.0003	0.93756	Pass	2029	1152	0	1	NC_005089	1824	3320	0.956965	GOOD	A	.	A	A	3320	3320	0	0	1	Pass	2198	1122	0	0	NC_005089	1824	3339	0.926235	GOOD	A	.	A	A	3339	3339	0
NC_005089	1825	3420	0.981419	GOOD	T	.	T	T	3420	3418	1	0.0003	0.93755	Pass	2404	1014	0	1	NC_005089	1825	3618	1.04286	GOOD	T	.	T	T	3618	3617	1	0.0003	0.93755	Pass	2608	1009	1	0	NC_005089	1825	3599	0.998359	GOOD	T	.	T	T	3599	3598	1
NC_005089	1826	3111	0.892747	GOOD	C	.	C	C	3111	3111	0	0	1	Pass	2051	1060	0	0	NC_005089	1826	3192	0.92007	GOOD	C	.	C	C	3192	3191	1	0.0003	0.93756	Pass	2182	1009	1	0	NC_005089	1826	3229	0.895721	GOOD	C	.	C	C	3229	3229	0
NC_005089	1827	3041	0.872659	GOOD	A	.	A	A	3041	3038	3	0.001	0.65633	Pass	2198	840	2	1	NC_005089	1827	3146	0.90681	GOOD	A	.	A	A	3146	3145	1	0.0003	0.93756	Pass	2328	817	1	0	NC_005089	1827	3150	0.873807	GOOD	A	.	A	A	3150	3149	1
NC_005089	1828	3326	0.954444	GOOD	C	.	C	C	3326	3326	0	0	1	Pass	2265	1061	0	0	NC_005089	1828	3455	0.995877	GOOD	C	.	C	C	3455	3455	0	0	1	Pass	2422	1033	0	0	NC_005089	1828	3461	0.960078	GOOD	C	.	C	C	3461	3461	0
NC_005089	1829	3176	0.9114	GOOD	A	.	A	A	3176	3176	0	0	1	Pass	2280	896	0	0	NC_005089	1829	3284	0.946588	GOOD	A	.	A	A	3284	3284	0	0	1	Pass	2428	856	0	0	NC_005089	1829	3261	0.904598	GOOD	A	.	A	A	3261	3261	0
NC_005089	1830	3441	0.987445	GOOD	C	.	C	C	3441	3441	0	0	1	Pass	2320	1121	0	0	NC_005089	1830	3531	1.01778	GOOD	C	.	C	C	3531	3530	1	0.0003	0.93755	Pass	2440	1090	1	0	NC_005089	1830	3610	1.00141	GOOD	C	.	C	C	3610	3608	1
NC_005089	1831	3638	1.04398	GOOD	T	.	T	T	3638	3638	0	0	1	Pass	2544	1094	0	0	NC_005089	1831	3777	1.08869	GOOD	T	.	T	T	3777	3776	1	0.0003	0.93755	Pass	2708	1068	1	0	NC_005089	1831	3832	1.06299	GOOD	T	.	T	T	3832	3832	0
NC_005089	1832	3618	1.03824	GOOD	A	.	A	A	3618	3617	1	0.0003	0.93755	Pass	2450	1167	1	0	NC_005089	1832	3768	1.0861	GOOD	A	.	A	A	3768	3768	0	0	1	Pass	2610	1158	0	0	NC_005089	1832	3841	1.06549	GOOD	A	.	A	A	3841	3840	1
NC_005089	1833	3779	1.08444	GOOD	T	.	T	T	3779	3779	0	0	1	Pass	2655	1124	0	0	NC_005089	1833	3864	1.11377	GOOD	T	.	T	T	3864	3864	0	0	1	Pass	2779	1085	0	0	NC_005089	1833	3967	1.10044	GOOD	T	.	T	T	3967	3967	0
NC_005089	1834	3921	1.12519	GOOD	A	.	A	A	3921	3920	1	0.0003	0.93755	Pass	2582	1338	1	0	NC_005089	1834	4069	1.17286	GOOD	A	.	A	A	4069	4069	0	0	1	Pass	2741	1328	0	0	NC_005089	1834	4161	1.15426	GOOD	A	.	A	A	4161	4159	2
NC_005089	1835	3969	1.13896	GOOD	A	.	A	A	3969	3969	0	0	1	Pass	2919	1050	0	0	NC_005089	1835	4076	1.17488	GOOD	A	.	A	A	4076	4075	1	0.0002	0.96879	Pass	3033	1042	1	0	NC_005089	1835	4159	1.1537	GOOD	A	.	A	A	4159	4159	0
NC_005089	1836	4011	1.15102	GOOD	A	.	A	A	4011	4011	0	0	1	Pass	3141	870	0	0	NC_005089	1836	4191	1.20802	GOOD	A	.	A	A	4191	4191	0	0	1	Pass	3331	860	0	0	NC_005089	1836	4218	1.17007	GOOD	A	.	A	A	4218	4218	0
NC_005089	1837	4091	1.17397	GOOD	T	.	T	T	4091	4089	1	0.0002	0.96879	Pass	3278	811	1	0	NC_005089	1837	4208	1.21292	GOOD	T	.	T	T	4208	4207	1	0.0002	0.96879	Pass	3404	803	1	0	NC_005089	1837	4338	1.20336	GOOD	T	.	T	T	4338	4338	0
NC_005089	1838	4133	1.18602	GOOD	A	.	A	A	4133	4133	0	0	1	Pass	3377	756	0	0	NC_005089	1838	4287	1.23569	GOOD	A	.	A	A	4287	4287	0	0	1	Pass	3503	784	0	0	NC_005089	1838	4394	1.21889	GOOD	A	.	A	A	4394	4394	0
NC_005089	1839	3729	1.07009	GOOD	A	.	A	A	3729	3728	1	0.0003	0.93755	Pass	3074	654	1	0	NC_005089	1839	3797	1.09446	GOOD	A	.	A	A	3797	3795	1	0.0003	0.93755	Pass	3136	659	1	0	NC_005089	1839	3902	1.08241	GOOD	A	.	A	A	3902	3902	0
NC_005089	1840	3873	1.11141	GOOD	T	.	T	T	3873	3871	1	0.0003	0.93755	Pass	3347	524	1	0	NC_005089	1840	4047	1.16652	GOOD	T	.	T	T	4047	4047	0	0	1	Pass	3530	517	0	0	NC_005089	1840	4095	1.13595	GOOD	T	.	T	T	4095	4095	0
NC_005089	1841	3535	1.01442	GOOD	C	.	C	C	3535	3535	0	0	1	Pass	2974	561	0	0	NC_005089	1841	3670	1.05785	GOOD	C	.	C	C	3670	3669	1	0.0003	0.93755	Pass	3058	611	1	0	NC_005089	1841	3655	1.01389	GOOD	C	.	C	C	3655	3655	0
NC_005089	1842	3194	0.916565	GOOD	C	.	C	C	3194	3193	1	0.0003	0.93756	Pass	2745	448	1	0	NC_005089	1842	3330	0.959847	GOOD	C	.	C	C	3330	3330	0	0	1	Pass	2827	503	0	0	NC_005089	1842	3369	0.934557	GOOD	C	.	C	C	3369	3369	0
NC_005089	1843	3143	0.90193	GOOD	A	.	A	A	3143	3143	0	0	1	Pass	2932	211	0	0	NC_005089	1843	3239	0.933617	GOOD	A	.	A	A	3239	3238	1	0.0003	0.93756	Pass	2996	242	0	1	NC_005089	1843	3247	0.900715	GOOD	A	.	A	A	3247	3244	3
NC_005089	1844	3556	1.02045	GOOD	C	.	C	C	3556	3556	0	0	1	Pass	2925	631	0	0	NC_005089	1844	3763	1.08466	GOOD	C	.	C	C	3763	3763	0	0	1	Pass	3092	671	0	0	NC_005089	1844	3816	1.05855	GOOD	C	.	C	C	3816	3816	0
NC_005089	1845	3586	1.02906	GOOD	C	.	C	C	3586	3586	0	0	1	Pass	2957	629	0	0	NC_005089	1845	3752	1.08149	GOOD	C	.	C	C	3752	3751	1	0.0003	0.93755	Pass	3105	646	1	0	NC_005089	1845	3763	1.04385	GOOD	C	.	C	C	3763	3763	0
NC_005089	1846	3748	1.07554	GOOD	T	.	T	T	3748	3748	0	0	1	Pass	3137	611	0	0	NC_005089	1846	3953	1.13942	GOOD	T	.	T	T	3953	3952	1	0.0003	0.93755	Pass	3320	632	1	0	NC_005089	1846	3982	1.1046	GOOD	T	.	T	T	3982	3982	0
NC_005089	1847	4040	1.15934	GOOD	A	.	A	A	4040	4040	0	0	1	Pass	3385	655	0	0	NC_005089	1847	4151	1.19649	GOOD	A	.	A	A	4151	4149	2	0.0005	0.89071	Pass	3475	674	1	1	NC_005089	1847	4255	1.18033	GOOD	A	.	A	A	4255	4254	1
NC_005089	1848	4003	1.14872	GOOD	T	.	T	T	4003	4002	1	0.0002	0.96879	Pass	3408	594	1	0	NC_005089	1848	4162	1.19966	GOOD	T	.	T	T	4162	4160	2	0.0005	0.89071	Pass	3545	615	1	1	NC_005089	1848	4196	1.16397	GOOD	T	.	T	T	4196	4196	0
NC_005089	1849	3864	1.10883	GOOD	A	.	A	A	3864	3864	0	0	1	Pass	3409	455	0	0	NC_005089	1849	4031	1.1619	GOOD	A	.	A	A	4031	4031	0	0	1	Pass	3554	477	0	0	NC_005089	1849	4064	1.12735	GOOD	A	.	A	A	4064	4063	1
NC_005089	1850	3750	1.07612	GOOD	A	.	A	A	3750	3749	1	0.0003	0.93755	Pass	3383	366	1	0	NC_005089	1850	3895	1.1227	GOOD	A	.	A	A	3895	3895	0	0	1	Pass	3522	373	0	0	NC_005089	1850	3951	1.096	GOOD	A	.	A	A	3951	3950	1
NC_005089	1851	3751	1.0764	GOOD	C	.	C	C	3751	3751	0	0	1	Pass	3317	434	0	0	NC_005089	1851	3953	1.13942	GOOD	C	.	C	C	3953	3953	0	0	1	Pass	3494	459	0	0	NC_005089	1851	3997	1.10876	GOOD	C	.	C	C	3997	3996	1
NC_005089	1852	3693	1.05976	GOOD	T	.	T	T	3693	3693	0	0	1	Pass	3285	408	0	0	NC_005089	1852	3864	1.11377	GOOD	T	.	T	T	3864	3864	0	0	1	Pass	3424	440	0	0	NC_005089	1852	3903	1.08269	GOOD	T	.	T	T	3903	3903	0
NC_005089	1853	3877	1.11256	GOOD	T	.	T	T	3877	3875	2	0.0005	0.81258	Pass	3515	360	2	0	NC_005089	1853	4062	1.17084	GOOD	T	.	T	T	4062	4061	1	0.0002	0.96879	Pass	3667	394	1	0	NC_005089	1853	4133	1.14649	GOOD	T	.	T	T	4133	4131	2
NC_005089	1854	3675	1.0546	GOOD	C	.	C	C	3675	3675	0	0	1	Pass	3240	435	0	0	NC_005089	1854	3808	1.09763	GOOD	C	.	C	C	3808	3808	0	0	1	Pass	3368	440	0	0	NC_005089	1854	3915	1.08602	GOOD	C	.	C	C	3915	3915	0
NC_005089	1855	3672	1.05373	GOOD	T	.	T	T	3672	3672	0	0	1	Pass	3295	377	0	0	NC_005089	1855	3791	1.09273	GOOD	T	.	T	T	3791	3789	2	0.0005	0.81258	Pass	3399	390	1	1	NC_005089	1855	3892	1.07964	GOOD	T	.	T	T	3892	3891	1
NC_005089	1856	3836	1.1008	GOOD	C	.	C	C	3836	3836	0	0	1	Pass	3361	475	0	0	NC_005089	1856	3943	1.13654	GOOD	C	.	C	C	3943	3943	0	0	1	Pass	3456	487	0	0	NC_005089	1856	4060	1.12624	GOOD	C	.	C	C	4060	4060	0
NC_005089	1857	3659	1.05	GOOD	T	.	T	T	3659	3658	1	0.0003	0.93755	Pass	3220	438	1	0	NC_005089	1857	3737	1.07716	GOOD	T	.	T	T	3737	3736	1	0.0003	0.93755	Pass	3300	436	0	1	NC_005089	1857	3848	1.06743	GOOD	T	.	T	T	3848	3847	1
NC_005089	1858	3564	1.02274	GOOD	G	.	G	G	3564	3564	0	0	1	Pass	3140	424	0	0	NC_005089	1858	3678	1.06016	GOOD	G	.	G	G	3678	3678	0	0	1	Pass	3245	433	0	0	NC_005089	1858	3776	1.04746	GOOD	G	.	G	G	3776	3775	1
NC_005089	1859	3522	1.01069	GOOD	T	.	T	T	3522	3522	0	0	1	Pass	3102	420	0	0	NC_005089	1859	3598	1.0371	GOOD	T	.	T	T	3598	3595	2	0.0006	0.81259	Pass	3151	444	2	0	NC_005089	1859	3697	1.02554	GOOD	T	.	T	T	3697	3695	2
NC_005089	1860	3603	1.03393	GOOD	T	.	T	T	3603	3602	1	0.0003	0.93755	Pass	3199	403	1	0	NC_005089	1860	3665	1.05641	GOOD	T	.	T	T	3665	3665	0	0	1	Pass	3242	423	0	0	NC_005089	1860	3791	1.05162	GOOD	T	.	T	T	3791	3790	1
NC_005089	1861	3627	1.04082	GOOD	A	.	A	A	3627	3625	1	0.0003	0.93755	Pass	3242	383	0	1	NC_005089	1861	3729	1.07486	GOOD	A	.	A	A	3729	3728	1	0.0003	0.93755	Pass	3332	396	1	0	NC_005089	1861	3852	1.06854	GOOD	A	.	A	A	3852	3851	1
NC_005089	1862	3832	1.09965	GOOD	A	.	A	A	3832	3831	1	0.0003	0.93755	Pass	3519	312	1	0	NC_005089	1862	3918	1.12933	GOOD	A	.	A	A	3918	3918	0	0	1	Pass	3579	339	0	0	NC_005089	1862	4011	1.11265	GOOD	A	.	A	A	4011	4011	0
NC_005089	1863	3537	1.01499	GOOD	C	.	C	C	3537	3536	1	0.0003	0.93755	Pass	3164	372	1	0	NC_005089	1863	3599	1.03738	GOOD	C	.	C	C	3599	3599	0	0	1	Pass	3203	396	0	0	NC_005089	1863	3726	1.03359	GOOD	C	.	C	C	3726	3724	1
NC_005089	1864	3370	0.967071	GOOD	C	.	C	C	3370	3367	3	0.0009	0.65632	Pass	3039	328	3	0	NC_005089	1864	3436	0.990401	GOOD	C	.	C	C	3436	3436	0	0	1	Pass	3095	341	0	0	NC_005089	1864	3542	0.982547	GOOD	C	.	C	C	3542	3541	1
[truncated: 14,435 more rows]
[truncated: 634 more columns]

## Sheet: Tab2_List_of_variants
	B6D2F1 Strain
[truncated: 108 more rows]

## Sheet: Tab3_Mixture_SNV_Frequencies
			Mixture ratios
[truncated: 90 more rows]

[truncated: 1 more sheets: Tab4_Mixture_Indel_Frequencies]
