# Supplementary material for: MitoRS, a method for high throughput, sensitive, and accurate detection of mitochondrial DNA heteroplasmy
Source: BMC Genomics. 2017 Apr 26;18:326. doi: 10.1186/s12864-017-3695-5 (PMC5405551; doi:10.1186/s12864-017-3695-5)
Supplement: Supplementary file 8 — MitoRS output file for the analysis of the CEPH family 1463. Tab1: Raw MitoRS output for the CEPH family 1463 analysis. Column headers are detailed in the Additional files 14: Table S1 legend. Data from the 17 samples are populated in consecutive columns. As explained in the Additional file 2, the rCRS position 3’107-N is deleted from the reference for proper alignment. Positions are shifted accordingly and match the rCRS numbering. Tab2: List of all variants identified in the CEPH family 1463. The parameters used to identify a variant are presented in the main text. Homoplasmic variants passing filters are highlighted in red, high frequency heteroplasmy in orange, low frequency heteroplasmy in yellow, and positions not passing filters are left in blank. For each variant, the relative coverage (in percentage), the nature of the variant (SNV or Indel), and the VarScan p-value are shown. The positions highlighted in blue were validated by Sanger sequencing. Tab 3 to Tab 7: Variant sharing within the CEPH family 1463. Same data as Tab2 but from selected individuals to highlight how variant are shared within the CEPH 1463 family. The data are similar to Tables 1 and 2 with extra details. Tab8: Reminder of the CEPH family 1463 pedigree. Figure 5 data are shown as a reminder of the CEPH family 1463 pedigree. Tab9: CEPH family 1463 haplogroup. Haplofind output obtained from the CEPH family 1463 fastA file generated by MitoRS. See the Additional file 10: Table S2 legend for details. (XLSX 29419 kb) [file 12864_2017_3695_MOESM8_ESM.xlsx]

## Sheet: Tab1_Raw_Data
GM12884	GM12884	GM12884	GM12884	GM12884	GM12884	GM12884	GM12884	GM12884	GM12884	GM12884	GM12884	GM12884	GM12884	GM12884	GM12884	GM12884	GM12884	GM12884	GM12885	GM12885	GM12885	GM12885	GM12885	GM12885	GM12885	GM12885	GM12885	GM12885	GM12885	GM12885	GM12885	GM12885	GM12885	GM12885	GM12885	GM12885	GM12885	GM12886	GM12886	GM12886	GM12886	GM12886	GM12886	GM12886	GM12886	GM12886	GM12886	GM12886	GM12886
Chrom	Position	Covmp	PercentCov	FilterCov	Ref	Var	Cons	Fasta	Qdepth	Reads1	Reads2	Freq	P-value	StrandFilter	R1+	R1-	R2+	R2-	Chrom	Position	Covmp	PercentCov	FilterCov	Ref	Var	Cons	Fasta	Qdepth	Reads1	Reads2	Freq	P-value	StrandFilter	R1+	R1-	R2+	R2-	Chrom	Position	Covmp	PercentCov	FilterCov	Ref	Var	Cons	Fasta	Qdepth	Reads1	Reads2
rCRSwithout3107N	1	1812	0.940452	GOOD	G	.	G	G	1812	1812	0	0	1	Pass	630	1182	0	0	rCRSwithout3107N	1	2548	0.959054	GOOD	G	.	G	G	2548	2548	0	0	1	Pass	885	1663	0	0	rCRSwithout3107N	1	2011	1.0275	GOOD	G	.	G	G	2011	2011	0
rCRSwithout3107N	2	1780	0.923843	GOOD	A	.	A	A	1780	1780	0	0	1	Pass	633	1147	0	0	rCRSwithout3107N	2	2499	0.940611	GOOD	A	.	A	A	2499	2499	0	0	1	Pass	875	1624	0	0	rCRSwithout3107N	2	1987	1.01524	GOOD	A	.	A	A	1987	1986	1
rCRSwithout3107N	3	1769	0.918134	GOOD	T	.	T	T	1769	1769	0	0	1	Pass	651	1118	0	0	rCRSwithout3107N	3	2442	0.919156	GOOD	T	.	T	T	2442	2442	0	0	1	Pass	889	1553	0	0	rCRSwithout3107N	3	1951	0.996845	GOOD	T	.	T	T	1951	1947	4
rCRSwithout3107N	4	1656	0.859486	GOOD	C	.	C	C	1656	1656	0	0	1	Pass	687	969	0	0	rCRSwithout3107N	4	2307	0.868343	GOOD	C	.	C	C	2307	2305	1	0.0004	0.87508	Pass	925	1380	0	1	rCRSwithout3107N	4	1834	0.937065	GOOD	C	.	C	C	1834	1834	0
rCRSwithout3107N	5	1544	0.801356	GOOD	A	.	A	A	1544	1544	0	0	1	Pass	674	870	0	0	rCRSwithout3107N	5	2147	0.80812	GOOD	A	.	A	A	2147	2146	1	0.0005	0.87509	Pass	921	1225	1	0	rCRSwithout3107N	5	1679	0.857869	GOOD	A	.	A	A	1679	1679	0
rCRSwithout3107N	6	1774	0.920729	GOOD	C	.	C	C	1774	1773	1	0.0006	0.75007	Pass	692	1081	0	1	rCRSwithout3107N	6	2482	0.934212	GOOD	C	.	C	C	2482	2482	0	0	1	Pass	956	1526	0	0	rCRSwithout3107N	6	2007	1.02546	GOOD	C	.	C	C	2007	2006	1
rCRSwithout3107N	7	1728	0.896855	GOOD	A	.	A	A	1728	1727	1	0.0006	0.75007	Pass	702	1025	0	1	rCRSwithout3107N	7	2461	0.926308	GOOD	A	.	A	A	2461	2461	0	0	1	Pass	970	1491	0	0	rCRSwithout3107N	7	1958	1.00042	GOOD	A	.	A	A	1958	1958	0
rCRSwithout3107N	8	1667	0.865195	GOOD	G	.	G	G	1667	1666	1	0.0006	0.75008	Pass	660	1006	0	1	rCRSwithout3107N	8	2374	0.893561	GOOD	G	.	G	G	2374	2374	0	0	1	Pass	906	1468	0	0	rCRSwithout3107N	8	1898	0.969765	GOOD	G	.	G	G	1898	1897	1
rCRSwithout3107N	9	1653	0.857929	GOOD	G	.	G	G	1653	1653	0	0	1	Pass	624	1029	0	0	rCRSwithout3107N	9	2342	0.881517	GOOD	G	.	G	G	2342	2342	0	0	1	Pass	867	1475	0	0	rCRSwithout3107N	9	1863	0.951882	GOOD	G	.	G	G	1863	1862	1
rCRSwithout3107N	10	1284	0.666413	GOOD	T	.	T	T	1284	1284	0	0	1	Pass	274	1010	0	0	rCRSwithout3107N	10	1789	0.67337	GOOD	T	.	T	T	1789	1789	0	0	1	Pass	382	1407	0	0	rCRSwithout3107N	10	1424	0.727579	GOOD	T	.	T	T	1424	1423	0
rCRSwithout3107N	11	1445	0.749974	GOOD	C	.	C	C	1445	1444	1	0.0007	0.75009	Pass	404	1040	0	1	rCRSwithout3107N	11	1996	0.751284	GOOD	C	.	C	C	1996	1996	0	0	1	Pass	537	1459	0	0	rCRSwithout3107N	11	1625	0.830278	GOOD	C	.	C	C	1625	1625	0
rCRSwithout3107N	12	1739	0.902564	GOOD	T	.	T	T	1739	1739	0	0	1	Pass	603	1136	0	0	rCRSwithout3107N	12	2389	0.899207	GOOD	T	.	T	T	2389	2387	2	0.0008	0.68758	Pass	800	1587	1	1	rCRSwithout3107N	12	1932	0.987137	GOOD	T	.	T	T	1932	1932	0
rCRSwithout3107N	13	1506	0.781634	GOOD	A	.	A	A	1506	1506	0	0	1	Pass	629	877	0	0	rCRSwithout3107N	13	2127	0.800592	GOOD	A	.	A	A	2127	2127	0	0	1	Pass	891	1236	0	0	rCRSwithout3107N	13	1697	0.867066	GOOD	A	.	A	A	1697	1697	0
rCRSwithout3107N	14	1446	0.750493	GOOD	T	.	T	T	1446	1446	0	0	1	Pass	737	709	0	0	rCRSwithout3107N	14	2069	0.778761	GOOD	T	.	T	T	2069	2069	0	0	1	Pass	1048	1021	0	0	rCRSwithout3107N	14	1614	0.824658	GOOD	T	.	T	T	1614	1614	0
rCRSwithout3107N	15	1172	0.608283	GOOD	C	.	C	C	1172	1172	0	0	1	Pass	692	480	0	0	rCRSwithout3107N	15	1620	0.60976	GOOD	C	.	C	C	1620	1620	0	0	1	Pass	969	651	0	0	rCRSwithout3107N	15	1278	0.652982	GOOD	C	.	C	C	1278	1278	0
rCRSwithout3107N	16	952	0.4941	GOOD	A	.	A	A	952	951	1	0.0011	0.5	Pass	682	269	0	1	rCRSwithout3107N	16	1314	0.494583	GOOD	A	.	A	A	1314	1314	0	0	1	Pass	950	364	0	0	rCRSwithout3107N	16	1053	0.53802	GOOD	A	.	A	A	1053	1053	0
rCRSwithout3107N	17	1591	0.82575	GOOD	C	.	C	C	1591	1591	0	0	1	Pass	657	934	0	0	rCRSwithout3107N	17	2292	0.862697	GOOD	C	.	C	C	2292	2288	2	0.0009	0.68758	Pass	951	1337	1	1	rCRSwithout3107N	17	1845	0.942685	GOOD	C	.	C	C	1845	1845	0
rCRSwithout3107N	18	1603	0.831978	GOOD	C	.	C	C	1603	1603	0	0	1	Pass	655	948	0	0	rCRSwithout3107N	18	2293	0.863073	GOOD	C	.	C	C	2293	2293	0	0	1	Pass	955	1338	0	0	rCRSwithout3107N	18	1832	0.936043	GOOD	C	.	C	C	1832	1832	0
rCRSwithout3107N	19	1629	0.845472	GOOD	C	.	C	C	1629	1629	0	0	1	Pass	656	973	0	0	rCRSwithout3107N	19	2327	0.875871	GOOD	C	.	C	C	2327	2327	0	0	1	Pass	959	1368	0	0	rCRSwithout3107N	19	1858	0.949327	GOOD	C	.	C	C	1858	1858	0
rCRSwithout3107N	20	1745	0.905678	GOOD	T	.	T	T	1745	1745	0	0	1	Pass	667	1078	0	0	rCRSwithout3107N	20	2463	0.92706	GOOD	T	.	T	T	2463	2463	0	0	1	Pass	968	1495	0	0	rCRSwithout3107N	20	1980	1.01166	GOOD	T	.	T	T	1980	1980	0
rCRSwithout3107N	21	1673	0.868309	GOOD	A	.	A	A	1673	1673	0	0	1	Pass	631	1042	0	0	rCRSwithout3107N	21	2392	0.900336	GOOD	A	.	A	A	2392	2392	0	0	1	Pass	905	1487	0	0	rCRSwithout3107N	21	1916	0.978962	GOOD	A	.	A	A	1916	1916	0
rCRSwithout3107N	22	1531	0.794609	GOOD	T	.	T	T	1531	1531	0	0	1	Pass	647	884	0	0	rCRSwithout3107N	22	2203	0.829198	GOOD	T	.	T	T	2203	2203	0	0	1	Pass	946	1257	0	0	rCRSwithout3107N	22	1771	0.904875	GOOD	T	.	T	T	1771	1771	0
rCRSwithout3107N	23	1502	0.779558	GOOD	T	.	T	T	1502	1502	0	0	1	Pass	692	810	0	0	rCRSwithout3107N	23	2110	0.794193	GOOD	T	.	T	T	2110	2108	1	0.0005	0.87509	Pass	992	1116	0	1	rCRSwithout3107N	23	1720	0.878818	GOOD	T	.	T	T	1720	1720	0
rCRSwithout3107N	24	1300	0.674717	GOOD	A	.	A	A	1300	1300	0	0	1	Pass	751	549	0	0	rCRSwithout3107N	24	1874	0.705364	GOOD	A	.	A	A	1874	1874	0	0	1	Pass	1135	739	0	0	rCRSwithout3107N	24	1518	0.775608	GOOD	A	.	A	A	1518	1518	0
rCRSwithout3107N	25	1092	0.566762	GOOD	A	.	A	A	1092	1091	1	0.0009	0.75011	Pass	747	344	0	1	rCRSwithout3107N	25	1584	0.596209	GOOD	A	.	A	A	1584	1583	1	0.0006	0.75008	Pass	1100	483	1	0	rCRSwithout3107N	25	1297	0.66269	GOOD	A	.	A	A	1297	1297	0
rCRSwithout3107N	26	1166	0.605169	GOOD	C	.	C	C	1166	1166	0	0	1	Pass	702	464	0	0	rCRSwithout3107N	26	1677	0.631214	GOOD	C	.	C	C	1677	1677	0	0	1	Pass	1019	658	0	0	rCRSwithout3107N	26	1378	0.704076	GOOD	C	.	C	C	1378	1378	0
rCRSwithout3107N	27	962	0.499291	GOOD	C	.	C	C	962	962	0	0	1	Pass	686	276	0	0	rCRSwithout3107N	27	1339	0.503993	GOOD	C	.	C	C	1339	1339	0	0	1	Pass	983	356	0	0	rCRSwithout3107N	27	1072	0.547728	GOOD	C	.	C	C	1072	1072	0
rCRSwithout3107N	28	860	0.446351	GOOD	A	.	A	A	860	860	0	0	1	Pass	687	173	0	0	rCRSwithout3107N	28	1219	0.458825	GOOD	A	.	A	A	1219	1218	1	0.0008	0.7501	Pass	1010	208	1	0	rCRSwithout3107N	28	984	0.502765	GOOD	A	.	A	A	984	984	0
rCRSwithout3107N	29	1211	0.628525	GOOD	C	.	C	C	1211	1211	0	0	1	Pass	696	515	0	0	rCRSwithout3107N	29	1839	0.69219	GOOD	C	.	C	C	1839	1839	0	0	1	Pass	1027	812	0	0	rCRSwithout3107N	29	1447	0.739331	GOOD	C	.	C	C	1447	1447	0
rCRSwithout3107N	30	1048	0.543926	GOOD	T	.	T	T	1048	1048	0	0	1	Pass	675	373	0	0	rCRSwithout3107N	30	1561	0.587552	GOOD	T	.	T	T	1561	1561	0	0	1	Pass	974	587	0	0	rCRSwithout3107N	30	1234	0.6305	GOOD	T	.	T	T	1234	1234	0
rCRSwithout3107N	31	1224	0.635272	GOOD	C	.	C	C	1224	1224	0	0	1	Pass	695	529	0	0	rCRSwithout3107N	31	1834	0.690308	GOOD	C	.	C	C	1834	1834	0	0	1	Pass	1021	813	0	0	rCRSwithout3107N	31	1429	0.730134	GOOD	C	.	C	C	1429	1429	0
rCRSwithout3107N	32	1090	0.565724	GOOD	A	.	A	A	1090	1090	0	0	1	Pass	688	402	0	0	rCRSwithout3107N	32	1603	0.603361	GOOD	A	.	A	A	1603	1603	0	0	1	Pass	1029	574	0	0	rCRSwithout3107N	32	1275	0.651449	GOOD	A	.	A	A	1275	1275	0
rCRSwithout3107N	33	1533	0.795647	GOOD	C	.	C	C	1533	1533	0	0	1	Pass	703	830	0	0	rCRSwithout3107N	33	2207	0.830703	GOOD	C	.	C	C	2207	2207	0	0	1	Pass	1026	1181	0	0	rCRSwithout3107N	33	1811	0.925313	GOOD	C	.	C	C	1811	1809	1
rCRSwithout3107N	34	1480	0.768139	GOOD	G	.	G	G	1480	1480	0	0	1	Pass	617	863	0	0	rCRSwithout3107N	34	2172	0.817529	GOOD	G	.	G	G	2172	2172	0	0	1	Pass	926	1246	0	0	rCRSwithout3107N	34	1769	0.903854	GOOD	G	.	G	G	1769	1768	1
rCRSwithout3107N	35	1401	0.727137	GOOD	G	.	G	G	1401	1401	0	0	1	Pass	536	865	0	0	rCRSwithout3107N	35	2012	0.757306	GOOD	G	.	G	G	2012	2012	0	0	1	Pass	815	1197	0	0	rCRSwithout3107N	35	1700	0.868599	GOOD	G	.	G	G	1700	1699	1
rCRSwithout3107N	36	1349	0.700149	GOOD	G	.	G	G	1349	1349	0	0	1	Pass	550	799	0	0	rCRSwithout3107N	36	1936	0.7287	GOOD	G	.	G	G	1936	1936	0	0	1	Pass	802	1134	0	0	rCRSwithout3107N	36	1609	0.822103	GOOD	G	.	G	G	1609	1609	0
rCRSwithout3107N	37	1239	0.643057	GOOD	A	.	A	A	1239	1239	0	0	1	Pass	543	696	0	0	rCRSwithout3107N	37	1893	0.712515	GOOD	A	.	A	A	1893	1893	0	0	1	Pass	841	1052	0	0	rCRSwithout3107N	37	1528	0.780717	GOOD	A	.	A	A	1528	1528	0
rCRSwithout3107N	38	1323	0.686654	GOOD	G	.	G	G	1323	1323	0	0	1	Pass	582	741	0	0	rCRSwithout3107N	38	1965	0.739616	GOOD	G	.	G	G	1965	1965	0	0	1	Pass	867	1098	0	0	rCRSwithout3107N	38	1574	0.80422	GOOD	G	.	G	G	1574	1574	0
rCRSwithout3107N	39	1271	0.659666	GOOD	C	.	C	C	1271	1271	0	0	1	Pass	577	694	0	0	rCRSwithout3107N	39	1982	0.746014	GOOD	C	.	C	C	1982	1982	0	0	1	Pass	923	1059	0	0	rCRSwithout3107N	39	1563	0.7986	GOOD	C	.	C	C	1563	1563	0
rCRSwithout3107N	40	1175	0.60984	GOOD	T	.	T	T	1175	1175	0	0	1	Pass	568	607	0	0	rCRSwithout3107N	40	1863	0.701224	GOOD	T	.	T	T	1863	1863	0	0	1	Pass	885	978	0	0	rCRSwithout3107N	40	1462	0.746995	GOOD	T	.	T	T	1462	1461	1
rCRSwithout3107N	41	1349	0.700149	GOOD	C	.	C	C	1349	1349	0	0	1	Pass	591	758	0	0	rCRSwithout3107N	41	1983	0.746391	GOOD	C	.	C	C	1983	1983	0	0	1	Pass	909	1074	0	0	rCRSwithout3107N	41	1609	0.822103	GOOD	C	.	C	C	1609	1608	1
rCRSwithout3107N	42	1328	0.689249	GOOD	T	.	T	T	1328	1328	0	0	1	Pass	592	736	0	0	rCRSwithout3107N	42	1954	0.735475	GOOD	T	.	T	T	1954	1953	1	0.0005	0.75006	Pass	924	1029	0	1	rCRSwithout3107N	42	1589	0.811884	GOOD	T	.	T	T	1589	1589	0
rCRSwithout3107N	43	1465	0.760354	GOOD	C	.	C	C	1465	1465	0	0	1	Pass	603	862	0	0	rCRSwithout3107N	43	2164	0.814518	GOOD	C	.	C	C	2164	2164	0	0	1	Pass	913	1251	0	0	rCRSwithout3107N	43	1771	0.904875	GOOD	C	.	C	C	1771	1770	1
rCRSwithout3107N	44	1551	0.804989	GOOD	C	.	C	C	1551	1550	1	0.0006	0.75008	Pass	644	906	0	1	rCRSwithout3107N	44	2284	0.859686	GOOD	C	.	C	C	2284	2284	0	0	1	Pass	974	1310	0	0	rCRSwithout3107N	44	1832	0.936043	GOOD	C	.	C	C	1832	1831	1
rCRSwithout3107N	45	1617	0.839244	GOOD	A	.	A	A	1617	1617	0	0	1	Pass	630	987	0	0	rCRSwithout3107N	45	2438	0.917651	GOOD	A	.	A	A	2438	2438	0	0	1	Pass	970	1468	0	0	rCRSwithout3107N	45	1912	0.976918	GOOD	A	.	A	A	1912	1912	0
rCRSwithout3107N	46	1456	0.755683	GOOD	T	.	T	T	1456	1456	0	0	1	Pass	639	817	0	0	rCRSwithout3107N	46	2150	0.809249	GOOD	T	.	T	T	2150	2148	2	0.0009	0.68759	Pass	960	1188	0	2	rCRSwithout3107N	46	1710	0.873708	GOOD	T	.	T	T	1710	1710	0
rCRSwithout3107N	47	1465	0.760354	GOOD	G	.	G	G	1465	1465	0	0	1	Pass	637	828	0	0	rCRSwithout3107N	47	2105	0.792311	GOOD	G	.	G	G	2105	2104	1	0.0005	0.87509	Pass	948	1156	1	0	rCRSwithout3107N	47	1659	0.84765	GOOD	G	.	G	G	1659	1659	0
rCRSwithout3107N	48	1404	0.728694	GOOD	C	.	C	C	1404	1403	1	0.0007	0.75009	Pass	611	792	0	1	rCRSwithout3107N	48	2091	0.787042	GOOD	C	.	C	C	2091	2090	1	0.0005	0.87509	Pass	934	1156	0	1	rCRSwithout3107N	48	1656	0.846117	GOOD	C	.	C	C	1656	1656	0
rCRSwithout3107N	49	1393	0.722985	GOOD	A	.	A	A	1393	1393	0	0	1	Pass	601	792	0	0	rCRSwithout3107N	49	2034	0.765587	GOOD	A	.	A	A	2034	2034	0	0	1	Pass	912	1122	0	0	rCRSwithout3107N	49	1606	0.82057	GOOD	A	.	A	A	1606	1603	2
rCRSwithout3107N	50	1442	0.748417	GOOD	T	.	T	T	1442	1442	0	0	1	Pass	657	785	0	0	rCRSwithout3107N	50	2138	0.804732	GOOD	T	.	T	T	2138	2138	0	0	1	Pass	998	1140	0	0	rCRSwithout3107N	50	1711	0.874219	GOOD	T	.	T	T	1711	1711	0
rCRSwithout3107N	51	1451	0.753088	GOOD	T	.	T	T	1451	1450	1	0.0007	0.75009	Pass	657	793	0	1	rCRSwithout3107N	51	2131	0.802097	GOOD	T	.	T	T	2131	2131	0	0	1	Pass	1005	1126	0	0	rCRSwithout3107N	51	1667	0.851738	GOOD	T	.	T	T	1667	1667	0
rCRSwithout3107N	52	1400	0.726618	GOOD	T	.	T	T	1400	1400	0	0	1	Pass	619	781	0	0	rCRSwithout3107N	52	2085	0.784783	GOOD	T	.	T	T	2085	2085	0	0	1	Pass	943	1142	0	0	rCRSwithout3107N	52	1621	0.828234	GOOD	T	.	T	T	1621	1621	0
rCRSwithout3107N	53	1534	0.796166	GOOD	G	.	G	G	1534	1534	0	0	1	Pass	645	889	0	0	rCRSwithout3107N	53	2260	0.850652	GOOD	G	.	G	G	2260	2260	0	0	1	Pass	998	1262	0	0	rCRSwithout3107N	53	1790	0.914583	GOOD	G	.	G	G	1790	1790	0
rCRSwithout3107N	54	1454	0.754645	GOOD	G	.	G	G	1454	1454	0	0	1	Pass	589	865	0	0	rCRSwithout3107N	54	2200	0.828069	GOOD	G	.	G	G	2200	2199	1	0.0005	0.87509	Pass	919	1280	1	0	rCRSwithout3107N	54	1716	0.876774	GOOD	G	.	G	G	1716	1716	0
rCRSwithout3107N	55	987	0.512266	GOOD	T	.	T	T	987	987	0	0	1	Pass	201	786	0	0	rCRSwithout3107N	55	1520	0.57212	GOOD	T	.	T	T	1520	1520	0	0	1	Pass	332	1188	0	0	rCRSwithout3107N	55	1214	0.620282	GOOD	T	.	T	T	1214	1214	0
rCRSwithout3107N	56	1073	0.556901	GOOD	A	.	A	A	1073	1073	0	0	1	Pass	369	704	0	0	rCRSwithout3107N	56	1553	0.584541	GOOD	A	.	A	A	1553	1553	0	0	1	Pass	546	1007	0	0	rCRSwithout3107N	56	1262	0.644807	GOOD	A	.	A	A	1262	1261	1
rCRSwithout3107N	57	1377	0.714681	GOOD	T	.	T	T	1377	1377	0	0	1	Pass	493	884	0	0	rCRSwithout3107N	57	2046	0.770104	GOOD	T	.	T	T	2046	2046	0	0	1	Pass	764	1282	0	0	rCRSwithout3107N	57	1587	0.810862	GOOD	T	.	T	T	1587	1587	0
rCRSwithout3107N	58	1422	0.738037	GOOD	T	.	T	T	1422	1422	0	0	1	Pass	603	819	0	0	rCRSwithout3107N	58	2150	0.809249	GOOD	T	.	T	T	2150	2150	0	0	1	Pass	945	1205	0	0	rCRSwithout3107N	58	1669	0.85276	GOOD	T	.	T	T	1669	1669	0
rCRSwithout3107N	59	1431	0.742708	GOOD	T	.	T	T	1431	1431	0	0	1	Pass	636	795	0	0	rCRSwithout3107N	59	2108	0.79344	GOOD	T	.	T	T	2108	2107	1	0.0005	0.87509	Pass	987	1120	0	1	rCRSwithout3107N	59	1652	0.844074	GOOD	T	.	T	T	1652	1652	0
rCRSwithout3107N	60	1310	0.679907	GOOD	T	.	T	T	1310	1309	1	0.0008	0.7501	Pass	646	663	1	0	rCRSwithout3107N	60	1910	0.718914	GOOD	T	.	T	T	1910	1910	0	0	1	Pass	981	929	0	0	rCRSwithout3107N	60	1501	0.766922	GOOD	T	.	T	T	1501	1501	0
rCRSwithout3107N	61	1427	0.740632	GOOD	C	.	C	C	1427	1426	1	0.0007	0.75009	Pass	637	789	1	0	rCRSwithout3107N	61	2136	0.803979	GOOD	C	.	C	C	2136	2136	0	0	1	Pass	964	1172	0	0	rCRSwithout3107N	61	1676	0.856336	GOOD	C	.	C	C	1676	1676	0
rCRSwithout3107N	62	1363	0.707415	GOOD	G	.	G	G	1363	1362	1	0.0007	0.75009	Pass	566	796	0	1	rCRSwithout3107N	62	2017	0.759188	GOOD	G	.	G	G	2017	2016	1	0.0005	0.87509	Pass	842	1174	1	0	rCRSwithout3107N	62	1584	0.80933	GOOD	G	.	G	G	1584	1584	0
rCRSwithout3107N	63	1185	0.61503	GOOD	T	.	T	T	1185	1185	0	0	1	Pass	503	682	0	0	rCRSwithout3107N	63	1728	0.65041	GOOD	T	.	T	T	1728	1728	0	0	1	Pass	748	980	0	0	rCRSwithout3107N	63	1377	0.703565	GOOD	T	.	T	T	1377	1377	0
rCRSwithout3107N	64	1334	0.692363	GOOD	C	.	C	C	1334	1333	1	0.0007	0.75009	Pass	525	808	1	0	rCRSwithout3107N	64	1991	0.749402	GOOD	C	.	C	C	1991	1990	1	0.0005	0.75006	Pass	797	1193	0	1	rCRSwithout3107N	64	1564	0.799111	GOOD	C	.	C	C	1564	1564	0
rCRSwithout3107N	65	1341	0.695997	GOOD	T	TG	*/+G	T	1341	1310	29	0.0216	2.5e-08	Pass	539	771	9	20	rCRSwithout3107N	65	1926	0.724936	GOOD	T	TG	*/+G	T	1926	1878	45	0.0234	5.21e-13	Pass	786	1092	17	28	rCRSwithout3107N	65	1534	0.783783	GOOD	T	TG	*/+G	T	1534	1500	31
rCRSwithout3107N	66	1530	0.79409	GOOD	G	.	G	G	1530	1530	0	0	1	Pass	527	1003	0	0	rCRSwithout3107N	66	2256	0.849147	GOOD	G	.	G	G	2256	2255	1	0.0004	0.87508	Pass	792	1463	0	1	rCRSwithout3107N	66	1771	0.904875	GOOD	G	.	G	G	1771	1771	0
rCRSwithout3107N	67	1437	0.745822	GOOD	G	.	G	G	1437	1437	0	0	1	Pass	461	976	0	0	rCRSwithout3107N	67	2142	0.806238	GOOD	G	.	G	G	2142	2140	2	0.0009	0.68759	Pass	687	1453	0	2	rCRSwithout3107N	67	1683	0.859913	GOOD	G	.	G	G	1683	1681	2
rCRSwithout3107N	68	1424	0.739075	GOOD	G	.	G	G	1424	1423	1	0.0007	0.75009	Pass	463	960	0	1	rCRSwithout3107N	68	2123	0.799086	GOOD	G	.	G	G	2123	2123	0	0	1	Pass	694	1429	0	0	rCRSwithout3107N	68	1642	0.838964	GOOD	G	.	G	G	1642	1642	0
rCRSwithout3107N	69	1406	0.729732	GOOD	G	.	G	G	1406	1405	1	0.0007	0.75009	Pass	462	943	0	1	rCRSwithout3107N	69	2094	0.788171	GOOD	G	.	G	G	2094	2093	1	0.0005	0.87509	Pass	695	1398	1	0	rCRSwithout3107N	69	1630	0.832833	GOOD	G	.	G	G	1630	1630	0
rCRSwithout3107N	70	1400	0.726618	GOOD	G	.	G	G	1400	1400	0	0	1	Pass	454	946	0	0	rCRSwithout3107N	70	2069	0.778761	GOOD	G	.	G	G	2069	2068	1	0.0005	0.87509	Pass	705	1363	0	1	rCRSwithout3107N	70	1602	0.818527	GOOD	G	.	G	G	1602	1602	0
rCRSwithout3107N	71	1359	0.705339	GOOD	G	.	G	G	1359	1359	0	0	1	Pass	427	932	0	0	rCRSwithout3107N	71	1967	0.740369	GOOD	G	.	G	G	1967	1967	0	0	1	Pass	622	1345	0	0	rCRSwithout3107N	71	1560	0.797067	GOOD	G	.	G	G	1560	1560	0
rCRSwithout3107N	72	1041	0.540293	GOOD	T	.	T	T	1041	1040	1	0.001	0.75012	Pass	20	1020	1	0	rCRSwithout3107N	72	1499	0.564216	GOOD	T	.	T	T	1499	1498	1	0.0007	0.75008	Pass	23	1475	0	1	rCRSwithout3107N	72	1215	0.620793	GOOD	T	.	T	T	1215	1214	1
rCRSwithout3107N	73	1128	0.585447	GOOD	A	.	A	A	1128	1128	0	0	1	Pass	18	1110	0	0	rCRSwithout3107N	73	1635	0.615405	GOOD	A	.	A	A	1635	1634	1	0.0006	0.75008	Pass	30	1604	0	1	rCRSwithout3107N	73	1331	0.680062	GOOD	A	.	A	A	1331	1331	0
rCRSwithout3107N	74	1078	0.559496	GOOD	T	.	T	T	1078	1077	1	0.0009	0.75012	Pass	155	922	1	0	rCRSwithout3107N	74	1631	0.6139	GOOD	T	.	T	T	1631	1631	0	0	1	Pass	284	1347	0	0	rCRSwithout3107N	74	1314	0.671376	GOOD	T	.	T	T	1314	1314	0
rCRSwithout3107N	75	1216	0.63112	GOOD	G	.	G	G	1216	1216	0	0	1	Pass	360	856	0	0	rCRSwithout3107N	75	1750	0.658691	GOOD	G	.	G	G	1750	1749	1	0.0006	0.75007	Pass	527	1222	1	0	rCRSwithout3107N	75	1430	0.730645	GOOD	G	.	G	G	1430	1429	1
rCRSwithout3107N	76	1174	0.609321	GOOD	C	.	C	C	1174	1173	1	0.0009	0.75011	Pass	419	754	1	0	rCRSwithout3107N	76	1663	0.625945	GOOD	C	.	C	C	1663	1662	1	0.0006	0.75008	Pass	606	1056	0	1	rCRSwithout3107N	76	1375	0.702543	GOOD	C	.	C	C	1375	1375	0
rCRSwithout3107N	77	1121	0.581814	GOOD	A	.	A	A	1121	1121	0	0	1	Pass	521	600	0	0	rCRSwithout3107N	77	1620	0.60976	GOOD	A	.	A	A	1620	1620	0	0	1	Pass	770	850	0	0	rCRSwithout3107N	77	1277	0.652471	GOOD	A	.	A	A	1277	1277	0
rCRSwithout3107N	78	1417	0.735442	GOOD	C	.	C	C	1417	1417	0	0	1	Pass	467	950	0	0	rCRSwithout3107N	78	2046	0.770104	GOOD	C	.	C	C	2046	2045	1	0.0005	0.87509	Pass	653	1392	0	1	rCRSwithout3107N	78	1625	0.830278	GOOD	C	.	C	C	1625	1624	1
rCRSwithout3107N	79	1419	0.73648	GOOD	G	.	G	G	1419	1419	0	0	1	Pass	412	1007	0	0	rCRSwithout3107N	79	2015	0.758436	GOOD	G	.	G	G	2015	2015	0	0	1	Pass	615	1400	0	0	rCRSwithout3107N	79	1614	0.824658	GOOD	G	.	G	G	1614	1614	0
rCRSwithout3107N	80	1380	0.716238	GOOD	C	.	C	C	1380	1380	0	0	1	Pass	404	976	0	0	rCRSwithout3107N	80	1979	0.744885	GOOD	C	.	C	C	1979	1979	0	0	1	Pass	591	1388	0	0	rCRSwithout3107N	80	1615	0.825169	GOOD	C	.	C	C	1615	1613	2
rCRSwithout3107N	81	1465	0.760354	GOOD	G	.	G	G	1465	1465	0	0	1	Pass	447	1018	0	0	rCRSwithout3107N	81	2061	0.77575	GOOD	G	.	G	G	2061	2061	0	0	1	Pass	623	1438	0	0	rCRSwithout3107N	81	1671	0.853781	GOOD	G	.	G	G	1671	1671	0
rCRSwithout3107N	82	1587	0.823674	GOOD	A	.	A	A	1587	1587	0	0	1	Pass	391	1196	0	0	rCRSwithout3107N	82	2281	0.858557	GOOD	A	.	A	A	2281	2281	0	0	1	Pass	609	1672	0	0	rCRSwithout3107N	82	1798	0.918671	GOOD	A	.	A	A	1798	1798	0
rCRSwithout3107N	83	1485	0.770734	GOOD	T	.	T	T	1485	1485	0	0	1	Pass	420	1065	0	0	rCRSwithout3107N	83	2135	0.803603	GOOD	T	.	T	T	2135	2135	0	0	1	Pass	628	1507	0	0	rCRSwithout3107N	83	1741	0.889547	GOOD	T	.	T	T	1741	1741	0
rCRSwithout3107N	84	1413	0.733365	GOOD	A	.	A	A	1413	1413	0	0	1	Pass	438	975	0	0	rCRSwithout3107N	84	2047	0.77048	GOOD	A	.	A	A	2047	2047	0	0	1	Pass	640	1407	0	0	rCRSwithout3107N	84	1688	0.862467	GOOD	A	.	A	A	1688	1688	0
rCRSwithout3107N	85	1436	0.745303	GOOD	G	.	G	G	1436	1436	0	0	1	Pass	444	992	0	0	rCRSwithout3107N	85	2018	0.759565	GOOD	G	.	G	G	2018	2018	0	0	1	Pass	622	1396	0	0	rCRSwithout3107N	85	1647	0.841519	GOOD	G	.	G	G	1647	1647	0
rCRSwithout3107N	86	1430	0.742189	GOOD	C	.	C	C	1430	1430	0	0	1	Pass	469	961	0	0	rCRSwithout3107N	86	2018	0.759565	GOOD	C	.	C	C	2018	2018	0	0	1	Pass	672	1346	0	0	rCRSwithout3107N	86	1622	0.828745	GOOD	C	.	C	C	1622	1622	0
rCRSwithout3107N	87	1359	0.705339	GOOD	A	.	A	A	1359	1359	0	0	1	Pass	470	889	0	0	rCRSwithout3107N	87	1946	0.732464	GOOD	A	.	A	A	1946	1946	0	0	1	Pass	669	1277	0	0	rCRSwithout3107N	87	1569	0.801666	GOOD	A	.	A	A	1569	1569	0
rCRSwithout3107N	88	1529	0.793571	GOOD	T	.	T	T	1529	1529	0	0	1	Pass	534	995	0	0	rCRSwithout3107N	88	2212	0.832585	GOOD	T	.	T	T	2212	2212	0	0	1	Pass	801	1411	0	0	rCRSwithout3107N	88	1681	0.858891	GOOD	T	.	T	T	1681	1681	0
rCRSwithout3107N	89	1486	0.771253	GOOD	T	.	T	T	1486	1486	0	0	1	Pass	469	1017	0	0	rCRSwithout3107N	89	2093	0.787794	GOOD	T	.	T	T	2093	2093	0	0	1	Pass	669	1424	0	0	rCRSwithout3107N	89	1649	0.842541	GOOD	T	.	T	T	1649	1648	1
rCRSwithout3107N	90	1429	0.74167	GOOD	G	.	G	G	1429	1429	0	0	1	Pass	445	984	0	0	rCRSwithout3107N	90	2000	0.75279	GOOD	G	.	G	G	2000	2000	0	0	1	Pass	636	1364	0	0	rCRSwithout3107N	90	1570	0.802176	GOOD	G	.	G	G	1570	1570	0
rCRSwithout3107N	91	1413	0.733365	GOOD	C	.	C	C	1413	1413	0	0	1	Pass	453	960	0	0	rCRSwithout3107N	91	1999	0.752413	GOOD	C	.	C	C	1999	1997	2	0.001	0.5	Pass	626	1371	1	1	rCRSwithout3107N	91	1581	0.807797	GOOD	C	.	C	C	1581	1580	1
rCRSwithout3107N	92	1466	0.760873	GOOD	G	.	G	G	1466	1466	0	0	1	Pass	459	1007	0	0	rCRSwithout3107N	92	2044	0.769351	GOOD	G	.	G	G	2044	2044	0	0	1	Pass	631	1413	0	0	rCRSwithout3107N	92	1619	0.827213	GOOD	G	.	G	G	1619	1618	1
rCRSwithout3107N	93	1245	0.646171	GOOD	A	.	A	A	1245	1245	0	0	1	Pass	408	837	0	0	rCRSwithout3107N	93	1766	0.664713	GOOD	A	.	A	A	1766	1765	1	0.0006	0.75007	Pass	559	1206	1	0	rCRSwithout3107N	93	1419	0.725024	GOOD	A	.	A	A	1419	1417	2
rCRSwithout3107N	94	1369	0.710529	GOOD	G	.	G	G	1369	1366	3	0.0022	0.31236	Pass	423	943	1	2	rCRSwithout3107N	94	2006	0.755048	GOOD	G	.	G	G	2006	2005	0	0	1	Pass	617	1388	0	0	rCRSwithout3107N	94	1559	0.796556	GOOD	G	.	G	G	1559	1559	0
rCRSwithout3107N	95	1208	0.626968	GOOD	A	.	A	A	1208	1208	0	0	1	Pass	406	802	0	0	rCRSwithout3107N	95	1743	0.656056	GOOD	A	.	A	A	1743	1743	0	0	1	Pass	575	1168	0	0	rCRSwithout3107N	95	1403	0.716849	GOOD	A	.	A	A	1403	1403	0
rCRSwithout3107N	96	1472	0.763987	GOOD	C	.	C	C	1472	1472	0	0	1	Pass	430	1042	0	0	rCRSwithout3107N	96	2103	0.791558	GOOD	C	.	C	C	2103	2103	0	0	1	Pass	603	1500	0	0	rCRSwithout3107N	96	1674	0.855314	GOOD	C	.	C	C	1674	1673	1
rCRSwithout3107N	97	1406	0.729732	GOOD	G	.	G	G	1406	1406	0	0	1	Pass	399	1007	0	0	rCRSwithout3107N	97	2058	0.77462	GOOD	G	.	G	G	2058	2055	3	0.0015	0.5	Pass	599	1456	1	2	rCRSwithout3107N	97	1636	0.835899	GOOD	G	.	G	G	1636	1635	1
rCRSwithout3107N	98	1498	0.777482	GOOD	C	.	C	C	1498	1498	0	0	1	Pass	430	1068	0	0	rCRSwithout3107N	98	2147	0.80812	GOOD	C	.	C	C	2147	2147	0	0	1	Pass	619	1528	0	0	rCRSwithout3107N	98	1684	0.860424	GOOD	C	.	C	C	1684	1684	0
rCRSwithout3107N	99	1444	0.749455	GOOD	T	.	T	T	1444	1444	0	0	1	Pass	394	1050	0	0	rCRSwithout3107N	99	2103	0.791558	GOOD	T	.	T	T	2103	2103	0	0	1	Pass	559	1544	0	0	rCRSwithout3107N	99	1681	0.858891	GOOD	T	.	T	T	1681	1681	0
rCRSwithout3107N	100	1465	0.760354	GOOD	G	.	G	G	1465	1465	0	0	1	Pass	397	1068	0	0	rCRSwithout3107N	100	2160	0.813013	GOOD	G	.	G	G	2160	2159	1	0.0005	0.87509	Pass	572	1587	1	0	rCRSwithout3107N	100	1681	0.858891	GOOD	G	.	G	G	1681	1681	0
rCRSwithout3107N	101	1355	0.703263	GOOD	G	.	G	G	1355	1355	0	0	1	Pass	368	987	0	0	rCRSwithout3107N	101	2014	0.758059	GOOD	G	.	G	G	2014	2014	0	0	1	Pass	532	1482	0	0	rCRSwithout3107N	101	1587	0.810862	GOOD	G	.	G	G	1587	1586	1
rCRSwithout3107N	102	1184	0.614511	GOOD	A	.	A	A	1184	1184	0	0	1	Pass	332	852	0	0	rCRSwithout3107N	102	1764	0.66396	GOOD	A	.	A	A	1764	1762	1	0.0006	0.75007	Pass	499	1263	0	1	rCRSwithout3107N	102	1382	0.70612	GOOD	A	.	A	A	1382	1382	0
rCRSwithout3107N	103	1409	0.731289	GOOD	G	.	G	G	1409	1409	0	0	1	Pass	368	1041	0	0	rCRSwithout3107N	103	2049	0.771233	GOOD	G	.	G	G	2049	2049	0	0	1	Pass	544	1505	0	0	rCRSwithout3107N	103	1600	0.817505	GOOD	G	.	G	G	1600	1600	0
rCRSwithout3107N	104	1471	0.763468	GOOD	C	.	C	C	1471	1468	3	0.002	0.31237	Pass	378	1090	0	3	rCRSwithout3107N	104	2179	0.820164	GOOD	C	.	C	C	2179	2176	3	0.0014	0.5	Pass	542	1634	1	2	rCRSwithout3107N	104	1672	0.854292	GOOD	C	.	C	C	1672	1670	2
rCRSwithout3107N	105	1513	0.785267	GOOD	C	.	C	C	1513	1513	0	0	1	Pass	417	1096	0	0	rCRSwithout3107N	105	2240	0.843124	GOOD	C	.	C	C	2240	2240	0	0	1	Pass	601	1639	0	0	rCRSwithout3107N	105	1703	0.870132	GOOD	C	.	C	C	1703	1703	0
rCRSwithout3107N	106	1515	0.786305	GOOD	G	.	G	G	1515	1515	0	0	1	Pass	396	1119	0	0	rCRSwithout3107N	106	2245	0.845006	GOOD	G	.	G	G	2245	2245	0	0	1	Pass	546	1699	0	0	rCRSwithout3107N	106	1709	0.873197	GOOD	G	.	G	G	1709	1709	0
rCRSwithout3107N	107	1422	0.738037	GOOD	G	.	G	G	1422	1422	0	0	1	Pass	357	1065	0	0	rCRSwithout3107N	107	2096	0.788923	GOOD	G	.	G	G	2096	2096	0	0	1	Pass	500	1596	0	0	rCRSwithout3107N	107	1625	0.830278	GOOD	G	.	G	G	1625	1625	0
rCRSwithout3107N	108	1209	0.627487	GOOD	A	.	A	A	1209	1209	0	0	1	Pass	285	924	0	0	rCRSwithout3107N	108	1752	0.659444	GOOD	A	.	A	A	1752	1751	1	0.0006	0.75007	Pass	388	1363	0	1	rCRSwithout3107N	108	1385	0.707652	GOOD	A	.	A	A	1385	1385	0
rCRSwithout3107N	109	1078	0.559496	GOOD	G	.	G	G	1078	1077	1	0.0009	0.75012	Pass	336	741	0	1	rCRSwithout3107N	109	1604	0.603737	GOOD	G	.	G	G	1604	1604	0	0	1	Pass	470	1134	0	0	rCRSwithout3107N	109	1246	0.636632	GOOD	G	.	G	G	1246	1246	0
rCRSwithout3107N	110	828	0.429743	GOOD	C	.	C	C	828	828	0	0	1	Pass	315	513	0	0	rCRSwithout3107N	110	1225	0.461084	GOOD	C	.	C	C	1225	1225	0	0	1	Pass	453	772	0	0	rCRSwithout3107N	110	971	0.496123	GOOD	C	.	C	C	971	971	0
rCRSwithout3107N	111	620	0.321788	GOOD	A	.	A	A	620	620	0	0	1	Pass	335	285	0	0	rCRSwithout3107N	111	918	0.34553	GOOD	A	.	A	A	918	918	0	0	1	Pass	467	451	0	0	rCRSwithout3107N	111	720	0.367877	GOOD	A	.	A	A	720	720	0
rCRSwithout3107N	112	1484	0.770215	GOOD	C	.	C	C	1484	1484	0	0	1	Pass	349	1135	0	0	rCRSwithout3107N	112	2144	0.80699	GOOD	C	.	C	C	2144	2144	0	0	1	Pass	483	1661	0	0	rCRSwithout3107N	112	1648	0.84203	GOOD	C	.	C	C	1648	1648	0
rCRSwithout3107N	113	1519	0.788381	GOOD	C	.	C	C	1519	1519	0	0	1	Pass	364	1155	0	0	rCRSwithout3107N	113	2177	0.819411	GOOD	C	.	C	C	2177	2177	0	0	1	Pass	509	1668	0	0	rCRSwithout3107N	113	1672	0.854292	GOOD	C	.	C	C	1672	1672	0
rCRSwithout3107N	114	1490	0.773329	GOOD	C	.	C	C	1490	1490	0	0	1	Pass	368	1122	0	0	rCRSwithout3107N	114	2195	0.826187	GOOD	C	.	C	C	2195	2194	1	0.0005	0.87509	Pass	528	1666	0	1	rCRSwithout3107N	114	1686	0.861446	GOOD	C	.	C	C	1686	1685	1
rCRSwithout3107N	115	1530	0.79409	GOOD	T	.	T	T	1530	1529	1	0.0007	0.75008	Pass	379	1150	1	0	rCRSwithout3107N	115	2323	0.874365	GOOD	T	.	T	T	2323	2322	1	0.0004	0.87508	Pass	548	1774	0	1	rCRSwithout3107N	115	1763	0.900788	GOOD	T	.	T	T	1763	1763	0
rCRSwithout3107N	116	1478	0.767101	GOOD	A	.	A	A	1478	1478	0	0	1	Pass	354	1124	0	0	rCRSwithout3107N	116	2182	0.821293	GOOD	A	.	A	A	2182	2180	1	0.0005	0.87509	Pass	516	1664	0	1	rCRSwithout3107N	116	1652	0.844074	GOOD	A	.	A	A	1652	1652	0
rCRSwithout3107N	117	1449	0.75205	GOOD	T	.	T	T	1449	1449	0	0	1	Pass	366	1083	0	0	rCRSwithout3107N	117	2162	0.813766	GOOD	T	.	T	T	2162	2162	0	0	1	Pass	531	1631	0	0	rCRSwithout3107N	117	1639	0.837431	GOOD	T	.	T	T	1639	1639	0
rCRSwithout3107N	118	1340	0.695478	GOOD	G	.	G	G	1340	1340	0	0	1	Pass	366	974	0	0	rCRSwithout3107N	118	1985	0.747144	GOOD	G	.	G	G	1985	1985	0	0	1	Pass	514	1471	0	0	rCRSwithout3107N	118	1507	0.769987	GOOD	G	.	G	G	1507	1507	0
rCRSwithout3107N	119	1194	0.619702	GOOD	T	.	T	T	1194	1194	0	0	1	Pass	342	852	0	0	rCRSwithout3107N	119	1804	0.679016	GOOD	T	.	T	T	1804	1803	1	0.0006	0.75007	Pass	490	1313	0	1	rCRSwithout3107N	119	1405	0.717871	GOOD	T	.	T	T	1405	1404	1
rCRSwithout3107N	120	1436	0.745303	GOOD	C	.	C	C	1436	1433	3	0.0021	0.31237	Pass	375	1058	0	3	rCRSwithout3107N	120	2118	0.797204	GOOD	C	.	C	C	2118	2118	0	0	1	Pass	549	1569	0	0	rCRSwithout3107N	120	1630	0.832833	GOOD	C	.	C	C	1630	1630	0
rCRSwithout3107N	121	1350	0.700668	GOOD	G	.	G	G	1350	1349	1	0.0007	0.75009	Pass	336	1013	0	1	rCRSwithout3107N	121	1993	0.750155	GOOD	G	.	G	G	1993	1993	0	0	1	Pass	471	1522	0	0	rCRSwithout3107N	121	1545	0.789403	GOOD	G	.	G	G	1545	1545	0
rCRSwithout3107N	122	1534	0.796166	GOOD	C	.	C	C	1534	1534	0	0	1	Pass	350	1184	0	0	rCRSwithout3107N	122	2242	0.843877	GOOD	C	.	C	C	2242	2242	0	0	1	Pass	482	1760	0	0	rCRSwithout3107N	122	1730	0.883927	GOOD	C	.	C	C	1730	1727	3
rCRSwithout3107N	123	1388	0.72039	GOOD	A	.	A	A	1388	1388	0	0	1	Pass	330	1058	0	0	rCRSwithout3107N	123	2048	0.770857	GOOD	A	.	A	A	2048	2048	0	0	1	Pass	449	1599	0	0	rCRSwithout3107N	123	1575	0.804731	GOOD	A	.	A	A	1575	1575	0
rCRSwithout3107N	124	1437	0.745822	GOOD	G	.	G	G	1437	1437	0	0	1	Pass	354	1083	0	0	rCRSwithout3107N	124	2075	0.781019	GOOD	G	.	G	G	2075	2074	1	0.0005	0.87509	Pass	481	1593	0	1	rCRSwithout3107N	124	1610	0.822614	GOOD	G	.	G	G	1610	1610	0
rCRSwithout3107N	125	1264	0.656033	GOOD	T	.	T	T	1264	1264	0	0	1	Pass	165	1099	0	0	rCRSwithout3107N	125	1803	0.67864	GOOD	T	.	T	T	1803	1803	0	0	1	Pass	228	1575	0	0	rCRSwithout3107N	125	1432	0.731667	GOOD	T	.	T	T	1432	1432	0
rCRSwithout3107N	126	1242	0.644614	GOOD	A	.	A	A	1242	1242	0	0	1	Pass	254	988	0	0	rCRSwithout3107N	126	1792	0.674499	GOOD	A	.	A	A	1792	1792	0	0	1	Pass	366	1426	0	0	rCRSwithout3107N	126	1416	0.723492	GOOD	A	.	A	A	1416	1416	0
rCRSwithout3107N	127	1364	0.707934	GOOD	T	.	T	T	1364	1364	0	0	1	Pass	392	972	0	0	rCRSwithout3107N	127	2027	0.762952	GOOD	T	.	T	T	2027	2027	0	0	1	Pass	529	1498	0	0	rCRSwithout3107N	127	1530	0.781739	GOOD	T	.	T	T	1530	1530	0
rCRSwithout3107N	128	1485	0.770734	GOOD	C	.	C	C	1485	1485	0	0	1	Pass	404	1081	0	0	rCRSwithout3107N	128	2143	0.806614	GOOD	C	.	C	C	2143	2143	0	0	1	Pass	562	1581	0	0	rCRSwithout3107N	128	1669	0.85276	GOOD	C	.	C	C	1669	1669	0
rCRSwithout3107N	129	1512	0.784748	GOOD	T	.	T	T	1512	1512	0	0	1	Pass	403	1109	0	0	rCRSwithout3107N	129	2186	0.822799	GOOD	T	.	T	T	2186	2185	1	0.0005	0.87509	Pass	561	1624	1	0	rCRSwithout3107N	129	1684	0.860424	GOOD	T	.	T	T	1684	1684	0
rCRSwithout3107N	130	1429	0.74167	GOOD	G	.	G	G	1429	1427	2	0.0014	0.5	Pass	408	1019	1	1	rCRSwithout3107N	130	2027	0.762952	GOOD	G	.	G	G	2027	2026	1	0.0005	0.87509	Pass	555	1471	0	1	rCRSwithout3107N	130	1552	0.79298	GOOD	G	.	G	G	1552	1552	0
rCRSwithout3107N	131	1443	0.748936	GOOD	T	.	T	T	1443	1443	0	0	1	Pass	369	1074	0	0	rCRSwithout3107N	131	2081	0.783278	GOOD	T	.	T	T	2081	2081	0	0	1	Pass	500	1581	0	0	rCRSwithout3107N	131	1605	0.820059	GOOD	T	.	T	T	1605	1605	0
rCRSwithout3107N	132	1378	0.7152	GOOD	C	.	C	C	1378	1378	0	0	1	Pass	325	1053	0	0	rCRSwithout3107N	132	2008	0.755801	GOOD	C	.	C	C	2008	2008	0	0	1	Pass	440	1568	0	0	rCRSwithout3107N	132	1547	0.790425	GOOD	C	.	C	C	1547	1546	1
rCRSwithout3107N	133	1469	0.76243	GOOD	T	.	T	T	1469	1469	0	0	1	Pass	320	1149	0	0	rCRSwithout3107N	133	2102	0.791182	GOOD	T	.	T	T	2102	2102	0	0	1	Pass	432	1670	0	0	rCRSwithout3107N	133	1651	0.843563	GOOD	T	.	T	T	1651	1651	0
rCRSwithout3107N	134	1439	0.74686	GOOD	T	.	T	T	1439	1439	0	0	1	Pass	316	1123	0	0	rCRSwithout3107N	134	2089	0.786289	GOOD	T	.	T	T	2089	2088	1	0.0005	0.87509	Pass	435	1653	0	1	rCRSwithout3107N	134	1627	0.8313	GOOD	T	.	T	T	1627	1627	0
rCRSwithout3107N	135	1446	0.750493	GOOD	T	.	T	T	1446	1446	0	0	1	Pass	327	1119	0	0	rCRSwithout3107N	135	2103	0.791558	GOOD	T	.	T	T	2103	2103	0	0	1	Pass	456	1647	0	0	rCRSwithout3107N	135	1642	0.838964	GOOD	T	.	T	T	1642	1642	0
rCRSwithout3107N	136	1356	0.703782	GOOD	G	.	G	G	1356	1356	0	0	1	Pass	336	1020	0	0	rCRSwithout3107N	136	2004	0.754295	GOOD	G	.	G	G	2004	2004	0	0	1	Pass	453	1551	0	0	rCRSwithout3107N	136	1542	0.78787	GOOD	G	.	G	G	1542	1542	0
rCRSwithout3107N	137	1325	0.687692	GOOD	A	.	A	A	1325	1325	0	0	1	Pass	307	1018	0	0	rCRSwithout3107N	137	1894	0.712892	GOOD	A	.	A	A	1894	1894	0	0	1	Pass	407	1487	0	0	rCRSwithout3107N	137	1495	0.763856	GOOD	A	.	A	A	1495	1495	0
rCRSwithout3107N	138	1379	0.715719	GOOD	T	.	T	T	1379	1379	0	0	1	Pass	318	1061	0	0	rCRSwithout3107N	138	1989	0.748649	GOOD	T	.	T	T	1989	1988	1	0.0005	0.75006	Pass	422	1566	0	1	rCRSwithout3107N	138	1543	0.788381	GOOD	T	.	T	T	1543	1543	0
rCRSwithout3107N	139	1302	0.675755	GOOD	T	.	T	T	1302	1301	1	0.0008	0.7501	Pass	321	980	1	0	rCRSwithout3107N	139	1838	0.691814	GOOD	T	.	T	T	1838	1838	0	0	1	Pass	446	1392	0	0	rCRSwithout3107N	139	1408	0.719404	GOOD	T	.	T	T	1408	1408	0
rCRSwithout3107N	140	1462	0.758797	GOOD	C	.	C	C	1462	1462	0	0	1	Pass	358	1104	0	0	rCRSwithout3107N	140	2137	0.804356	GOOD	C	.	C	C	2137	2137	0	0	1	Pass	516	1621	0	0	rCRSwithout3107N	140	1631	0.833344	GOOD	C	.	C	C	1631	1631	0
rCRSwithout3107N	141	1445	0.749974	GOOD	C	.	C	C	1445	1445	0	0	1	Pass	344	1101	0	0	rCRSwithout3107N	141	2144	0.80699	GOOD	C	.	C	C	2144	2144	0	0	1	Pass	503	1641	0	0	rCRSwithout3107N	141	1628	0.831811	GOOD	C	.	C	C	1628	1628	0
rCRSwithout3107N	142	1392	0.722466	GOOD	T	.	T	T	1392	1391	1	0.0007	0.75009	Pass	289	1102	0	1	rCRSwithout3107N	142	2032	0.764834	GOOD	T	.	T	T	2032	2031	1	0.0005	0.87509	Pass	402	1629	0	1	rCRSwithout3107N	142	1595	0.81495	GOOD	T	.	T	T	1595	1594	1
rCRSwithout3107N	143	1392	0.722466	GOOD	G	.	G	G	1392	1392	0	0	1	Pass	300	1092	0	0	rCRSwithout3107N	143	2026	0.762576	GOOD	G	.	G	G	2026	2026	0	0	1	Pass	422	1604	0	0	rCRSwithout3107N	143	1578	0.806264	GOOD	G	.	G	G	1578	1578	0
rCRSwithout3107N	144	1372	0.712086	GOOD	C	.	C	C	1372	1370	2	0.0015	0.5	Pass	281	1089	1	1	rCRSwithout3107N	144	1995	0.750908	GOOD	C	.	C	C	1995	1990	5	0.0025	0.1092	Pass	390	1600	1	4	rCRSwithout3107N	144	1561	0.797578	GOOD	C	.	C	C	1561	1560	1
rCRSwithout3107N	145	1393	0.722985	GOOD	C	.	C	C	1393	1392	1	0.0007	0.75009	Pass	294	1098	0	1	rCRSwithout3107N	145	1995	0.750908	GOOD	C	.	C	C	1995	1995	0	0	1	Pass	393	1602	0	0	rCRSwithout3107N	145	1559	0.796556	GOOD	C	.	C	C	1559	1558	1
rCRSwithout3107N	146	1255	0.651361	GOOD	T	.	T	T	1255	1255	0	0	1	Pass	289	966	0	0	rCRSwithout3107N	146	1854	0.697836	GOOD	T	.	T	T	1854	1854	0	0	1	Pass	391	1463	0	0	rCRSwithout3107N	146	1473	0.752615	GOOD	T	.	T	T	1473	1473	0
rCRSwithout3107N	147	1383	0.717795	GOOD	C	.	C	C	1383	1383	0	0	1	Pass	315	1068	0	0	rCRSwithout3107N	147	1997	0.75166	GOOD	C	.	C	C	1997	1997	0	0	1	Pass	411	1586	0	0	rCRSwithout3107N	147	1544	0.788892	GOOD	C	.	C	C	1544	1544	0
rCRSwithout3107N	148	1299	0.674198	GOOD	A	.	A	A	1299	1299	0	0	1	Pass	287	1012	0	0	rCRSwithout3107N	148	1883	0.708751	GOOD	A	.	A	A	1883	1883	0	0	1	Pass	394	1489	0	0	rCRSwithout3107N	148	1445	0.738309	GOOD	A	.	A	A	1445	1445	0
rCRSwithout3107N	149	1231	0.638905	GOOD	T	.	T	T	1231	1231	0	0	1	Pass	293	938	0	0	rCRSwithout3107N	149	1750	0.658691	GOOD	T	.	T	T	1750	1750	0	0	1	Pass	402	1348	0	0	rCRSwithout3107N	149	1376	0.703054	GOOD	T	.	T	T	1376	1376	0
rCRSwithout3107N	150	1340	0.695478	GOOD	C	.	C	C	1340	1340	0	0	1	Pass	290	1050	0	0	rCRSwithout3107N	150	1939	0.72983	GOOD	C	.	C	C	1939	1939	0	0	1	Pass	386	1553	0	0	rCRSwithout3107N	150	1488	0.760279	GOOD	C	.	C	C	1488	1487	1
rCRSwithout3107N	151	1362	0.706896	GOOD	C	.	C	C	1362	1362	0	0	1	Pass	297	1065	0	0	rCRSwithout3107N	151	1979	0.744885	GOOD	C	.	C	C	1979	1978	1	0.0005	0.75006	Pass	386	1592	0	1	rCRSwithout3107N	151	1516	0.774586	GOOD	C	.	C	C	1516	1516	0
rCRSwithout3107N	152	1375	0.713643	GOOD	T	C	C	C	1375	0	1375	1	0	Pass	0	0	286	1089	rCRSwithout3107N	152	2004	0.754295	GOOD	T	C	C	C	2004	1	2003	0.9995	0	Pass	0	1	379	1624	rCRSwithout3107N	152	1529	0.781228	GOOD	T	C	C	C	1529	0	1529
rCRSwithout3107N	153	1394	0.723504	GOOD	A	.	A	A	1394	1394	0	0	1	Pass	267	1127	0	0	rCRSwithout3107N	153	2016	0.758812	GOOD	A	.	A	A	2016	2015	1	0.0005	0.87509	Pass	344	1671	0	1	rCRSwithout3107N	153	1590	0.812395	GOOD	A	.	A	A	1590	1590	0
rCRSwithout3107N	154	1317	0.68354	GOOD	T	.	T	T	1317	1317	0	0	1	Pass	256	1061	0	0	rCRSwithout3107N	154	1928	0.725689	GOOD	T	.	T	T	1928	1927	1	0.0005	0.75006	Pass	351	1576	0	1	rCRSwithout3107N	154	1488	0.760279	GOOD	T	.	T	T	1488	1487	1
rCRSwithout3107N	155	1410	0.731808	GOOD	T	.	T	T	1410	1410	0	0	1	Pass	256	1154	0	0	rCRSwithout3107N	155	2057	0.774244	GOOD	T	.	T	T	2057	2056	1	0.0005	0.87509	Pass	366	1690	0	1	rCRSwithout3107N	155	1588	0.811373	GOOD	T	.	T	T	1588	1588	0
rCRSwithout3107N	156	1397	0.725061	GOOD	A	.	A	A	1397	1397	0	0	1	Pass	264	1133	0	0	rCRSwithout3107N	156	1985	0.747144	GOOD	A	.	A	A	1985	1985	0	0	1	Pass	338	1647	0	0	rCRSwithout3107N	156	1547	0.790425	GOOD	A	.	A	A	1547	1547	0
rCRSwithout3107N	157	1357	0.704301	GOOD	T	.	T	T	1357	1356	1	0.0007	0.75009	Pass	308	1048	0	1	rCRSwithout3107N	157	1923	0.723807	GOOD	T	.	T	T	1923	1923	0	0	1	Pass	427	1496	0	0	rCRSwithout3107N	157	1492	0.762323	GOOD	T	.	T	T	1492	1492	0
rCRSwithout3107N	158	1334	0.692363	GOOD	T	.	T	T	1334	1334	0	0	1	Pass	293	1041	0	0	rCRSwithout3107N	158	1916	0.721172	GOOD	T	.	T	T	1916	1916	0	0	1	Pass	402	1514	0	0	rCRSwithout3107N	158	1486	0.759257	GOOD	T	.	T	T	1486	1486	0
rCRSwithout3107N	159	1331	0.690806	GOOD	T	.	T	T	1331	1331	0	0	1	Pass	298	1033	0	0	rCRSwithout3107N	159	1919	0.722302	GOOD	T	.	T	T	1919	1919	0	0	1	Pass	400	1519	0	0	rCRSwithout3107N	159	1484	0.758236	GOOD	T	.	T	T	1484	1484	0
rCRSwithout3107N	160	1321	0.685616	GOOD	A	.	A	A	1321	1321	0	0	1	Pass	299	1022	0	0	rCRSwithout3107N	160	1888	0.710633	GOOD	A	.	A	A	1888	1888	0	0	1	Pass	401	1487	0	0	rCRSwithout3107N	160	1445	0.738309	GOOD	A	.	A	A	1445	1445	0
rCRSwithout3107N	161	1225	0.635791	GOOD	T	.	T	T	1225	1225	0	0	1	Pass	299	926	0	0	rCRSwithout3107N	161	1764	0.66396	GOOD	T	.	T	T	1764	1764	0	0	1	Pass	402	1362	0	0	rCRSwithout3107N	161	1386	0.708163	GOOD	T	.	T	T	1386	1386	0
rCRSwithout3107N	162	1302	0.675755	GOOD	C	.	C	C	1302	1301	1	0.0008	0.7501	Pass	256	1045	1	0	rCRSwithout3107N	162	1841	0.692943	GOOD	C	.	C	C	1841	1841	0	0	1	Pass	333	1508	0	0	rCRSwithout3107N	162	1435	0.7332	GOOD	C	.	C	C	1435	1434	1
rCRSwithout3107N	163	1227	0.636829	GOOD	G	.	G	G	1227	1223	4	0.0033	0.18725	Pass	238	985	0	4	rCRSwithout3107N	163	1763	0.663584	GOOD	G	.	G	G	1763	1760	3	0.0017	0.31239	Pass	312	1448	1	2	rCRSwithout3107N	163	1350	0.68977	GOOD	G	.	G	G	1350	1343	7
rCRSwithout3107N	164	1113	0.577662	GOOD	C	.	C	C	1113	1113	0	0	1	Pass	245	868	0	0	rCRSwithout3107N	164	1562	0.587929	GOOD	C	.	C	C	1562	1561	1	0.0006	0.75008	Pass	306	1255	0	1	rCRSwithout3107N	164	1228	0.627435	GOOD	C	.	C	C	1228	1228	0
rCRSwithout3107N	165	850	0.441161	GOOD	A	.	A	A	850	850	0	0	1	Pass	240	610	0	0	rCRSwithout3107N	165	1142	0.429843	GOOD	A	.	A	A	1142	1142	0	0	1	Pass	296	846	0	0	rCRSwithout3107N	165	959	0.489992	GOOD	A	.	A	A	959	958	1
rCRSwithout3107N	166	1308	0.678869	GOOD	C	.	C	C	1308	1308	0	0	1	Pass	244	1064	0	0	rCRSwithout3107N	166	1835	0.690684	GOOD	C	.	C	C	1835	1834	1	0.0005	0.75007	Pass	312	1522	0	1	rCRSwithout3107N	166	1413	0.721959	GOOD	C	.	C	C	1413	1413	0
rCRSwithout3107N	167	1275	0.661742	GOOD	C	.	C	C	1275	1274	1	0.0008	0.7501	Pass	231	1043	0	1	rCRSwithout3107N	167	1795	0.675629	GOOD	C	.	C	C	1795	1795	0	0	1	Pass	292	1503	0	0	rCRSwithout3107N	167	1405	0.717871	GOOD	C	.	C	C	1405	1405	0
rCRSwithout3107N	168	1234	0.640462	GOOD	T	.	T	T	1234	1234	0	0	1	Pass	220	1014	0	0	rCRSwithout3107N	168	1730	0.651163	GOOD	T	.	T	T	1730	1730	0	0	1	Pass	276	1454	0	0	rCRSwithout3107N	168	1366	0.697945	GOOD	T	.	T	T	1366	1366	0
rCRSwithout3107N	169	1138	0.590637	GOOD	A	.	A	A	1138	1137	1	0.0009	0.75011	Pass	211	926	0	1	rCRSwithout3107N	169	1584	0.596209	GOOD	A	.	A	A	1584	1584	0	0	1	Pass	265	1319	0	0	rCRSwithout3107N	169	1269	0.648383	GOOD	A	.	A	A	1269	1269	0
rCRSwithout3107N	170	1260	0.653956	GOOD	C	.	C	C	1260	1260	0	0	1	Pass	201	1059	0	0	rCRSwithout3107N	170	1806	0.679769	GOOD	C	.	C	C	1806	1805	1	0.0006	0.75007	Pass	258	1547	0	1	rCRSwithout3107N	170	1384	0.707142	GOOD	C	.	C	C	1384	1384	0
rCRSwithout3107N	171	1247	0.647209	GOOD	G	.	G	G	1247	1246	1	0.0008	0.7501	Pass	197	1049	0	1	rCRSwithout3107N	171	1719	0.647023	GOOD	G	.	G	G	1719	1719	0	0	1	Pass	241	1478	0	0	rCRSwithout3107N	171	1342	0.685682	GOOD	G	.	G	G	1342	1342	0
rCRSwithout3107N	172	1143	0.593232	GOOD	T	.	T	T	1143	1142	1	0.0009	0.75011	Pass	108	1034	0	1	rCRSwithout3107N	172	1629	0.613147	GOOD	T	.	T	T	1629	1628	1	0.0006	0.75008	Pass	130	1498	0	1	rCRSwithout3107N	172	1277	0.652471	GOOD	T	.	T	T	1277	1277	0
rCRSwithout3107N	173	1148	0.595827	GOOD	T	.	T	T	1148	1147	1	0.0009	0.75011	Pass	155	992	0	1	rCRSwithout3107N	173	1615	0.607878	GOOD	T	.	T	T	1615	1614	1	0.0006	0.75008	Pass	189	1425	0	1	rCRSwithout3107N	173	1247	0.637143	GOOD	T	.	T	T	1247	1247	0
rCRSwithout3107N	174	1197	0.621259	GOOD	C	.	C	C	1197	1196	1	0.0008	0.7501	Pass	170	1026	0	1	rCRSwithout3107N	174	1679	0.631967	GOOD	C	.	C	C	1679	1679	0	0	1	Pass	215	1464	0	0	rCRSwithout3107N	174	1301	0.664733	GOOD	C	.	C	C	1301	1301	0
rCRSwithout3107N	175	1281	0.664856	GOOD	A	.	A	A	1281	1280	1	0.0008	0.7501	Pass	180	1100	0	1	rCRSwithout3107N	175	1807	0.680145	GOOD	A	.	A	A	1807	1807	0	0	1	Pass	215	1592	0	0	rCRSwithout3107N	175	1402	0.716338	GOOD	A	.	A	A	1402	1402	0
rCRSwithout3107N	176	1286	0.667451	GOOD	A	.	A	A	1286	1286	0	0	1	Pass	195	1091	0	0	rCRSwithout3107N	176	1814	0.68278	GOOD	A	.	A	A	1814	1814	0	0	1	Pass	243	1571	0	0	rCRSwithout3107N	176	1404	0.71736	GOOD	A	.	A	A	1404	1404	0
rCRSwithout3107N	177	1225	0.635791	GOOD	T	.	T	T	1225	1225	0	0	1	Pass	202	1023	0	0	rCRSwithout3107N	177	1774	0.667724	GOOD	T	.	T	T	1774	1774	0	0	1	Pass	257	1517	0	0	rCRSwithout3107N	177	1350	0.68977	GOOD	T	.	T	T	1350	1350	0
rCRSwithout3107N	178	1244	0.645652	GOOD	A	.	A	A	1244	1244	0	0	1	Pass	201	1043	0	0	rCRSwithout3107N	178	1764	0.66396	GOOD	A	.	A	A	1764	1763	1	0.0006	0.75007	Pass	248	1515	1	0	rCRSwithout3107N	178	1346	0.687726	GOOD	A	.	A	A	1346	1346	0
rCRSwithout3107N	179	1210	0.628006	GOOD	T	.	T	T	1210	1210	0	0	1	Pass	181	1029	0	0	rCRSwithout3107N	179	1738	0.654174	GOOD	T	.	T	T	1738	1738	0	0	1	Pass	230	1508	0	0	rCRSwithout3107N	179	1316	0.672398	GOOD	T	.	T	T	1316	1315	1
rCRSwithout3107N	180	1133	0.588042	GOOD	T	.	T	T	1133	1133	0	0	1	Pass	198	935	0	0	rCRSwithout3107N	180	1658	0.624063	GOOD	T	.	T	T	1658	1658	0	0	1	Pass	253	1405	0	0	rCRSwithout3107N	180	1222	0.624369	GOOD	T	.	T	T	1222	1222	0
rCRSwithout3107N	181	1121	0.581814	GOOD	A	.	A	A	1121	1121	0	0	1	Pass	201	920	0	0	rCRSwithout3107N	181	1575	0.592822	GOOD	A	.	A	A	1575	1574	1	0.0006	0.75008	Pass	248	1326	0	1	rCRSwithout3107N	181	1172	0.598822	GOOD	A	.	A	A	1172	1172	0
rCRSwithout3107N	182	1100	0.570914	GOOD	C	.	C	C	1100	1100	0	0	1	Pass	169	931	0	0	rCRSwithout3107N	182	1587	0.597339	GOOD	C	.	C	C	1587	1583	4	0.0025	0.1873	Pass	216	1367	2	2	rCRSwithout3107N	182	1213	0.619771	GOOD	C	.	C	C	1213	1211	1
rCRSwithout3107N	183	1067	0.553787	GOOD	A	.	A	A	1067	1067	0	0	1	Pass	167	900	0	0	rCRSwithout3107N	183	1501	0.564969	GOOD	A	.	A	A	1501	1501	0	0	1	Pass	198	1303	0	0	rCRSwithout3107N	183	1146	0.585538	GOOD	A	.	A	A	1146	1145	1
rCRSwithout3107N	184	1053	0.546521	GOOD	G	.	G	G	1053	1053	0	0	1	Pass	165	888	0	0	rCRSwithout3107N	184	1486	0.559323	GOOD	G	.	G	G	1486	1486	0	0	1	Pass	193	1293	0	0	rCRSwithout3107N	184	1149	0.587071	GOOD	G	.	G	G	1149	1148	1
rCRSwithout3107N	185	1028	0.533545	GOOD	G	.	G	G	1028	1028	0	0	1	Pass	164	864	0	0	rCRSwithout3107N	185	1436	0.540503	GOOD	G	.	G	G	1436	1436	0	0	1	Pass	181	1255	0	0	rCRSwithout3107N	185	1117	0.57072	GOOD	G	.	G	G	1117	1117	0
rCRSwithout3107N	186	1015	0.526798	GOOD	C	.	C	C	1015	1015	0	0	1	Pass	157	858	0	0	rCRSwithout3107N	186	1427	0.537115	GOOD	C	.	C	C	1427	1427	0	0	1	Pass	183	1244	0	0	rCRSwithout3107N	186	1085	0.55437	GOOD	C	.	C	C	1085	1085	0
rCRSwithout3107N	187	1064	0.55223	GOOD	G	.	G	G	1064	1064	0	0	1	Pass	155	909	0	0	rCRSwithout3107N	187	1484	0.55857	GOOD	G	.	G	G	1484	1484	0	0	1	Pass	190	1294	0	0	rCRSwithout3107N	187	1136	0.580428	GOOD	G	.	G	G	1136	1136	0
rCRSwithout3107N	188	1059	0.549635	GOOD	A	.	A	A	1059	1059	0	0	1	Pass	143	916	0	0	rCRSwithout3107N	188	1474	0.554806	GOOD	A	.	A	A	1474	1474	0	0	1	Pass	160	1314	0	0	rCRSwithout3107N	188	1119	0.571742	GOOD	A	.	A	A	1119	1119	0
rCRSwithout3107N	189	1048	0.543926	GOOD	A	.	A	A	1048	1048	0	0	1	Pass	154	894	0	0	rCRSwithout3107N	189	1446	0.544267	GOOD	A	.	A	A	1446	1446	0	0	1	Pass	176	1270	0	0	rCRSwithout3107N	189	1131	0.577874	GOOD	A	.	A	A	1131	1131	0
rCRSwithout3107N	190	1027	0.533026	GOOD	C	.	C	C	1027	1026	1	0.001	0.75012	Pass	153	873	0	1	rCRSwithout3107N	190	1448	0.54502	GOOD	C	.	C	C	1448	1448	0	0	1	Pass	186	1262	0	0	rCRSwithout3107N	190	1103	0.563567	GOOD	C	.	C	C	1103	1103	0
rCRSwithout3107N	191	1039	0.539255	GOOD	A	.	A	A	1039	1039	0	0	1	Pass	150	889	0	0	rCRSwithout3107N	191	1441	0.542385	GOOD	A	.	A	A	1441	1441	0	0	1	Pass	166	1275	0	0	rCRSwithout3107N	191	1128	0.576341	GOOD	A	.	A	A	1128	1128	0
rCRSwithout3107N	192	966	0.501367	GOOD	T	.	T	T	966	966	0	0	1	Pass	143	823	0	0	rCRSwithout3107N	192	1321	0.497218	GOOD	T	.	T	T	1321	1319	2	0.0015	0.5	Pass	158	1161	0	2	rCRSwithout3107N	192	1052	0.537509	GOOD	T	.	T	T	1052	1052	0
rCRSwithout3107N	193	886	0.459846	GOOD	A	.	A	A	886	886	0	0	1	Pass	149	737	0	0	rCRSwithout3107N	193	1223	0.460331	GOOD	A	.	A	A	1223	1223	0	0	1	Pass	157	1066	0	0	rCRSwithout3107N	193	955	0.487948	GOOD	A	.	A	A	955	954	1
rCRSwithout3107N	194	1026	0.532507	GOOD	C	.	C	C	1026	1025	1	0.001	0.75012	Pass	150	875	0	1	rCRSwithout3107N	194	1376	0.517919	GOOD	C	.	C	C	1376	1376	0	0	1	Pass	162	1214	0	0	rCRSwithout3107N	194	1068	0.545684	GOOD	C	.	C	C	1068	1068	0
rCRSwithout3107N	195	1027	0.533026	GOOD	T	.	T	T	1027	1026	1	0.001	0.75012	Pass	150	876	0	1	rCRSwithout3107N	195	1411	0.531093	GOOD	T	.	T	T	1411	1411	0	0	1	Pass	159	1252	0	0	rCRSwithout3107N	195	1101	0.562545	GOOD	T	.	T	T	1101	1101	0
rCRSwithout3107N	196	988	0.512785	GOOD	T	.	T	T	988	988	0	0	1	Pass	150	838	0	0	rCRSwithout3107N	196	1357	0.510768	GOOD	T	.	T	T	1357	1357	0	0	1	Pass	165	1192	0	0	rCRSwithout3107N	196	1040	0.531378	GOOD	T	.	T	T	1040	1040	0
rCRSwithout3107N	197	871	0.45206	GOOD	A	.	A	A	871	871	0	0	1	Pass	159	712	0	0	rCRSwithout3107N	197	1207	0.454309	GOOD	A	.	A	A	1207	1207	0	0	1	Pass	189	1018	0	0	rCRSwithout3107N	197	933	0.476707	GOOD	A	.	A	A	933	933	0
rCRSwithout3107N	198	972	0.504481	GOOD	C	.	C	C	972	972	0	0	1	Pass	150	822	0	0	rCRSwithout3107N	198	1346	0.506627	GOOD	C	.	C	C	1346	1345	1	0.0007	0.75009	Pass	174	1171	0	1	rCRSwithout3107N	198	1036	0.529334	GOOD	C	.	C	C	1036	1036	0
rCRSwithout3107N	199	969	0.502924	GOOD	T	.	T	T	969	969	0	0	1	Pass	159	810	0	0	rCRSwithout3107N	199	1322	0.497594	GOOD	T	.	T	T	1322	1322	0	0	1	Pass	170	1152	0	0	rCRSwithout3107N	199	1003	0.512473	GOOD	T	.	T	T	1003	1003	0
rCRSwithout3107N	200	1034	0.53666	GOOD	A	.	A	A	1034	1034	0	0	1	Pass	162	872	0	0	rCRSwithout3107N	200	1422	0.535233	GOOD	A	.	A	A	1422	1422	0	0	1	Pass	184	1238	0	0	rCRSwithout3107N	200	1087	0.555392	GOOD	A	.	A	A	1087	1087	0
rCRSwithout3107N	201	871	0.45206	GOOD	A	.	A	A	871	871	0	0	1	Pass	126	745	0	0	rCRSwithout3107N	201	1228	0.462213	GOOD	A	.	A	A	1228	1227	1	0.0008	0.7501	Pass	163	1064	0	1	rCRSwithout3107N	201	947	0.483861	GOOD	A	.	A	A	947	946	1
rCRSwithout3107N	202	865	0.448946	GOOD	A	.	A	A	865	865	0	0	1	Pass	131	734	0	0	rCRSwithout3107N	202	1208	0.454685	GOOD	A	.	A	A	1208	1207	1	0.0008	0.7501	Pass	164	1043	0	1	rCRSwithout3107N	202	926	0.473131	GOOD	A	.	A	A	926	926	0
rCRSwithout3107N	203	828	0.429743	GOOD	G	.	G	G	828	828	0	0	1	Pass	139	689	0	0	rCRSwithout3107N	203	1149	0.432478	GOOD	G	.	G	G	1149	1149	0	0	1	Pass	162	987	0	0	rCRSwithout3107N	203	886	0.452693	GOOD	G	.	G	G	886	886	0
rCRSwithout3107N	204	786	0.407944	GOOD	T	.	T	T	786	786	0	0	1	Pass	92	694	0	0	rCRSwithout3107N	204	1062	0.399731	GOOD	T	.	T	T	1062	1062	0	0	1	Pass	90	972	0	0	rCRSwithout3107N	204	830	0.424081	GOOD	T	.	T	T	830	830	0
rCRSwithout3107N	205	795	0.412615	GOOD	G	.	G	G	795	795	0	0	1	Pass	89	706	0	0	rCRSwithout3107N	205	1105	0.415916	GOOD	G	.	G	G	1105	1105	0	0	1	Pass	98	1007	0	0	rCRSwithout3107N	205	860	0.439409	GOOD	G	.	G	G	860	860	0
rCRSwithout3107N	206	794	0.412096	GOOD	T	.	T	T	794	794	0	0	1	Pass	88	706	0	0	rCRSwithout3107N	206	1088	0.409518	GOOD	T	.	T	T	1088	1088	0	0	1	Pass	101	987	0	0	rCRSwithout3107N	206	858	0.438387	GOOD	T	.	T	T	858	858	0
rCRSwithout3107N	207	771	0.400159	GOOD	G	.	G	G	771	771	0	0	1	Pass	93	678	0	0	rCRSwithout3107N	207	1069	0.402366	GOOD	G	.	G	G	1069	1069	0	0	1	Pass	102	967	0	0	rCRSwithout3107N	207	846	0.432256	GOOD	G	.	G	G	846	846	0
rCRSwithout3107N	208	816	0.423515	GOOD	T	.	T	T	816	816	0	0	1	Pass	107	709	0	0	rCRSwithout3107N	208	1146	0.431348	GOOD	T	.	T	T	1146	1144	2	0.0017	0.5	Pass	115	1029	1	1	rCRSwithout3107N	208	890	0.454737	GOOD	T	.	T	T	890	890	0
rCRSwithout3107N	209	833	0.432338	GOOD	T	.	T	T	833	833	0	0	1	Pass	117	716	0	0	rCRSwithout3107N	209	1159	0.436242	GOOD	T	.	T	T	1159	1159	0	0	1	Pass	127	1032	0	0	rCRSwithout3107N	209	911	0.465467	GOOD	T	.	T	T	911	911	0
rCRSwithout3107N	210	861	0.44687	GOOD	A	.	A	A	861	861	0	0	1	Pass	132	729	0	0	rCRSwithout3107N	210	1185	0.446028	GOOD	A	.	A	A	1185	1185	0	0	1	Pass	147	1038	0	0	rCRSwithout3107N	210	912	0.465978	GOOD	A	.	A	A	912	912	0
rCRSwithout3107N	211	824	0.427667	GOOD	A	.	A	A	824	824	0	0	1	Pass	138	686	0	0	rCRSwithout3107N	211	1135	0.427208	GOOD	A	.	A	A	1135	1135	0	0	1	Pass	165	970	0	0	rCRSwithout3107N	211	870	0.444518	GOOD	A	.	A	A	870	870	0
rCRSwithout3107N	212	806	0.418325	GOOD	T	.	T	T	806	806	0	0	1	Pass	147	659	0	0	rCRSwithout3107N	212	1118	0.420809	GOOD	T	.	T	T	1118	1118	0	0	1	Pass	168	950	0	0	rCRSwithout3107N	212	849	0.433788	GOOD	T	.	T	T	849	849	0
rCRSwithout3107N	213	828	0.429743	GOOD	T	.	T	T	828	828	0	0	1	Pass	143	685	0	0	rCRSwithout3107N	213	1139	0.428714	GOOD	T	.	T	T	1139	1138	1	0.0009	0.75011	Pass	166	972	0	1	rCRSwithout3107N	213	872	0.44554	GOOD	T	.	T	T	872	871	1
rCRSwithout3107N	214	823	0.427148	GOOD	A	.	A	A	823	823	0	0	1	Pass	147	676	0	0	rCRSwithout3107N	214	1138	0.428337	GOOD	A	.	A	A	1138	1138	0	0	1	Pass	166	972	0	0	rCRSwithout3107N	214	875	0.447073	GOOD	A	.	A	A	875	875	0
rCRSwithout3107N	215	787	0.408463	GOOD	A	.	A	A	787	787	0	0	1	Pass	120	667	0	0	rCRSwithout3107N	215	1113	0.418927	GOOD	A	.	A	A	1113	1113	0	0	1	Pass	144	969	0	0	rCRSwithout3107N	215	843	0.430723	GOOD	A	.	A	A	843	843	0
rCRSwithout3107N	216	782	0.405868	GOOD	T	.	T	T	782	782	0	0	1	Pass	145	637	0	0	rCRSwithout3107N	216	1078	0.405754	GOOD	T	.	T	T	1078	1078	0	0	1	Pass	172	906	0	0	rCRSwithout3107N	216	803	0.410285	GOOD	T	.	T	T	803	803	0
rCRSwithout3107N	217	764	0.396526	GOOD	T	.	T	T	764	764	0	0	1	Pass	142	622	0	0	rCRSwithout3107N	217	1077	0.405377	GOOD	T	.	T	T	1077	1077	0	0	1	Pass	170	907	0	0	rCRSwithout3107N	217	823	0.420504	GOOD	T	.	T	T	823	823	0
rCRSwithout3107N	218	767	0.398083	GOOD	A	.	A	A	767	767	0	0	1	Pass	137	630	0	0	rCRSwithout3107N	218	1088	0.409518	GOOD	A	.	A	A	1088	1088	0	0	1	Pass	165	923	0	0	rCRSwithout3107N	218	825	0.421526	GOOD	A	.	A	A	825	825	0
rCRSwithout3107N	219	746	0.387184	GOOD	A	.	A	A	746	746	0	0	1	Pass	126	620	0	0	rCRSwithout3107N	219	1020	0.383923	GOOD	A	.	A	A	1020	1020	0	0	1	Pass	141	879	0	0	rCRSwithout3107N	219	785	0.401088	GOOD	A	.	A	A	785	785	0
rCRSwithout3107N	220	690	0.358119	GOOD	T	.	T	T	690	690	0	0	1	Pass	136	554	0	0	rCRSwithout3107N	220	979	0.368491	GOOD	T	.	T	T	979	979	0	0	1	Pass	157	822	0	0	rCRSwithout3107N	220	719	0.367366	GOOD	T	.	T	T	719	719	0
rCRSwithout3107N	221	665	0.345144	GOOD	G	.	G	G	665	664	1	0.0015	0.5	Pass	112	552	0	1	rCRSwithout3107N	221	936	0.352306	GOOD	G	.	G	G	936	936	0	0	1	Pass	119	817	0	0	rCRSwithout3107N	221	699	0.357147	GOOD	G	.	G	G	699	698	1
rCRSwithout3107N	222	690	0.358119	GOOD	C	.	C	C	690	690	0	0	1	Pass	115	575	0	0	rCRSwithout3107N	222	960	0.361339	GOOD	C	.	C	C	960	959	1	0.001	0.5	Pass	120	839	1	0	rCRSwithout3107N	222	705	0.360213	GOOD	C	.	C	C	705	703	2
rCRSwithout3107N	223	717	0.372132	GOOD	T	.	T	T	717	717	0	0	1	Pass	122	595	0	0	rCRSwithout3107N	223	981	0.369243	GOOD	T	.	T	T	981	980	1	0.001	0.5	Pass	129	851	0	1	rCRSwithout3107N	223	735	0.375541	GOOD	T	.	T	T	735	735	0
rCRSwithout3107N	224	721	0.374208	GOOD	T	.	T	T	721	721	0	0	1	Pass	136	585	0	0	rCRSwithout3107N	224	1000	0.376395	GOOD	T	.	T	T	1000	1000	0	0	1	Pass	139	861	0	0	rCRSwithout3107N	224	745	0.380651	GOOD	T	.	T	T	745	745	0
rCRSwithout3107N	225	697	0.361752	GOOD	G	.	G	G	697	697	0	0	1	Pass	114	583	0	0	rCRSwithout3107N	225	967	0.363974	GOOD	G	.	G	G	967	967	0	0	1	Pass	123	844	0	0	rCRSwithout3107N	225	721	0.368388	GOOD	G	.	G	G	721	721	0
rCRSwithout3107N	226	633	0.328535	GOOD	T	.	T	T	633	632	1	0.0016	0.5	Pass	105	527	0	1	rCRSwithout3107N	226	918	0.34553	GOOD	T	.	T	T	918	918	0	0	1	Pass	111	807	0	0	rCRSwithout3107N	226	661	0.337732	GOOD	T	.	T	T	661	661	0
rCRSwithout3107N	227	632	0.328016	GOOD	A	.	A	A	632	632	0	0	1	Pass	106	526	0	0	rCRSwithout3107N	227	911	0.342896	GOOD	A	.	A	A	911	911	0	0	1	Pass	123	788	0	0	rCRSwithout3107N	227	661	0.337732	GOOD	A	.	A	A	661	661	0
rCRSwithout3107N	228	646	0.335282	GOOD	G	.	G	G	646	646	0	0	1	Pass	102	544	0	0	rCRSwithout3107N	228	924	0.347789	GOOD	G	A	A	G	924	905	18	0.0195	3.51e-06	Pass	121	784	1	17	rCRSwithout3107N	228	661	0.337732	GOOD	G	.	G	G	661	661	0
rCRSwithout3107N	229	580	0.301028	GOOD	G	.	G	G	580	580	0	0	1	Pass	98	482	0	0	rCRSwithout3107N	229	825	0.310526	GOOD	G	.	G	G	825	825	0	0	1	Pass	119	706	0	0	rCRSwithout3107N	229	584	0.298389	GOOD	G	.	G	G	584	584	0
rCRSwithout3107N	230	555	0.288052	GOOD	A	.	A	A	555	553	2	0.0036	0.24977	Pass	93	460	1	1	rCRSwithout3107N	230	805	0.302998	GOOD	A	.	A	A	805	804	1	0.0012	0.5	Pass	103	701	0	1	rCRSwithout3107N	230	566	0.289192	GOOD	A	.	A	A	566	566	0
rCRSwithout3107N	231	553	0.287014	GOOD	C	.	C	C	553	553	0	0	1	Pass	96	457	0	0	rCRSwithout3107N	231	811	0.305256	GOOD	C	.	C	C	811	811	0	0	1	Pass	113	698	0	0	rCRSwithout3107N	231	549	0.280506	GOOD	C	.	C	C	549	549	0
rCRSwithout3107N	232	610	0.316598	GOOD	A	.	A	A	610	610	0	0	1	Pass	93	517	0	0	rCRSwithout3107N	232	845	0.318054	GOOD	A	.	A	A	845	845	0	0	1	Pass	111	734	0	0	rCRSwithout3107N	232	605	0.309119	GOOD	A	.	A	A	605	605	0
rCRSwithout3107N	233	590	0.306218	GOOD	T	.	T	T	590	590	0	0	1	Pass	102	488	0	0	rCRSwithout3107N	233	849	0.319559	GOOD	T	.	T	T	849	849	0	0	1	Pass	111	738	0	0	rCRSwithout3107N	233	583	0.297878	GOOD	T	.	T	T	583	583	0
rCRSwithout3107N	234	571	0.296356	GOOD	A	.	A	A	571	571	0	0	1	Pass	94	477	0	0	rCRSwithout3107N	234	812	0.305633	GOOD	A	.	A	A	812	812	0	0	1	Pass	111	701	0	0	rCRSwithout3107N	234	577	0.294813	GOOD	A	.	A	A	577	577	0
rCRSwithout3107N	235	554	0.287533	GOOD	A	.	A	A	554	554	0	0	1	Pass	105	449	0	0	rCRSwithout3107N	235	788	0.296599	GOOD	A	.	A	A	788	788	0	0	1	Pass	108	680	0	0	rCRSwithout3107N	235	564	0.28817	GOOD	A	.	A	A	564	564	0
rCRSwithout3107N	236	486	0.25224	GOOD	T	.	T	T	486	486	0	0	1	Pass	103	383	0	0	rCRSwithout3107N	236	722	0.271757	GOOD	T	.	T	T	722	722	0	0	1	Pass	115	607	0	0	rCRSwithout3107N	236	512	0.261601	GOOD	T	.	T	T	512	512	0
rCRSwithout3107N	237	511	0.265216	GOOD	A	.	A	A	511	511	0	0	1	Pass	118	393	0	0	rCRSwithout3107N	237	734	0.276274	GOOD	A	.	A	A	734	733	1	0.0014	0.5	Pass	134	599	0	1	rCRSwithout3107N	237	527	0.269266	GOOD	A	.	A	A	527	527	0
rCRSwithout3107N	238	516	0.267811	GOOD	A	.	A	A	516	516	0	0	1	Pass	107	409	0	0	rCRSwithout3107N	238	718	0.270251	GOOD	A	.	A	A	718	718	0	0	1	Pass	115	603	0	0	rCRSwithout3107N	238	535	0.273353	GOOD	A	.	A	A	535	535	0
rCRSwithout3107N	239	421	0.218505	GOOD	T	.	T	T	421	421	0	0	1	Pass	116	305	0	0	rCRSwithout3107N	239	614	0.231106	GOOD	T	.	T	T	614	614	0	0	1	Pass	123	491	0	0	rCRSwithout3107N	239	445	0.227368	GOOD	T	.	T	T	445	445	0
rCRSwithout3107N	240	401	0.208124	GOOD	A	.	A	A	401	401	0	0	1	Pass	114	287	0	0	rCRSwithout3107N	240	553	0.208146	GOOD	A	.	A	A	553	553	0	0	1	Pass	130	423	0	0	rCRSwithout3107N	240	420	0.214595	GOOD	A	.	A	A	420	420	0
rCRSwithout3107N	241	375	0.19463	GOOD	A	.	A	A	375	375	0	0	1	Pass	102	273	0	0	rCRSwithout3107N	241	511	0.192338	GOOD	A	.	A	A	511	511	0	0	1	Pass	119	392	0	0	rCRSwithout3107N	241	385	0.196712	GOOD	A	.	A	A	385	385	0
rCRSwithout3107N	242	392	0.203453	GOOD	C	.	C	C	392	392	0	0	1	Pass	97	295	0	0	rCRSwithout3107N	242	532	0.200242	GOOD	C	.	C	C	532	532	0	0	1	Pass	109	423	0	0	rCRSwithout3107N	242	394	0.201311	GOOD	C	.	C	C	394	393	1
rCRSwithout3107N	243	446	0.23148	GOOD	A	.	A	A	446	445	1	0.0022	0.5	Pass	101	344	0	1	rCRSwithout3107N	243	584	0.219815	GOOD	A	.	A	A	584	584	0	0	1	Pass	117	467	0	0	rCRSwithout3107N	243	425	0.21715	GOOD	A	.	A	A	425	425	0
rCRSwithout3107N	244	428	0.222138	GOOD	A	.	A	A	428	428	0	0	1	Pass	101	327	0	0	rCRSwithout3107N	244	567	0.213416	GOOD	A	.	A	A	567	567	0	0	1	Pass	115	452	0	0	rCRSwithout3107N	244	402	0.205398	GOOD	A	.	A	A	402	402	0
rCRSwithout3107N	245	394	0.204491	GOOD	T	.	T	T	394	394	0	0	1	Pass	101	293	0	0	rCRSwithout3107N	245	533	0.200618	GOOD	T	.	T	T	533	533	0	0	1	Pass	113	420	0	0	rCRSwithout3107N	245	382	0.195179	GOOD	T	.	T	T	382	382	0
rCRSwithout3107N	246	386	0.200339	GOOD	T	.	T	T	386	386	0	0	1	Pass	98	288	0	0	rCRSwithout3107N	246	511	0.192338	GOOD	T	.	T	T	511	511	0	0	1	Pass	111	400	0	0	rCRSwithout3107N	246	379	0.193646	GOOD	T	.	T	T	379	379	0
rCRSwithout3107N	247	365	0.18944	GOOD	G	.	G	G	365	365	0	0	1	Pass	95	270	0	0	rCRSwithout3107N	247	479	0.180293	GOOD	G	.	G	G	479	479	0	0	1	Pass	105	374	0	0	rCRSwithout3107N	247	345	0.176274	GOOD	G	.	G	G	345	345	0
rCRSwithout3107N	248	372	0.193073	GOOD	A	.	A	A	372	372	0	0	1	Pass	97	275	0	0	rCRSwithout3107N	248	462	0.173894	GOOD	A	.	A	A	462	462	0	0	1	Pass	103	359	0	0	rCRSwithout3107N	248	348	0.177807	GOOD	A	.	A	A	348	348	0
rCRSwithout3107N	249	343	0.178021	GOOD	A	.	A	A	343	343	0	0	1	Pass	102	241	0	0	rCRSwithout3107N	249	405	0.15244	GOOD	A	.	A	A	405	404	1	0.0025	0.5	Pass	110	294	0	1	rCRSwithout3107N	249	323	0.165034	GOOD	A	.	A	A	323	323	0
rCRSwithout3107N	250	320	0.166084	GOOD	T	.	T	T	320	320	0	0	1	Pass	98	222	0	0	rCRSwithout3107N	250	387	0.145665	GOOD	T	.	T	T	387	387	0	0	1	Pass	106	281	0	0	rCRSwithout3107N	250	306	0.156348	GOOD	T	.	T	T	306	306	0
rCRSwithout3107N	251	307	0.159337	GOOD	G	.	G	G	307	307	0	0	1	Pass	95	212	0	0	rCRSwithout3107N	251	381	0.143406	GOOD	G	.	G	G	381	381	0	0	1	Pass	108	273	0	0	rCRSwithout3107N	251	291	0.148684	GOOD	G	.	G	G	291	291	0
rCRSwithout3107N	252	297	0.154147	GOOD	T	.	T	T	297	297	0	0	1	Pass	88	209	0	0	rCRSwithout3107N	252	363	0.136631	GOOD	T	.	T	T	363	363	0	0	1	Pass	93	270	0	0	rCRSwithout3107N	252	282	0.144085	GOOD	T	.	T	T	282	282	0
rCRSwithout3107N	253	341	0.176983	GOOD	C	.	C	C	341	341	0	0	1	Pass	108	233	0	0	rCRSwithout3107N	253	405	0.15244	GOOD	C	.	C	C	405	405	0	0	1	Pass	118	287	0	0	rCRSwithout3107N	253	321	0.164012	GOOD	C	.	C	C	321	321	0
rCRSwithout3107N	254	356	0.184769	GOOD	T	.	T	T	356	356	0	0	1	Pass	111	245	0	0	rCRSwithout3107N	254	412	0.155075	GOOD	T	.	T	T	412	412	0	0	1	Pass	120	292	0	0	rCRSwithout3107N	254	335	0.171165	GOOD	T	.	T	T	335	333	2
rCRSwithout3107N	255	306	0.158818	GOOD	G	.	G	G	306	304	2	0.0065	0.24959	Pass	99	205	0	2	rCRSwithout3107N	255	365	0.137384	GOOD	G	.	G	G	365	365	0	0	1	Pass	103	262	0	0	rCRSwithout3107N	255	287	0.14664	GOOD	G	.	G	G	287	287	0
rCRSwithout3107N	256	256	0.132867	GOOD	C	.	C	C	256	256	0	0	1	Pass	97	159	0	0	rCRSwithout3107N	256	319	0.12007	GOOD	C	.	C	C	319	319	0	0	1	Pass	106	213	0	0	rCRSwithout3107N	256	252	0.128757	GOOD	C	.	C	C	252	252	0
rCRSwithout3107N	257	237	0.123006	GOOD	A	.	A	A	237	237	0	0	1	Pass	96	141	0	0	rCRSwithout3107N	257	306	0.115177	GOOD	A	.	A	A	306	306	0	0	1	Pass	107	199	0	0	rCRSwithout3107N	257	236	0.120582	GOOD	A	.	A	A	236	236	0
rCRSwithout3107N	258	298	0.154666	GOOD	C	.	C	C	298	297	1	0.0034	0.5	Pass	104	193	0	1	rCRSwithout3107N	258	348	0.130985	GOOD	C	.	C	C	348	348	0	0	1	Pass	103	245	0	0	rCRSwithout3107N	258	277	0.14153	GOOD	C	.	C	C	277	277	0
rCRSwithout3107N	259	278	0.144286	GOOD	A	.	A	A	278	278	0	0	1	Pass	104	174	0	0	rCRSwithout3107N	259	315	0.118564	GOOD	A	.	A	A	315	315	0	0	1	Pass	111	204	0	0	rCRSwithout3107N	259	255	0.13029	GOOD	A	.	A	A	255	255	0
rCRSwithout3107N	260	252	0.130791	GOOD	G	.	G	G	252	252	0	0	1	Pass	91	161	0	0	rCRSwithout3107N	260	302	0.113671	GOOD	G	.	G	G	302	302	0	0	1	Pass	97	205	0	0	rCRSwithout3107N	260	242	0.123648	GOOD	G	.	G	G	242	242	0
rCRSwithout3107N	261	277	0.143767	GOOD	C	.	C	C	277	277	0	0	1	Pass	92	185	0	0	rCRSwithout3107N	261	307	0.115553	GOOD	C	.	C	C	307	307	0	0	1	Pass	90	217	0	0	rCRSwithout3107N	261	257	0.131312	GOOD	C	.	C	C	257	257	0
rCRSwithout3107N	262	249	0.129234	GOOD	C	.	C	C	249	249	0	0	1	Pass	84	165	0	0	rCRSwithout3107N	262	286	0.107649	GOOD	C	.	C	C	286	286	0	0	1	Pass	89	197	0	0	rCRSwithout3107N	262	235	0.120071	GOOD	C	.	C	C	235	234	1
rCRSwithout3107N	263	243	0.12612	GOOD	A	G	G	G	243	0	243	1	1.38e-145	Pass	0	0	84	159	rCRSwithout3107N	263	281	0.105767	GOOD	A	G	G	G	281	0	281	1	1.97e-168	Pass	0	0	92	189	rCRSwithout3107N	263	222	0.113429	GOOD	A	G	G	G	222	0	222
rCRSwithout3107N	264	254	0.131829	GOOD	C	.	C	C	254	254	0	0	1	Pass	94	160	0	0	rCRSwithout3107N	264	274	0.103132	GOOD	C	.	C	C	274	274	0	0	1	Pass	90	184	0	0	rCRSwithout3107N	264	221	0.112918	GOOD	C	.	C	C	221	221	0
rCRSwithout3107N	265	251	0.130272	GOOD	T	.	T	T	251	251	0	0	1	Pass	87	164	0	0	rCRSwithout3107N	265	292	0.109907	GOOD	T	.	T	T	292	292	0	0	1	Pass	96	196	0	0	rCRSwithout3107N	265	239	0.122115	GOOD	T	.	T	T	239	239	0
rCRSwithout3107N	266	236	0.122487	GOOD	T	.	T	T	236	236	0	0	1	Pass	86	150	0	0	rCRSwithout3107N	266	268	0.100874	GOOD	T	.	T	T	268	268	0	0	1	Pass	97	171	0	0	rCRSwithout3107N	266	216	0.110363	GOOD	T	.	T	T	216	216	0
rCRSwithout3107N	267	214	0.111069	GOOD	T	.	T	T	214	214	0	0	1	Pass	90	124	0	0	rCRSwithout3107N	267	248	0.0933459	WARNING	T	.	T	T	248	248	0	0	1	Pass	92	156	0	0	rCRSwithout3107N	267	205	0.104743	GOOD	T	.	T	T	205	205	0
rCRSwithout3107N	268	247	0.128196	GOOD	C	.	C	C	247	247	0	0	1	Pass	86	161	0	0	rCRSwithout3107N	268	276	0.103885	GOOD	C	.	C	C	276	276	0	0	1	Pass	86	190	0	0	rCRSwithout3107N	268	237	0.121093	GOOD	C	.	C	C	237	237	0
rCRSwithout3107N	269	200	0.103803	GOOD	C	.	C	C	200	200	0	0	1	Pass	82	118	0	0	rCRSwithout3107N	269	234	0.0880764	WARNING	C	.	C	C	234	234	0	0	1	Pass	82	152	0	0	rCRSwithout3107N	269	198	0.101166	GOOD	C	.	C	C	198	198	0
rCRSwithout3107N	270	193	0.10017	GOOD	A	.	A	A	193	193	0	0	1	Pass	90	103	0	0	rCRSwithout3107N	270	224	0.0843124	WARNING	A	.	A	A	224	224	0	0	1	Pass	94	130	0	0	rCRSwithout3107N	270	188	0.0960568	WARNING	A	.	A	A	188	188	0
rCRSwithout3107N	271	199	0.103284	GOOD	C	.	C	C	199	199	0	0	1	Pass	83	116	0	0	rCRSwithout3107N	271	219	0.0824305	WARNING	C	.	C	C	219	219	0	0	1	Pass	80	139	0	0	rCRSwithout3107N	271	194	0.0991224	WARNING	C	.	C	C	194	194	0
rCRSwithout3107N	272	190	0.0986125	WARNING	A	.	A	A	190	190	0	0	1	Pass	82	108	0	0	rCRSwithout3107N	272	217	0.0816777	WARNING	A	.	A	A	217	217	0	0	1	Pass	86	131	0	0	rCRSwithout3107N	272	183	0.0935021	WARNING	A	.	A	A	183	183	0
rCRSwithout3107N	273	224	0.116259	GOOD	C	.	C	C	224	224	0	0	1	Pass	86	138	0	0	rCRSwithout3107N	273	259	0.0974863	WARNING	C	.	C	C	259	259	0	0	1	Pass	90	169	0	0	rCRSwithout3107N	273	206	0.105254	GOOD	C	.	C	C	206	206	0
rCRSwithout3107N	274	236	0.122487	GOOD	A	.	A	A	236	236	0	0	1	Pass	78	158	0	0	rCRSwithout3107N	274	272	0.102379	GOOD	A	.	A	A	272	272	0	0	1	Pass	86	186	0	0	rCRSwithout3107N	274	224	0.114451	GOOD	A	.	A	A	224	224	0
rCRSwithout3107N	275	189	0.0980935	WARNING	G	.	G	G	189	189	0	0	1	Pass	77	112	0	0	rCRSwithout3107N	275	207	0.0779137	WARNING	G	.	G	G	207	207	0	0	1	Pass	84	123	0	0	rCRSwithout3107N	275	170	0.0868599	WARNING	G	.	G	G	170	169	1
rCRSwithout3107N	276	175	0.0908273	WARNING	A	.	A	A	175	175	0	0	1	Pass	62	113	0	0	rCRSwithout3107N	276	192	0.0722678	WARNING	A	.	A	A	192	192	0	0	1	Pass	67	125	0	0	rCRSwithout3107N	276	161	0.0822614	WARNING	A	.	A	A	161	161	0
rCRSwithout3107N	277	171	0.0887512	WARNING	C	.	C	C	171	171	0	0	1	Pass	62	109	0	0	rCRSwithout3107N	277	186	0.0700094	WARNING	C	.	C	C	186	186	0	0	1	Pass	66	120	0	0	rCRSwithout3107N	277	169	0.0863489	WARNING	C	.	C	C	169	169	0
rCRSwithout3107N	278	193	0.10017	GOOD	A	.	A	A	193	193	0	0	1	Pass	69	124	0	0	rCRSwithout3107N	278	217	0.0816777	WARNING	A	.	A	A	217	217	0	0	1	Pass	74	143	0	0	rCRSwithout3107N	278	189	0.0965677	WARNING	A	.	A	A	189	189	0
rCRSwithout3107N	279	160	0.0830421	WARNING	T	.	T	T	160	160	0	0	1	Pass	68	92	0	0	rCRSwithout3107N	279	177	0.0666219	WARNING	T	.	T	T	177	177	0	0	1	Pass	78	99	0	0	rCRSwithout3107N	279	157	0.0802176	WARNING	T	.	T	T	157	157	0
rCRSwithout3107N	280	175	0.0908273	WARNING	C	.	C	C	175	175	0	0	1	Pass	66	109	0	0	rCRSwithout3107N	280	194	0.0730206	WARNING	C	.	C	C	194	194	0	0	1	Pass	68	126	0	0	rCRSwithout3107N	280	157	0.0802176	WARNING	C	.	C	C	157	157	0
rCRSwithout3107N	281	211	0.109512	GOOD	A	.	A	A	211	211	0	0	1	Pass	67	144	0	0	rCRSwithout3107N	281	231	0.0869472	WARNING	A	.	A	A	231	231	0	0	1	Pass	75	156	0	0	rCRSwithout3107N	281	190	0.0970787	WARNING	A	.	A	A	190	190	0
rCRSwithout3107N	282	146	0.0757759	WARNING	T	.	T	T	146	146	0	0	1	Pass	69	77	0	0	rCRSwithout3107N	282	165	0.0621051	WARNING	T	.	T	T	165	165	0	0	1	Pass	73	92	0	0	rCRSwithout3107N	282	139	0.0710207	WARNING	T	.	T	T	139	139	0
rCRSwithout3107N	283	158	0.0820041	WARNING	A	.	A	A	158	158	0	0	1	Pass	74	84	0	0	rCRSwithout3107N	283	153	0.0575884	WARNING	A	.	A	A	153	153	0	0	1	Pass	81	72	0	0	rCRSwithout3107N	283	128	0.0654004	WARNING	A	.	A	A	128	128	0
rCRSwithout3107N	284	126	0.0653956	WARNING	A	.	A	A	126	126	0	0	1	Pass	72	54	0	0	rCRSwithout3107N	284	113	0.0425326	WARNING	A	.	A	A	113	113	0	0	1	Pass	79	34	0	0	rCRSwithout3107N	284	114	0.0582472	WARNING	A	.	A	A	114	114	0
rCRSwithout3107N	285	156	0.080966	WARNING	C	.	C	C	156	156	0	0	1	Pass	69	87	0	0	rCRSwithout3107N	285	157	0.059094	WARNING	C	.	C	C	157	157	0	0	1	Pass	70	87	0	0	rCRSwithout3107N	285	121	0.0618238	WARNING	C	.	C	C	121	121	0
rCRSwithout3107N	286	220	0.114183	GOOD	A	.	A	A	220	220	0	0	1	Pass	66	154	0	0	rCRSwithout3107N	286	226	0.0850652	WARNING	A	.	A	A	226	226	0	0	1	Pass	76	150	0	0	rCRSwithout3107N	286	193	0.0986115	WARNING	A	.	A	A	193	193	0
rCRSwithout3107N	287	229	0.118854	GOOD	A	.	A	A	229	229	0	0	1	Pass	63	166	0	0	rCRSwithout3107N	287	230	0.0865708	WARNING	A	.	A	A	230	230	0	0	1	Pass	76	154	0	0	rCRSwithout3107N	287	189	0.0965677	WARNING	A	.	A	A	189	189	0
rCRSwithout3107N	288	232	0.120411	GOOD	A	.	A	A	232	232	0	0	1	Pass	65	167	0	0	rCRSwithout3107N	288	216	0.0813013	WARNING	A	.	A	A	216	216	0	0	1	Pass	74	142	0	0	rCRSwithout3107N	288	183	0.0935021	WARNING	A	.	A	A	183	182	1
rCRSwithout3107N	289	214	0.111069	GOOD	A	.	A	A	214	214	0	0	1	Pass	64	150	0	0	rCRSwithout3107N	289	202	0.0760317	WARNING	A	.	A	A	202	202	0	0	1	Pass	74	128	0	0	rCRSwithout3107N	289	170	0.0868599	WARNING	A	.	A	A	170	170	0
rCRSwithout3107N	290	193	0.10017	GOOD	A	.	A	A	193	193	0	0	1	Pass	62	131	0	0	rCRSwithout3107N	290	176	0.0662455	WARNING	A	.	A	A	176	176	0	0	1	Pass	67	109	0	0	rCRSwithout3107N	290	158	0.0807286	WARNING	A	.	A	A	158	158	0
rCRSwithout3107N	291	165	0.0856372	WARNING	A	.	A	A	165	165	0	0	1	Pass	62	103	0	0	rCRSwithout3107N	291	147	0.05533	WARNING	A	.	A	A	147	147	0	0	1	Pass	60	87	0	0	rCRSwithout3107N	291	132	0.0674441	WARNING	A	.	A	A	132	132	0
rCRSwithout3107N	292	145	0.0752569	WARNING	T	.	T	T	145	145	0	0	1	Pass	56	89	0	0	rCRSwithout3107N	292	149	0.0560828	WARNING	T	.	T	T	149	149	0	0	1	Pass	59	90	0	0	rCRSwithout3107N	292	123	0.0628457	WARNING	T	.	T	T	123	123	0
rCRSwithout3107N	293	121	0.0628006	WARNING	T	.	T	T	121	121	0	0	1	Pass	51	70	0	0	rCRSwithout3107N	293	131	0.0493077	WARNING	T	.	T	T	131	131	0	0	1	Pass	57	74	0	0	rCRSwithout3107N	293	113	0.0577363	WARNING	T	.	T	T	113	113	0
rCRSwithout3107N	294	110	0.0570914	WARNING	T	.	T	T	110	110	0	0	1	Pass	61	49	0	0	rCRSwithout3107N	294	89	0.0334991	WARNING	T	.	T	T	89	89	0	0	1	Pass	57	32	0	0	rCRSwithout3107N	294	89	0.0454737	WARNING	T	.	T	T	89	89	0
rCRSwithout3107N	295	100	0.0519013	WARNING	C	.	C	C	100	100	0	0	1	Pass	49	51	0	0	rCRSwithout3107N	295	71	0.026724	WARNING	C	.	C	C	71	71	0	0	1	Pass	39	32	0	0	rCRSwithout3107N	295	81	0.0413862	WARNING	C	.	C	C	81	81	0
rCRSwithout3107N	296	68	0.0352929	WARNING	C	.	C	C	68	68	0	0	1	Pass	50	18	0	0	rCRSwithout3107N	296	60	0.0225837	WARNING	C	.	C	C	60	60	0	0	1	Pass	51	9	0	0	rCRSwithout3107N	296	59	0.0301455	WARNING	C	.	C	C	59	59	0
rCRSwithout3107N	297	59	0.0306218	WARNING	A	.	A	A	59	59	0	0	1	Pass	56	3	0	0	rCRSwithout3107N	297	59	0.0222073	WARNING	A	.	A	A	59	59	0	0	1	Pass	56	3	0	0	rCRSwithout3107N	297	50	0.025547	WARNING	A	.	A	A	50	50	0
rCRSwithout3107N	298	155	0.080447	WARNING	C	.	C	C	155	155	0	0	1	Pass	52	103	0	0	rCRSwithout3107N	298	154	0.0579648	WARNING	C	.	C	C	154	154	0	0	1	Pass	47	107	0	0	rCRSwithout3107N	298	122	0.0623347	WARNING	C	.	C	C	122	121	1
rCRSwithout3107N	299	99	0.0513823	WARNING	C	.	C	C	99	99	0	0	1	Pass	53	46	0	0	rCRSwithout3107N	299	76	0.028606	WARNING	C	.	C	C	76	76	0	0	1	Pass	39	37	0	0	rCRSwithout3107N	299	81	0.0413862	WARNING	C	.	C	C	81	81	0
rCRSwithout3107N	300	61	0.0316598	WARNING	A	.	A	A	61	61	0	0	1	Pass	48	13	0	0	rCRSwithout3107N	300	46	0.0173142	WARNING	A	.	A	A	46	46	0	0	1	Pass	36	10	0	0	rCRSwithout3107N	300	47	0.0240142	WARNING	A	.	A	A	47	47	0
rCRSwithout3107N	301	48	0.0249126	WARNING	A	.	A	A	48	48	0	0	1	Pass	45	3	0	0	rCRSwithout3107N	301	40	0.0150558	WARNING	A	.	A	A	40	40	0	0	1	Pass	37	3	0	0	rCRSwithout3107N	301	42	0.0214595	WARNING	A	.	A	A	42	42	0
rCRSwithout3107N	302	45	0.0233556	WARNING	A	ACC	*/+CC	A	45	28	10	0.2222	0.00049525	Pass	27	1	10	0	rCRSwithout3107N	302	31	0.0116682	WARNING	A	.	A	A	31	22	6	0.1935	0.011603	Pass	21	1	6	0	rCRSwithout3107N	302	43	0.0219704	WARNING	A	.	A	A	43	35	7
rCRSwithout3107N	303	28	0.0145324	WARNING	C	.	C	C	28	28	0	0	1	Pass	3	25	0	0	rCRSwithout3107N	303	1	0.000376395	EXCLUDE	C	.	C	N	0	0	0	0	0	0	0	0	0	0	rCRSwithout3107N	303	4	0.00204376	EXCLUDE	C	.	C	N	0	0	0
rCRSwithout3107N	304	26	0.0134943	WARNING	C	.	C	C	26	26	0	0	1	Pass	2	24	0	0	rCRSwithout3107N	304	1	0.000376395	EXCLUDE	C	.	C	N	0	0	0	0	0	0	0	0	0	0	rCRSwithout3107N	304	2	0.00102188	EXCLUDE	C	.	C	N	0	0	0
rCRSwithout3107N	305	22	0.0114183	WARNING	C	.	C	C	22	22	0	0	1	Pass	2	20	0	0	rCRSwithout3107N	305	1	0.000376395	EXCLUDE	C	.	C	N	0	0	0	0	0	0	0	0	0	0	rCRSwithout3107N	305	2	0.00102188	EXCLUDE	C	.	C	N	0	0	0
rCRSwithout3107N	306	25	0.0129753	WARNING	C	.	C	C	25	25	0	0	1	Pass	2	23	0	0	rCRSwithout3107N	306	1	0.000376395	EXCLUDE	C	.	C	N	0	0	0	0	0	0	0	0	0	0	rCRSwithout3107N	306	2	0.00102188	EXCLUDE	C	.	C	N	0	0	0
rCRSwithout3107N	307	22	0.0114183	WARNING	C	.	C	C	22	22	0	0	1	Pass	2	20	0	0	rCRSwithout3107N	307	1	0.000376395	EXCLUDE	C	.	C	N	0	0	0	0	0	0	0	0	0	0	rCRSwithout3107N	307	2	0.00102188	EXCLUDE	C	.	C	N	0	0	0
rCRSwithout3107N	308	12	0.00622816	EXCLUDE	C	.	C	N	12	12	0	0	1	Pass	2	10	0	0	rCRSwithout3107N	308	1	0.000376395	EXCLUDE	C	.	C	N	0	0	0	0	0	0	0	0	0	0	rCRSwithout3107N	308	2	0.00102188	EXCLUDE	C	.	C	N	0	0	0
rCRSwithout3107N	309	5	0.00259507	EXCLUDE	C	.	C	N	0	0	0	0	0	0	0	0	0	0	rCRSwithout3107N	309	1	0.000376395	EXCLUDE	C	.	C	N	0	0	0	0	0	0	0	0	0	0	rCRSwithout3107N	309	1	0.00051094	EXCLUDE	C	.	C	N	0	0	0
rCRSwithout3107N	310	5	0.00259507	EXCLUDE	T	.	T	N	0	0	0	0	0	0	0	0	0	0	rCRSwithout3107N	310	5	0.00188197	EXCLUDE	T	.	T	N	0	0	0	0	0	0	0	0	0	0	rCRSwithout3107N	310	9	0.00459846	EXCLUDE	T	.	T	N	9	5	3
rCRSwithout3107N	311	5	0.00259507	EXCLUDE	C	.	C	N	0	0	0	0	0	0	0	0	0	0	rCRSwithout3107N	311	2	0.00075279	EXCLUDE	C	.	C	N	0	0	0	0	0	0	0	0	0	0	rCRSwithout3107N	311	3	0.00153282	EXCLUDE	C	.	C	N	0	0	0
rCRSwithout3107N	312	1	0.000519013	EXCLUDE	C	.	C	N	0	0	0	0	0	0	0	0	0	0	rCRSwithout3107N	312	0	0	EXCLUDE	C	.	C	N	0	0	0	0	0	0	0	0	0	0	rCRSwithout3107N	312	1	0.00051094	EXCLUDE	C	.	C	N	0	0	0
rCRSwithout3107N	313	0	0	EXCLUDE	C	.	C	N	0	0	0	0	0	0	0	0	0	0	rCRSwithout3107N	313	0	0	EXCLUDE	C	.	C	N	0	0	0	0	0	0	0	0	0	0	rCRSwithout3107N	313	1	0.00051094	EXCLUDE	C	.	C	N	0	0	0
rCRSwithout3107N	314	0	0	EXCLUDE	C	.	C	N	0	0	0	0	0	0	0	0	0	0	rCRSwithout3107N	314	0	0	EXCLUDE	C	.	C	N	0	0	0	0	0	0	0	0	0	0	rCRSwithout3107N	314	2	0.00102188	EXCLUDE	C	.	C	N	0	0	0
rCRSwithout3107N	315	0	0	EXCLUDE	C	.	C	N	0	0	0	0	0	0	0	0	0	0	rCRSwithout3107N	315	3	0.00112918	EXCLUDE	C	.	C	N	0	0	0	0	0	0	0	0	0	0	rCRSwithout3107N	315	3	0.00153282	EXCLUDE	C	.	C	N	0	0	0
rCRSwithout3107N	316	187	0.0970554	WARNING	G	.	G	G	187	187	0	0	1	Pass	5	182	0	0	rCRSwithout3107N	316	195	0.073397	WARNING	G	.	G	G	195	195	0	0	1	Pass	11	184	0	0	rCRSwithout3107N	316	153	0.0781739	WARNING	G	.	G	G	153	153	0
rCRSwithout3107N	317	201	0.104322	GOOD	C	.	C	C	201	201	0	0	1	Pass	5	196	0	0	rCRSwithout3107N	317	221	0.0831832	WARNING	C	.	C	C	221	221	0	0	1	Pass	14	207	0	0	rCRSwithout3107N	317	191	0.0975896	WARNING	C	.	C	C	191	191	0
rCRSwithout3107N	318	197	0.102246	GOOD	T	.	T	T	197	197	0	0	1	Pass	6	191	0	0	rCRSwithout3107N	318	212	0.0797957	WARNING	T	.	T	T	212	212	0	0	1	Pass	12	200	0	0	rCRSwithout3107N	318	172	0.0878818	WARNING	T	.	T	T	172	172	0
rCRSwithout3107N	319	181	0.0939414	WARNING	T	.	T	T	181	181	0	0	1	Pass	6	175	0	0	rCRSwithout3107N	319	190	0.071515	WARNING	T	.	T	T	190	190	0	0	1	Pass	14	176	0	0	rCRSwithout3107N	319	165	0.0843052	WARNING	T	.	T	T	165	165	0
rCRSwithout3107N	320	229	0.118854	GOOD	C	.	C	C	229	229	0	0	1	Pass	21	208	0	0	rCRSwithout3107N	320	232	0.0873236	WARNING	C	.	C	C	232	232	0	0	1	Pass	32	200	0	0	rCRSwithout3107N	320	189	0.0965677	WARNING	C	.	C	C	189	189	0
rCRSwithout3107N	321	208	0.107955	GOOD	T	.	T	T	208	208	0	0	1	Pass	18	190	0	0	rCRSwithout3107N	321	239	0.0899584	WARNING	T	.	T	T	239	239	0	0	1	Pass	32	207	0	0	rCRSwithout3107N	321	184	0.094013	WARNING	T	.	T	T	184	184	0
rCRSwithout3107N	322	226	0.117297	GOOD	G	.	G	G	226	226	0	0	1	Pass	20	206	0	0	rCRSwithout3107N	322	219	0.0824305	WARNING	G	.	G	G	219	219	0	0	1	Pass	26	193	0	0	rCRSwithout3107N	322	187	0.0955459	WARNING	G	.	G	G	187	187	0
rCRSwithout3107N	323	220	0.114183	GOOD	G	.	G	G	220	220	0	0	1	Pass	19	201	0	0	rCRSwithout3107N	323	219	0.0824305	WARNING	G	.	G	G	219	219	0	0	1	Pass	33	186	0	0	rCRSwithout3107N	323	178	0.0909474	WARNING	G	.	G	G	178	177	1
rCRSwithout3107N	324	210	0.108993	GOOD	C	.	C	C	210	210	0	0	1	Pass	18	192	0	0	rCRSwithout3107N	324	205	0.0771609	WARNING	C	.	C	C	205	205	0	0	1	Pass	34	171	0	0	rCRSwithout3107N	324	180	0.0919693	WARNING	C	.	C	C	180	180	0
rCRSwithout3107N	325	226	0.117297	GOOD	C	.	C	C	226	226	0	0	1	Pass	23	203	0	0	rCRSwithout3107N	325	232	0.0873236	WARNING	C	.	C	C	232	232	0	0	1	Pass	39	193	0	0	rCRSwithout3107N	325	192	0.0981006	WARNING	C	.	C	C	192	192	0
rCRSwithout3107N	326	199	0.103284	GOOD	A	.	A	A	199	198	1	0.005	0.5	Pass	21	177	0	1	rCRSwithout3107N	326	218	0.0820541	WARNING	A	.	A	A	218	218	0	0	1	Pass	37	181	0	0	rCRSwithout3107N	326	170	0.0868599	WARNING	A	.	A	A	170	170	0
rCRSwithout3107N	327	232	0.120411	GOOD	C	.	C	C	232	232	0	0	1	Pass	24	208	0	0	rCRSwithout3107N	327	253	0.0952279	WARNING	C	.	C	C	253	253	0	0	1	Pass	39	214	0	0	rCRSwithout3107N	327	208	0.106276	GOOD	C	.	C	C	208	208	0
rCRSwithout3107N	328	235	0.121968	GOOD	A	.	A	A	235	235	0	0	1	Pass	26	209	0	0	rCRSwithout3107N	328	265	0.0997446	WARNING	A	.	A	A	265	265	0	0	1	Pass	37	228	0	0	rCRSwithout3107N	328	225	0.114962	GOOD	A	.	A	A	225	225	0
rCRSwithout3107N	329	217	0.112626	GOOD	G	.	G	G	217	216	1	0.0046	0.5	Pass	21	195	1	0	rCRSwithout3107N	329	236	0.0888292	WARNING	G	.	G	G	236	236	0	0	1	Pass	40	196	0	0	rCRSwithout3107N	329	187	0.0955459	WARNING	G	.	G	G	187	187	0
rCRSwithout3107N	330	201	0.104322	GOOD	C	.	C	C	201	201	0	0	1	Pass	24	177	0	0	rCRSwithout3107N	330	231	0.0869472	WARNING	C	.	C	C	231	231	0	0	1	Pass	45	186	0	0	rCRSwithout3107N	330	190	0.0970787	WARNING	C	.	C	C	190	190	0
rCRSwithout3107N	331	189	0.0980935	WARNING	A	.	A	A	189	189	0	0	1	Pass	21	168	0	0	rCRSwithout3107N	331	231	0.0869472	WARNING	A	.	A	A	231	231	0	0	1	Pass	42	189	0	0	rCRSwithout3107N	331	191	0.0975896	WARNING	A	.	A	A	191	191	0
rCRSwithout3107N	332	242	0.125601	GOOD	C	.	C	C	242	242	0	0	1	Pass	25	217	0	0	rCRSwithout3107N	332	274	0.103132	GOOD	C	.	C	C	274	274	0	0	1	Pass	52	222	0	0	rCRSwithout3107N	332	219	0.111896	GOOD	C	.	C	C	219	219	0
rCRSwithout3107N	333	234	0.121449	GOOD	T	.	T	T	234	234	0	0	1	Pass	35	199	0	0	rCRSwithout3107N	333	272	0.102379	GOOD	T	.	T	T	272	272	0	0	1	Pass	55	217	0	0	rCRSwithout3107N	333	212	0.108319	GOOD	T	.	T	T	212	212	0
rCRSwithout3107N	334	243	0.12612	GOOD	T	.	T	T	243	243	0	0	1	Pass	36	207	0	0	rCRSwithout3107N	334	286	0.107649	GOOD	T	.	T	T	286	286	0	0	1	Pass	61	225	0	0	rCRSwithout3107N	334	223	0.11394	GOOD	T	.	T	T	223	223	0
rCRSwithout3107N	335	241	0.125082	GOOD	A	.	A	A	241	241	0	0	1	Pass	48	193	0	0	rCRSwithout3107N	335	288	0.108402	GOOD	A	.	A	A	288	288	0	0	1	Pass	81	207	0	0	rCRSwithout3107N	335	236	0.120582	GOOD	A	.	A	A	236	236	0
rCRSwithout3107N	336	218	0.113145	GOOD	A	.	A	A	218	218	0	0	1	Pass	49	169	0	0	rCRSwithout3107N	336	247	0.0929695	WARNING	A	.	A	A	247	247	0	0	1	Pass	78	169	0	0	rCRSwithout3107N	336	191	0.0975896	WARNING	A	.	A	A	191	191	0
rCRSwithout3107N	337	213	0.11055	GOOD	A	.	A	A	213	213	0	0	1	Pass	52	161	0	0	rCRSwithout3107N	337	242	0.0910875	WARNING	A	.	A	A	242	242	0	0	1	Pass	78	164	0	0	rCRSwithout3107N	337	197	0.100655	GOOD	A	.	A	A	197	197	0
rCRSwithout3107N	338	164	0.0851181	WARNING	C	.	C	C	164	164	0	0	1	Pass	52	112	0	0	rCRSwithout3107N	338	198	0.0745262	WARNING	C	.	C	C	198	198	0	0	1	Pass	87	111	0	0	rCRSwithout3107N	338	147	0.0751082	WARNING	C	.	C	C	147	147	0
rCRSwithout3107N	339	160	0.0830421	WARNING	A	.	A	A	160	160	0	0	1	Pass	53	107	0	0	rCRSwithout3107N	339	193	0.0726442	WARNING	A	.	A	A	193	193	0	0	1	Pass	87	106	0	0	rCRSwithout3107N	339	150	0.0766411	WARNING	A	.	A	A	150	150	0
rCRSwithout3107N	340	211	0.109512	GOOD	C	.	C	C	211	211	0	0	1	Pass	54	157	0	0	rCRSwithout3107N	340	252	0.0948515	WARNING	C	.	C	C	252	252	0	0	1	Pass	88	164	0	0	rCRSwithout3107N	340	177	0.0904365	WARNING	C	.	C	C	177	177	0
rCRSwithout3107N	341	188	0.0975745	WARNING	A	.	A	A	188	188	0	0	1	Pass	53	135	0	0	rCRSwithout3107N	341	241	0.0907111	WARNING	A	.	A	A	241	241	0	0	1	Pass	89	152	0	0	rCRSwithout3107N	341	163	0.0832833	WARNING	A	.	A	A	163	163	0
rCRSwithout3107N	342	158	0.0820041	WARNING	T	.	T	T	158	158	0	0	1	Pass	51	107	0	0	rCRSwithout3107N	342	224	0.0843124	WARNING	T	.	T	T	224	224	0	0	1	Pass	89	135	0	0	rCRSwithout3107N	342	151	0.077152	WARNING	T	.	T	T	151	151	0
rCRSwithout3107N	343	202	0.104841	GOOD	C	.	C	C	202	202	0	0	1	Pass	57	145	0	0	rCRSwithout3107N	343	261	0.098239	WARNING	C	.	C	C	261	261	0	0	1	Pass	91	170	0	0	rCRSwithout3107N	343	185	0.094524	WARNING	C	.	C	C	185	185	0
rCRSwithout3107N	344	176	0.0913463	WARNING	T	.	T	T	176	176	0	0	1	Pass	55	121	0	0	rCRSwithout3107N	344	242	0.0910875	WARNING	T	.	T	T	242	242	0	0	1	Pass	89	153	0	0	rCRSwithout3107N	344	160	0.0817505	WARNING	T	.	T	T	160	160	0
rCRSwithout3107N	345	211	0.109512	GOOD	C	.	C	C	211	211	0	0	1	Pass	58	153	0	0	rCRSwithout3107N	345	268	0.100874	GOOD	C	.	C	C	268	268	0	0	1	Pass	90	178	0	0	rCRSwithout3107N	345	182	0.0929912	WARNING	C	.	C	C	182	182	0
rCRSwithout3107N	346	203	0.10536	GOOD	T	.	T	T	203	201	2	0.0099	0.24938	Pass	54	147	1	1	rCRSwithout3107N	346	261	0.098239	WARNING	T	.	T	T	261	261	0	0	1	Pass	91	170	0	0	rCRSwithout3107N	346	180	0.0919693	WARNING	T	.	T	T	180	180	0
rCRSwithout3107N	347	188	0.0975745	WARNING	G	.	G	G	188	188	0	0	1	Pass	42	146	0	0	rCRSwithout3107N	347	225	0.0846888	WARNING	G	.	G	G	225	222	3	0.0133	0.12416	Pass	69	153	2	1	rCRSwithout3107N	347	173	0.0883927	WARNING	G	.	G	G	173	173	0
rCRSwithout3107N	348	198	0.102765	GOOD	C	.	C	C	198	198	0	0	1	Pass	54	144	0	0	rCRSwithout3107N	348	234	0.0880764	WARNING	C	.	C	C	234	233	1	0.0043	0.5	Pass	83	150	0	1	rCRSwithout3107N	348	175	0.0894146	WARNING	C	.	C	C	175	175	0
rCRSwithout3107N	349	211	0.109512	GOOD	C	.	C	C	211	211	0	0	1	Pass	55	156	0	0	rCRSwithout3107N	349	250	0.0940987	WARNING	C	.	C	C	250	250	0	0	1	Pass	90	160	0	0	rCRSwithout3107N	349	196	0.100144	GOOD	C	.	C	C	196	196	0
rCRSwithout3107N	350	203	0.10536	GOOD	A	.	A	A	203	203	0	0	1	Pass	58	145	0	0	rCRSwithout3107N	350	252	0.0948515	WARNING	A	.	A	A	252	251	1	0.004	0.5	Pass	91	160	0	1	rCRSwithout3107N	350	191	0.0975896	WARNING	A	.	A	A	191	191	0
rCRSwithout3107N	351	163	0.0845991	WARNING	A	.	A	A	163	163	0	0	1	Pass	56	107	0	0	rCRSwithout3107N	351	213	0.0801721	WARNING	A	.	A	A	213	213	0	0	1	Pass	96	117	0	0	rCRSwithout3107N	351	153	0.0781739	WARNING	A	.	A	A	153	153	0
rCRSwithout3107N	352	129	0.0669527	WARNING	A	.	A	A	129	129	0	0	1	Pass	56	73	0	0	rCRSwithout3107N	352	173	0.0651163	WARNING	A	.	A	A	173	173	0	0	1	Pass	93	80	0	0	rCRSwithout3107N	352	114	0.0582472	WARNING	A	.	A	A	114	114	0
rCRSwithout3107N	353	212	0.110031	GOOD	C	.	C	C	212	212	0	0	1	Pass	55	157	0	0	rCRSwithout3107N	353	274	0.103132	GOOD	C	.	C	C	274	274	0	0	1	Pass	94	180	0	0	rCRSwithout3107N	353	196	0.100144	GOOD	C	.	C	C	196	196	0
rCRSwithout3107N	354	218	0.113145	GOOD	C	.	C	C	218	218	0	0	1	Pass	59	159	0	0	rCRSwithout3107N	354	278	0.104638	GOOD	C	.	C	C	278	278	0	0	1	Pass	92	186	0	0	rCRSwithout3107N	354	194	0.0991224	WARNING	C	.	C	C	194	194	0
rCRSwithout3107N	355	224	0.116259	GOOD	C	.	C	C	224	224	0	0	1	Pass	63	161	0	0	rCRSwithout3107N	355	282	0.106143	GOOD	C	.	C	C	282	282	0	0	1	Pass	95	187	0	0	rCRSwithout3107N	355	196	0.100144	GOOD	C	.	C	C	196	196	0
rCRSwithout3107N	356	229	0.118854	GOOD	C	.	C	C	229	229	0	0	1	Pass	60	169	0	0	rCRSwithout3107N	356	298	0.112166	GOOD	C	.	C	C	298	298	0	0	1	Pass	99	199	0	0	rCRSwithout3107N	356	213	0.10883	GOOD	C	.	C	C	213	209	3
rCRSwithout3107N	357	239	0.124044	GOOD	A	.	A	A	239	239	0	0	1	Pass	62	177	0	0	rCRSwithout3107N	357	301	0.113295	GOOD	A	.	A	A	301	301	0	0	1	Pass	96	205	0	0	rCRSwithout3107N	357	214	0.109341	GOOD	A	.	A	A	214	214	0
rCRSwithout3107N	358	239	0.124044	GOOD	A	.	A	A	239	239	0	0	1	Pass	61	178	0	0	rCRSwithout3107N	358	293	0.110284	GOOD	A	.	A	A	293	293	0	0	1	Pass	97	196	0	0	rCRSwithout3107N	358	214	0.109341	GOOD	A	.	A	A	214	214	0
rCRSwithout3107N	359	233	0.12093	GOOD	A	.	A	A	233	233	0	0	1	Pass	61	172	0	0	rCRSwithout3107N	359	284	0.106896	GOOD	A	.	A	A	284	284	0	0	1	Pass	100	184	0	0	rCRSwithout3107N	359	204	0.104232	GOOD	A	.	A	A	204	204	0
rCRSwithout3107N	360	206	0.106917	GOOD	A	.	A	A	206	206	0	0	1	Pass	61	145	0	0	rCRSwithout3107N	360	250	0.0940987	WARNING	A	.	A	A	250	250	0	0	1	Pass	98	152	0	0	rCRSwithout3107N	360	174	0.0889036	WARNING	A	.	A	A	174	174	0
rCRSwithout3107N	361	180	0.0934224	WARNING	A	.	A	A	180	180	0	0	1	Pass	57	123	0	0	rCRSwithout3107N	361	201	0.0756554	WARNING	A	.	A	A	201	201	0	0	1	Pass	96	105	0	0	rCRSwithout3107N	361	146	0.0745973	WARNING	A	.	A	A	146	146	0
rCRSwithout3107N	362	246	0.127677	GOOD	C	.	C	C	246	246	0	0	1	Pass	58	188	0	0	rCRSwithout3107N	362	291	0.109531	GOOD	C	.	C	C	291	291	0	0	1	Pass	92	199	0	0	rCRSwithout3107N	362	210	0.107297	GOOD	C	.	C	C	210	210	0
rCRSwithout3107N	363	242	0.125601	GOOD	A	.	A	A	242	242	0	0	1	Pass	59	183	0	0	rCRSwithout3107N	363	291	0.109531	GOOD	A	.	A	A	291	291	0	0	1	Pass	93	198	0	0	rCRSwithout3107N	363	211	0.107808	GOOD	A	.	A	A	211	211	0
rCRSwithout3107N	364	237	0.123006	GOOD	A	.	A	A	237	237	0	0	1	Pass	60	177	0	0	rCRSwithout3107N	364	290	0.109154	GOOD	A	.	A	A	290	290	0	0	1	Pass	100	190	0	0	rCRSwithout3107N	364	210	0.107297	GOOD	A	.	A	A	210	210	0
rCRSwithout3107N	365	224	0.116259	GOOD	A	.	A	A	224	224	0	0	1	Pass	60	164	0	0	rCRSwithout3107N	365	266	0.100121	GOOD	A	.	A	A	266	266	0	0	1	Pass	94	172	0	0	rCRSwithout3107N	365	199	0.101677	GOOD	A	.	A	A	199	199	0
rCRSwithout3107N	366	197	0.102246	GOOD	G	.	G	G	197	197	0	0	1	Pass	54	143	0	0	rCRSwithout3107N	366	230	0.0865708	WARNING	G	.	G	G	230	230	0	0	1	Pass	84	146	0	0	rCRSwithout3107N	366	170	0.0868599	WARNING	G	.	G	G	170	170	0
rCRSwithout3107N	367	167	0.0866752	WARNING	A	.	A	A	167	167	0	0	1	Pass	60	107	0	0	rCRSwithout3107N	367	203	0.0764081	WARNING	A	.	A	A	203	203	0	0	1	Pass	87	116	0	0	rCRSwithout3107N	367	147	0.0751082	WARNING	A	.	A	A	147	147	0
rCRSwithout3107N	368	139	0.0721428	WARNING	A	.	A	A	139	139	0	0	1	Pass	61	78	0	0	rCRSwithout3107N	368	176	0.0662455	WARNING	A	.	A	A	176	176	0	0	1	Pass	94	82	0	0	rCRSwithout3107N	368	119	0.0608019	WARNING	A	.	A	A	119	119	0
rCRSwithout3107N	369	230	0.119373	GOOD	C	.	C	C	230	230	0	0	1	Pass	58	172	0	0	rCRSwithout3107N	369	277	0.104261	GOOD	C	.	C	C	277	277	0	0	1	Pass	90	187	0	0	rCRSwithout3107N	369	201	0.102699	GOOD	C	.	C	C	201	201	0
rCRSwithout3107N	370	226	0.117297	GOOD	C	.	C	C	226	226	0	0	1	Pass	64	162	0	0	rCRSwithout3107N	370	280	0.105391	GOOD	C	.	C	C	280	280	0	0	1	Pass	93	187	0	0	rCRSwithout3107N	370	207	0.105765	GOOD	C	.	C	C	207	207	0
rCRSwithout3107N	371	215	0.111588	GOOD	C	.	C	C	215	215	0	0	1	Pass	62	153	0	0	rCRSwithout3107N	371	267	0.100497	GOOD	C	.	C	C	267	267	0	0	1	Pass	102	165	0	0	rCRSwithout3107N	371	194	0.0991224	WARNING	C	.	C	C	194	194	0
rCRSwithout3107N	372	187	0.0970554	WARNING	T	.	T	T	187	187	0	0	1	Pass	64	123	0	0	rCRSwithout3107N	372	249	0.0937223	WARNING	T	.	T	T	249	247	2	0.008	0.2495	Pass	105	142	1	1	rCRSwithout3107N	372	182	0.0929912	WARNING	T	.	T	T	182	182	0
rCRSwithout3107N	373	174	0.0903083	WARNING	A	.	A	A	174	174	0	0	1	Pass	67	107	0	0	rCRSwithout3107N	373	222	0.0835596	WARNING	A	.	A	A	222	222	0	0	1	Pass	105	117	0	0	rCRSwithout3107N	373	167	0.0853271	WARNING	A	.	A	A	167	167	0
rCRSwithout3107N	374	151	0.078371	WARNING	A	.	A	A	151	151	0	0	1	Pass	69	82	0	0	rCRSwithout3107N	374	202	0.0760317	WARNING	A	.	A	A	202	202	0	0	1	Pass	110	92	0	0	rCRSwithout3107N	374	149	0.0761301	WARNING	A	.	A	A	149	149	0
rCRSwithout3107N	375	126	0.0653956	WARNING	C	.	C	C	126	126	0	0	1	Pass	70	56	0	0	rCRSwithout3107N	375	171	0.0643635	WARNING	C	.	C	C	171	171	0	0	1	Pass	107	64	0	0	rCRSwithout3107N	375	123	0.0628457	WARNING	C	.	C	C	123	123	0
rCRSwithout3107N	376	90	0.0467112	WARNING	A	.	A	A	90	90	0	0	1	Pass	65	25	0	0	rCRSwithout3107N	376	137	0.0515661	WARNING	A	.	A	A	137	137	0	0	1	Pass	110	27	0	0	rCRSwithout3107N	376	90	0.0459846	WARNING	A	.	A	A	90	90	0
rCRSwithout3107N	377	200	0.103803	GOOD	C	.	C	C	200	200	0	0	1	Pass	65	135	0	0	rCRSwithout3107N	377	279	0.105014	GOOD	C	.	C	C	279	279	0	0	1	Pass	110	169	0	0	rCRSwithout3107N	377	203	0.103721	GOOD	C	.	C	C	203	203	0
rCRSwithout3107N	378	204	0.105879	GOOD	C	.	C	C	204	204	0	0	1	Pass	69	135	0	0	rCRSwithout3107N	378	266	0.100121	GOOD	C	.	C	C	266	266	0	0	1	Pass	110	156	0	0	rCRSwithout3107N	378	202	0.10321	GOOD	C	.	C	C	202	202	0
rCRSwithout3107N	379	194	0.100689	GOOD	A	.	A	A	194	194	0	0	1	Pass	58	136	0	0	rCRSwithout3107N	379	249	0.0937223	WARNING	A	.	A	A	249	249	0	0	1	Pass	105	144	0	0	rCRSwithout3107N	379	195	0.0996334	WARNING	A	.	A	A	195	195	0
rCRSwithout3107N	380	180	0.0934224	WARNING	G	.	G	G	180	180	0	0	1	Pass	59	121	0	0	rCRSwithout3107N	380	231	0.0869472	WARNING	G	.	G	G	231	231	0	0	1	Pass	95	136	0	0	rCRSwithout3107N	380	167	0.0853271	WARNING	G	.	G	G	167	167	0
rCRSwithout3107N	381	184	0.0954984	WARNING	C	.	C	C	184	184	0	0	1	Pass	65	119	0	0	rCRSwithout3107N	381	246	0.0925931	WARNING	C	.	C	C	246	246	0	0	1	Pass	106	140	0	0	rCRSwithout3107N	381	200	0.102188	GOOD	C	.	C	C	200	200	0
rCRSwithout3107N	382	187	0.0970554	WARNING	C	.	C	C	187	187	0	0	1	Pass	68	119	0	0	rCRSwithout3107N	382	255	0.0959807	WARNING	C	.	C	C	255	255	0	0	1	Pass	114	141	0	0	rCRSwithout3107N	382	186	0.0950349	WARNING	C	.	C	C	186	186	0
rCRSwithout3107N	383	183	0.0949794	WARNING	T	.	T	T	183	183	0	0	1	Pass	73	110	0	0	rCRSwithout3107N	383	230	0.0865708	WARNING	T	.	T	T	230	230	0	0	1	Pass	115	115	0	0	rCRSwithout3107N	383	176	0.0899255	WARNING	T	.	T	T	176	176	0
rCRSwithout3107N	384	153	0.079409	WARNING	A	.	A	A	153	153	0	0	1	Pass	75	78	0	0	rCRSwithout3107N	384	218	0.0820541	WARNING	A	.	A	A	218	218	0	0	1	Pass	118	100	0	0	rCRSwithout3107N	384	160	0.0817505	WARNING	A	.	A	A	160	160	0
rCRSwithout3107N	385	121	0.0628006	WARNING	A	.	A	A	121	121	0	0	1	Pass	76	45	0	0	rCRSwithout3107N	385	185	0.069633	WARNING	A	.	A	A	185	185	0	0	1	Pass	120	65	0	0	rCRSwithout3107N	385	126	0.0643785	WARNING	A	.	A	A	126	126	0
rCRSwithout3107N	386	197	0.102246	GOOD	C	.	C	C	197	197	0	0	1	Pass	68	129	0	0	rCRSwithout3107N	386	264	0.0993682	WARNING	C	.	C	C	264	264	0	0	1	Pass	118	146	0	0	rCRSwithout3107N	386	191	0.0975896	WARNING	C	.	C	C	191	191	0
rCRSwithout3107N	387	217	0.112626	GOOD	C	.	C	C	217	217	0	0	1	Pass	70	147	0	0	rCRSwithout3107N	387	293	0.110284	GOOD	C	.	C	C	293	293	0	0	1	Pass	118	175	0	0	rCRSwithout3107N	387	223	0.11394	GOOD	C	.	C	C	223	223	0
rCRSwithout3107N	388	178	0.0923843	WARNING	A	.	A	A	178	178	0	0	1	Pass	63	115	0	0	rCRSwithout3107N	388	242	0.0910875	WARNING	A	.	A	A	242	242	0	0	1	Pass	112	130	0	0	rCRSwithout3107N	388	173	0.0883927	WARNING	A	.	A	A	173	173	0
rCRSwithout3107N	389	171	0.0887512	WARNING	G	.	G	G	171	171	0	0	1	Pass	66	105	0	0	rCRSwithout3107N	389	222	0.0835596	WARNING	G	.	G	G	222	222	0	0	1	Pass	109	113	0	0	rCRSwithout3107N	389	160	0.0817505	WARNING	G	.	G	G	160	160	0
rCRSwithout3107N	390	165	0.0856372	WARNING	A	.	A	A	165	164	1	0.0061	0.5	Pass	55	109	0	1	rCRSwithout3107N	390	206	0.0775373	WARNING	A	.	A	A	206	206	0	0	1	Pass	89	117	0	0	rCRSwithout3107N	390	151	0.077152	WARNING	A	.	A	A	151	151	0
rCRSwithout3107N	391	156	0.080966	WARNING	T	.	T	T	156	156	0	0	1	Pass	62	94	0	0	rCRSwithout3107N	391	212	0.0797957	WARNING	T	.	T	T	212	212	0	0	1	Pass	105	107	0	0	rCRSwithout3107N	391	148	0.0756192	WARNING	T	.	T	T	148	148	0
rCRSwithout3107N	392	152	0.07889	WARNING	T	.	T	T	152	152	0	0	1	Pass	68	84	0	0	rCRSwithout3107N	392	207	0.0779137	WARNING	T	.	T	T	207	207	0	0	1	Pass	108	99	0	0	rCRSwithout3107N	392	149	0.0761301	WARNING	T	.	T	T	149	149	0
rCRSwithout3107N	393	175	0.0908273	WARNING	T	.	T	T	175	175	0	0	1	Pass	67	108	0	0	rCRSwithout3107N	393	239	0.0899584	WARNING	T	.	T	T	239	239	0	0	1	Pass	117	122	0	0	rCRSwithout3107N	393	167	0.0853271	WARNING	T	.	T	T	167	167	0
rCRSwithout3107N	394	201	0.104322	GOOD	C	.	C	C	201	201	0	0	1	Pass	67	134	0	0	rCRSwithout3107N	394	267	0.100497	GOOD	C	.	C	C	267	267	0	0	1	Pass	112	155	0	0	rCRSwithout3107N	394	204	0.104232	GOOD	C	.	C	C	204	204	0
rCRSwithout3107N	395	202	0.104841	GOOD	A	.	A	A	202	202	0	0	1	Pass	68	134	0	0	rCRSwithout3107N	395	266	0.100121	GOOD	A	.	A	A	266	266	0	0	1	Pass	121	145	0	0	rCRSwithout3107N	395	189	0.0965677	WARNING	A	.	A	A	189	189	0
rCRSwithout3107N	396	192	0.0996505	WARNING	A	.	A	A	192	192	0	0	1	Pass	63	129	0	0	rCRSwithout3107N	396	255	0.0959807	WARNING	A	.	A	A	255	255	0	0	1	Pass	108	147	0	0	rCRSwithout3107N	396	184	0.094013	WARNING	A	.	A	A	184	184	0
rCRSwithout3107N	397	210	0.108993	GOOD	A	.	A	A	210	210	0	0	1	Pass	60	150	0	0	rCRSwithout3107N	397	281	0.105767	GOOD	A	.	A	A	281	281	0	0	1	Pass	112	169	0	0	rCRSwithout3107N	397	208	0.106276	GOOD	A	.	A	A	208	208	0
rCRSwithout3107N	398	194	0.100689	GOOD	T	.	T	T	194	194	0	0	1	Pass	64	130	0	0	rCRSwithout3107N	398	254	0.0956043	WARNING	T	.	T	T	254	254	0	0	1	Pass	114	140	0	0	rCRSwithout3107N	398	174	0.0889036	WARNING	T	.	T	T	174	174	0
rCRSwithout3107N	399	191	0.0991315	WARNING	T	.	T	T	191	191	0	0	1	Pass	66	125	0	0	rCRSwithout3107N	399	252	0.0948515	WARNING	T	.	T	T	252	252	0	0	1	Pass	115	137	0	0	rCRSwithout3107N	399	184	0.094013	WARNING	T	.	T	T	184	184	0
rCRSwithout3107N	400	195	0.101208	GOOD	T	.	T	T	195	195	0	0	1	Pass	67	128	0	0	rCRSwithout3107N	400	262	0.0986154	WARNING	T	.	T	T	262	262	0	0	1	Pass	121	141	0	0	rCRSwithout3107N	400	188	0.0960568	WARNING	T	.	T	T	188	188	0
rCRSwithout3107N	401	190	0.0986125	WARNING	T	.	T	T	190	190	0	0	1	Pass	69	121	0	0	rCRSwithout3107N	401	269	0.10125	GOOD	T	.	T	T	269	269	0	0	1	Pass	122	147	0	0	rCRSwithout3107N	401	174	0.0889036	WARNING	T	.	T	T	174	174	0
rCRSwithout3107N	402	186	0.0965364	WARNING	A	.	A	A	186	186	0	0	1	Pass	71	115	0	0	rCRSwithout3107N	402	245	0.0922167	WARNING	A	.	A	A	245	245	0	0	1	Pass	126	119	0	0	rCRSwithout3107N	402	177	0.0904365	WARNING	A	.	A	A	177	177	0
rCRSwithout3107N	403	160	0.0830421	WARNING	T	.	T	T	160	160	0	0	1	Pass	61	99	0	0	rCRSwithout3107N	403	217	0.0816777	WARNING	T	.	T	T	217	217	0	0	1	Pass	115	102	0	0	rCRSwithout3107N	403	157	0.0802176	WARNING	T	.	T	T	157	157	0
rCRSwithout3107N	404	190	0.0986125	WARNING	C	.	C	C	190	190	0	0	1	Pass	64	126	0	0	rCRSwithout3107N	404	254	0.0956043	WARNING	C	.	C	C	254	254	0	0	1	Pass	114	140	0	0	rCRSwithout3107N	404	180	0.0919693	WARNING	C	.	C	C	180	179	1
rCRSwithout3107N	405	180	0.0934224	WARNING	T	.	T	T	180	180	0	0	1	Pass	60	120	0	0	rCRSwithout3107N	405	257	0.0967335	WARNING	T	.	T	T	257	257	0	0	1	Pass	115	142	0	0	rCRSwithout3107N	405	180	0.0919693	WARNING	T	.	T	T	180	180	0
rCRSwithout3107N	406	197	0.102246	GOOD	T	.	T	T	197	197	0	0	1	Pass	72	125	0	0	rCRSwithout3107N	406	267	0.100497	GOOD	T	.	T	T	267	267	0	0	1	Pass	125	142	0	0	rCRSwithout3107N	406	202	0.10321	GOOD	T	.	T	T	202	202	0
rCRSwithout3107N	407	201	0.104322	GOOD	T	.	T	T	201	201	0	0	1	Pass	64	137	0	0	rCRSwithout3107N	407	275	0.103509	GOOD	T	.	T	T	275	275	0	0	1	Pass	118	157	0	0	rCRSwithout3107N	407	188	0.0960568	WARNING	T	.	T	T	188	188	0
rCRSwithout3107N	408	201	0.104322	GOOD	T	.	T	T	201	201	0	0	1	Pass	63	138	0	0	rCRSwithout3107N	408	268	0.100874	GOOD	T	.	T	T	268	268	0	0	1	Pass	113	155	0	0	rCRSwithout3107N	408	193	0.0986115	WARNING	T	.	T	T	193	193	0
rCRSwithout3107N	409	185	0.0960174	WARNING	G	.	G	G	185	185	0	0	1	Pass	51	134	0	0	rCRSwithout3107N	409	242	0.0910875	WARNING	G	.	G	G	242	242	0	0	1	Pass	97	145	0	0	rCRSwithout3107N	409	166	0.0848161	WARNING	G	.	G	G	166	166	0
rCRSwithout3107N	410	169	0.0877132	WARNING	G	.	G	G	169	169	0	0	1	Pass	51	118	0	0	rCRSwithout3107N	410	223	0.083936	WARNING	G	.	G	G	223	223	0	0	1	Pass	89	134	0	0	rCRSwithout3107N	410	154	0.0786848	WARNING	G	.	G	G	154	153	1
rCRSwithout3107N	411	177	0.0918653	WARNING	C	.	C	C	177	176	1	0.0056	0.5	Pass	50	126	0	1	rCRSwithout3107N	411	225	0.0846888	WARNING	C	.	C	C	225	225	0	0	1	Pass	94	131	0	0	rCRSwithout3107N	411	154	0.0786848	WARNING	C	.	C	C	154	154	0
rCRSwithout3107N	412	181	0.0939414	WARNING	G	.	G	G	181	181	0	0	1	Pass	56	125	0	0	rCRSwithout3107N	412	238	0.089582	WARNING	G	.	G	G	238	238	0	0	1	Pass	101	137	0	0	rCRSwithout3107N	412	160	0.0817505	WARNING	G	.	G	G	160	160	0
rCRSwithout3107N	413	182	0.0944604	WARNING	G	.	G	G	182	182	0	0	1	Pass	56	126	0	0	rCRSwithout3107N	413	239	0.0899584	WARNING	G	.	G	G	239	239	0	0	1	Pass	104	135	0	0	rCRSwithout3107N	413	168	0.085838	WARNING	G	.	G	G	168	168	0
rCRSwithout3107N	414	132	0.0685097	WARNING	T	.	T	T	132	132	0	0	1	Pass	13	119	0	0	rCRSwithout3107N	414	166	0.0624815	WARNING	T	.	T	T	166	166	0	0	1	Pass	27	139	0	0	rCRSwithout3107N	414	122	0.0623347	WARNING	T	.	T	T	122	122	0
rCRSwithout3107N	415	173	0.0897893	WARNING	A	.	A	A	173	173	0	0	1	Pass	28	145	0	0	rCRSwithout3107N	415	225	0.0846888	WARNING	A	.	A	A	225	225	0	0	1	Pass	55	170	0	0	rCRSwithout3107N	415	160	0.0817505	WARNING	A	.	A	A	160	160	0
rCRSwithout3107N	416	155	0.080447	WARNING	T	.	T	T	155	155	0	0	1	Pass	52	103	0	0	rCRSwithout3107N	416	204	0.0767845	WARNING	T	.	T	T	204	204	0	0	1	Pass	81	123	0	0	rCRSwithout3107N	416	137	0.0699988	WARNING	T	.	T	T	137	137	0
rCRSwithout3107N	417	148	0.0768139	WARNING	G	.	G	G	148	148	0	0	1	Pass	54	94	0	0	rCRSwithout3107N	417	199	0.0749026	WARNING	G	.	G	G	199	199	0	0	1	Pass	88	111	0	0	rCRSwithout3107N	417	131	0.0669332	WARNING	G	.	G	G	131	131	0
rCRSwithout3107N	418	104	0.0539774	WARNING	C	.	C	C	104	104	0	0	1	Pass	48	56	0	0	rCRSwithout3107N	418	149	0.0560828	WARNING	C	.	C	C	149	149	0	0	1	Pass	88	61	0	0	rCRSwithout3107N	418	105	0.0536487	WARNING	C	.	C	C	105	105	0
rCRSwithout3107N	419	102	0.0529393	WARNING	A	.	A	A	102	102	0	0	1	Pass	65	37	0	0	rCRSwithout3107N	419	149	0.0560828	WARNING	A	.	A	A	149	149	0	0	1	Pass	110	39	0	0	rCRSwithout3107N	419	92	0.0470065	WARNING	A	.	A	A	92	92	0
rCRSwithout3107N	420	187	0.0970554	WARNING	C	.	C	C	187	187	0	0	1	Pass	57	130	0	0	rCRSwithout3107N	420	249	0.0937223	WARNING	C	.	C	C	249	248	1	0.004	0.5	Pass	100	148	0	1	rCRSwithout3107N	420	172	0.0878818	WARNING	C	.	C	C	172	172	0
rCRSwithout3107N	421	182	0.0944604	WARNING	T	.	T	T	182	182	0	0	1	Pass	59	123	0	0	rCRSwithout3107N	421	236	0.0888292	WARNING	T	.	T	T	236	236	0	0	1	Pass	110	126	0	0	rCRSwithout3107N	421	165	0.0843052	WARNING	T	.	T	T	165	165	0
rCRSwithout3107N	422	185	0.0960174	WARNING	T	.	T	T	185	185	0	0	1	Pass	61	124	0	0	rCRSwithout3107N	422	251	0.0944751	WARNING	T	.	T	T	251	251	0	0	1	Pass	111	140	0	0	rCRSwithout3107N	422	185	0.094524	WARNING	T	.	T	T	185	185	0
rCRSwithout3107N	423	220	0.114183	GOOD	T	.	T	T	220	220	0	0	1	Pass	70	150	0	0	rCRSwithout3107N	423	313	0.117812	GOOD	T	.	T	T	313	313	0	0	1	Pass	143	170	0	0	rCRSwithout3107N	423	211	0.107808	GOOD	T	.	T	T	211	211	0
rCRSwithout3107N	424	192	0.0996505	WARNING	T	.	T	T	192	192	0	0	1	Pass	71	121	0	0	rCRSwithout3107N	424	270	0.101627	GOOD	T	.	T	T	270	270	0	0	1	Pass	140	130	0	0	rCRSwithout3107N	424	187	0.0955459	WARNING	T	.	T	T	187	187	0
rCRSwithout3107N	425	187	0.0970554	WARNING	A	.	A	A	187	187	0	0	1	Pass	70	117	0	0	rCRSwithout3107N	425	258	0.0971099	WARNING	A	.	A	A	258	258	0	0	1	Pass	138	120	0	0	rCRSwithout3107N	425	169	0.0863489	WARNING	A	.	A	A	169	169	0
rCRSwithout3107N	426	170	0.0882322	WARNING	A	.	A	A	170	170	0	0	1	Pass	66	104	0	0	rCRSwithout3107N	426	236	0.0888292	WARNING	A	.	A	A	236	236	0	0	1	Pass	132	104	0	0	rCRSwithout3107N	426	162	0.0827723	WARNING	A	.	A	A	162	162	0
rCRSwithout3107N	427	166	0.0861562	WARNING	C	.	C	C	166	166	0	0	1	Pass	71	95	0	0	rCRSwithout3107N	427	237	0.0892056	WARNING	C	.	C	C	237	237	0	0	1	Pass	134	103	0	0	rCRSwithout3107N	427	148	0.0756192	WARNING	C	.	C	C	148	148	0
rCRSwithout3107N	428	149	0.0773329	WARNING	A	.	A	A	149	149	0	0	1	Pass	65	84	0	0	rCRSwithout3107N	428	229	0.0861944	WARNING	A	.	A	A	229	229	0	0	1	Pass	129	100	0	0	rCRSwithout3107N	428	128	0.0654004	WARNING	A	.	A	A	128	128	0
rCRSwithout3107N	429	126	0.0653956	WARNING	G	.	G	G	126	126	0	0	1	Pass	69	57	0	0	rCRSwithout3107N	429	193	0.0726442	WARNING	G	.	G	G	193	193	0	0	1	Pass	126	67	0	0	rCRSwithout3107N	429	108	0.0551816	WARNING	G	.	G	G	108	108	0
rCRSwithout3107N	430	61	0.0316598	WARNING	T	.	T	T	61	61	0	0	1	Pass	45	16	0	0	rCRSwithout3107N	430	95	0.0357575	WARNING	T	.	T	T	95	95	0	0	1	Pass	79	16	0	0	rCRSwithout3107N	430	54	0.0275908	WARNING	T	.	T	T	54	54	0
rCRSwithout3107N	431	58	0.0301028	WARNING	C	.	C	C	58	58	0	0	1	Pass	56	2	0	0	rCRSwithout3107N	431	110	0.0414034	WARNING	C	.	C	C	110	108	1	0.0091	0.5	Pass	101	7	1	0	rCRSwithout3107N	431	53	0.0270798	WARNING	C	.	C	C	53	53	0
rCRSwithout3107N	432	53	0.0275077	WARNING	A	.	A	A	53	51	2	0.0377	0.24762	Pass	50	1	2	0	rCRSwithout3107N	432	108	0.0406506	WARNING	A	.	A	A	108	107	1	0.0093	0.5	Pass	106	1	1	0	rCRSwithout3107N	432	49	0.0250361	WARNING	A	.	A	A	49	48	1
rCRSwithout3107N	433	155	0.080447	WARNING	C	.	C	C	155	155	0	0	1	Pass	52	103	0	0	rCRSwithout3107N	433	212	0.0797957	WARNING	C	.	C	C	212	212	0	0	1	Pass	90	122	0	0	rCRSwithout3107N	433	144	0.0735754	WARNING	C	.	C	C	144	144	0
rCRSwithout3107N	434	186	0.0965364	WARNING	C	.	C	C	186	186	0	0	1	Pass	62	124	0	0	rCRSwithout3107N	434	261	0.098239	WARNING	C	.	C	C	261	261	0	0	1	Pass	103	158	0	0	rCRSwithout3107N	434	181	0.0924802	WARNING	C	.	C	C	181	181	0
rCRSwithout3107N	435	188	0.0975745	WARNING	C	.	C	C	188	188	0	0	1	Pass	63	125	0	0	rCRSwithout3107N	435	272	0.102379	GOOD	C	.	C	C	272	272	0	0	1	Pass	116	156	0	0	rCRSwithout3107N	435	174	0.0889036	WARNING	C	.	C	C	174	174	0
rCRSwithout3107N	436	188	0.0975745	WARNING	C	.	C	C	188	188	0	0	1	Pass	60	128	0	0	rCRSwithout3107N	436	255	0.0959807	WARNING	C	.	C	C	255	253	2	0.0078	0.24951	Pass	103	150	1	1	rCRSwithout3107N	436	175	0.0894146	WARNING	C	.	C	C	175	175	0
rCRSwithout3107N	437	190	0.0986125	WARNING	C	.	C	C	190	190	0	0	1	Pass	61	129	0	0	rCRSwithout3107N	437	273	0.102756	GOOD	C	.	C	C	273	273	0	0	1	Pass	119	154	0	0	rCRSwithout3107N	437	168	0.085838	WARNING	C	.	C	C	168	168	0
rCRSwithout3107N	438	177	0.0918653	WARNING	C	.	C	C	177	177	0	0	1	Pass	61	116	0	0	rCRSwithout3107N	438	280	0.105391	GOOD	C	.	C	C	280	280	0	0	1	Pass	126	154	0	0	rCRSwithout3107N	438	179	0.0914583	WARNING	C	.	C	C	179	179	0
rCRSwithout3107N	439	130	0.0674717	WARNING	A	.	A	A	130	130	0	0	1	Pass	35	95	0	0	rCRSwithout3107N	439	188	0.0707622	WARNING	A	.	A	A	188	188	0	0	1	Pass	61	127	0	0	rCRSwithout3107N	439	127	0.0648894	WARNING	A	.	A	A	127	127	0
rCRSwithout3107N	440	125	0.0648766	WARNING	A	.	A	A	125	125	0	0	1	Pass	45	80	0	0	rCRSwithout3107N	440	203	0.0764081	WARNING	A	.	A	A	203	203	0	0	1	Pass	88	115	0	0	rCRSwithout3107N	440	129	0.0659113	WARNING	A	.	A	A	129	129	0
rCRSwithout3107N	441	151	0.078371	WARNING	C	.	C	C	151	151	0	0	1	Pass	44	107	0	0	rCRSwithout3107N	441	229	0.0861944	WARNING	C	.	C	C	229	229	0	0	1	Pass	81	148	0	0	rCRSwithout3107N	441	144	0.0735754	WARNING	C	.	C	C	144	144	0
rCRSwithout3107N	442	148	0.0768139	WARNING	T	.	T	T	148	148	0	0	1	Pass	50	98	0	0	rCRSwithout3107N	442	222	0.0835596	WARNING	T	.	T	T	222	222	0	0	1	Pass	83	139	0	0	rCRSwithout3107N	442	134	0.068466	WARNING	T	.	T	T	134	134	0
rCRSwithout3107N	443	142	0.0736999	WARNING	A	.	A	A	142	142	0	0	1	Pass	45	97	0	0	rCRSwithout3107N	443	222	0.0835596	WARNING	A	.	A	A	222	222	0	0	1	Pass	96	126	0	0	rCRSwithout3107N	443	140	0.0715317	WARNING	A	.	A	A	140	140	0
rCRSwithout3107N	444	148	0.0768139	WARNING	A	.	A	A	148	148	0	0	1	Pass	53	95	0	0	rCRSwithout3107N	444	233	0.0877	WARNING	A	.	A	A	233	233	0	0	1	Pass	107	126	0	0	rCRSwithout3107N	444	142	0.0725535	WARNING	A	.	A	A	142	142	0
rCRSwithout3107N	445	136	0.0705858	WARNING	C	.	C	C	136	136	0	0	1	Pass	46	90	0	0	rCRSwithout3107N	445	216	0.0813013	WARNING	C	.	C	C	216	216	0	0	1	Pass	92	124	0	0	rCRSwithout3107N	445	136	0.0694879	WARNING	C	.	C	C	136	136	0
rCRSwithout3107N	446	117	0.0607245	WARNING	A	.	A	A	117	117	0	0	1	Pass	52	65	0	0	rCRSwithout3107N	446	194	0.0730206	WARNING	A	.	A	A	194	194	0	0	1	Pass	96	98	0	0	rCRSwithout3107N	446	117	0.05978	WARNING	A	.	A	A	117	117	0
rCRSwithout3107N	447	152	0.07889	WARNING	C	.	C	C	152	152	0	0	1	Pass	51	101	0	0	rCRSwithout3107N	447	247	0.0929695	WARNING	C	.	C	C	247	247	0	0	1	Pass	105	142	0	0	rCRSwithout3107N	447	153	0.0781739	WARNING	C	.	C	C	153	153	0
rCRSwithout3107N	448	164	0.0851181	WARNING	A	.	A	A	164	164	0	0	1	Pass	44	120	0	0	rCRSwithout3107N	448	233	0.0877	WARNING	A	.	A	A	233	233	0	0	1	Pass	93	140	0	0	rCRSwithout3107N	448	151	0.077152	WARNING	A	.	A	A	151	151	0
rCRSwithout3107N	449	147	0.0762949	WARNING	T	.	T	T	147	146	1	0.0068	0.5	Pass	47	99	0	1	rCRSwithout3107N	449	215	0.0809249	WARNING	T	.	T	T	215	215	0	0	1	Pass	98	117	0	0	rCRSwithout3107N	449	130	0.0664223	WARNING	T	.	T	T	130	130	0
rCRSwithout3107N	450	153	0.079409	WARNING	T	.	T	T	153	153	0	0	1	Pass	58	95	0	0	rCRSwithout3107N	450	220	0.0828069	WARNING	T	.	T	T	220	220	0	0	1	Pass	106	114	0	0	rCRSwithout3107N	450	136	0.0694879	WARNING	T	.	T	T	136	136	0
rCRSwithout3107N	451	139	0.0721428	WARNING	A	.	A	A	139	139	0	0	1	Pass	46	93	0	0	rCRSwithout3107N	451	209	0.0786665	WARNING	A	.	A	A	209	209	0	0	1	Pass	97	112	0	0	rCRSwithout3107N	451	127	0.0648894	WARNING	A	.	A	A	127	127	0
rCRSwithout3107N	452	158	0.0820041	WARNING	T	.	T	T	158	158	0	0	1	Pass	69	89	0	0	rCRSwithout3107N	452	243	0.0914639	WARNING	T	.	T	T	243	243	0	0	1	Pass	133	110	0	0	rCRSwithout3107N	452	154	0.0786848	WARNING	T	.	T	T	154	154	0
rCRSwithout3107N	453	160	0.0830421	WARNING	T	.	T	T	160	160	0	0	1	Pass	76	84	0	0	rCRSwithout3107N	453	249	0.0937223	WARNING	T	.	T	T	249	249	0	0	1	Pass	138	111	0	0	rCRSwithout3107N	453	149	0.0761301	WARNING	T	.	T	T	149	149	0
rCRSwithout3107N	454	160	0.0830421	WARNING	T	.	T	T	160	160	0	0	1	Pass	88	72	0	0	rCRSwithout3107N	454	248	0.0933459	WARNING	T	.	T	T	248	248	0	0	1	Pass	151	97	0	0	rCRSwithout3107N	454	155	0.0791958	WARNING	T	.	T	T	155	155	0
rCRSwithout3107N	455	143	0.0742189	WARNING	T	.	T	T	143	143	0	0	1	Pass	88	55	0	0	rCRSwithout3107N	455	239	0.0899584	WARNING	T	.	T	T	239	239	0	0	1	Pass	154	85	0	0	rCRSwithout3107N	455	143	0.0730645	WARNING	T	.	T	T	143	143	0
rCRSwithout3107N	456	137	0.0711048	WARNING	C	.	C	C	137	137	0	0	1	Pass	44	93	0	0	rCRSwithout3107N	456	222	0.0835596	WARNING	C	.	C	C	222	222	0	0	1	Pass	94	128	0	0	rCRSwithout3107N	456	132	0.0674441	WARNING	C	.	C	C	132	132	0
rCRSwithout3107N	457	135	0.0700668	WARNING	C	.	C	C	135	135	0	0	1	Pass	41	94	0	0	rCRSwithout3107N	457	202	0.0760317	WARNING	C	.	C	C	202	202	0	0	1	Pass	74	128	0	0	rCRSwithout3107N	457	118	0.060291	WARNING	C	.	C	C	118	118	0
rCRSwithout3107N	458	128	0.0664337	WARNING	C	.	C	C	128	128	0	0	1	Pass	51	77	0	0	rCRSwithout3107N	458	205	0.0771609	WARNING	C	.	C	C	205	204	1	0.0049	0.5	Pass	97	107	1	0	rCRSwithout3107N	458	119	0.0608019	WARNING	C	.	C	C	119	119	0
rCRSwithout3107N	459	129	0.0669527	WARNING	C	.	C	C	129	129	0	0	1	Pass	62	67	0	0	rCRSwithout3107N	459	211	0.0794193	WARNING	C	.	C	C	211	211	0	0	1	Pass	118	93	0	0	rCRSwithout3107N	459	111	0.0567144	WARNING	C	.	C	C	111	111	0
rCRSwithout3107N	460	92	0.0477492	WARNING	T	.	T	T	92	92	0	0	1	Pass	47	45	0	0	rCRSwithout3107N	460	150	0.0564592	WARNING	T	.	T	T	150	150	0	0	1	Pass	81	69	0	0	rCRSwithout3107N	460	79	0.0403643	WARNING	T	.	T	T	79	79	0
rCRSwithout3107N	461	146	0.0757759	WARNING	C	.	C	C	146	146	0	0	1	Pass	61	85	0	0	rCRSwithout3107N	461	204	0.0767845	WARNING	C	.	C	C	204	204	0	0	1	Pass	95	109	0	0	rCRSwithout3107N	461	125	0.0638676	WARNING	C	.	C	C	125	125	0
rCRSwithout3107N	462	127	0.0659147	WARNING	C	.	C	C	127	127	0	0	1	Pass	72	55	0	0	rCRSwithout3107N	462	207	0.0779137	WARNING	C	.	C	C	207	207	0	0	1	Pass	121	86	0	0	rCRSwithout3107N	462	116	0.0592691	WARNING	C	.	C	C	116	116	0
rCRSwithout3107N	463	115	0.0596865	WARNING	C	.	C	C	115	115	0	0	1	Pass	77	38	0	0	rCRSwithout3107N	463	195	0.073397	WARNING	C	.	C	C	195	195	0	0	1	Pass	138	57	0	0	rCRSwithout3107N	463	100	0.051094	WARNING	C	.	C	C	100	100	0
rCRSwithout3107N	464	66	0.0342549	WARNING	A	.	A	A	66	66	0	0	1	Pass	51	15	0	0	rCRSwithout3107N	464	109	0.041027	WARNING	A	.	A	A	109	109	0	0	1	Pass	91	18	0	0	rCRSwithout3107N	464	48	0.0245251	WARNING	A	.	A	A	48	48	0
rCRSwithout3107N	465	118	0.0612435	WARNING	C	.	C	C	118	118	0	0	1	Pass	64	54	0	0	rCRSwithout3107N	465	204	0.0767845	WARNING	C	.	C	C	204	204	0	0	1	Pass	122	82	0	0	rCRSwithout3107N	465	100	0.051094	WARNING	C	.	C	C	100	100	0
rCRSwithout3107N	466	92	0.0477492	WARNING	T	.	T	T	92	92	0	0	1	Pass	52	40	0	0	rCRSwithout3107N	466	145	0.0545772	WARNING	T	.	T	T	145	145	0	0	1	Pass	95	50	0	0	rCRSwithout3107N	466	65	0.0332111	WARNING	T	.	T	T	65	65	0
rCRSwithout3107N	467	148	0.0768139	WARNING	C	.	C	C	148	148	0	0	1	Pass	59	89	0	0	rCRSwithout3107N	467	220	0.0828069	WARNING	C	.	C	C	220	220	0	0	1	Pass	100	120	0	0	rCRSwithout3107N	467	128	0.0654004	WARNING	C	.	C	C	128	128	0
rCRSwithout3107N	468	167	0.0866752	WARNING	C	.	C	C	167	167	0	0	1	Pass	80	87	0	0	rCRSwithout3107N	468	249	0.0937223	WARNING	C	.	C	C	249	249	0	0	1	Pass	137	112	0	0	rCRSwithout3107N	468	152	0.0776629	WARNING	C	.	C	C	152	152	0
rCRSwithout3107N	469	181	0.0939414	WARNING	C	.	C	C	181	181	0	0	1	Pass	89	92	0	0	rCRSwithout3107N	469	267	0.100497	GOOD	C	.	C	C	267	267	0	0	1	Pass	147	120	0	0	rCRSwithout3107N	469	159	0.0812395	WARNING	C	.	C	C	159	158	1
rCRSwithout3107N	470	147	0.0762949	WARNING	A	.	A	A	147	147	0	0	1	Pass	67	80	0	0	rCRSwithout3107N	470	221	0.0831832	WARNING	A	.	A	A	221	221	0	0	1	Pass	115	106	0	0	rCRSwithout3107N	470	137	0.0699988	WARNING	A	.	A	A	137	137	0
rCRSwithout3107N	471	140	0.0726618	WARNING	T	.	T	T	140	140	0	0	1	Pass	74	66	0	0	rCRSwithout3107N	471	209	0.0786665	WARNING	T	.	T	T	209	209	0	0	1	Pass	122	87	0	0	rCRSwithout3107N	471	122	0.0623347	WARNING	T	.	T	T	122	122	0
rCRSwithout3107N	472	136	0.0705858	WARNING	A	.	A	A	136	136	0	0	1	Pass	84	52	0	0	rCRSwithout3107N	472	198	0.0745262	WARNING	A	.	A	A	198	198	0	0	1	Pass	126	72	0	0	rCRSwithout3107N	472	122	0.0623347	WARNING	A	.	A	A	122	122	0
rCRSwithout3107N	473	160	0.0830421	WARNING	C	.	C	C	160	160	0	0	1	Pass	93	67	0	0	rCRSwithout3107N	473	228	0.085818	WARNING	C	.	C	C	228	228	0	0	1	Pass	144	84	0	0	rCRSwithout3107N	473	139	0.0710207	WARNING	C	.	C	C	139	139	0
rCRSwithout3107N	474	144	0.0747379	WARNING	T	.	T	T	144	144	0	0	1	Pass	87	57	0	0	rCRSwithout3107N	474	209	0.0786665	WARNING	T	.	T	T	209	209	0	0	1	Pass	136	73	0	0	rCRSwithout3107N	474	112	0.0572253	WARNING	T	.	T	T	112	112	0
rCRSwithout3107N	475	123	0.0638386	WARNING	A	.	A	A	123	122	1	0.0081	0.5	Pass	89	33	0	1	rCRSwithout3107N	475	186	0.0700094	WARNING	A	.	A	A	186	186	0	0	1	Pass	139	47	0	0	rCRSwithout3107N	475	98	0.0500722	WARNING	A	.	A	A	98	98	0
rCRSwithout3107N	476	201	0.104322	GOOD	C	.	C	C	201	201	0	0	1	Pass	131	70	0	0	rCRSwithout3107N	476	276	0.103885	GOOD	C	.	C	C	276	276	0	0	1	Pass	199	77	0	0	rCRSwithout3107N	476	148	0.0756192	WARNING	C	.	C	C	148	148	0
rCRSwithout3107N	477	177	0.0918653	WARNING	T	.	T	T	177	177	0	0	1	Pass	128	49	0	0	rCRSwithout3107N	477	257	0.0967335	WARNING	T	.	T	T	257	257	0	0	1	Pass	187	70	0	0	rCRSwithout3107N	477	136	0.0694879	WARNING	T	.	T	T	136	136	0
rCRSwithout3107N	478	198	0.102765	GOOD	A	.	A	A	198	198	0	0	1	Pass	135	63	0	0	rCRSwithout3107N	478	267	0.100497	GOOD	A	.	A	A	267	267	0	0	1	Pass	189	78	0	0	rCRSwithout3107N	478	148	0.0756192	WARNING	A	.	A	A	148	148	0
rCRSwithout3107N	479	168	0.0871942	WARNING	A	.	A	A	168	168	0	0	1	Pass	132	36	0	0	rCRSwithout3107N	479	226	0.0850652	WARNING	A	.	A	A	226	226	0	0	1	Pass	185	41	0	0	rCRSwithout3107N	479	118	0.060291	WARNING	A	.	A	A	118	118	0
rCRSwithout3107N	480	147	0.0762949	WARNING	T	.	T	T	147	147	0	0	1	Pass	127	20	0	0	rCRSwithout3107N	480	207	0.0779137	WARNING	T	.	T	T	207	205	2	0.0097	0.24939	Pass	180	25	0	2	rCRSwithout3107N	480	113	0.0577363	WARNING	T	.	T	T	113	113	0
rCRSwithout3107N	481	160	0.0830421	WARNING	C	.	C	C	160	160	0	0	1	Pass	125	35	0	0	rCRSwithout3107N	481	241	0.0907111	WARNING	C	.	C	C	241	241	0	0	1	Pass	193	48	0	0	rCRSwithout3107N	481	141	0.0720426	WARNING	C	.	C	C	141	141	0
rCRSwithout3107N	482	161	0.0835611	WARNING	T	.	T	T	161	161	0	0	1	Pass	126	35	0	0	rCRSwithout3107N	482	226	0.0850652	WARNING	T	.	T	T	226	225	1	0.0044	0.5	Pass	181	44	1	0	rCRSwithout3107N	482	125	0.0638676	WARNING	T	.	T	T	125	125	0
rCRSwithout3107N	483	171	0.0887512	WARNING	C	.	C	C	171	171	0	0	1	Pass	126	45	0	0	rCRSwithout3107N	483	237	0.0892056	WARNING	C	.	C	C	237	237	0	0	1	Pass	187	50	0	0	rCRSwithout3107N	483	151	0.077152	WARNING	C	.	C	C	151	151	0
rCRSwithout3107N	484	172	0.0892702	WARNING	A	.	A	A	172	172	0	0	1	Pass	123	49	0	0	rCRSwithout3107N	484	229	0.0861944	WARNING	A	.	A	A	229	229	0	0	1	Pass	175	54	0	0	rCRSwithout3107N	484	142	0.0725535	WARNING	A	.	A	A	142	142	0
rCRSwithout3107N	485	145	0.0752569	WARNING	T	.	T	T	145	144	1	0.0069	0.5	Pass	121	23	0	1	rCRSwithout3107N	485	216	0.0813013	WARNING	T	.	T	T	216	216	0	0	1	Pass	184	32	0	0	rCRSwithout3107N	485	121	0.0618238	WARNING	T	.	T	T	121	121	0
rCRSwithout3107N	486	196	0.101727	GOOD	C	.	C	C	196	196	0	0	1	Pass	138	58	0	0	rCRSwithout3107N	486	268	0.100874	GOOD	C	.	C	C	268	268	0	0	1	Pass	212	56	0	0	rCRSwithout3107N	486	172	0.0878818	WARNING	C	.	C	C	172	172	0
rCRSwithout3107N	487	208	0.107955	GOOD	A	.	A	A	208	208	0	0	1	Pass	138	70	0	0	rCRSwithout3107N	487	281	0.105767	GOOD	A	.	A	A	281	281	0	0	1	Pass	206	75	0	0	rCRSwithout3107N	487	172	0.0878818	WARNING	A	.	A	A	172	172	0
rCRSwithout3107N	488	194	0.100689	GOOD	A	.	A	A	194	194	0	0	1	Pass	138	56	0	0	rCRSwithout3107N	488	274	0.103132	GOOD	A	.	A	A	274	274	0	0	1	Pass	208	66	0	0	rCRSwithout3107N	488	154	0.0786848	WARNING	A	.	A	A	154	154	0
rCRSwithout3107N	489	161	0.0835611	WARNING	T	.	T	T	161	161	0	0	1	Pass	140	21	0	0	rCRSwithout3107N	489	235	0.0884528	WARNING	T	.	T	T	235	235	0	0	1	Pass	208	27	0	0	rCRSwithout3107N	489	129	0.0659113	WARNING	T	.	T	T	129	129	0
rCRSwithout3107N	490	156	0.080966	WARNING	A	.	A	A	156	156	0	0	1	Pass	144	12	0	0	rCRSwithout3107N	490	243	0.0914639	WARNING	A	.	A	A	243	243	0	0	1	Pass	224	19	0	0	rCRSwithout3107N	490	116	0.0592691	WARNING	A	.	A	A	116	116	0
rCRSwithout3107N	491	179	0.0929033	WARNING	C	.	C	C	179	179	0	0	1	Pass	152	27	0	0	rCRSwithout3107N	491	247	0.0929695	WARNING	C	.	C	C	247	247	0	0	1	Pass	222	25	0	0	rCRSwithout3107N	491	127	0.0648894	WARNING	C	.	C	C	127	127	0
rCRSwithout3107N	492	163	0.0845991	WARNING	A	.	A	A	163	163	0	0	1	Pass	153	10	0	0	rCRSwithout3107N	492	242	0.0910875	WARNING	A	.	A	A	242	242	0	0	1	Pass	231	11	0	0	rCRSwithout3107N	492	120	0.0613129	WARNING	A	.	A	A	120	120	0
rCRSwithout3107N	493	160	0.0830421	WARNING	A	.	A	A	160	157	2	0.0125	0.24921	Pass	157	0	2	0	rCRSwithout3107N	493	248	0.0933459	WARNING	A	.	A	A	248	248	0	0	1	Pass	241	7	0	0	rCRSwithout3107N	493	134	0.068466	WARNING	A	.	A	A	134	134	0
rCRSwithout3107N	494	196	0.101727	GOOD	C	.	C	C	196	196	0	0	1	Pass	135	61	0	0	rCRSwithout3107N	494	262	0.0986154	WARNING	C	.	C	C	262	262	0	0	1	Pass	203	59	0	0	rCRSwithout3107N	494	150	0.0766411	WARNING	C	.	C	C	150	149	1
rCRSwithout3107N	495	198	0.102765	GOOD	C	.	C	C	198	198	0	0	1	Pass	133	65	0	0	rCRSwithout3107N	495	266	0.100121	GOOD	C	.	C	C	266	266	0	0	1	Pass	206	60	0	0	rCRSwithout3107N	495	153	0.0781739	WARNING	C	.	C	C	153	153	0
rCRSwithout3107N	496	217	0.112626	GOOD	C	.	C	C	217	217	0	0	1	Pass	157	60	0	0	rCRSwithout3107N	496	288	0.108402	GOOD	C	.	C	C	288	288	0	0	1	Pass	227	61	0	0	rCRSwithout3107N	496	171	0.0873708	WARNING	C	.	C	C	171	171	0
rCRSwithout3107N	497	223	0.11574	GOOD	C	.	C	C	223	222	1	0.0045	0.5	Pass	158	64	1	0	rCRSwithout3107N	497	312	0.117435	GOOD	C	.	C	C	312	312	0	0	1	Pass	248	64	0	0	rCRSwithout3107N	497	175	0.0894146	WARNING	C	.	C	C	175	175	0
rCRSwithout3107N	498	218	0.113145	GOOD	C	.	C	C	218	218	0	0	1	Pass	164	54	0	0	rCRSwithout3107N	498	310	0.116682	GOOD	C	.	C	C	310	310	0	0	1	Pass	247	63	0	0	rCRSwithout3107N	498	180	0.0919693	WARNING	C	.	C	C	180	180	0
rCRSwithout3107N	499	131	0.0679907	WARNING	G	.	G	G	131	131	0	0	1	Pass	84	47	0	0	rCRSwithout3107N	499	172	0.0647399	WARNING	G	.	G	G	172	172	0	0	1	Pass	125	47	0	0	rCRSwithout3107N	499	116	0.0592691	WARNING	G	.	G	G	116	116	0
rCRSwithout3107N	500	192	0.0996505	WARNING	C	.	C	C	192	192	0	0	1	Pass	127	65	0	0	rCRSwithout3107N	500	240	0.0903348	WARNING	C	.	C	C	240	240	0	0	1	Pass	170	70	0	0	rCRSwithout3107N	500	136	0.0694879	WARNING	C	.	C	C	136	136	0
rCRSwithout3107N	501	224	0.116259	GOOD	C	.	C	C	224	224	0	0	1	Pass	160	64	0	0	rCRSwithout3107N	501	289	0.108778	GOOD	C	.	C	C	289	289	0	0	1	Pass	221	68	0	0	rCRSwithout3107N	501	172	0.0878818	WARNING	C	.	C	C	172	172	0
rCRSwithout3107N	502	229	0.118854	GOOD	C	.	C	C	229	229	0	0	1	Pass	174	55	0	0	rCRSwithout3107N	502	305	0.1148	GOOD	C	.	C	C	305	305	0	0	1	Pass	244	61	0	0	rCRSwithout3107N	502	180	0.0919693	WARNING	C	.	C	C	180	180	0
rCRSwithout3107N	503	174	0.0903083	WARNING	A	.	A	A	174	173	1	0.0057	0.5	Pass	123	50	0	1	rCRSwithout3107N	503	213	0.0801721	WARNING	A	.	A	A	213	213	0	0	1	Pass	164	49	0	0	rCRSwithout3107N	503	141	0.0720426	WARNING	A	.	A	A	141	141	0
rCRSwithout3107N	504	172	0.0892702	WARNING	T	.	T	T	172	172	0	0	1	Pass	127	45	0	0	rCRSwithout3107N	504	206	0.0775373	WARNING	T	.	T	T	206	206	0	0	1	Pass	171	35	0	0	rCRSwithout3107N	504	127	0.0648894	WARNING	T	.	T	T	127	127	0
rCRSwithout3107N	505	216	0.112107	GOOD	C	.	C	C	216	216	0	0	1	Pass	149	67	0	0	rCRSwithout3107N	505	263	0.0989918	WARNING	C	.	C	C	263	263	0	0	1	Pass	200	63	0	0	rCRSwithout3107N	505	164	0.0837942	WARNING	C	.	C	C	164	164	0
rCRSwithout3107N	506	252	0.130791	GOOD	C	.	C	C	252	252	0	0	1	Pass	197	55	0	0	rCRSwithout3107N	506	318	0.119694	GOOD	C	.	C	C	318	318	0	0	1	Pass	262	56	0	0	rCRSwithout3107N	506	191	0.0975896	WARNING	C	.	C	C	191	191	0
rCRSwithout3107N	507	189	0.0980935	WARNING	T	.	T	T	189	189	0	0	1	Pass	155	34	0	0	rCRSwithout3107N	507	242	0.0910875	WARNING	T	.	T	T	242	242	0	0	1	Pass	213	29	0	0	rCRSwithout3107N	507	154	0.0786848	WARNING	T	.	T	T	154	154	0
rCRSwithout3107N	508	194	0.100689	GOOD	A	.	A	A	194	194	0	0	1	Pass	177	17	0	0	rCRSwithout3107N	508	241	0.0907111	WARNING	A	.	A	A	241	241	0	0	1	Pass	232	9	0	0	rCRSwithout3107N	508	151	0.077152	WARNING	A	.	A	A	151	151	0
rCRSwithout3107N	509	243	0.12612	GOOD	C	.	C	C	243	243	0	0	1	Pass	175	68	0	0	rCRSwithout3107N	509	305	0.1148	GOOD	C	.	C	C	305	305	0	0	1	Pass	232	73	0	0	rCRSwithout3107N	509	187	0.0955459	WARNING	C	.	C	C	187	187	0
rCRSwithout3107N	510	268	0.139096	GOOD	C	.	C	C	268	268	0	0	1	Pass	204	64	0	0	rCRSwithout3107N	510	343	0.129103	GOOD	C	.	C	C	343	343	0	0	1	Pass	271	72	0	0	rCRSwithout3107N	510	200	0.102188	GOOD	C	.	C	C	200	200	0
rCRSwithout3107N	511	300	0.155704	GOOD	C	.	C	C	300	300	0	0	1	Pass	236	64	0	0	rCRSwithout3107N	511	370	0.139266	GOOD	C	.	C	C	370	370	0	0	1	Pass	306	64	0	0	rCRSwithout3107N	511	216	0.110363	GOOD	C	.	C	C	216	216	0
rCRSwithout3107N	512	220	0.114183	GOOD	A	.	A	A	220	220	0	0	1	Pass	168	52	0	0	rCRSwithout3107N	512	272	0.102379	GOOD	A	.	A	A	272	271	1	0.0037	0.5	Pass	214	57	0	1	rCRSwithout3107N	512	170	0.0868599	WARNING	A	.	A	A	170	170	0
rCRSwithout3107N	513	194	0.100689	GOOD	G	.	G	G	194	193	1	0.0052	0.5	Pass	152	41	1	0	rCRSwithout3107N	513	229	0.0861944	WARNING	G	.	G	G	229	228	1	0.0044	0.5	Pass	185	43	1	0	rCRSwithout3107N	513	141	0.0720426	WARNING	G	.	G	G	141	140	1
rCRSwithout3107N	514	208	0.107955	GOOD	C	.	C	C	208	208	0	0	1	Pass	169	39	0	0	rCRSwithout3107N	514	248	0.0933459	WARNING	C	.	C	C	248	248	0	0	1	Pass	205	43	0	0	rCRSwithout3107N	514	172	0.0878818	WARNING	C	.	C	C	172	172	0
rCRSwithout3107N	515	196	0.101727	GOOD	A	.	A	A	196	196	0	0	1	Pass	161	35	0	0	rCRSwithout3107N	515	233	0.0877	WARNING	A	.	A	A	233	233	0	0	1	Pass	200	33	0	0	rCRSwithout3107N	515	156	0.0797067	WARNING	A	.	A	A	156	156	0
rCRSwithout3107N	516	212	0.110031	GOOD	C	.	C	C	212	212	0	0	1	Pass	174	38	0	0	rCRSwithout3107N	516	278	0.104638	GOOD	C	.	C	C	278	278	0	0	1	Pass	236	42	0	0	rCRSwithout3107N	516	184	0.094013	WARNING	C	.	C	C	184	184	0
rCRSwithout3107N	517	204	0.105879	GOOD	A	.	A	A	204	204	0	0	1	Pass	178	26	0	0	rCRSwithout3107N	517	249	0.0937223	WARNING	A	.	A	A	249	249	0	0	1	Pass	222	27	0	0	rCRSwithout3107N	517	167	0.0853271	WARNING	A	.	A	A	167	167	0
rCRSwithout3107N	518	209	0.108474	GOOD	C	.	C	C	209	209	0	0	1	Pass	178	31	0	0	rCRSwithout3107N	518	274	0.103132	GOOD	C	.	C	C	274	274	0	0	1	Pass	231	43	0	0	rCRSwithout3107N	518	177	0.0904365	WARNING	C	.	C	C	177	177	0
rCRSwithout3107N	519	192	0.0996505	WARNING	A	.	A	A	192	192	0	0	1	Pass	170	22	0	0	rCRSwithout3107N	519	234	0.0880764	WARNING	A	.	A	A	234	234	0	0	1	Pass	205	29	0	0	rCRSwithout3107N	519	161	0.0822614	WARNING	A	.	A	A	161	161	0
rCRSwithout3107N	520	198	0.102765	GOOD	C	.	C	C	198	198	0	0	1	Pass	166	32	0	0	rCRSwithout3107N	520	238	0.089582	WARNING	C	.	C	C	238	238	0	0	1	Pass	206	32	0	0	rCRSwithout3107N	520	162	0.0827723	WARNING	C	.	C	C	162	162	0
rCRSwithout3107N	521	167	0.0866752	WARNING	A	.	A	A	167	167	0	0	1	Pass	152	15	0	0	rCRSwithout3107N	521	218	0.0820541	WARNING	A	.	A	A	218	218	0	0	1	Pass	201	17	0	0	rCRSwithout3107N	521	144	0.0735754	WARNING	A	.	A	A	144	144	0
rCRSwithout3107N	522	215	0.111588	GOOD	C	.	C	C	215	215	0	0	1	Pass	190	25	0	0	rCRSwithout3107N	522	285	0.107273	GOOD	C	.	C	C	285	285	0	0	1	Pass	253	32	0	0	rCRSwithout3107N	522	177	0.0904365	WARNING	C	.	C	C	177	177	0
rCRSwithout3107N	523	189	0.0980935	WARNING	A	.	A	A	189	189	0	0	1	Pass	175	14	0	0	rCRSwithout3107N	523	213	0.0801721	WARNING	A	.	A	A	213	213	0	0	1	Pass	203	10	0	0	rCRSwithout3107N	523	152	0.0776629	WARNING	A	.	A	A	152	152	0
rCRSwithout3107N	524	259	0.134424	GOOD	C	.	C	C	259	259	0	0	1	Pass	205	54	0	0	rCRSwithout3107N	524	327	0.123081	GOOD	C	.	C	C	327	327	0	0	1	Pass	247	80	0	0	rCRSwithout3107N	524	207	0.105765	GOOD	C	.	C	C	207	207	0
rCRSwithout3107N	525	298	0.154666	GOOD	C	.	C	C	298	298	0	0	1	Pass	250	48	0	0	rCRSwithout3107N	525	394	0.1483	GOOD	C	.	C	C	394	394	0	0	1	Pass	320	74	0	0	rCRSwithout3107N	525	242	0.123648	GOOD	C	.	C	C	242	242	0
rCRSwithout3107N	526	215	0.111588	GOOD	G	.	G	G	215	215	0	0	1	Pass	171	44	0	0	rCRSwithout3107N	526	266	0.100121	GOOD	G	.	G	G	266	266	0	0	1	Pass	202	64	0	0	rCRSwithout3107N	526	164	0.0837942	WARNING	G	.	G	G	164	164	0
rCRSwithout3107N	527	244	0.126639	GOOD	C	.	C	C	244	244	0	0	1	Pass	197	47	0	0	rCRSwithout3107N	527	308	0.11593	GOOD	C	.	C	C	308	308	0	0	1	Pass	230	78	0	0	rCRSwithout3107N	527	190	0.0970787	WARNING	C	.	C	C	190	190	0
rCRSwithout3107N	528	232	0.120411	GOOD	T	.	T	T	232	232	0	0	1	Pass	190	42	0	0	rCRSwithout3107N	528	282	0.106143	GOOD	T	.	T	T	282	282	0	0	1	Pass	218	64	0	0	rCRSwithout3107N	528	173	0.0883927	WARNING	T	.	T	T	173	173	0
rCRSwithout3107N	529	236	0.122487	GOOD	G	.	G	G	236	236	0	0	1	Pass	186	50	0	0	rCRSwithout3107N	529	299	0.112542	GOOD	G	.	G	G	299	299	0	0	1	Pass	221	78	0	0	rCRSwithout3107N	529	194	0.0991224	WARNING	G	.	G	G	194	194	0
rCRSwithout3107N	530	283	0.146881	GOOD	C	.	C	C	283	283	0	0	1	Pass	229	54	0	0	rCRSwithout3107N	530	359	0.135126	GOOD	C	.	C	C	359	359	0	0	1	Pass	275	84	0	0	rCRSwithout3107N	530	210	0.107297	GOOD	C	.	C	C	210	210	0
rCRSwithout3107N	531	274	0.14221	GOOD	T	.	T	T	274	274	0	0	1	Pass	222	52	0	0	rCRSwithout3107N	531	346	0.130233	GOOD	T	.	T	T	346	346	0	0	1	Pass	280	66	0	0	rCRSwithout3107N	531	202	0.10321	GOOD	T	.	T	T	202	202	0
rCRSwithout3107N	532	290	0.150514	GOOD	A	.	A	A	290	290	0	0	1	Pass	251	39	0	0	rCRSwithout3107N	532	377	0.141901	GOOD	A	.	A	A	377	377	0	0	1	Pass	315	62	0	0	rCRSwithout3107N	532	228	0.116494	GOOD	A	.	A	A	228	228	0
rCRSwithout3107N	533	288	0.149476	GOOD	A	.	A	A	288	288	0	0	1	Pass	262	26	0	0	rCRSwithout3107N	533	379	0.142654	GOOD	A	.	A	A	379	379	0	0	1	Pass	334	45	0	0	rCRSwithout3107N	533	226	0.115473	GOOD	A	.	A	A	226	226	0
rCRSwithout3107N	534	267	0.138576	GOOD	C	.	C	C	267	267	0	0	1	Pass	214	53	0	0	rCRSwithout3107N	534	335	0.126092	GOOD	C	.	C	C	335	335	0	0	1	Pass	250	85	0	0	rCRSwithout3107N	534	218	0.111385	GOOD	C	.	C	C	218	218	0
rCRSwithout3107N	535	307	0.159337	GOOD	C	.	C	C	307	307	0	0	1	Pass	256	51	0	0	rCRSwithout3107N	535	384	0.144536	GOOD	C	.	C	C	384	384	0	0	1	Pass	307	77	0	0	rCRSwithout3107N	535	243	0.124159	GOOD	C	.	C	C	243	243	0
rCRSwithout3107N	536	328	0.170236	GOOD	C	.	C	C	328	328	0	0	1	Pass	284	44	0	0	rCRSwithout3107N	536	421	0.158462	GOOD	C	.	C	C	421	421	0	0	1	Pass	350	71	0	0	rCRSwithout3107N	536	256	0.130801	GOOD	C	.	C	C	256	256	0
rCRSwithout3107N	537	369	0.191516	GOOD	C	.	C	C	369	369	0	0	1	Pass	332	37	0	0	rCRSwithout3107N	537	488	0.183681	GOOD	C	.	C	C	488	488	0	0	1	Pass	425	63	0	0	rCRSwithout3107N	537	281	0.143574	GOOD	C	.	C	C	281	281	0
rCRSwithout3107N	538	239	0.124044	GOOD	A	.	A	A	239	239	0	0	1	Pass	227	12	0	0	rCRSwithout3107N	538	312	0.117435	GOOD	A	.	A	A	312	311	1	0.0032	0.5	Pass	282	29	1	0	rCRSwithout3107N	538	193	0.0986115	WARNING	A	.	A	A	193	193	0
rCRSwithout3107N	539	227	0.117816	GOOD	T	.	T	T	227	227	0	0	1	Pass	220	7	0	0	rCRSwithout3107N	539	290	0.109154	GOOD	T	.	T	T	290	289	1	0.0034	0.5	Pass	272	17	1	0	rCRSwithout3107N	539	190	0.0970787	WARNING	T	.	T	T	190	190	0
rCRSwithout3107N	540	240	0.124563	GOOD	A	.	A	A	240	240	0	0	1	Pass	240	0	0	0	rCRSwithout3107N	540	308	0.11593	GOOD	A	.	A	A	308	308	0	0	1	Pass	305	3	0	0	rCRSwithout3107N	540	192	0.0981006	WARNING	A	.	A	A	192	192	0
rCRSwithout3107N	541	279	0.144805	GOOD	C	.	C	C	279	279	0	0	1	Pass	225	54	0	0	rCRSwithout3107N	541	388	0.146041	GOOD	C	.	C	C	388	388	0	0	1	Pass	291	97	0	0	rCRSwithout3107N	541	225	0.114962	GOOD	C	.	C	C	225	225	0
rCRSwithout3107N	542	316	0.164008	GOOD	C	.	C	C	316	316	0	0	1	Pass	262	54	0	0	rCRSwithout3107N	542	446	0.167872	GOOD	C	.	C	C	446	446	0	0	1	Pass	349	97	0	0	rCRSwithout3107N	542	263	0.134377	GOOD	C	.	C	C	263	262	1
rCRSwithout3107N	543	400	0.207605	GOOD	C	.	C	C	400	400	0	0	1	Pass	349	51	0	0	rCRSwithout3107N	543	539	0.202877	GOOD	C	.	C	C	539	539	0	0	1	Pass	454	85	0	0	rCRSwithout3107N	543	314	0.160435	GOOD	C	.	C	C	314	314	0
rCRSwithout3107N	544	420	0.217985	GOOD	C	.	C	C	420	420	0	0	1	Pass	376	44	0	0	rCRSwithout3107N	544	587	0.220944	GOOD	C	.	C	C	587	587	0	0	1	Pass	500	87	0	0	rCRSwithout3107N	544	336	0.171676	GOOD	C	.	C	C	336	335	1
rCRSwithout3107N	545	272	0.141172	GOOD	G	.	G	G	272	272	0	0	1	Pass	231	41	0	0	rCRSwithout3107N	545	363	0.136631	GOOD	G	.	G	G	363	363	0	0	1	Pass	285	78	0	0	rCRSwithout3107N	545	225	0.114962	GOOD	G	.	G	G	225	223	2
rCRSwithout3107N	546	268	0.139096	GOOD	A	.	A	A	268	268	0	0	1	Pass	231	37	0	0	rCRSwithout3107N	546	359	0.135126	GOOD	A	.	A	A	359	358	1	0.0028	0.5	Pass	296	62	1	0	rCRSwithout3107N	546	219	0.111896	GOOD	A	.	A	A	219	219	0
rCRSwithout3107N	547	292	0.151552	GOOD	A	.	A	A	292	292	0	0	1	Pass	268	24	0	0	rCRSwithout3107N	547	416	0.15658	GOOD	A	.	A	A	416	416	0	0	1	Pass	369	47	0	0	rCRSwithout3107N	547	243	0.124159	GOOD	A	.	A	A	243	243	0
rCRSwithout3107N	548	335	0.173869	GOOD	C	.	C	C	335	335	0	0	1	Pass	275	60	0	0	rCRSwithout3107N	548	452	0.17013	GOOD	C	.	C	C	452	452	0	0	1	Pass	347	105	0	0	rCRSwithout3107N	548	260	0.132845	GOOD	C	.	C	C	260	259	1
rCRSwithout3107N	549	360	0.186845	GOOD	C	.	C	C	360	360	0	0	1	Pass	313	47	0	0	rCRSwithout3107N	549	484	0.182175	GOOD	C	.	C	C	484	484	0	0	1	Pass	401	83	0	0	rCRSwithout3107N	549	290	0.148173	GOOD	C	.	C	C	290	290	0
rCRSwithout3107N	550	287	0.148957	GOOD	A	.	A	A	287	287	0	0	1	Pass	258	29	0	0	rCRSwithout3107N	550	390	0.146794	GOOD	A	.	A	A	390	390	0	0	1	Pass	346	44	0	0	rCRSwithout3107N	550	227	0.115983	GOOD	A	.	A	A	227	227	0
rCRSwithout3107N	551	312	0.161932	GOOD	A	.	A	A	312	312	0	0	1	Pass	296	16	0	0	rCRSwithout3107N	551	407	0.153193	GOOD	A	.	A	A	407	407	0	0	1	Pass	379	28	0	0	rCRSwithout3107N	551	249	0.127224	GOOD	A	.	A	A	249	249	0
rCRSwithout3107N	552	326	0.169198	GOOD	C	.	C	C	326	326	0	0	1	Pass	273	53	0	0	rCRSwithout3107N	552	446	0.167872	GOOD	C	.	C	C	446	446	0	0	1	Pass	339	107	0	0	rCRSwithout3107N	552	253	0.129268	GOOD	C	.	C	C	253	253	0
rCRSwithout3107N	553	372	0.193073	GOOD	C	.	C	C	372	372	0	0	1	Pass	317	55	0	0	rCRSwithout3107N	553	500	0.188197	GOOD	C	.	C	C	500	500	0	0	1	Pass	397	103	0	0	rCRSwithout3107N	553	301	0.153793	GOOD	C	.	C	C	301	301	0
rCRSwithout3107N	554	314	0.16297	GOOD	A	.	A	A	314	314	0	0	1	Pass	287	27	0	0	rCRSwithout3107N	554	411	0.154698	GOOD	A	.	A	A	411	411	0	0	1	Pass	356	55	0	0	rCRSwithout3107N	554	267	0.136421	GOOD	A	.	A	A	267	267	0
rCRSwithout3107N	555	325	0.168679	GOOD	A	.	A	A	325	325	0	0	1	Pass	316	9	0	0	rCRSwithout3107N	555	433	0.162979	GOOD	A	.	A	A	433	432	1	0.0023	0.5	Pass	412	20	1	0	rCRSwithout3107N	555	281	0.143574	GOOD	A	.	A	A	281	281	0
rCRSwithout3107N	556	350	0.181655	GOOD	A	.	A	A	350	348	2	0.0057	0.24964	Pass	344	4	2	0	rCRSwithout3107N	556	441	0.16599	GOOD	A	.	A	A	441	441	0	0	1	Pass	431	10	0	0	rCRSwithout3107N	556	282	0.144085	GOOD	A	.	A	A	282	282	0
rCRSwithout3107N	557	326	0.169198	GOOD	C	.	C	C	326	326	0	0	1	Pass	264	62	0	0	rCRSwithout3107N	557	445	0.167496	GOOD	C	.	C	C	445	445	0	0	1	Pass	341	104	0	0	rCRSwithout3107N	557	263	0.134377	GOOD	C	.	C	C	263	263	0
rCRSwithout3107N	558	387	0.200858	GOOD	C	.	C	C	387	387	0	0	1	Pass	328	59	0	0	rCRSwithout3107N	558	524	0.197231	GOOD	C	.	C	C	524	524	0	0	1	Pass	413	111	0	0	rCRSwithout3107N	558	309	0.157881	GOOD	C	.	C	C	309	309	0
rCRSwithout3107N	559	428	0.222138	GOOD	C	.	C	C	428	428	0	0	1	Pass	371	57	0	0	rCRSwithout3107N	559	572	0.215298	GOOD	C	.	C	C	572	572	0	0	1	Pass	466	106	0	0	rCRSwithout3107N	559	340	0.17372	GOOD	C	.	C	C	340	340	0
rCRSwithout3107N	560	492	0.255354	GOOD	C	.	C	C	492	492	0	0	1	Pass	434	58	0	0	rCRSwithout3107N	560	662	0.249173	GOOD	C	.	C	C	662	662	0	0	1	Pass	552	110	0	0	rCRSwithout3107N	560	399	0.203865	GOOD	C	.	C	C	399	399	0
rCRSwithout3107N	561	371	0.192554	GOOD	A	.	A	A	371	371	0	0	1	Pass	314	57	0	0	rCRSwithout3107N	561	513	0.193091	GOOD	A	.	A	A	513	513	0	0	1	Pass	396	117	0	0	rCRSwithout3107N	561	315	0.160946	GOOD	A	.	A	A	315	315	0
rCRSwithout3107N	562	399	0.207086	GOOD	A	.	A	A	399	399	0	0	1	Pass	349	50	0	0	rCRSwithout3107N	562	526	0.197984	GOOD	A	.	A	A	526	526	0	0	1	Pass	438	88	0	0	rCRSwithout3107N	562	337	0.172187	GOOD	A	.	A	A	337	337	0
rCRSwithout3107N	563	403	0.209162	GOOD	A	.	A	A	403	403	0	0	1	Pass	374	29	0	0	rCRSwithout3107N	563	510	0.191961	GOOD	A	.	A	A	510	510	0	0	1	Pass	466	44	0	0	rCRSwithout3107N	563	319	0.16299	GOOD	A	.	A	A	319	319	0
rCRSwithout3107N	564	248	0.128715	GOOD	G	.	G	G	248	248	0	0	1	Pass	232	16	0	0	rCRSwithout3107N	564	306	0.115177	GOOD	G	.	G	G	306	306	0	0	1	Pass	291	15	0	0	rCRSwithout3107N	564	200	0.102188	GOOD	G	.	G	G	200	200	0
rCRSwithout3107N	565	264	0.137019	GOOD	A	.	A	A	264	264	0	0	1	Pass	260	4	0	0	rCRSwithout3107N	565	335	0.126092	GOOD	A	.	A	A	335	335	0	0	1	Pass	330	5	0	0	rCRSwithout3107N	565	222	0.113429	GOOD	A	.	A	A	222	222	0
rCRSwithout3107N	566	275	0.142729	GOOD	C	.	C	C	275	275	0	0	1	Pass	275	0	0	0	rCRSwithout3107N	566	359	0.135126	GOOD	C	.	C	C	359	359	0	0	1	Pass	358	1	0	0	rCRSwithout3107N	566	233	0.119049	GOOD	C	.	C	C	233	233	0
rCRSwithout3107N	567	270	0.140134	GOOD	A	.	A	A	270	265	4	0.0148	0.061802	Pass	265	0	4	0	rCRSwithout3107N	567	350	0.131738	GOOD	A	.	A	A	350	340	9	0.0257	0.0018538	Pass	340	0	9	0	rCRSwithout3107N	567	234	0.11956	GOOD	A	.	A	A	234	231	3
rCRSwithout3107N	568	336	0.174388	GOOD	C	.	C	C	336	336	0	0	1	Pass	272	64	0	0	rCRSwithout3107N	568	462	0.173894	GOOD	C	.	C	C	462	462	0	0	1	Pass	349	113	0	0	rCRSwithout3107N	568	293	0.149706	GOOD	C	.	C	C	293	293	0
rCRSwithout3107N	569	418	0.216947	GOOD	C	.	C	C	418	418	0	0	1	Pass	343	75	0	0	rCRSwithout3107N	569	556	0.209276	GOOD	C	.	C	C	556	556	0	0	1	Pass	438	118	0	0	rCRSwithout3107N	569	350	0.178829	GOOD	C	.	C	C	350	350	0
rCRSwithout3107N	570	470	0.243936	GOOD	C	.	C	C	470	470	0	0	1	Pass	399	71	0	0	rCRSwithout3107N	570	629	0.236752	GOOD	C	.	C	C	629	629	0	0	1	Pass	510	119	0	0	rCRSwithout3107N	570	393	0.2008	GOOD	C	.	C	C	393	393	0
rCRSwithout3107N	571	495	0.256911	GOOD	C	.	C	C	495	493	2	0.004	0.24975	Pass	431	62	1	1	rCRSwithout3107N	571	650	0.244657	GOOD	C	.	C	C	650	650	0	0	1	Pass	542	108	0	0	rCRSwithout3107N	571	411	0.209997	GOOD	C	.	C	C	411	411	0
rCRSwithout3107N	572	505	0.262102	GOOD	C	.	C	C	505	505	0	0	1	Pass	448	57	0	0	rCRSwithout3107N	572	679	0.255572	GOOD	C	.	C	C	679	679	0	0	1	Pass	573	106	0	0	rCRSwithout3107N	572	420	0.214595	GOOD	C	.	C	C	420	420	0
rCRSwithout3107N	573	508	0.263659	GOOD	C	.	C	C	508	508	0	0	1	Pass	460	48	0	0	rCRSwithout3107N	573	664	0.249926	GOOD	C	.	C	C	664	664	0	0	1	Pass	582	82	0	0	rCRSwithout3107N	573	417	0.213062	GOOD	C	.	C	C	417	417	0
rCRSwithout3107N	574	305	0.158299	GOOD	A	.	A	A	305	305	0	0	1	Pass	280	25	0	0	rCRSwithout3107N	574	407	0.153193	GOOD	A	.	A	A	407	407	0	0	1	Pass	364	43	0	0	rCRSwithout3107N	574	270	0.137954	GOOD	A	.	A	A	270	270	0
rCRSwithout3107N	575	374	0.194111	GOOD	C	.	C	C	374	374	0	0	1	Pass	296	78	0	0	rCRSwithout3107N	575	532	0.200242	GOOD	C	.	C	C	532	532	0	0	1	Pass	387	145	0	0	rCRSwithout3107N	575	327	0.167078	GOOD	C	.	C	C	327	327	0
rCRSwithout3107N	576	344	0.17854	GOOD	A	.	A	A	344	344	0	0	1	Pass	268	76	0	0	rCRSwithout3107N	576	462	0.173894	GOOD	A	.	A	A	462	462	0	0	1	Pass	331	131	0	0	rCRSwithout3107N	576	296	0.151238	GOOD	A	.	A	A	296	296	0
rCRSwithout3107N	577	343	0.178021	GOOD	G	.	G	G	343	343	0	0	1	Pass	264	79	0	0	rCRSwithout3107N	577	477	0.17954	GOOD	G	.	G	G	477	477	0	0	1	Pass	344	133	0	0	rCRSwithout3107N	577	305	0.155837	GOOD	G	.	G	G	305	305	0
rCRSwithout3107N	578	348	0.180617	GOOD	T	.	T	T	348	348	0	0	1	Pass	274	74	0	0	rCRSwithout3107N	578	464	0.174647	GOOD	T	.	T	T	464	464	0	0	1	Pass	327	137	0	0	rCRSwithout3107N	578	336	0.171676	GOOD	T	.	T	T	336	336	0
rCRSwithout3107N	579	408	0.211757	GOOD	T	.	T	T	408	408	0	0	1	Pass	334	74	0	0	rCRSwithout3107N	579	551	0.207394	GOOD	T	.	T	T	551	551	0	0	1	Pass	418	133	0	0	rCRSwithout3107N	579	384	0.196201	GOOD	T	.	T	T	384	384	0
rCRSwithout3107N	580	598	0.31037	GOOD	T	.	T	T	598	598	0	0	1	Pass	506	92	0	0	rCRSwithout3107N	580	824	0.310149	GOOD	T	.	T	T	824	824	0	0	1	Pass	645	179	0	0	rCRSwithout3107N	580	550	0.281017	GOOD	T	.	T	T	550	549	1
rCRSwithout3107N	581	551	0.285976	GOOD	A	.	A	A	551	551	0	0	1	Pass	470	81	0	0	rCRSwithout3107N	581	752	0.283049	GOOD	A	.	A	A	752	751	1	0.0013	0.5	Pass	604	147	1	0	rCRSwithout3107N	581	507	0.259047	GOOD	A	.	A	A	507	507	0
rCRSwithout3107N	582	527	0.27352	GOOD	T	.	T	T	527	527	0	0	1	Pass	449	78	0	0	rCRSwithout3107N	582	731	0.275145	GOOD	T	.	T	T	731	731	0	0	1	Pass	591	140	0	0	rCRSwithout3107N	582	499	0.254959	GOOD	T	.	T	T	499	499	0
rCRSwithout3107N	583	527	0.27352	GOOD	G	.	G	G	527	527	0	0	1	Pass	445	82	0	0	rCRSwithout3107N	583	721	0.271381	GOOD	G	.	G	G	721	720	1	0.0014	0.5	Pass	570	150	1	0	rCRSwithout3107N	583	503	0.257003	GOOD	G	.	G	G	503	503	0
rCRSwithout3107N	584	521	0.270406	GOOD	T	.	T	T	521	521	0	0	1	Pass	442	79	0	0	rCRSwithout3107N	584	697	0.262347	GOOD	T	.	T	T	697	697	0	0	1	Pass	547	150	0	0	rCRSwithout3107N	584	501	0.255981	GOOD	T	.	T	T	501	501	0
rCRSwithout3107N	585	580	0.301028	GOOD	A	.	A	A	580	580	0	0	1	Pass	497	83	0	0	rCRSwithout3107N	585	789	0.296975	GOOD	A	.	A	A	789	787	2	0.0025	0.24984	Pass	643	144	1	1	rCRSwithout3107N	585	552	0.282039	GOOD	A	.	A	A	552	552	0
rCRSwithout3107N	586	551	0.285976	GOOD	G	.	G	G	551	551	0	0	1	Pass	472	79	0	0	rCRSwithout3107N	586	750	0.282296	GOOD	G	.	G	G	750	750	0	0	1	Pass	620	130	0	0	rCRSwithout3107N	586	537	0.274375	GOOD	G	.	G	G	537	536	1
rCRSwithout3107N	587	516	0.267811	GOOD	C	.	C	C	516	516	0	0	1	Pass	441	75	0	0	rCRSwithout3107N	587	713	0.268369	GOOD	C	.	C	C	713	713	0	0	1	Pass	597	116	0	0	rCRSwithout3107N	587	522	0.266711	GOOD	C	.	C	C	522	522	0
rCRSwithout3107N	588	498	0.258469	GOOD	T	.	T	T	498	498	0	0	1	Pass	450	48	0	0	rCRSwithout3107N	588	668	0.251432	GOOD	T	.	T	T	668	668	0	0	1	Pass	584	84	0	0	rCRSwithout3107N	588	498	0.254448	GOOD	T	.	T	T	498	498	0
rCRSwithout3107N	589	537	0.27871	GOOD	T	.	T	T	537	537	0	0	1	Pass	513	24	0	0	rCRSwithout3107N	589	678	0.255196	GOOD	T	.	T	T	678	678	0	0	1	Pass	642	36	0	0	rCRSwithout3107N	589	517	0.264156	GOOD	T	.	T	T	517	517	0
rCRSwithout3107N	590	500	0.259507	GOOD	A	.	A	A	500	500	0	0	1	Pass	495	5	0	0	rCRSwithout3107N	590	649	0.24428	GOOD	A	.	A	A	649	649	0	0	1	Pass	638	11	0	0	rCRSwithout3107N	590	492	0.251383	GOOD	A	.	A	A	492	492	0
rCRSwithout3107N	591	582	0.302066	GOOD	C	.	C	C	582	582	0	0	1	Pass	499	83	0	0	rCRSwithout3107N	591	769	0.289448	GOOD	C	.	C	C	769	769	0	0	1	Pass	632	137	0	0	rCRSwithout3107N	591	557	0.284594	GOOD	C	.	C	C	557	557	0
rCRSwithout3107N	592	613	0.318155	GOOD	C	.	C	C	613	613	0	0	1	Pass	550	63	0	0	rCRSwithout3107N	592	806	0.303374	GOOD	C	.	C	C	806	806	0	0	1	Pass	695	111	0	0	rCRSwithout3107N	592	576	0.294302	GOOD	C	.	C	C	576	576	0
rCRSwithout3107N	593	511	0.265216	GOOD	T	.	T	T	511	511	0	0	1	Pass	470	41	0	0	rCRSwithout3107N	593	691	0.260089	GOOD	T	.	T	T	691	690	1	0.0014	0.5	Pass	617	73	1	0	rCRSwithout3107N	593	503	0.257003	GOOD	T	.	T	T	503	503	0
rCRSwithout3107N	594	612	0.317636	GOOD	C	.	C	C	612	612	0	0	1	Pass	526	86	0	0	rCRSwithout3107N	594	815	0.306762	GOOD	C	.	C	C	815	815	0	0	1	Pass	659	156	0	0	rCRSwithout3107N	594	594	0.303499	GOOD	C	.	C	C	594	594	0
rCRSwithout3107N	595	636	0.330092	GOOD	C	.	C	C	636	636	0	0	1	Pass	564	72	0	0	rCRSwithout3107N	595	846	0.31843	GOOD	C	.	C	C	846	846	0	0	1	Pass	719	127	0	0	rCRSwithout3107N	595	600	0.306564	GOOD	C	.	C	C	600	600	0
rCRSwithout3107N	596	530	0.275077	GOOD	T	.	T	T	530	530	0	0	1	Pass	479	51	0	0	rCRSwithout3107N	596	697	0.262347	GOOD	T	.	T	T	697	697	0	0	1	Pass	610	87	0	0	rCRSwithout3107N	596	511	0.261091	GOOD	T	.	T	T	511	511	0
rCRSwithout3107N	597	656	0.340473	GOOD	C	.	C	C	656	655	1	0.0015	0.5	Pass	559	96	1	0	rCRSwithout3107N	597	903	0.339884	GOOD	C	.	C	C	903	903	0	0	1	Pass	737	166	0	0	rCRSwithout3107N	597	633	0.323425	GOOD	C	.	C	C	633	633	0
rCRSwithout3107N	598	634	0.329054	GOOD	A	.	A	A	634	634	0	0	1	Pass	529	105	0	0	rCRSwithout3107N	598	874	0.328969	GOOD	A	.	A	A	874	874	0	0	1	Pass	696	178	0	0	rCRSwithout3107N	598	629	0.321382	GOOD	A	.	A	A	629	629	0
rCRSwithout3107N	599	669	0.34722	GOOD	A	.	A	A	669	669	0	0	1	Pass	568	101	0	0	rCRSwithout3107N	599	917	0.345154	GOOD	A	.	A	A	917	915	1	0.0011	0.5	Pass	735	180	0	1	rCRSwithout3107N	599	644	0.329046	GOOD	A	.	A	A	644	644	0
rCRSwithout3107N	600	682	0.353967	GOOD	A	.	A	A	682	682	0	0	1	Pass	582	100	0	0	rCRSwithout3107N	600	933	0.351176	GOOD	A	.	A	A	933	933	0	0	1	Pass	763	170	0	0	rCRSwithout3107N	600	656	0.335177	GOOD	A	.	A	A	656	656	0
rCRSwithout3107N	601	584	0.303104	GOOD	G	.	G	G	584	582	2	0.0034	0.24979	Pass	492	90	2	0	rCRSwithout3107N	601	816	0.307138	GOOD	G	.	G	G	816	815	1	0.0012	0.5	Pass	664	151	1	0	rCRSwithout3107N	601	584	0.298389	GOOD	G	.	G	G	584	584	0
rCRSwithout3107N	602	684	0.355005	GOOD	C	.	C	C	684	684	0	0	1	Pass	582	102	0	0	rCRSwithout3107N	602	925	0.348165	GOOD	C	.	C	C	925	925	0	0	1	Pass	762	163	0	0	rCRSwithout3107N	602	666	0.340286	GOOD	C	.	C	C	666	666	0
rCRSwithout3107N	603	696	0.361233	GOOD	A	.	A	A	696	696	0	0	1	Pass	572	124	0	0	rCRSwithout3107N	603	989	0.372254	GOOD	A	.	A	A	989	989	0	0	1	Pass	781	208	0	0	rCRSwithout3107N	603	697	0.356125	GOOD	A	.	A	A	697	697	0
rCRSwithout3107N	604	728	0.377842	GOOD	A	.	A	A	728	728	0	0	1	Pass	612	116	0	0	rCRSwithout3107N	604	1029	0.38731	GOOD	A	.	A	A	1029	1029	0	0	1	Pass	833	196	0	0	rCRSwithout3107N	604	700	0.357658	GOOD	A	.	A	A	700	700	0
rCRSwithout3107N	605	670	0.347739	GOOD	T	.	T	T	670	670	0	0	1	Pass	569	101	0	0	rCRSwithout3107N	605	943	0.35494	GOOD	T	.	T	T	943	943	0	0	1	Pass	774	169	0	0	rCRSwithout3107N	605	678	0.346418	GOOD	T	.	T	T	678	678	0
rCRSwithout3107N	606	694	0.360195	GOOD	A	.	A	A	694	694	0	0	1	Pass	617	77	0	0	rCRSwithout3107N	606	965	0.363221	GOOD	A	.	A	A	965	965	0	0	1	Pass	812	153	0	0	rCRSwithout3107N	606	692	0.353571	GOOD	A	.	A	A	692	692	0
rCRSwithout3107N	607	681	0.353448	GOOD	C	.	C	C	681	680	1	0.0015	0.5	Pass	596	84	1	0	rCRSwithout3107N	607	948	0.356822	GOOD	C	.	C	C	948	948	0	0	1	Pass	798	150	0	0	rCRSwithout3107N	607	672	0.343352	GOOD	C	.	C	C	672	672	0
rCRSwithout3107N	608	686	0.356043	GOOD	A	.	A	A	686	686	0	0	1	Pass	590	96	0	0	rCRSwithout3107N	608	936	0.352306	GOOD	A	.	A	A	936	936	0	0	1	Pass	786	150	0	0	rCRSwithout3107N	608	660	0.337221	GOOD	A	.	A	A	660	660	0
rCRSwithout3107N	609	715	0.371094	GOOD	C	.	C	C	715	715	0	0	1	Pass	598	117	0	0	rCRSwithout3107N	609	988	0.371878	GOOD	C	.	C	C	988	988	0	0	1	Pass	800	188	0	0	rCRSwithout3107N	609	681	0.34795	GOOD	C	.	C	C	681	681	0
rCRSwithout3107N	610	714	0.370575	GOOD	T	.	T	T	714	714	0	0	1	Pass	595	119	0	0	rCRSwithout3107N	610	974	0.366609	GOOD	T	.	T	T	974	974	0	0	1	Pass	792	182	0	0	rCRSwithout3107N	610	689	0.352038	GOOD	T	.	T	T	689	689	0
rCRSwithout3107N	611	728	0.377842	GOOD	G	.	G	G	728	728	0	0	1	Pass	586	142	0	0	rCRSwithout3107N	611	1002	0.377148	GOOD	G	.	G	G	1002	1002	0	0	1	Pass	792	210	0	0	rCRSwithout3107N	611	703	0.359191	GOOD	G	.	G	G	703	702	1
rCRSwithout3107N	612	754	0.391336	GOOD	A	.	A	A	754	754	0	0	1	Pass	613	141	0	0	rCRSwithout3107N	612	1051	0.395591	GOOD	A	.	A	A	1051	1050	1	0.001	0.75012	Pass	827	223	1	0	rCRSwithout3107N	612	724	0.369921	GOOD	A	.	A	A	724	724	0
rCRSwithout3107N	613	773	0.401197	GOOD	A	.	A	A	773	773	0	0	1	Pass	636	137	0	0	rCRSwithout3107N	613	1092	0.411023	GOOD	A	.	A	A	1092	1092	0	0	1	Pass	871	221	0	0	rCRSwithout3107N	613	745	0.380651	GOOD	A	.	A	A	745	745	0
rCRSwithout3107N	614	776	0.402754	GOOD	A	.	A	A	776	776	0	0	1	Pass	662	114	0	0	rCRSwithout3107N	614	1100	0.414034	GOOD	A	.	A	A	1100	1100	0	0	1	Pass	905	195	0	0	rCRSwithout3107N	614	764	0.390358	GOOD	A	.	A	A	764	764	0
rCRSwithout3107N	615	787	0.408463	GOOD	A	.	A	A	787	787	0	0	1	Pass	667	120	0	0	rCRSwithout3107N	615	1090	0.41027	GOOD	A	.	A	A	1090	1090	0	0	1	Pass	899	191	0	0	rCRSwithout3107N	615	749	0.382694	GOOD	A	.	A	A	749	749	0
rCRSwithout3107N	616	649	0.336839	GOOD	T	.	T	T	649	649	0	0	1	Pass	528	121	0	0	rCRSwithout3107N	616	925	0.348165	GOOD	T	.	T	T	925	925	0	0	1	Pass	736	189	0	0	rCRSwithout3107N	616	660	0.337221	GOOD	T	.	T	T	660	660	0
rCRSwithout3107N	617	711	0.369018	GOOD	G	.	G	G	711	710	1	0.0014	0.5	Pass	585	125	1	0	rCRSwithout3107N	617	995	0.374513	GOOD	G	.	G	G	995	995	0	0	1	Pass	809	186	0	0	rCRSwithout3107N	617	704	0.359702	GOOD	G	.	G	G	704	704	0
rCRSwithout3107N	618	620	0.321788	GOOD	T	.	T	T	620	620	0	0	1	Pass	504	116	0	0	rCRSwithout3107N	618	887	0.333862	GOOD	T	.	T	T	887	886	1	0.0011	0.5	Pass	682	204	1	0	rCRSwithout3107N	618	626	0.319849	GOOD	T	.	T	T	626	625	1
rCRSwithout3107N	619	725	0.376284	GOOD	T	.	T	T	725	725	0	0	1	Pass	602	123	0	0	rCRSwithout3107N	619	1025	0.385805	GOOD	T	.	T	T	1025	1025	0	0	1	Pass	827	198	0	0	rCRSwithout3107N	619	731	0.373497	GOOD	T	.	T	T	731	731	0
rCRSwithout3107N	620	855	0.443756	GOOD	T	.	T	T	855	855	0	0	1	Pass	721	134	0	0	rCRSwithout3107N	620	1187	0.446781	GOOD	T	.	T	T	1187	1187	0	0	1	Pass	975	212	0	0	rCRSwithout3107N	620	822	0.419993	GOOD	T	.	T	T	822	822	0
rCRSwithout3107N	621	811	0.42092	GOOD	A	.	A	A	811	811	0	0	1	Pass	675	136	0	0	rCRSwithout3107N	621	1105	0.415916	GOOD	A	.	A	A	1105	1105	0	0	1	Pass	897	208	0	0	rCRSwithout3107N	621	795	0.406198	GOOD	A	.	A	A	795	795	0
rCRSwithout3107N	622	771	0.400159	GOOD	G	.	G	G	771	771	0	0	1	Pass	639	132	0	0	rCRSwithout3107N	622	1075	0.404624	GOOD	G	.	G	G	1075	1074	1	0.0009	0.75012	Pass	877	197	1	0	rCRSwithout3107N	622	758	0.387293	GOOD	G	.	G	G	758	758	0
rCRSwithout3107N	623	780	0.40483	GOOD	A	.	A	A	780	780	0	0	1	Pass	677	103	0	0	rCRSwithout3107N	623	1070	0.402742	GOOD	A	.	A	A	1070	1069	1	0.0009	0.75012	Pass	904	165	1	0	rCRSwithout3107N	623	762	0.389337	GOOD	A	.	A	A	762	762	0
rCRSwithout3107N	624	810	0.420401	GOOD	C	.	C	C	810	810	0	0	1	Pass	685	125	0	0	rCRSwithout3107N	624	1167	0.439253	GOOD	C	.	C	C	1167	1166	1	0.0009	0.75011	Pass	948	218	1	0	rCRSwithout3107N	624	817	0.417438	GOOD	C	.	C	C	817	816	1
rCRSwithout3107N	625	762	0.395488	GOOD	G	.	G	G	762	762	0	0	1	Pass	627	135	0	0	rCRSwithout3107N	625	1079	0.40613	GOOD	G	.	G	G	1079	1079	0	0	1	Pass	863	216	0	0	rCRSwithout3107N	625	749	0.382694	GOOD	G	.	G	G	749	748	1
rCRSwithout3107N	626	738	0.383032	GOOD	G	.	G	G	738	738	0	0	1	Pass	606	132	0	0	rCRSwithout3107N	626	1048	0.394462	GOOD	G	.	G	G	1048	1047	1	0.001	0.75012	Pass	828	219	0	1	rCRSwithout3107N	626	724	0.369921	GOOD	G	.	G	G	724	723	1
rCRSwithout3107N	627	771	0.400159	GOOD	G	.	G	G	771	771	0	0	1	Pass	638	133	0	0	rCRSwithout3107N	627	1078	0.405754	GOOD	G	.	G	G	1078	1077	1	0.0009	0.75012	Pass	850	227	1	0	rCRSwithout3107N	627	764	0.390358	GOOD	G	.	G	G	764	764	0
rCRSwithout3107N	628	773	0.401197	GOOD	C	.	C	C	773	773	0	0	1	Pass	627	146	0	0	rCRSwithout3107N	628	1057	0.397849	GOOD	C	.	C	C	1057	1057	0	0	1	Pass	834	223	0	0	rCRSwithout3107N	628	759	0.387804	GOOD	C	.	C	C	759	759	0
rCRSwithout3107N	629	795	0.412615	GOOD	T	.	T	T	795	794	1	0.0013	0.5	Pass	640	154	1	0	rCRSwithout3107N	629	1109	0.417422	GOOD	T	.	T	T	1109	1109	0	0	1	Pass	858	251	0	0	rCRSwithout3107N	629	785	0.401088	GOOD	T	.	T	T	785	785	0
rCRSwithout3107N	630	824	0.427667	GOOD	C	.	C	C	824	824	0	0	1	Pass	697	127	0	0	rCRSwithout3107N	630	1160	0.436618	GOOD	C	.	C	C	1160	1160	0	0	1	Pass	953	207	0	0	rCRSwithout3107N	630	834	0.426124	GOOD	C	.	C	C	834	834	0
rCRSwithout3107N	631	824	0.427667	GOOD	A	.	A	A	824	824	0	0	1	Pass	695	129	0	0	rCRSwithout3107N	631	1189	0.447533	GOOD	A	.	A	A	1189	1189	0	0	1	Pass	970	219	0	0	rCRSwithout3107N	631	853	0.435832	GOOD	A	.	A	A	853	853	0
rCRSwithout3107N	632	853	0.442718	GOOD	C	.	C	C	853	853	0	0	1	Pass	724	129	0	0	rCRSwithout3107N	632	1223	0.460331	GOOD	C	.	C	C	1223	1223	0	0	1	Pass	993	230	0	0	rCRSwithout3107N	632	857	0.437876	GOOD	C	.	C	C	857	857	0
rCRSwithout3107N	633	842	0.437009	GOOD	A	.	A	A	842	842	0	0	1	Pass	738	104	0	0	rCRSwithout3107N	633	1168	0.439629	GOOD	A	.	A	A	1168	1168	0	0	1	Pass	989	179	0	0	rCRSwithout3107N	633	851	0.43481	GOOD	A	.	A	A	851	851	0
rCRSwithout3107N	634	809	0.419882	GOOD	T	.	T	T	809	809	0	0	1	Pass	732	77	0	0	rCRSwithout3107N	634	1106	0.416293	GOOD	T	.	T	T	1106	1106	0	0	1	Pass	975	131	0	0	rCRSwithout3107N	634	797	0.40722	GOOD	T	.	T	T	797	797	0
rCRSwithout3107N	635	802	0.416248	GOOD	C	.	C	C	802	802	0	0	1	Pass	764	38	0	0	rCRSwithout3107N	635	1079	0.40613	GOOD	C	.	C	C	1079	1078	1	0.0009	0.75012	Pass	993	85	1	0	rCRSwithout3107N	635	803	0.410285	GOOD	C	.	C	C	803	803	0
rCRSwithout3107N	636	748	0.388222	GOOD	A	.	A	A	748	748	0	0	1	Pass	735	13	0	0	rCRSwithout3107N	636	1021	0.384299	GOOD	A	.	A	A	1021	1020	1	0.001	0.75012	Pass	987	33	1	0	rCRSwithout3107N	636	776	0.39649	GOOD	A	.	A	A	776	775	1
rCRSwithout3107N	637	922	0.47853	GOOD	C	.	C	C	922	922	0	0	1	Pass	772	150	0	0	rCRSwithout3107N	637	1259	0.473881	GOOD	C	.	C	C	1259	1259	0	0	1	Pass	1012	247	0	0	rCRSwithout3107N	637	931	0.475686	GOOD	C	.	C	C	931	931	0
rCRSwithout3107N	638	923	0.479049	GOOD	C	.	C	C	923	923	0	0	1	Pass	778	145	0	0	rCRSwithout3107N	638	1294	0.487055	GOOD	C	.	C	C	1294	1294	0	0	1	Pass	1053	241	0	0	rCRSwithout3107N	638	954	0.487437	GOOD	C	.	C	C	954	953	1
rCRSwithout3107N	639	954	0.495138	GOOD	C	.	C	C	954	954	0	0	1	Pass	817	137	0	0	rCRSwithout3107N	639	1329	0.500229	GOOD	C	.	C	C	1329	1328	1	0.0008	0.75009	Pass	1096	232	1	0	rCRSwithout3107N	639	975	0.498167	GOOD	C	.	C	C	975	975	0
rCRSwithout3107N	640	1035	0.537179	GOOD	C	.	C	C	1035	1034	1	0.001	0.75012	Pass	885	149	1	0	rCRSwithout3107N	640	1423	0.53561	GOOD	C	.	C	C	1423	1423	0	0	1	Pass	1168	255	0	0	rCRSwithout3107N	640	1036	0.529334	GOOD	C	.	C	C	1036	1036	0
rCRSwithout3107N	641	940	0.487872	GOOD	A	.	A	A	940	940	0	0	1	Pass	791	149	0	0	rCRSwithout3107N	641	1336	0.502863	GOOD	A	.	A	A	1336	1336	0	0	1	Pass	1081	255	0	0	rCRSwithout3107N	641	991	0.506342	GOOD	A	.	A	A	991	991	0
rCRSwithout3107N	642	926	0.480606	GOOD	T	.	T	T	926	925	1	0.0011	0.5	Pass	791	134	1	0	rCRSwithout3107N	642	1307	0.491948	GOOD	T	.	T	T	1307	1307	0	0	1	Pass	1074	233	0	0	rCRSwithout3107N	642	953	0.486926	GOOD	T	.	T	T	953	953	0
rCRSwithout3107N	643	990	0.513823	GOOD	A	.	A	A	990	990	0	0	1	Pass	819	171	0	0	rCRSwithout3107N	643	1359	0.511521	GOOD	A	.	A	A	1359	1359	0	0	1	Pass	1092	267	0	0	rCRSwithout3107N	643	1014	0.518094	GOOD	A	.	A	A	1014	1014	0
rCRSwithout3107N	644	991	0.514342	GOOD	A	.	A	A	991	991	0	0	1	Pass	852	139	0	0	rCRSwithout3107N	644	1353	0.509262	GOOD	A	.	A	A	1353	1353	0	0	1	Pass	1111	242	0	0	rCRSwithout3107N	644	1007	0.514517	GOOD	A	.	A	A	1007	1007	0
rCRSwithout3107N	645	992	0.514861	GOOD	A	.	A	A	992	992	0	0	1	Pass	846	146	0	0	rCRSwithout3107N	645	1374	0.517166	GOOD	A	.	A	A	1374	1374	0	0	1	Pass	1127	247	0	0	rCRSwithout3107N	645	1015	0.518605	GOOD	A	.	A	A	1015	1015	0
rCRSwithout3107N	646	1012	0.525241	GOOD	C	.	C	C	1012	1012	0	0	1	Pass	825	187	0	0	rCRSwithout3107N	646	1366	0.514155	GOOD	C	.	C	C	1366	1365	1	0.0007	0.75009	Pass	1078	287	0	1	rCRSwithout3107N	646	1017	0.519626	GOOD	C	.	C	C	1017	1017	0
rCRSwithout3107N	647	1031	0.535102	GOOD	A	.	A	A	1031	1031	0	0	1	Pass	843	188	0	0	rCRSwithout3107N	647	1390	0.523189	GOOD	A	.	A	A	1390	1390	0	0	1	Pass	1097	293	0	0	rCRSwithout3107N	647	1035	0.528823	GOOD	A	.	A	A	1035	1035	0
rCRSwithout3107N	648	1010	0.524203	GOOD	A	.	A	A	1010	1010	0	0	1	Pass	845	165	0	0	rCRSwithout3107N	648	1415	0.532599	GOOD	A	.	A	A	1415	1415	0	0	1	Pass	1145	270	0	0	rCRSwithout3107N	648	1040	0.531378	GOOD	A	.	A	A	1040	1040	0
rCRSwithout3107N	649	1032	0.535621	GOOD	A	.	A	A	1032	1032	0	0	1	Pass	860	172	0	0	rCRSwithout3107N	649	1436	0.540503	GOOD	A	.	A	A	1436	1436	0	0	1	Pass	1159	277	0	0	rCRSwithout3107N	649	1070	0.546706	GOOD	A	.	A	A	1070	1070	0
rCRSwithout3107N	650	963	0.49981	GOOD	T	.	T	T	963	963	0	0	1	Pass	794	169	0	0	rCRSwithout3107N	650	1334	0.502111	GOOD	T	.	T	T	1334	1334	0	0	1	Pass	1065	269	0	0	rCRSwithout3107N	650	992	0.506853	GOOD	T	.	T	T	992	992	0
rCRSwithout3107N	651	994	0.515899	GOOD	A	.	A	A	994	994	0	0	1	Pass	821	173	0	0	rCRSwithout3107N	651	1395	0.525071	GOOD	A	.	A	A	1395	1394	1	0.0007	0.75009	Pass	1121	273	0	1	rCRSwithout3107N	651	1048	0.535466	GOOD	A	.	A	A	1048	1048	0
rCRSwithout3107N	652	952	0.4941	GOOD	G	.	G	G	952	952	0	0	1	Pass	780	172	0	0	rCRSwithout3107N	652	1286	0.484044	GOOD	G	.	G	G	1286	1286	0	0	1	Pass	1018	268	0	0	rCRSwithout3107N	652	999	0.510429	GOOD	G	.	G	G	999	999	0
rCRSwithout3107N	653	963	0.49981	GOOD	G	.	G	G	963	963	0	0	1	Pass	786	177	0	0	rCRSwithout3107N	653	1291	0.485926	GOOD	G	.	G	G	1291	1290	1	0.0008	0.7501	Pass	1027	263	1	0	rCRSwithout3107N	653	995	0.508386	GOOD	G	.	G	G	995	994	1
rCRSwithout3107N	654	593	0.307775	GOOD	T	.	T	T	593	593	0	0	1	Pass	425	168	0	0	rCRSwithout3107N	654	812	0.305633	GOOD	T	.	T	T	812	812	0	0	1	Pass	544	268	0	0	rCRSwithout3107N	654	626	0.319849	GOOD	T	.	T	T	626	625	1
rCRSwithout3107N	655	745	0.386665	GOOD	T	.	T	T	745	745	0	0	1	Pass	578	167	0	0	rCRSwithout3107N	655	1047	0.394085	GOOD	T	.	T	T	1047	1047	0	0	1	Pass	789	258	0	0	rCRSwithout3107N	655	812	0.414884	GOOD	T	.	T	T	812	812	0
rCRSwithout3107N	656	894	0.463998	GOOD	T	.	T	T	894	893	1	0.0011	0.5	Pass	719	174	1	0	rCRSwithout3107N	656	1214	0.456943	GOOD	T	.	T	T	1214	1213	1	0.0008	0.7501	Pass	952	261	0	1	rCRSwithout3107N	656	956	0.488459	GOOD	T	.	T	T	956	956	0
rCRSwithout3107N	657	910	0.472302	GOOD	G	.	G	G	910	910	0	0	1	Pass	744	166	0	0	rCRSwithout3107N	657	1283	0.482915	GOOD	G	.	G	G	1283	1283	0	0	1	Pass	1008	275	0	0	rCRSwithout3107N	657	981	0.501233	GOOD	G	.	G	G	981	981	0
rCRSwithout3107N	658	913	0.473859	GOOD	G	.	G	G	913	913	0	0	1	Pass	750	163	0	0	rCRSwithout3107N	658	1290	0.485549	GOOD	G	.	G	G	1290	1289	1	0.0008	0.7501	Pass	1048	241	1	0	rCRSwithout3107N	658	959	0.489992	GOOD	G	.	G	G	959	959	0
rCRSwithout3107N	659	787	0.408463	GOOD	T	.	T	T	787	787	0	0	1	Pass	665	122	0	0	rCRSwithout3107N	659	1078	0.405754	GOOD	T	.	T	T	1078	1078	0	0	1	Pass	873	205	0	0	rCRSwithout3107N	659	779	0.398023	GOOD	T	.	T	T	779	779	0
rCRSwithout3107N	660	943	0.489429	GOOD	C	.	C	C	943	943	0	0	1	Pass	758	185	0	0	rCRSwithout3107N	660	1268	0.477269	GOOD	C	.	C	C	1268	1266	2	0.0016	0.5	Pass	983	283	2	0	rCRSwithout3107N	660	950	0.485393	GOOD	C	.	C	C	950	950	0
rCRSwithout3107N	661	1065	0.552749	GOOD	C	.	C	C	1065	1065	0	0	1	Pass	877	188	0	0	rCRSwithout3107N	661	1484	0.55857	GOOD	C	.	C	C	1484	1483	1	0.0007	0.75008	Pass	1195	288	1	0	rCRSwithout3107N	661	1129	0.576852	GOOD	C	.	C	C	1129	1129	0
rCRSwithout3107N	662	1082	0.561572	GOOD	T	.	T	T	1082	1082	0	0	1	Pass	886	196	0	0	rCRSwithout3107N	662	1514	0.569862	GOOD	T	.	T	T	1514	1514	0	0	1	Pass	1233	281	0	0	rCRSwithout3107N	662	1146	0.585538	GOOD	T	.	T	T	1146	1146	0
rCRSwithout3107N	663	1093	0.567281	GOOD	A	.	A	A	1093	1091	2	0.0018	0.5	Pass	904	187	2	0	rCRSwithout3107N	663	1528	0.575131	GOOD	A	.	A	A	1528	1528	0	0	1	Pass	1248	280	0	0	rCRSwithout3107N	663	1162	0.593713	GOOD	A	.	A	A	1162	1162	0
rCRSwithout3107N	664	1009	0.523684	GOOD	G	.	G	G	1009	1009	0	0	1	Pass	833	176	0	0	rCRSwithout3107N	664	1414	0.532222	GOOD	G	.	G	G	1414	1413	1	0.0007	0.75009	Pass	1157	256	1	0	rCRSwithout3107N	664	1082	0.552838	GOOD	G	.	G	G	1082	1082	0
rCRSwithout3107N	665	1049	0.544445	GOOD	C	.	C	C	1049	1049	0	0	1	Pass	859	190	0	0	rCRSwithout3107N	665	1446	0.544267	GOOD	C	.	C	C	1446	1446	0	0	1	Pass	1182	264	0	0	rCRSwithout3107N	665	1110	0.567144	GOOD	C	.	C	C	1110	1110	0
rCRSwithout3107N	666	1068	0.554306	GOOD	C	.	C	C	1068	1067	1	0.0009	0.75012	Pass	881	186	0	1	rCRSwithout3107N	666	1484	0.55857	GOOD	C	.	C	C	1484	1484	0	0	1	Pass	1211	273	0	0	rCRSwithout3107N	666	1157	0.591158	GOOD	C	.	C	C	1157	1157	0
rCRSwithout3107N	667	1067	0.553787	GOOD	T	.	T	T	1067	1067	0	0	1	Pass	879	188	0	0	rCRSwithout3107N	667	1488	0.560075	GOOD	T	.	T	T	1488	1488	0	0	1	Pass	1226	262	0	0	rCRSwithout3107N	667	1135	0.579917	GOOD	T	.	T	T	1135	1134	1
rCRSwithout3107N	668	1104	0.57299	GOOD	T	.	T	T	1104	1104	0	0	1	Pass	907	197	0	0	rCRSwithout3107N	668	1514	0.569862	GOOD	T	.	T	T	1514	1514	0	0	1	Pass	1249	265	0	0	rCRSwithout3107N	668	1150	0.587581	GOOD	T	.	T	T	1150	1150	0
rCRSwithout3107N	669	1092	0.566762	GOOD	T	.	T	T	1092	1092	0	0	1	Pass	910	182	0	0	rCRSwithout3107N	669	1494	0.562334	GOOD	T	.	T	T	1494	1494	0	0	1	Pass	1228	266	0	0	rCRSwithout3107N	669	1138	0.58145	GOOD	T	.	T	T	1138	1138	0
rCRSwithout3107N	670	1117	0.579738	GOOD	C	.	C	C	1117	1117	0	0	1	Pass	906	211	0	0	rCRSwithout3107N	670	1503	0.565721	GOOD	C	.	C	C	1503	1503	0	0	1	Pass	1217	286	0	0	rCRSwithout3107N	670	1148	0.58656	GOOD	C	.	C	C	1148	1148	0
rCRSwithout3107N	671	1104	0.57299	GOOD	T	.	T	T	1104	1104	0	0	1	Pass	900	204	0	0	rCRSwithout3107N	671	1537	0.578519	GOOD	T	.	T	T	1537	1535	2	0.0013	0.5	Pass	1246	289	2	0	rCRSwithout3107N	671	1158	0.591669	GOOD	T	.	T	T	1158	1158	0
rCRSwithout3107N	672	1162	0.603093	GOOD	A	.	A	A	1162	1162	0	0	1	Pass	974	188	0	0	rCRSwithout3107N	672	1630	0.613524	GOOD	A	.	A	A	1630	1630	0	0	1	Pass	1343	287	0	0	rCRSwithout3107N	672	1229	0.627946	GOOD	A	.	A	A	1229	1228	1
rCRSwithout3107N	673	1226	0.63631	GOOD	T	.	T	T	1226	1226	0	0	1	Pass	1048	178	0	0	rCRSwithout3107N	673	1738	0.654174	GOOD	T	.	T	T	1738	1738	0	0	1	Pass	1483	255	0	0	rCRSwithout3107N	673	1315	0.671887	GOOD	T	.	T	T	1315	1315	0
rCRSwithout3107N	674	1226	0.63631	GOOD	T	.	T	T	1226	1226	0	0	1	Pass	1039	187	0	0	rCRSwithout3107N	674	1748	0.657938	GOOD	T	.	T	T	1748	1748	0	0	1	Pass	1466	282	0	0	rCRSwithout3107N	674	1321	0.674952	GOOD	T	.	T	T	1321	1321	0
rCRSwithout3107N	675	1262	0.654994	GOOD	A	.	A	A	1262	1262	0	0	1	Pass	1043	219	0	0	rCRSwithout3107N	675	1777	0.668854	GOOD	A	.	A	A	1777	1777	0	0	1	Pass	1474	303	0	0	rCRSwithout3107N	675	1341	0.685171	GOOD	A	.	A	A	1341	1341	0
rCRSwithout3107N	676	1139	0.591156	GOOD	G	.	G	G	1139	1139	0	0	1	Pass	939	200	0	0	rCRSwithout3107N	676	1610	0.605996	GOOD	G	.	G	G	1610	1610	0	0	1	Pass	1314	296	0	0	rCRSwithout3107N	676	1250	0.638676	GOOD	G	.	G	G	1250	1248	2
rCRSwithout3107N	677	1075	0.557939	GOOD	C	.	C	C	1075	1075	0	0	1	Pass	883	192	0	0	rCRSwithout3107N	677	1553	0.584541	GOOD	C	.	C	C	1553	1553	0	0	1	Pass	1261	292	0	0	rCRSwithout3107N	677	1177	0.601377	GOOD	C	.	C	C	1177	1177	0
rCRSwithout3107N	678	1023	0.53095	GOOD	T	.	T	T	1023	1023	0	0	1	Pass	842	181	0	0	rCRSwithout3107N	678	1458	0.548784	GOOD	T	.	T	T	1458	1458	0	0	1	Pass	1195	263	0	0	rCRSwithout3107N	678	1127	0.57583	GOOD	T	.	T	T	1127	1127	0
rCRSwithout3107N	679	1107	0.574547	GOOD	C	.	C	C	1107	1107	0	0	1	Pass	893	214	0	0	rCRSwithout3107N	679	1588	0.597715	GOOD	C	.	C	C	1588	1588	0	0	1	Pass	1294	294	0	0	rCRSwithout3107N	679	1220	0.623347	GOOD	C	.	C	C	1220	1220	0
rCRSwithout3107N	680	1127	0.584928	GOOD	T	.	T	T	1127	1127	0	0	1	Pass	914	213	0	0	rCRSwithout3107N	680	1615	0.607878	GOOD	T	.	T	T	1615	1614	1	0.0006	0.75008	Pass	1308	306	0	1	rCRSwithout3107N	680	1230	0.628457	GOOD	T	.	T	T	1230	1230	0
rCRSwithout3107N	681	1166	0.605169	GOOD	T	.	T	T	1166	1166	0	0	1	Pass	909	257	0	0	rCRSwithout3107N	681	1676	0.630838	GOOD	T	.	T	T	1676	1676	0	0	1	Pass	1312	364	0	0	rCRSwithout3107N	681	1294	0.661157	GOOD	T	.	T	T	1294	1294	0
rCRSwithout3107N	682	1148	0.595827	GOOD	A	.	A	A	1148	1147	1	0.0009	0.75011	Pass	921	226	1	0	rCRSwithout3107N	682	1637	0.616158	GOOD	A	.	A	A	1637	1637	0	0	1	Pass	1310	327	0	0	rCRSwithout3107N	682	1278	0.652982	GOOD	A	.	A	A	1278	1278	0
rCRSwithout3107N	683	1104	0.57299	GOOD	G	.	G	G	1104	1103	1	0.0009	0.75011	Pass	884	219	1	0	rCRSwithout3107N	683	1617	0.60863	GOOD	G	.	G	G	1617	1617	0	0	1	Pass	1309	308	0	0	rCRSwithout3107N	683	1259	0.643274	GOOD	G	.	G	G	1259	1259	0
rCRSwithout3107N	684	1105	0.573509	GOOD	T	.	T	T	1105	1105	0	0	1	Pass	851	254	0	0	rCRSwithout3107N	684	1594	0.599973	GOOD	T	.	T	T	1594	1594	0	0	1	Pass	1234	360	0	0	rCRSwithout3107N	684	1232	0.629479	GOOD	T	.	T	T	1232	1232	0
rCRSwithout3107N	685	1231	0.638905	GOOD	A	.	A	A	1231	1231	0	0	1	Pass	1000	231	0	0	rCRSwithout3107N	685	1746	0.657185	GOOD	A	.	A	A	1746	1746	0	0	1	Pass	1431	315	0	0	rCRSwithout3107N	685	1358	0.693857	GOOD	A	.	A	A	1358	1358	0
rCRSwithout3107N	686	1266	0.657071	GOOD	A	.	A	A	1266	1266	0	0	1	Pass	1026	240	0	0	rCRSwithout3107N	686	1814	0.68278	GOOD	A	.	A	A	1814	1812	2	0.0011	0.5	Pass	1475	337	2	0	rCRSwithout3107N	686	1399	0.714806	GOOD	A	.	A	A	1399	1399	0
rCRSwithout3107N	687	1203	0.624373	GOOD	G	.	G	G	1203	1203	0	0	1	Pass	942	261	0	0	rCRSwithout3107N	687	1689	0.635731	GOOD	G	.	G	G	1689	1688	1	0.0006	0.75007	Pass	1323	365	0	1	rCRSwithout3107N	687	1330	0.679551	GOOD	G	.	G	G	1330	1330	0
rCRSwithout3107N	688	1193	0.619183	GOOD	A	.	A	A	1193	1193	0	0	1	Pass	928	265	0	0	rCRSwithout3107N	688	1698	0.639118	GOOD	A	.	A	A	1698	1697	0	0	1	Pass	1335	362	0	0	rCRSwithout3107N	688	1308	0.66831	GOOD	A	.	A	A	1308	1308	0
rCRSwithout3107N	689	1230	0.638386	GOOD	T	.	T	T	1230	1230	0	0	1	Pass	981	249	0	0	rCRSwithout3107N	689	1750	0.658691	GOOD	T	.	T	T	1750	1750	0	0	1	Pass	1409	341	0	0	rCRSwithout3107N	689	1371	0.700499	GOOD	T	.	T	T	1371	1371	0
rCRSwithout3107N	690	1248	0.647728	GOOD	T	.	T	T	1248	1248	0	0	1	Pass	1007	241	0	0	rCRSwithout3107N	690	1769	0.665842	GOOD	T	.	T	T	1769	1768	1	0.0006	0.75007	Pass	1444	324	1	0	rCRSwithout3107N	690	1383	0.706631	GOOD	T	.	T	T	1383	1383	0
rCRSwithout3107N	691	1207	0.626449	GOOD	A	.	A	A	1207	1207	0	0	1	Pass	1017	190	0	0	rCRSwithout3107N	691	1735	0.653045	GOOD	A	.	A	A	1735	1735	0	0	1	Pass	1468	267	0	0	rCRSwithout3107N	691	1336	0.682616	GOOD	A	.	A	A	1336	1336	0
rCRSwithout3107N	692	1196	0.62074	GOOD	C	.	C	C	1196	1196	0	0	1	Pass	1009	187	0	0	rCRSwithout3107N	692	1716	0.645893	GOOD	C	.	C	C	1716	1716	0	0	1	Pass	1449	267	0	0	rCRSwithout3107N	692	1330	0.679551	GOOD	C	.	C	C	1330	1330	0
rCRSwithout3107N	693	1145	0.59427	GOOD	A	.	A	A	1145	1145	0	0	1	Pass	996	149	0	0	rCRSwithout3107N	693	1692	0.63686	GOOD	A	.	A	A	1692	1692	0	0	1	Pass	1476	216	0	0	rCRSwithout3107N	693	1333	0.681084	GOOD	A	.	A	A	1333	1333	0
rCRSwithout3107N	694	1254	0.650842	GOOD	C	.	C	C	1254	1253	1	0.0008	0.7501	Pass	1018	235	1	0	rCRSwithout3107N	694	1834	0.690308	GOOD	C	.	C	C	1834	1834	0	0	1	Pass	1509	325	0	0	rCRSwithout3107N	694	1431	0.731156	GOOD	C	.	C	C	1431	1431	0
rCRSwithout3107N	695	1256	0.65188	GOOD	A	.	A	A	1256	1256	0	0	1	Pass	999	257	0	0	rCRSwithout3107N	695	1826	0.687297	GOOD	A	.	A	A	1826	1826	0	0	1	Pass	1460	366	0	0	rCRSwithout3107N	695	1419	0.725024	GOOD	A	.	A	A	1419	1419	0
rCRSwithout3107N	696	1206	0.62593	GOOD	T	.	T	T	1206	1205	1	0.0008	0.7501	Pass	994	211	1	0	rCRSwithout3107N	696	1752	0.659444	GOOD	T	.	T	T	1752	1752	0	0	1	Pass	1449	303	0	0	rCRSwithout3107N	696	1399	0.714806	GOOD	T	.	T	T	1399	1398	1
rCRSwithout3107N	697	1218	0.632158	GOOD	G	.	G	G	1218	1217	1	0.0008	0.7501	Pass	998	219	0	1	rCRSwithout3107N	697	1755	0.660573	GOOD	G	.	G	G	1755	1755	0	0	1	Pass	1453	302	0	0	rCRSwithout3107N	697	1382	0.70612	GOOD	G	.	G	G	1382	1381	1
rCRSwithout3107N	698	1218	0.632158	GOOD	C	.	C	C	1218	1218	0	0	1	Pass	1004	214	0	0	rCRSwithout3107N	698	1762	0.663208	GOOD	C	.	C	C	1762	1762	0	0	1	Pass	1473	289	0	0	rCRSwithout3107N	698	1403	0.716849	GOOD	C	.	C	C	1403	1403	0
rCRSwithout3107N	699	1288	0.668489	GOOD	A	.	A	A	1288	1288	0	0	1	Pass	1027	261	0	0	rCRSwithout3107N	699	1849	0.695954	GOOD	A	.	A	A	1849	1848	1	0.0005	0.75007	Pass	1490	358	1	0	rCRSwithout3107N	699	1487	0.759768	GOOD	A	.	A	A	1487	1485	2
rCRSwithout3107N	700	1224	0.635272	GOOD	A	.	A	A	1224	1224	0	0	1	Pass	999	225	0	0	rCRSwithout3107N	700	1761	0.662831	GOOD	A	.	A	A	1761	1761	0	0	1	Pass	1440	321	0	0	rCRSwithout3107N	700	1400	0.715317	GOOD	A	.	A	A	1400	1400	0
rCRSwithout3107N	701	1168	0.606207	GOOD	G	.	G	G	1168	1166	2	0.0017	0.5	Pass	958	208	1	1	rCRSwithout3107N	701	1701	0.640248	GOOD	G	.	G	G	1701	1701	0	0	1	Pass	1401	300	0	0	rCRSwithout3107N	701	1361	0.69539	GOOD	G	.	G	G	1361	1361	0
rCRSwithout3107N	702	1178	0.611397	GOOD	C	.	C	C	1178	1178	0	0	1	Pass	974	204	0	0	rCRSwithout3107N	702	1720	0.647399	GOOD	C	.	C	C	1720	1720	0	0	1	Pass	1428	292	0	0	rCRSwithout3107N	702	1365	0.697434	GOOD	C	.	C	C	1365	1365	0
rCRSwithout3107N	703	1182	0.613473	GOOD	A	.	A	A	1182	1182	0	0	1	Pass	1003	179	0	0	rCRSwithout3107N	703	1743	0.656056	GOOD	A	.	A	A	1743	1743	0	0	1	Pass	1477	266	0	0	rCRSwithout3107N	703	1383	0.706631	GOOD	A	.	A	A	1383	1381	2
rCRSwithout3107N	704	1163	0.603612	GOOD	T	.	T	T	1163	1161	2	0.0017	0.5	Pass	1024	137	2	0	rCRSwithout3107N	704	1731	0.651539	GOOD	T	.	T	T	1731	1729	2	0.0012	0.5	Pass	1484	245	2	0	rCRSwithout3107N	704	1341	0.685171	GOOD	T	.	T	T	1341	1339	1
rCRSwithout3107N	705	1232	0.639424	GOOD	C	.	C	C	1232	1232	0	0	1	Pass	990	242	0	0	rCRSwithout3107N	705	1784	0.671488	GOOD	C	.	C	C	1784	1784	0	0	1	Pass	1475	309	0	0	rCRSwithout3107N	705	1414	0.72247	GOOD	C	.	C	C	1414	1414	0
rCRSwithout3107N	706	1207	0.626449	GOOD	C	.	C	C	1207	1207	0	0	1	Pass	969	238	0	0	rCRSwithout3107N	706	1748	0.657938	GOOD	C	.	C	C	1748	1748	0	0	1	Pass	1446	302	0	0	rCRSwithout3107N	706	1395	0.712762	GOOD	C	.	C	C	1395	1395	0
rCRSwithout3107N	707	1227	0.636829	GOOD	C	.	C	C	1227	1227	0	0	1	Pass	1001	226	0	0	rCRSwithout3107N	707	1809	0.680898	GOOD	C	.	C	C	1809	1807	2	0.0011	0.5	Pass	1501	306	2	0	rCRSwithout3107N	707	1452	0.741885	GOOD	C	.	C	C	1452	1451	1
rCRSwithout3107N	708	1267	0.65759	GOOD	C	.	C	C	1267	1267	0	0	1	Pass	1024	243	0	0	rCRSwithout3107N	708	1836	0.691061	GOOD	C	.	C	C	1836	1836	0	0	1	Pass	1509	327	0	0	rCRSwithout3107N	708	1475	0.753637	GOOD	C	.	C	C	1475	1475	0
rCRSwithout3107N	709	1200	0.622816	GOOD	G	.	G	G	1200	1197	3	0.0025	0.31234	Pass	959	238	2	1	rCRSwithout3107N	709	1737	0.653798	GOOD	G	.	G	G	1737	1735	1	0.0006	0.75007	Pass	1407	328	1	0	rCRSwithout3107N	709	1405	0.717871	GOOD	G	.	G	G	1405	1403	2
rCRSwithout3107N	710	1051	0.545483	GOOD	T	.	T	T	1051	1051	0	0	1	Pass	815	236	0	0	rCRSwithout3107N	710	1555	0.585294	GOOD	T	.	T	T	1555	1555	0	0	1	Pass	1229	326	0	0	rCRSwithout3107N	710	1265	0.64634	GOOD	T	.	T	T	1265	1263	2
rCRSwithout3107N	711	1136	0.589599	GOOD	T	.	T	T	1136	1136	0	0	1	Pass	913	223	0	0	rCRSwithout3107N	711	1671	0.628956	GOOD	T	.	T	T	1671	1671	0	0	1	Pass	1368	303	0	0	rCRSwithout3107N	711	1340	0.68466	GOOD	T	.	T	T	1340	1340	0
rCRSwithout3107N	712	1220	0.633196	GOOD	C	.	C	C	1220	1219	1	0.0008	0.7501	Pass	980	239	1	0	rCRSwithout3107N	712	1806	0.679769	GOOD	C	.	C	C	1806	1806	0	0	1	Pass	1461	345	0	0	rCRSwithout3107N	712	1429	0.730134	GOOD	C	.	C	C	1429	1429	0
rCRSwithout3107N	713	1292	0.670565	GOOD	C	.	C	C	1292	1292	0	0	1	Pass	1003	289	0	0	rCRSwithout3107N	713	1904	0.716656	GOOD	C	.	C	C	1904	1904	0	0	1	Pass	1488	416	0	0	rCRSwithout3107N	713	1490	0.761301	GOOD	C	.	C	C	1490	1488	2
rCRSwithout3107N	714	1369	0.710529	GOOD	A	.	A	A	1369	1369	0	0	1	Pass	1066	303	0	0	rCRSwithout3107N	714	2016	0.758812	GOOD	A	.	A	A	2016	2016	0	0	1	Pass	1596	420	0	0	rCRSwithout3107N	714	1561	0.797578	GOOD	A	.	A	A	1561	1561	0
rCRSwithout3107N	715	1274	0.661223	GOOD	G	.	G	G	1274	1274	0	0	1	Pass	971	303	0	0	rCRSwithout3107N	715	1855	0.698212	GOOD	G	.	G	G	1855	1855	0	0	1	Pass	1440	415	0	0	rCRSwithout3107N	715	1461	0.746484	GOOD	G	.	G	G	1461	1461	0
rCRSwithout3107N	716	1034	0.53666	GOOD	T	.	T	T	1034	1034	0	0	1	Pass	745	289	0	0	rCRSwithout3107N	716	1525	0.574002	GOOD	T	.	T	T	1525	1525	0	0	1	Pass	1132	393	0	0	rCRSwithout3107N	716	1222	0.624369	GOOD	T	.	T	T	1222	1222	0
rCRSwithout3107N	717	1183	0.613992	GOOD	G	.	G	G	1183	1183	0	0	1	Pass	893	290	0	0	rCRSwithout3107N	717	1688	0.635354	GOOD	G	.	G	G	1688	1688	0	0	1	Pass	1299	389	0	0	rCRSwithout3107N	717	1344	0.686704	GOOD	G	.	G	G	1344	1344	0
rCRSwithout3107N	718	1175	0.60984	GOOD	A	.	A	A	1175	1175	0	0	1	Pass	872	303	0	0	rCRSwithout3107N	718	1664	0.626321	GOOD	A	.	A	A	1664	1664	0	0	1	Pass	1262	402	0	0	rCRSwithout3107N	718	1302	0.665244	GOOD	A	.	A	A	1302	1302	0
rCRSwithout3107N	719	1204	0.624892	GOOD	G	.	G	G	1204	1204	0	0	1	Pass	925	279	0	0	rCRSwithout3107N	719	1787	0.672617	GOOD	G	.	G	G	1787	1787	0	0	1	Pass	1388	399	0	0	rCRSwithout3107N	719	1380	0.705098	GOOD	G	.	G	G	1380	1380	0
rCRSwithout3107N	720	971	0.503962	GOOD	T	.	T	T	971	971	0	0	1	Pass	739	232	0	0	rCRSwithout3107N	720	1444	0.543514	GOOD	T	.	T	T	1444	1442	2	0.0014	0.5	Pass	1131	311	1	1	rCRSwithout3107N	720	1175	0.600355	GOOD	T	.	T	T	1175	1174	1
rCRSwithout3107N	721	1091	0.566243	GOOD	T	.	T	T	1091	1091	0	0	1	Pass	929	162	0	0	rCRSwithout3107N	721	1616	0.608254	GOOD	T	.	T	T	1616	1616	0	0	1	Pass	1396	220	0	0	rCRSwithout3107N	721	1281	0.654515	GOOD	T	.	T	T	1281	1281	0
rCRSwithout3107N	722	1008	0.523165	GOOD	C	.	C	C	1008	1008	0	0	1	Pass	913	95	0	0	rCRSwithout3107N	722	1484	0.55857	GOOD	C	.	C	C	1484	1484	0	0	1	Pass	1356	128	0	0	rCRSwithout3107N	722	1180	0.60291	GOOD	C	.	C	C	1180	1179	1
rCRSwithout3107N	723	1079	0.560015	GOOD	A	.	A	A	1079	1079	0	0	1	Pass	1029	50	0	0	rCRSwithout3107N	723	1554	0.584918	GOOD	A	.	A	A	1554	1554	0	0	1	Pass	1487	67	0	0	rCRSwithout3107N	723	1235	0.631011	GOOD	A	.	A	A	1235	1235	0
rCRSwithout3107N	724	1258	0.652918	GOOD	C	.	C	C	1258	1258	0	0	1	Pass	927	331	0	0	rCRSwithout3107N	724	1841	0.692943	GOOD	C	.	C	C	1841	1841	0	0	1	Pass	1389	452	0	0	rCRSwithout3107N	724	1425	0.72809	GOOD	C	.	C	C	1425	1425	0
rCRSwithout3107N	725	1235	0.640981	GOOD	C	.	C	C	1235	1235	0	0	1	Pass	917	318	0	0	rCRSwithout3107N	725	1797	0.676381	GOOD	C	.	C	C	1797	1797	0	0	1	Pass	1351	446	0	0	rCRSwithout3107N	725	1419	0.725024	GOOD	C	.	C	C	1419	1419	0
rCRSwithout3107N	726	1248	0.647728	GOOD	C	.	C	C	1248	1248	0	0	1	Pass	930	318	0	0	rCRSwithout3107N	726	1812	0.682027	GOOD	C	.	C	C	1812	1812	0	0	1	Pass	1388	424	0	0	rCRSwithout3107N	726	1454	0.742907	GOOD	C	.	C	C	1454	1454	0
rCRSwithout3107N	727	1211	0.628525	GOOD	T	.	T	T	1211	1211	0	0	1	Pass	866	345	0	0	rCRSwithout3107N	727	1763	0.663584	GOOD	T	.	T	T	1763	1762	1	0.0006	0.75007	Pass	1312	450	1	0	rCRSwithout3107N	727	1399	0.714806	GOOD	T	.	T	T	1399	1399	0
rCRSwithout3107N	728	1266	0.657071	GOOD	C	.	C	C	1266	1266	0	0	1	Pass	895	371	0	0	rCRSwithout3107N	728	1841	0.692943	GOOD	C	.	C	C	1841	1841	0	0	1	Pass	1343	498	0	0	rCRSwithout3107N	728	1477	0.754659	GOOD	C	.	C	C	1477	1477	0
rCRSwithout3107N	729	1324	0.687173	GOOD	T	.	T	T	1324	1322	2	0.0015	0.5	Pass	946	376	1	1	rCRSwithout3107N	729	1954	0.735475	GOOD	T	.	T	T	1954	1953	1	0.0005	0.75006	Pass	1434	519	1	0	rCRSwithout3107N	729	1529	0.781228	GOOD	T	.	T	T	1529	1528	1
rCRSwithout3107N	730	1392	0.722466	GOOD	A	.	A	A	1392	1392	0	0	1	Pass	944	448	0	0	rCRSwithout3107N	730	2031	0.764458	GOOD	A	.	A	A	2031	2031	0	0	1	Pass	1397	634	0	0	rCRSwithout3107N	730	1595	0.81495	GOOD	A	.	A	A	1595	1595	0
rCRSwithout3107N	731	1375	0.713643	GOOD	A	.	A	A	1375	1375	0	0	1	Pass	957	418	0	0	rCRSwithout3107N	731	2054	0.773115	GOOD	A	.	A	A	2054	2054	0	0	1	Pass	1462	592	0	0	rCRSwithout3107N	731	1584	0.80933	GOOD	A	.	A	A	1584	1584	0
rCRSwithout3107N	732	1184	0.614511	GOOD	A	.	A	A	1184	1184	0	0	1	Pass	931	253	0	0	rCRSwithout3107N	732	1776	0.668477	GOOD	A	.	A	A	1776	1776	0	0	1	Pass	1424	352	0	0	rCRSwithout3107N	732	1399	0.714806	GOOD	A	.	A	A	1399	1399	0
rCRSwithout3107N	733	1112	0.577143	GOOD	T	.	T	T	1112	1112	0	0	1	Pass	945	167	0	0	rCRSwithout3107N	733	1640	0.617287	GOOD	T	.	T	T	1640	1639	1	0.0006	0.75008	Pass	1400	239	1	0	rCRSwithout3107N	733	1297	0.66269	GOOD	T	.	T	T	1297	1296	1
rCRSwithout3107N	734	1094	0.5678	GOOD	C	.	C	C	1094	1094	0	0	1	Pass	937	157	0	0	rCRSwithout3107N	734	1637	0.616158	GOOD	C	.	C	C	1637	1637	0	0	1	Pass	1416	221	0	0	rCRSwithout3107N	734	1263	0.645318	GOOD	C	.	C	C	1263	1263	0
rCRSwithout3107N	735	1029	0.534064	GOOD	A	.	A	A	1029	1029	0	0	1	Pass	934	95	0	0	rCRSwithout3107N	735	1514	0.569862	GOOD	A	.	A	A	1514	1514	0	0	1	Pass	1403	111	0	0	rCRSwithout3107N	735	1197	0.611596	GOOD	A	.	A	A	1197	1197	0
rCRSwithout3107N	736	1285	0.666932	GOOD	C	.	C	C	1285	1285	0	0	1	Pass	912	373	0	0	rCRSwithout3107N	736	1921	0.723054	GOOD	C	.	C	C	1921	1921	0	0	1	Pass	1411	510	0	0	rCRSwithout3107N	736	1513	0.773053	GOOD	C	.	C	C	1513	1513	0
rCRSwithout3107N	737	1248	0.647728	GOOD	C	.	C	C	1248	1248	0	0	1	Pass	899	349	0	0	rCRSwithout3107N	737	1861	0.700471	GOOD	C	.	C	C	1861	1860	1	0.0005	0.75007	Pass	1380	480	0	1	rCRSwithout3107N	737	1467	0.74955	GOOD	C	.	C	C	1467	1467	0
rCRSwithout3107N	738	1160	0.602055	GOOD	A	.	A	A	1160	1160	0	0	1	Pass	871	289	0	0	rCRSwithout3107N	738	1726	0.649657	GOOD	A	.	A	A	1726	1726	0	0	1	Pass	1334	392	0	0	rCRSwithout3107N	738	1371	0.700499	GOOD	A	.	A	A	1371	1369	1
rCRSwithout3107N	739	1288	0.668489	GOOD	C	.	C	C	1288	1288	0	0	1	Pass	911	377	0	0	rCRSwithout3107N	739	1895	0.713268	GOOD	C	.	C	C	1895	1892	3	0.0016	0.3124	Pass	1369	523	3	0	rCRSwithout3107N	739	1500	0.766411	GOOD	C	.	C	C	1500	1500	0
rCRSwithout3107N	740	1286	0.667451	GOOD	G	.	G	G	1286	1286	0	0	1	Pass	907	379	0	0	rCRSwithout3107N	740	1864	0.7016	GOOD	G	.	G	G	1864	1864	0	0	1	Pass	1348	516	0	0	rCRSwithout3107N	740	1479	0.755681	GOOD	G	.	G	G	1479	1479	0
rCRSwithout3107N	741	1139	0.591156	GOOD	A	.	A	A	1139	1139	0	0	1	Pass	759	380	0	0	rCRSwithout3107N	741	1682	0.633096	GOOD	A	.	A	A	1682	1682	0	0	1	Pass	1173	509	0	0	rCRSwithout3107N	741	1337	0.683127	GOOD	A	.	A	A	1337	1337	0
rCRSwithout3107N	742	1125	0.58389	GOOD	T	.	T	T	1125	1124	1	0.0009	0.75011	Pass	818	306	1	0	rCRSwithout3107N	742	1643	0.618417	GOOD	T	.	T	T	1643	1642	1	0.0006	0.75008	Pass	1233	409	0	1	rCRSwithout3107N	742	1319	0.67393	GOOD	T	.	T	T	1319	1319	0
rCRSwithout3107N	743	1261	0.654475	GOOD	C	.	C	C	1261	1259	1	0.0008	0.7501	Pass	863	396	1	0	rCRSwithout3107N	743	1862	0.700847	GOOD	C	.	C	C	1862	1861	1	0.0005	0.75007	Pass	1329	532	1	0	rCRSwithout3107N	743	1459	0.745462	GOOD	C	.	C	C	1459	1457	2
rCRSwithout3107N	744	1284	0.666413	GOOD	A	.	A	A	1284	1284	0	0	1	Pass	863	421	0	0	rCRSwithout3107N	744	1892	0.712139	GOOD	A	.	A	A	1892	1892	0	0	1	Pass	1305	587	0	0	rCRSwithout3107N	744	1521	0.77714	GOOD	A	.	A	A	1521	1521	0
rCRSwithout3107N	745	1275	0.661742	GOOD	A	.	A	A	1275	1273	2	0.0016	0.5	Pass	864	409	1	1	rCRSwithout3107N	745	1880	0.707622	GOOD	A	.	A	A	1880	1880	0	0	1	Pass	1302	578	0	0	rCRSwithout3107N	745	1487	0.759768	GOOD	A	.	A	A	1487	1487	0
rCRSwithout3107N	746	1280	0.664337	GOOD	A	.	A	A	1280	1280	0	0	1	Pass	876	404	0	0	rCRSwithout3107N	746	1878	0.706869	GOOD	A	.	A	A	1878	1878	0	0	1	Pass	1317	561	0	0	rCRSwithout3107N	746	1496	0.764367	GOOD	A	.	A	A	1496	1496	0
rCRSwithout3107N	747	1246	0.64669	GOOD	A	.	A	A	1246	1246	0	0	1	Pass	854	392	0	0	rCRSwithout3107N	747	1866	0.702353	GOOD	A	.	A	A	1866	1866	0	0	1	Pass	1309	557	0	0	rCRSwithout3107N	747	1463	0.747506	GOOD	A	.	A	A	1463	1463	0
rCRSwithout3107N	748	1169	0.606726	GOOD	G	.	G	G	1169	1169	0	0	1	Pass	794	375	0	0	rCRSwithout3107N	748	1734	0.652669	GOOD	G	.	G	G	1734	1734	0	0	1	Pass	1190	544	0	0	rCRSwithout3107N	748	1385	0.707652	GOOD	G	.	G	G	1385	1385	0
rCRSwithout3107N	749	1092	0.566762	GOOD	G	.	G	G	1092	1092	0	0	1	Pass	722	370	0	0	rCRSwithout3107N	749	1564	0.588681	GOOD	G	.	G	G	1564	1564	0	0	1	Pass	1056	508	0	0	rCRSwithout3107N	749	1269	0.648383	GOOD	G	.	G	G	1269	1269	0
rCRSwithout3107N	750	1066	0.553268	GOOD	A	G	G	G	1066	0	1066	1	0	Pass	0	0	721	345	rCRSwithout3107N	750	1523	0.573249	GOOD	A	G	G	G	1523	0	1523	1	0	Pass	0	0	1045	478	rCRSwithout3107N	750	1232	0.629479	GOOD	A	G	G	G	1232	0	1232
rCRSwithout3107N	751	1064	0.55223	GOOD	A	.	A	A	1064	1064	0	0	1	Pass	705	359	0	0	rCRSwithout3107N	751	1526	0.574378	GOOD	A	.	A	A	1526	1525	1	0.0007	0.75008	Pass	1021	504	0	1	rCRSwithout3107N	751	1216	0.621304	GOOD	A	.	A	A	1216	1216	0
rCRSwithout3107N	752	1135	0.58908	GOOD	C	.	C	C	1135	1135	0	0	1	Pass	744	391	0	0	rCRSwithout3107N	752	1624	0.611265	GOOD	C	.	C	C	1624	1624	0	0	1	Pass	1101	523	0	0	rCRSwithout3107N	752	1310	0.669332	GOOD	C	.	C	C	1310	1310	0
rCRSwithout3107N	753	1240	0.643576	GOOD	A	.	A	A	1240	1240	0	0	1	Pass	805	435	0	0	rCRSwithout3107N	753	1807	0.680145	GOOD	A	.	A	A	1807	1807	0	0	1	Pass	1181	626	0	0	rCRSwithout3107N	753	1414	0.72247	GOOD	A	.	A	A	1414	1414	0
rCRSwithout3107N	754	1183	0.613992	GOOD	A	.	A	A	1183	1183	0	0	1	Pass	838	345	0	0	rCRSwithout3107N	754	1763	0.663584	GOOD	A	.	A	A	1763	1763	0	0	1	Pass	1258	505	0	0	rCRSwithout3107N	754	1389	0.709696	GOOD	A	.	A	A	1389	1389	0
rCRSwithout3107N	755	1110	0.576105	GOOD	G	.	G	G	1110	1109	1	0.0009	0.75011	Pass	770	339	1	0	rCRSwithout3107N	755	1585	0.596586	GOOD	G	.	G	G	1585	1585	0	0	1	Pass	1096	489	0	0	rCRSwithout3107N	755	1291	0.659624	GOOD	G	.	G	G	1291	1291	0
rCRSwithout3107N	756	1157	0.600498	GOOD	C	.	C	C	1157	1157	0	0	1	Pass	801	356	0	0	rCRSwithout3107N	756	1697	0.638742	GOOD	C	.	C	C	1697	1696	1	0.0006	0.75007	Pass	1174	522	1	0	rCRSwithout3107N	756	1342	0.685682	GOOD	C	.	C	C	1342	1341	1
rCRSwithout3107N	757	1140	0.591675	GOOD	A	.	A	A	1140	1140	0	0	1	Pass	824	316	0	0	rCRSwithout3107N	757	1703	0.641	GOOD	A	.	A	A	1703	1702	1	0.0006	0.75007	Pass	1242	460	1	0	rCRSwithout3107N	757	1355	0.692324	GOOD	A	.	A	A	1355	1355	0
rCRSwithout3107N	758	1117	0.579738	GOOD	T	.	T	T	1117	1117	0	0	1	Pass	855	262	0	0	rCRSwithout3107N	758	1614	0.607501	GOOD	T	.	T	T	1614	1612	1	0.0006	0.75008	Pass	1242	370	1	0	rCRSwithout3107N	758	1313	0.670865	GOOD	T	.	T	T	1313	1313	0
rCRSwithout3107N	759	1220	0.633196	GOOD	C	.	C	C	1220	1220	0	0	1	Pass	836	384	0	0	rCRSwithout3107N	759	1773	0.667348	GOOD	C	.	C	C	1773	1772	1	0.0006	0.75007	Pass	1239	533	1	0	rCRSwithout3107N	759	1425	0.72809	GOOD	C	.	C	C	1425	1425	0
rCRSwithout3107N	760	1203	0.624373	GOOD	A	.	A	A	1203	1203	0	0	1	Pass	857	346	0	0	rCRSwithout3107N	760	1722	0.648152	GOOD	A	.	A	A	1722	1722	0	0	1	Pass	1243	479	0	0	rCRSwithout3107N	760	1431	0.731156	GOOD	A	.	A	A	1431	1429	1
rCRSwithout3107N	761	1135	0.58908	GOOD	A	.	A	A	1135	1135	0	0	1	Pass	829	306	0	0	rCRSwithout3107N	761	1640	0.617287	GOOD	A	.	A	A	1640	1639	1	0.0006	0.75008	Pass	1179	460	1	0	rCRSwithout3107N	761	1336	0.682616	GOOD	A	.	A	A	1336	1336	0
rCRSwithout3107N	762	1110	0.576105	GOOD	G	.	G	G	1110	1110	0	0	1	Pass	830	280	0	0	rCRSwithout3107N	762	1583	0.595833	GOOD	G	.	G	G	1583	1583	0	0	1	Pass	1175	408	0	0	rCRSwithout3107N	762	1285	0.656558	GOOD	G	.	G	G	1285	1285	0
rCRSwithout3107N	763	1146	0.594789	GOOD	C	.	C	C	1146	1146	0	0	1	Pass	853	293	0	0	rCRSwithout3107N	763	1600	0.602232	GOOD	C	.	C	C	1600	1599	1	0.0006	0.75008	Pass	1208	391	1	0	rCRSwithout3107N	763	1319	0.67393	GOOD	C	.	C	C	1319	1319	0
rCRSwithout3107N	764	1100	0.570914	GOOD	A	.	A	A	1100	1100	0	0	1	Pass	862	238	0	0	rCRSwithout3107N	764	1558	0.586423	GOOD	A	.	A	A	1558	1558	0	0	1	Pass	1233	325	0	0	rCRSwithout3107N	764	1264	0.645829	GOOD	A	.	A	A	1264	1264	0
rCRSwithout3107N	765	1226	0.63631	GOOD	C	.	C	C	1226	1226	0	0	1	Pass	865	361	0	0	rCRSwithout3107N	765	1791	0.674123	GOOD	C	.	C	C	1791	1791	0	0	1	Pass	1268	523	0	0	rCRSwithout3107N	765	1428	0.729623	GOOD	C	.	C	C	1428	1428	0
rCRSwithout3107N	766	1068	0.554306	GOOD	G	.	G	G	1068	1067	1	0.0009	0.75012	Pass	711	356	1	0	rCRSwithout3107N	766	1495	0.56271	GOOD	G	.	G	G	1495	1495	0	0	1	Pass	997	498	0	0	rCRSwithout3107N	766	1206	0.616194	GOOD	G	.	G	G	1206	1206	0
rCRSwithout3107N	767	1160	0.602055	GOOD	C	.	C	C	1160	1159	1	0.0009	0.75011	Pass	796	363	1	0	rCRSwithout3107N	767	1664	0.626321	GOOD	C	.	C	C	1664	1663	1	0.0006	0.75008	Pass	1156	507	1	0	rCRSwithout3107N	767	1328	0.678529	GOOD	C	.	C	C	1328	1328	0
rCRSwithout3107N	768	1131	0.587004	GOOD	A	.	A	A	1131	1131	0	0	1	Pass	757	374	0	0	rCRSwithout3107N	768	1582	0.595457	GOOD	A	.	A	A	1582	1582	0	0	1	Pass	1052	530	0	0	rCRSwithout3107N	768	1317	0.672909	GOOD	A	.	A	A	1317	1317	0
rCRSwithout3107N	769	1107	0.574547	GOOD	G	.	G	G	1107	1107	0	0	1	Pass	728	379	0	0	rCRSwithout3107N	769	1567	0.589811	GOOD	G	.	G	G	1567	1567	0	0	1	Pass	1015	552	0	0	rCRSwithout3107N	769	1251	0.639186	GOOD	G	.	G	G	1251	1251	0
rCRSwithout3107N	770	1200	0.622816	GOOD	C	.	C	C	1200	1199	1	0.0008	0.7501	Pass	833	366	1	0	rCRSwithout3107N	770	1674	0.630085	GOOD	C	.	C	C	1674	1673	1	0.0006	0.75007	Pass	1146	527	0	1	rCRSwithout3107N	770	1357	0.693346	GOOD	C	.	C	C	1357	1357	0
rCRSwithout3107N	771	1311	0.680426	GOOD	A	.	A	A	1311	1311	0	0	1	Pass	843	468	0	0	rCRSwithout3107N	771	1881	0.707999	GOOD	A	.	A	A	1881	1881	0	0	1	Pass	1182	699	0	0	rCRSwithout3107N	771	1502	0.767433	GOOD	A	.	A	A	1502	1502	0
rCRSwithout3107N	772	1253	0.650323	GOOD	A	.	A	A	1253	1253	0	0	1	Pass	835	418	0	0	rCRSwithout3107N	772	1828	0.68805	GOOD	A	.	A	A	1828	1828	0	0	1	Pass	1226	602	0	0	rCRSwithout3107N	772	1439	0.735243	GOOD	A	.	A	A	1439	1439	0
rCRSwithout3107N	773	1186	0.615549	GOOD	T	.	T	T	1186	1186	0	0	1	Pass	806	380	0	0	rCRSwithout3107N	773	1647	0.619922	GOOD	T	.	T	T	1647	1647	0	0	1	Pass	1096	551	0	0	rCRSwithout3107N	773	1319	0.67393	GOOD	T	.	T	T	1319	1318	1
rCRSwithout3107N	774	1147	0.595308	GOOD	G	.	G	G	1147	1147	0	0	1	Pass	789	358	0	0	rCRSwithout3107N	774	1636	0.615782	GOOD	G	.	G	G	1636	1636	0	0	1	Pass	1095	541	0	0	rCRSwithout3107N	774	1337	0.683127	GOOD	G	.	G	G	1337	1336	1
rCRSwithout3107N	775	1236	0.6415	GOOD	C	.	C	C	1236	1236	0	0	1	Pass	839	397	0	0	rCRSwithout3107N	775	1778	0.66923	GOOD	C	.	C	C	1778	1778	0	0	1	Pass	1216	562	0	0	rCRSwithout3107N	775	1398	0.714295	GOOD	C	.	C	C	1398	1397	1
rCRSwithout3107N	776	1182	0.613473	GOOD	A	.	A	A	1182	1182	0	0	1	Pass	801	381	0	0	rCRSwithout3107N	776	1707	0.642506	GOOD	A	.	A	A	1707	1707	0	0	1	Pass	1146	561	0	0	rCRSwithout3107N	776	1337	0.683127	GOOD	A	.	A	A	1337	1336	1
rCRSwithout3107N	777	1152	0.597903	GOOD	G	.	G	G	1152	1150	2	0.0017	0.5	Pass	765	385	2	0	rCRSwithout3107N	777	1681	0.63272	GOOD	G	.	G	G	1681	1680	1	0.0006	0.75007	Pass	1103	577	1	0	rCRSwithout3107N	777	1356	0.692835	GOOD	G	.	G	G	1356	1356	0
rCRSwithout3107N	778	1168	0.606207	GOOD	C	.	C	C	1168	1168	0	0	1	Pass	790	378	0	0	rCRSwithout3107N	778	1668	0.627827	GOOD	C	.	C	C	1668	1667	1	0.0006	0.75007	Pass	1132	535	1	0	rCRSwithout3107N	778	1327	0.678018	GOOD	C	.	C	C	1327	1327	0
rCRSwithout3107N	779	1065	0.552749	GOOD	T	.	T	T	1065	1065	0	0	1	Pass	750	315	0	0	rCRSwithout3107N	779	1575	0.592822	GOOD	T	.	T	T	1575	1575	0	0	1	Pass	1100	475	0	0	rCRSwithout3107N	779	1238	0.632544	GOOD	T	.	T	T	1238	1237	1
rCRSwithout3107N	780	1175	0.60984	GOOD	C	.	C	C	1175	1174	1	0.0009	0.75011	Pass	811	363	1	0	rCRSwithout3107N	780	1691	0.636484	GOOD	C	.	C	C	1691	1691	0	0	1	Pass	1158	533	0	0	rCRSwithout3107N	780	1370	0.699988	GOOD	C	.	C	C	1370	1370	0
rCRSwithout3107N	781	1244	0.645652	GOOD	A	.	A	A	1244	1244	0	0	1	Pass	798	446	0	0	rCRSwithout3107N	781	1832	0.689555	GOOD	A	.	A	A	1832	1832	0	0	1	Pass	1182	650	0	0	rCRSwithout3107N	781	1408	0.719404	GOOD	A	.	A	A	1408	1407	1
rCRSwithout3107N	782	1237	0.642019	GOOD	A	.	A	A	1237	1237	0	0	1	Pass	815	422	0	0	rCRSwithout3107N	782	1777	0.668854	GOOD	A	.	A	A	1777	1777	0	0	1	Pass	1169	608	0	0	rCRSwithout3107N	782	1390	0.710207	GOOD	A	.	A	A	1390	1390	0
rCRSwithout3107N	783	1172	0.608283	GOOD	A	.	A	A	1172	1172	0	0	1	Pass	825	347	0	0	rCRSwithout3107N	783	1694	0.637613	GOOD	A	.	A	A	1694	1694	0	0	1	Pass	1201	493	0	0	rCRSwithout3107N	783	1312	0.670354	GOOD	A	.	A	A	1312	1312	0
rCRSwithout3107N	784	1081	0.561053	GOOD	A	.	A	A	1081	1081	0	0	1	Pass	828	253	0	0	rCRSwithout3107N	784	1519	0.571744	GOOD	A	.	A	A	1519	1519	0	0	1	Pass	1181	338	0	0	rCRSwithout3107N	784	1206	0.616194	GOOD	A	.	A	A	1206	1206	0
rCRSwithout3107N	785	1251	0.649285	GOOD	C	.	C	C	1251	1251	0	0	1	Pass	820	431	0	0	rCRSwithout3107N	785	1827	0.687673	GOOD	C	.	C	C	1827	1827	0	0	1	Pass	1188	639	0	0	rCRSwithout3107N	785	1397	0.713784	GOOD	C	.	C	C	1397	1397	0
rCRSwithout3107N	786	1105	0.573509	GOOD	G	.	G	G	1105	1105	0	0	1	Pass	712	393	0	0	rCRSwithout3107N	786	1576	0.593198	GOOD	G	.	G	G	1576	1576	0	0	1	Pass	1006	570	0	0	rCRSwithout3107N	786	1248	0.637654	GOOD	G	.	G	G	1248	1248	0
rCRSwithout3107N	787	1161	0.602574	GOOD	C	.	C	C	1161	1160	1	0.0009	0.75011	Pass	727	433	1	0	rCRSwithout3107N	787	1685	0.634225	GOOD	C	.	C	C	1685	1685	0	0	1	Pass	1041	644	0	0	rCRSwithout3107N	787	1323	0.675974	GOOD	C	.	C	C	1323	1323	0
rCRSwithout3107N	788	1138	0.590637	GOOD	T	.	T	T	1138	1138	0	0	1	Pass	717	421	0	0	rCRSwithout3107N	788	1706	0.64213	GOOD	T	.	T	T	1706	1704	2	0.0012	0.5	Pass	1045	659	2	0	rCRSwithout3107N	788	1302	0.665244	GOOD	T	.	T	T	1302	1302	0
rCRSwithout3107N	789	1174	0.609321	GOOD	T	.	T	T	1174	1173	1	0.0009	0.75011	Pass	743	430	1	0	rCRSwithout3107N	789	1718	0.646646	GOOD	T	.	T	T	1718	1717	1	0.0006	0.75007	Pass	1061	656	0	1	rCRSwithout3107N	789	1330	0.679551	GOOD	T	.	T	T	1330	1330	0
rCRSwithout3107N	790	1151	0.597384	GOOD	A	.	A	A	1151	1151	0	0	1	Pass	736	415	0	0	rCRSwithout3107N	790	1714	0.645141	GOOD	A	.	A	A	1714	1713	1	0.0006	0.75007	Pass	1077	636	1	0	rCRSwithout3107N	790	1343	0.686193	GOOD	A	.	A	A	1343	1343	0
rCRSwithout3107N	791	1115	0.5787	GOOD	G	.	G	G	1115	1114	1	0.0009	0.75011	Pass	712	402	1	0	rCRSwithout3107N	791	1631	0.6139	GOOD	G	.	G	G	1631	1629	2	0.0012	0.5	Pass	1014	615	2	0	rCRSwithout3107N	791	1266	0.646851	GOOD	G	.	G	G	1266	1266	0
rCRSwithout3107N	792	1142	0.592713	GOOD	C	.	C	C	1142	1142	0	0	1	Pass	714	428	0	0	rCRSwithout3107N	792	1676	0.630838	GOOD	C	.	C	C	1676	1676	0	0	1	Pass	1032	644	0	0	rCRSwithout3107N	792	1305	0.666777	GOOD	C	.	C	C	1305	1305	0
rCRSwithout3107N	793	1212	0.629044	GOOD	C	.	C	C	1212	1212	0	0	1	Pass	782	430	0	0	rCRSwithout3107N	793	1762	0.663208	GOOD	C	.	C	C	1762	1762	0	0	1	Pass	1118	644	0	0	rCRSwithout3107N	793	1361	0.69539	GOOD	C	.	C	C	1361	1361	0
rCRSwithout3107N	794	1205	0.625411	GOOD	T	.	T	T	1205	1205	0	0	1	Pass	777	428	0	0	rCRSwithout3107N	794	1750	0.658691	GOOD	T	.	T	T	1750	1748	2	0.0011	0.5	Pass	1112	636	1	1	rCRSwithout3107N	794	1369	0.699477	GOOD	T	.	T	T	1369	1369	0
rCRSwithout3107N	795	1181	0.612954	GOOD	A	.	A	A	1181	1181	0	0	1	Pass	790	391	0	0	rCRSwithout3107N	795	1725	0.649281	GOOD	A	.	A	A	1725	1725	0	0	1	Pass	1118	607	0	0	rCRSwithout3107N	795	1330	0.679551	GOOD	A	.	A	A	1330	1330	0
rCRSwithout3107N	796	1059	0.549635	GOOD	G	.	G	G	1059	1058	1	0.0009	0.75012	Pass	653	405	1	0	rCRSwithout3107N	796	1545	0.58153	GOOD	G	.	G	G	1545	1545	0	0	1	Pass	925	620	0	0	rCRSwithout3107N	796	1216	0.621304	GOOD	G	.	G	G	1216	1215	1
rCRSwithout3107N	797	1068	0.554306	GOOD	C	.	C	C	1068	1067	1	0.0009	0.75012	Pass	708	359	1	0	rCRSwithout3107N	797	1572	0.591693	GOOD	C	.	C	C	1572	1571	1	0.0006	0.75008	Pass	1018	553	1	0	rCRSwithout3107N	797	1232	0.629479	GOOD	C	.	C	C	1232	1232	0
rCRSwithout3107N	798	1054	0.54704	GOOD	C	.	C	C	1054	1054	0	0	1	Pass	783	271	0	0	rCRSwithout3107N	798	1488	0.560075	GOOD	C	.	C	C	1488	1488	0	0	1	Pass	1097	391	0	0	rCRSwithout3107N	798	1179	0.602399	GOOD	C	.	C	C	1179	1179	0
rCRSwithout3107N	799	926	0.480606	GOOD	A	.	A	A	926	925	1	0.0011	0.5	Pass	787	138	1	0	rCRSwithout3107N	799	1331	0.500981	GOOD	A	.	A	A	1331	1331	0	0	1	Pass	1104	227	0	0	rCRSwithout3107N	799	1046	0.534444	GOOD	A	.	A	A	1046	1045	1
rCRSwithout3107N	800	927	0.481125	GOOD	C	.	C	C	927	927	0	0	1	Pass	804	123	0	0	rCRSwithout3107N	800	1323	0.49797	GOOD	C	.	C	C	1323	1323	0	0	1	Pass	1149	174	0	0	rCRSwithout3107N	800	1069	0.546195	GOOD	C	.	C	C	1069	1069	0
rCRSwithout3107N	801	854	0.443237	GOOD	A	.	A	A	854	851	2	0.0023	0.24985	Pass	795	56	2	0	rCRSwithout3107N	801	1220	0.459202	GOOD	A	.	A	A	1220	1218	2	0.0016	0.5	Pass	1139	79	2	0	rCRSwithout3107N	801	971	0.496123	GOOD	A	.	A	A	971	964	7
rCRSwithout3107N	802	1252	0.649804	GOOD	C	.	C	C	1252	1252	0	0	1	Pass	772	480	0	0	rCRSwithout3107N	802	1825	0.68692	GOOD	C	.	C	C	1825	1825	0	0	1	Pass	1092	733	0	0	rCRSwithout3107N	802	1398	0.714295	GOOD	C	.	C	C	1398	1398	0
rCRSwithout3107N	803	1220	0.633196	GOOD	C	.	C	C	1220	1220	0	0	1	Pass	726	494	0	0	rCRSwithout3107N	803	1760	0.662455	GOOD	C	.	C	C	1760	1760	0	0	1	Pass	1018	742	0	0	rCRSwithout3107N	803	1369	0.699477	GOOD	C	.	C	C	1369	1368	1
rCRSwithout3107N	804	1268	0.658109	GOOD	C	.	C	C	1268	1268	0	0	1	Pass	775	493	0	0	rCRSwithout3107N	804	1755	0.660573	GOOD	C	.	C	C	1755	1755	0	0	1	Pass	1041	714	0	0	rCRSwithout3107N	804	1401	0.715828	GOOD	C	.	C	C	1401	1401	0
rCRSwithout3107N	805	1244	0.645652	GOOD	C	.	C	C	1244	1244	0	0	1	Pass	762	482	0	0	rCRSwithout3107N	805	1796	0.676005	GOOD	C	.	C	C	1796	1796	0	0	1	Pass	1096	700	0	0	rCRSwithout3107N	805	1386	0.708163	GOOD	C	.	C	C	1386	1386	0
rCRSwithout3107N	806	1240	0.643576	GOOD	C	.	C	C	1240	1239	1	0.0008	0.7501	Pass	791	448	0	1	rCRSwithout3107N	806	1787	0.672617	GOOD	C	.	C	C	1787	1785	2	0.0011	0.5	Pass	1113	672	0	2	rCRSwithout3107N	806	1397	0.713784	GOOD	C	.	C	C	1397	1397	0
rCRSwithout3107N	807	1151	0.597384	GOOD	A	.	A	A	1151	1151	0	0	1	Pass	759	392	0	0	rCRSwithout3107N	807	1685	0.634225	GOOD	A	.	A	A	1685	1683	1	0.0006	0.75007	Pass	1070	613	1	0	rCRSwithout3107N	807	1304	0.666266	GOOD	A	.	A	A	1304	1301	3
rCRSwithout3107N	808	1301	0.675236	GOOD	C	.	C	C	1301	1301	0	0	1	Pass	766	535	0	0	rCRSwithout3107N	808	1880	0.707622	GOOD	C	.	C	C	1880	1877	3	0.0016	0.3124	Pass	1089	788	2	1	rCRSwithout3107N	808	1469	0.750571	GOOD	C	.	C	C	1469	1469	0
rCRSwithout3107N	809	1207	0.626449	GOOD	G	.	G	G	1207	1207	0	0	1	Pass	679	528	0	0	rCRSwithout3107N	809	1706	0.64213	GOOD	G	.	G	G	1706	1705	1	0.0006	0.75007	Pass	916	789	0	1	rCRSwithout3107N	809	1362	0.695901	GOOD	G	.	G	G	1362	1362	0
rCRSwithout3107N	810	1130	0.586485	GOOD	G	.	G	G	1130	1130	0	0	1	Pass	615	515	0	0	rCRSwithout3107N	810	1604	0.603737	GOOD	G	.	G	G	1604	1604	0	0	1	Pass	840	764	0	0	rCRSwithout3107N	810	1254	0.640719	GOOD	G	.	G	G	1254	1254	0
rCRSwithout3107N	811	1152	0.597903	GOOD	G	.	G	G	1152	1152	0	0	1	Pass	622	530	0	0	rCRSwithout3107N	811	1683	0.633472	GOOD	G	.	G	G	1683	1683	0	0	1	Pass	860	823	0	0	rCRSwithout3107N	811	1351	0.690281	GOOD	G	.	G	G	1351	1351	0
rCRSwithout3107N	812	1185	0.61503	GOOD	A	.	A	A	1185	1185	0	0	1	Pass	613	572	0	0	rCRSwithout3107N	812	1700	0.639871	GOOD	A	.	A	A	1700	1699	1	0.0006	0.75007	Pass	853	846	0	1	rCRSwithout3107N	812	1349	0.689259	GOOD	A	.	A	A	1349	1349	0
rCRSwithout3107N	813	1209	0.627487	GOOD	A	.	A	A	1209	1209	0	0	1	Pass	676	533	0	0	rCRSwithout3107N	813	1770	0.666219	GOOD	A	.	A	A	1770	1770	0	0	1	Pass	942	828	0	0	rCRSwithout3107N	813	1378	0.704076	GOOD	A	.	A	A	1378	1378	0
rCRSwithout3107N	814	1145	0.59427	GOOD	A	.	A	A	1145	1145	0	0	1	Pass	667	478	0	0	rCRSwithout3107N	814	1718	0.646646	GOOD	A	.	A	A	1718	1718	0	0	1	Pass	992	726	0	0	rCRSwithout3107N	814	1352	0.690791	GOOD	A	.	A	A	1352	1352	0
rCRSwithout3107N	815	1265	0.656552	GOOD	C	.	C	C	1265	1265	0	0	1	Pass	703	562	0	0	rCRSwithout3107N	815	1906	0.717408	GOOD	C	.	C	C	1906	1906	0	0	1	Pass	1057	849	0	0	rCRSwithout3107N	815	1490	0.761301	GOOD	C	.	C	C	1490	1490	0
rCRSwithout3107N	816	1264	0.656033	GOOD	A	.	A	A	1264	1264	0	0	1	Pass	714	550	0	0	rCRSwithout3107N	816	1884	0.709128	GOOD	A	.	A	A	1884	1884	0	0	1	Pass	1052	832	0	0	rCRSwithout3107N	816	1494	0.763345	GOOD	A	.	A	A	1494	1494	0
rCRSwithout3107N	817	1208	0.626968	GOOD	G	.	G	G	1208	1207	1	0.0008	0.7501	Pass	666	541	1	0	rCRSwithout3107N	817	1784	0.671488	GOOD	G	.	G	G	1784	1780	4	0.0022	0.18732	Pass	980	800	2	2	rCRSwithout3107N	817	1428	0.729623	GOOD	G	.	G	G	1428	1427	1
rCRSwithout3107N	818	1286	0.667451	GOOD	C	.	C	C	1286	1286	0	0	1	Pass	709	577	0	0	rCRSwithout3107N	818	1828	0.68805	GOOD	C	.	C	C	1828	1827	1	0.0005	0.75007	Pass	997	830	1	0	rCRSwithout3107N	818	1458	0.744951	GOOD	C	.	C	C	1458	1458	0
rCRSwithout3107N	819	1279	0.663818	GOOD	A	.	A	A	1279	1279	0	0	1	Pass	696	583	0	0	rCRSwithout3107N	819	1876	0.706117	GOOD	A	.	A	A	1876	1876	0	0	1	Pass	1030	846	0	0	rCRSwithout3107N	819	1506	0.769476	GOOD	A	.	A	A	1506	1506	0
rCRSwithout3107N	820	1270	0.659147	GOOD	G	.	G	G	1270	1270	0	0	1	Pass	682	588	0	0	rCRSwithout3107N	820	1866	0.702353	GOOD	G	.	G	G	1866	1866	0	0	1	Pass	998	868	0	0	rCRSwithout3107N	820	1457	0.74444	GOOD	G	.	G	G	1457	1457	0
rCRSwithout3107N	821	968	0.502405	GOOD	T	.	T	T	968	967	1	0.001	0.5	Pass	383	584	1	0	rCRSwithout3107N	821	1423	0.53561	GOOD	T	.	T	T	1423	1423	0	0	1	Pass	571	852	0	0	rCRSwithout3107N	821	1108	0.566122	GOOD	T	.	T	T	1108	1107	0
rCRSwithout3107N	822	1075	0.557939	GOOD	G	.	G	G	1075	1075	0	0	1	Pass	505	570	0	0	rCRSwithout3107N	822	1598	0.601479	GOOD	G	.	G	G	1598	1598	0	0	1	Pass	745	853	0	0	rCRSwithout3107N	822	1236	0.631522	GOOD	G	.	G	G	1236	1236	0
rCRSwithout3107N	823	1197	0.621259	GOOD	A	.	A	A	1197	1196	1	0.0008	0.7501	Pass	538	658	1	0	rCRSwithout3107N	823	1799	0.677134	GOOD	A	.	A	A	1799	1799	0	0	1	Pass	792	1007	0	0	rCRSwithout3107N	823	1374	0.702032	GOOD	A	.	A	A	1374	1374	0
rCRSwithout3107N	824	1272	0.660185	GOOD	T	.	T	T	1272	1271	1	0.0008	0.7501	Pass	707	564	1	0	rCRSwithout3107N	824	1883	0.708751	GOOD	T	.	T	T	1883	1882	1	0.0005	0.75007	Pass	1048	834	0	1	rCRSwithout3107N	824	1489	0.76079	GOOD	T	.	T	T	1489	1489	0
rCRSwithout3107N	825	1315	0.682502	GOOD	T	.	T	T	1315	1315	0	0	1	Pass	807	508	0	0	rCRSwithout3107N	825	1874	0.705364	GOOD	T	.	T	T	1874	1874	0	0	1	Pass	1129	745	0	0	rCRSwithout3107N	825	1484	0.758236	GOOD	T	.	T	T	1484	1483	1
rCRSwithout3107N	826	1211	0.628525	GOOD	A	.	A	A	1211	1211	0	0	1	Pass	814	397	0	0	rCRSwithout3107N	826	1717	0.64627	GOOD	A	.	A	A	1717	1716	1	0.0006	0.75007	Pass	1143	573	1	0	rCRSwithout3107N	826	1383	0.706631	GOOD	A	.	A	A	1383	1382	1
rCRSwithout3107N	827	1102	0.571952	GOOD	A	.	A	A	1102	1102	0	0	1	Pass	745	357	0	0	rCRSwithout3107N	827	1519	0.571744	GOOD	A	.	A	A	1519	1519	0	0	1	Pass	1005	514	0	0	rCRSwithout3107N	827	1230	0.628457	GOOD	A	.	A	A	1230	1230	0
rCRSwithout3107N	828	1300	0.674717	GOOD	C	.	C	C	1300	1300	0	0	1	Pass	751	549	0	0	rCRSwithout3107N	828	1871	0.704235	GOOD	C	.	C	C	1871	1871	0	0	1	Pass	1016	855	0	0	rCRSwithout3107N	828	1454	0.742907	GOOD	C	.	C	C	1454	1454	0
rCRSwithout3107N	829	1298	0.673679	GOOD	C	.	C	C	1298	1295	3	0.0023	0.31236	Pass	739	556	1	2	rCRSwithout3107N	829	1811	0.681651	GOOD	C	.	C	C	1811	1811	0	0	1	Pass	973	838	0	0	rCRSwithout3107N	829	1431	0.731156	GOOD	C	.	C	C	1431	1429	2
rCRSwithout3107N	830	1278	0.663299	GOOD	T	.	T	T	1278	1278	0	0	1	Pass	727	551	0	0	rCRSwithout3107N	830	1840	0.692566	GOOD	T	.	T	T	1840	1840	0	0	1	Pass	1015	825	0	0	rCRSwithout3107N	830	1434	0.732689	GOOD	T	.	T	T	1434	1434	0
rCRSwithout3107N	831	1298	0.673679	GOOD	T	.	T	T	1298	1298	0	0	1	Pass	743	555	0	0	rCRSwithout3107N	831	1874	0.705364	GOOD	T	.	T	T	1874	1874	0	0	1	Pass	1049	825	0	0	rCRSwithout3107N	831	1482	0.757214	GOOD	T	.	T	T	1482	1482	0
rCRSwithout3107N	832	1377	0.714681	GOOD	T	.	T	T	1377	1377	0	0	1	Pass	737	640	0	0	rCRSwithout3107N	832	2055	0.773491	GOOD	T	.	T	T	2055	2055	0	0	1	Pass	1061	994	0	0	rCRSwithout3107N	832	1568	0.801155	GOOD	T	.	T	T	1568	1568	0
rCRSwithout3107N	833	1301	0.675236	GOOD	A	.	A	A	1301	1301	0	0	1	Pass	727	574	0	0	rCRSwithout3107N	833	1919	0.722302	GOOD	A	.	A	A	1919	1919	0	0	1	Pass	1038	881	0	0	rCRSwithout3107N	833	1483	0.757725	GOOD	A	.	A	A	1483	1483	0
rCRSwithout3107N	834	1237	0.642019	GOOD	G	.	G	G	1237	1236	1	0.0008	0.7501	Pass	670	566	1	0	rCRSwithout3107N	834	1809	0.680898	GOOD	G	.	G	G	1809	1806	3	0.0017	0.3124	Pass	954	852	0	3	rCRSwithout3107N	834	1395	0.712762	GOOD	G	.	G	G	1395	1394	1
rCRSwithout3107N	835	1284	0.666413	GOOD	C	.	C	C	1284	1284	0	0	1	Pass	698	586	0	0	rCRSwithout3107N	835	1885	0.709504	GOOD	C	.	C	C	1885	1884	1	0.0005	0.75007	Pass	1001	883	0	1	rCRSwithout3107N	835	1457	0.74444	GOOD	C	.	C	C	1457	1456	1
rCRSwithout3107N	836	1286	0.667451	GOOD	A	.	A	A	1286	1286	0	0	1	Pass	701	585	0	0	rCRSwithout3107N	836	1882	0.708375	GOOD	A	.	A	A	1882	1882	0	0	1	Pass	995	887	0	0	rCRSwithout3107N	836	1464	0.748017	GOOD	A	.	A	A	1464	1464	0
rCRSwithout3107N	837	1223	0.634753	GOOD	A	.	A	A	1223	1223	0	0	1	Pass	647	576	0	0	rCRSwithout3107N	837	1786	0.672241	GOOD	A	.	A	A	1786	1786	0	0	1	Pass	926	860	0	0	rCRSwithout3107N	837	1395	0.712762	GOOD	A	.	A	A	1395	1395	0
rCRSwithout3107N	838	1218	0.632158	GOOD	T	.	T	T	1218	1218	0	0	1	Pass	664	554	0	0	rCRSwithout3107N	838	1756	0.660949	GOOD	T	.	T	T	1756	1752	3	0.0017	0.31239	Pass	940	812	1	2	rCRSwithout3107N	838	1341	0.685171	GOOD	T	.	T	T	1341	1341	0
rCRSwithout3107N	839	1247	0.647209	GOOD	A	.	A	A	1247	1247	0	0	1	Pass	682	565	0	0	rCRSwithout3107N	839	1784	0.671488	GOOD	A	.	A	A	1784	1784	0	0	1	Pass	958	826	0	0	rCRSwithout3107N	839	1385	0.707652	GOOD	A	.	A	A	1385	1385	0
rCRSwithout3107N	840	1172	0.608283	GOOD	A	.	A	A	1172	1172	0	0	1	Pass	650	522	0	0	rCRSwithout3107N	840	1699	0.639495	GOOD	A	.	A	A	1699	1699	0	0	1	Pass	954	745	0	0	rCRSwithout3107N	840	1298	0.663201	GOOD	A	.	A	A	1298	1298	0
rCRSwithout3107N	841	1111	0.576624	GOOD	A	.	A	A	1111	1110	1	0.0009	0.75011	Pass	663	447	0	1	rCRSwithout3107N	841	1572	0.591693	GOOD	A	.	A	A	1572	1572	0	0	1	Pass	945	627	0	0	rCRSwithout3107N	841	1231	0.628968	GOOD	A	.	A	A	1231	1231	0
rCRSwithout3107N	842	1249	0.648247	GOOD	C	.	C	C	1249	1248	1	0.0008	0.7501	Pass	669	579	0	1	rCRSwithout3107N	842	1810	0.681275	GOOD	C	.	C	C	1810	1810	0	0	1	Pass	934	876	0	0	rCRSwithout3107N	842	1379	0.704587	GOOD	C	.	C	C	1379	1379	0
rCRSwithout3107N	843	1239	0.643057	GOOD	G	.	G	G	1239	1239	0	0	1	Pass	643	596	0	0	rCRSwithout3107N	843	1800	0.677511	GOOD	G	.	G	G	1800	1799	1	0.0006	0.75007	Pass	921	878	0	1	rCRSwithout3107N	843	1372	0.70101	GOOD	G	.	G	G	1372	1371	1
rCRSwithout3107N	844	1221	0.633715	GOOD	A	.	A	A	1221	1221	0	0	1	Pass	623	598	0	0	rCRSwithout3107N	844	1786	0.672241	GOOD	A	.	A	A	1786	1786	0	0	1	Pass	884	902	0	0	rCRSwithout3107N	844	1348	0.688748	GOOD	A	.	A	A	1348	1347	1
rCRSwithout3107N	845	1215	0.630601	GOOD	A	.	A	A	1215	1215	0	0	1	Pass	624	591	0	0	rCRSwithout3107N	845	1717	0.64627	GOOD	A	.	A	A	1717	1717	0	0	1	Pass	850	867	0	0	rCRSwithout3107N	845	1332	0.680573	GOOD	A	.	A	A	1332	1332	0
rCRSwithout3107N	846	1171	0.607764	GOOD	A	.	A	A	1171	1171	0	0	1	Pass	584	587	0	0	rCRSwithout3107N	846	1705	0.641753	GOOD	A	.	A	A	1705	1705	0	0	1	Pass	826	879	0	0	rCRSwithout3107N	846	1319	0.67393	GOOD	A	.	A	A	1319	1318	1
rCRSwithout3107N	847	1171	0.607764	GOOD	G	.	G	G	1171	1171	0	0	1	Pass	597	574	0	0	rCRSwithout3107N	847	1696	0.638366	GOOD	G	.	G	G	1696	1696	0	0	1	Pass	842	854	0	0	rCRSwithout3107N	847	1319	0.67393	GOOD	G	.	G	G	1319	1319	0
rCRSwithout3107N	848	887	0.460365	GOOD	T	.	T	T	887	886	1	0.0011	0.5	Pass	321	565	1	0	rCRSwithout3107N	848	1303	0.490442	GOOD	T	.	T	T	1303	1303	0	0	1	Pass	467	836	0	0	rCRSwithout3107N	848	1006	0.514006	GOOD	T	.	T	T	1006	1006	0
rCRSwithout3107N	849	1061	0.550673	GOOD	T	.	T	T	1061	1061	0	0	1	Pass	428	633	0	0	rCRSwithout3107N	849	1543	0.580777	GOOD	T	.	T	T	1543	1543	0	0	1	Pass	614	929	0	0	rCRSwithout3107N	849	1214	0.620282	GOOD	T	.	T	T	1214	1214	0
rCRSwithout3107N	850	1274	0.661223	GOOD	T	.	T	T	1274	1274	0	0	1	Pass	633	641	0	0	rCRSwithout3107N	850	1884	0.709128	GOOD	T	.	T	T	1884	1884	0	0	1	Pass	918	966	0	0	rCRSwithout3107N	850	1438	0.734732	GOOD	T	.	T	T	1438	1438	0
rCRSwithout3107N	851	1178	0.611397	GOOD	A	.	A	A	1178	1178	0	0	1	Pass	648	530	0	0	rCRSwithout3107N	851	1732	0.651916	GOOD	A	.	A	A	1732	1732	0	0	1	Pass	958	774	0	0	rCRSwithout3107N	851	1386	0.708163	GOOD	A	.	A	A	1386	1385	1
rCRSwithout3107N	852	1132	0.587523	GOOD	A	.	A	A	1132	1132	0	0	1	Pass	620	512	0	0	rCRSwithout3107N	852	1662	0.625568	GOOD	A	.	A	A	1662	1662	0	0	1	Pass	901	761	0	0	rCRSwithout3107N	852	1290	0.659113	GOOD	A	.	A	A	1290	1290	0
rCRSwithout3107N	853	1250	0.648766	GOOD	C	.	C	C	1250	1250	0	0	1	Pass	662	588	0	0	rCRSwithout3107N	853	1810	0.681275	GOOD	C	.	C	C	1810	1810	0	0	1	Pass	927	883	0	0	rCRSwithout3107N	853	1385	0.707652	GOOD	C	.	C	C	1385	1385	0
rCRSwithout3107N	854	1248	0.647728	GOOD	T	.	T	T	1248	1248	0	0	1	Pass	667	581	0	0	rCRSwithout3107N	854	1795	0.675629	GOOD	T	.	T	T	1795	1795	0	0	1	Pass	924	871	0	0	rCRSwithout3107N	854	1389	0.709696	GOOD	T	.	T	T	1389	1388	1
rCRSwithout3107N	855	1216	0.63112	GOOD	A	.	A	A	1216	1216	0	0	1	Pass	641	575	0	0	rCRSwithout3107N	855	1798	0.676758	GOOD	A	.	A	A	1798	1795	3	0.0017	0.3124	Pass	923	872	1	2	rCRSwithout3107N	855	1383	0.706631	GOOD	A	.	A	A	1383	1383	0
rCRSwithout3107N	856	1143	0.593232	GOOD	A	.	A	A	1143	1143	0	0	1	Pass	591	552	0	0	rCRSwithout3107N	856	1692	0.63686	GOOD	A	.	A	A	1692	1692	0	0	1	Pass	868	824	0	0	rCRSwithout3107N	856	1312	0.670354	GOOD	A	.	A	A	1312	1312	0
rCRSwithout3107N	857	1132	0.587523	GOOD	G	.	G	G	1132	1132	0	0	1	Pass	573	559	0	0	rCRSwithout3107N	857	1649	0.620675	GOOD	G	.	G	G	1649	1649	0	0	1	Pass	807	842	0	0	rCRSwithout3107N	857	1245	0.636121	GOOD	G	.	G	G	1245	1244	1
rCRSwithout3107N	858	1341	0.695997	GOOD	C	.	C	C	1341	1340	1	0.0007	0.75009	Pass	707	633	0	1	rCRSwithout3107N	858	1939	0.72983	GOOD	C	.	C	C	1939	1937	2	0.001	0.5	Pass	980	957	1	1	rCRSwithout3107N	858	1477	0.754659	GOOD	C	.	C	C	1477	1477	0
rCRSwithout3107N	859	1366	0.708972	GOOD	T	.	T	T	1366	1366	0	0	1	Pass	727	639	0	0	rCRSwithout3107N	859	1964	0.739239	GOOD	T	.	T	T	1964	1964	0	0	1	Pass	1015	949	0	0	rCRSwithout3107N	859	1491	0.761812	GOOD	T	.	T	T	1491	1491	0
rCRSwithout3107N	860	1376	0.714162	GOOD	A	.	A	A	1376	1376	0	0	1	Pass	765	611	0	0	rCRSwithout3107N	860	1951	0.734346	GOOD	A	.	A	A	1951	1951	0	0	1	Pass	1040	911	0	0	rCRSwithout3107N	860	1503	0.767943	GOOD	A	.	A	A	1503	1503	0
rCRSwithout3107N	861	1245	0.646171	GOOD	T	.	T	T	1245	1245	0	0	1	Pass	743	502	0	0	rCRSwithout3107N	861	1774	0.667724	GOOD	T	.	T	T	1774	1774	0	0	1	Pass	1048	726	0	0	rCRSwithout3107N	861	1361	0.69539	GOOD	T	.	T	T	1361	1358	2
rCRSwithout3107N	862	1094	0.5678	GOOD	A	.	A	A	1094	1094	0	0	1	Pass	825	269	0	0	rCRSwithout3107N	862	1555	0.585294	GOOD	A	.	A	A	1555	1555	0	0	1	Pass	1186	369	0	0	rCRSwithout3107N	862	1227	0.626924	GOOD	A	.	A	A	1227	1224	1
rCRSwithout3107N	863	1343	0.697035	GOOD	C	.	C	C	1343	1342	1	0.0007	0.75009	Pass	879	463	1	0	rCRSwithout3107N	863	1942	0.730959	GOOD	C	.	C	C	1942	1941	1	0.0005	0.75006	Pass	1248	693	1	0	rCRSwithout3107N	863	1529	0.781228	GOOD	C	.	C	C	1529	1529	0
rCRSwithout3107N	864	1277	0.66278	GOOD	T	.	T	T	1277	1277	0	0	1	Pass	917	360	0	0	rCRSwithout3107N	864	1859	0.699718	GOOD	T	.	T	T	1859	1858	0	0	1	Pass	1350	508	0	0	rCRSwithout3107N	864	1467	0.74955	GOOD	T	.	T	T	1467	1467	0
rCRSwithout3107N	865	1134	0.588561	GOOD	A	.	A	A	1134	1134	0	0	1	Pass	875	259	0	0	rCRSwithout3107N	865	1638	0.616535	GOOD	A	.	A	A	1638	1638	0	0	1	Pass	1289	349	0	0	rCRSwithout3107N	865	1318	0.673419	GOOD	A	.	A	A	1318	1318	0
rCRSwithout3107N	866	1009	0.523684	GOOD	A	.	A	A	1009	1009	0	0	1	Pass	860	149	0	0	rCRSwithout3107N	866	1462	0.550289	GOOD	A	.	A	A	1462	1460	1	0.0007	0.75009	Pass	1240	220	1	0	rCRSwithout3107N	866	1201	0.613639	GOOD	A	.	A	A	1201	1200	1
rCRSwithout3107N	867	1308	0.678869	GOOD	C	.	C	C	1308	1307	1	0.0008	0.7501	Pass	820	487	1	0	rCRSwithout3107N	867	1932	0.727195	GOOD	C	.	C	C	1932	1931	1	0.0005	0.75006	Pass	1197	734	1	0	rCRSwithout3107N	867	1498	0.765389	GOOD	C	.	C	C	1498	1498	0
rCRSwithout3107N	868	1299	0.674198	GOOD	C	.	C	C	1299	1299	0	0	1	Pass	812	487	0	0	rCRSwithout3107N	868	1946	0.732464	GOOD	C	.	C	C	1946	1946	0	0	1	Pass	1196	750	0	0	rCRSwithout3107N	868	1498	0.765389	GOOD	C	.	C	C	1498	1498	0
rCRSwithout3107N	869	1304	0.676793	GOOD	C	.	C	C	1304	1304	0	0	1	Pass	824	480	0	0	rCRSwithout3107N	869	1961	0.73811	GOOD	C	.	C	C	1961	1961	0	0	1	Pass	1231	730	0	0	rCRSwithout3107N	869	1511	0.772031	GOOD	C	.	C	C	1511	1511	0
rCRSwithout3107N	870	1495	0.775925	GOOD	C	.	C	C	1495	1493	2	0.0013	0.5	Pass	1000	493	0	2	rCRSwithout3107N	870	2240	0.843124	GOOD	C	.	C	C	2240	2239	1	0.0004	0.87508	Pass	1457	782	0	1	rCRSwithout3107N	870	1691	0.864	GOOD	C	.	C	C	1691	1691	0
rCRSwithout3107N	871	1461	0.758278	GOOD	A	.	A	A	1461	1461	0	0	1	Pass	974	487	0	0	rCRSwithout3107N	871	2232	0.840113	GOOD	A	.	A	A	2232	2231	1	0.0004	0.87508	Pass	1461	770	1	0	rCRSwithout3107N	871	1653	0.844585	GOOD	A	.	A	A	1653	1651	1
rCRSwithout3107N	872	1484	0.770215	GOOD	G	.	G	G	1484	1484	0	0	1	Pass	990	494	0	0	rCRSwithout3107N	872	2218	0.834844	GOOD	G	.	G	G	2218	2218	0	0	1	Pass	1466	752	0	0	rCRSwithout3107N	872	1672	0.854292	GOOD	G	.	G	G	1672	1671	1
rCRSwithout3107N	873	1360	0.705858	GOOD	G	.	G	G	1360	1360	0	0	1	Pass	960	400	0	0	rCRSwithout3107N	873	2033	0.765211	GOOD	G	.	G	G	2033	2032	1	0.0005	0.87509	Pass	1409	623	1	0	rCRSwithout3107N	873	1509	0.771009	GOOD	G	.	G	G	1509	1509	0
rCRSwithout3107N	874	1363	0.707415	GOOD	G	.	G	G	1363	1363	0	0	1	Pass	959	404	0	0	rCRSwithout3107N	874	2041	0.768222	GOOD	G	.	G	G	2041	2041	0	0	1	Pass	1396	645	0	0	rCRSwithout3107N	874	1477	0.754659	GOOD	G	.	G	G	1477	1476	1
rCRSwithout3107N	875	977	0.507076	GOOD	T	.	T	T	977	977	0	0	1	Pass	557	420	0	0	rCRSwithout3107N	875	1493	0.561957	GOOD	T	.	T	T	1493	1493	0	0	1	Pass	802	691	0	0	rCRSwithout3107N	875	1092	0.557947	GOOD	T	.	T	T	1092	1091	1
rCRSwithout3107N	876	1147	0.595308	GOOD	T	.	T	T	1147	1147	0	0	1	Pass	704	443	0	0	rCRSwithout3107N	876	1748	0.657938	GOOD	T	.	T	T	1748	1748	0	0	1	Pass	1039	709	0	0	rCRSwithout3107N	876	1285	0.656558	GOOD	T	.	T	T	1285	1283	2
rCRSwithout3107N	877	1241	0.644095	GOOD	G	.	G	G	1241	1241	0	0	1	Pass	813	428	0	0	rCRSwithout3107N	877	1919	0.722302	GOOD	G	.	G	G	1919	1919	0	0	1	Pass	1207	712	0	0	rCRSwithout3107N	877	1403	0.716849	GOOD	G	.	G	G	1403	1403	0
rCRSwithout3107N	878	1277	0.66278	GOOD	G	.	G	G	1277	1277	0	0	1	Pass	865	412	0	0	rCRSwithout3107N	878	1941	0.730582	GOOD	G	.	G	G	1941	1939	2	0.001	0.5	Pass	1269	670	2	0	rCRSwithout3107N	878	1426	0.728601	GOOD	G	.	G	G	1426	1426	0
rCRSwithout3107N	879	1107	0.574547	GOOD	T	.	T	T	1107	1107	0	0	1	Pass	726	381	0	0	rCRSwithout3107N	879	1682	0.633096	GOOD	T	.	T	T	1682	1682	0	0	1	Pass	1064	618	0	0	rCRSwithout3107N	879	1232	0.629479	GOOD	T	.	T	T	1232	1232	0
rCRSwithout3107N	880	1235	0.640981	GOOD	C	.	C	C	1235	1235	0	0	1	Pass	814	421	0	0	rCRSwithout3107N	880	1838	0.691814	GOOD	C	.	C	C	1838	1838	0	0	1	Pass	1176	662	0	0	rCRSwithout3107N	880	1332	0.680573	GOOD	C	.	C	C	1332	1328	3
rCRSwithout3107N	881	1373	0.712605	GOOD	A	.	A	A	1373	1373	0	0	1	Pass	911	462	0	0	rCRSwithout3107N	881	2014	0.758059	GOOD	A	.	A	A	2014	2014	0	0	1	Pass	1291	723	0	0	rCRSwithout3107N	881	1525	0.779184	GOOD	A	.	A	A	1525	1525	0
rCRSwithout3107N	882	1372	0.712086	GOOD	A	.	A	A	1372	1372	0	0	1	Pass	945	427	0	0	rCRSwithout3107N	882	2018	0.759565	GOOD	A	.	A	A	2018	2018	0	0	1	Pass	1356	662	0	0	rCRSwithout3107N	882	1490	0.761301	GOOD	A	.	A	A	1490	1490	0
rCRSwithout3107N	883	1381	0.716757	GOOD	T	.	T	T	1381	1380	1	0.0007	0.75009	Pass	1013	367	1	0	rCRSwithout3107N	883	2021	0.760694	GOOD	T	.	T	T	2021	2020	1	0.0005	0.87509	Pass	1432	588	1	0	rCRSwithout3107N	883	1525	0.779184	GOOD	T	.	T	T	1525	1525	0
rCRSwithout3107N	884	1309	0.679388	GOOD	T	.	T	T	1309	1308	1	0.0008	0.7501	Pass	1022	286	1	0	rCRSwithout3107N	884	1957	0.736605	GOOD	T	.	T	T	1957	1957	0	0	1	Pass	1452	505	0	0	rCRSwithout3107N	884	1445	0.738309	GOOD	T	.	T	T	1445	1445	0
rCRSwithout3107N	885	1261	0.654475	GOOD	T	.	T	T	1261	1261	0	0	1	Pass	971	290	0	0	rCRSwithout3107N	885	1894	0.712892	GOOD	T	.	T	T	1894	1893	1	0.0005	0.75007	Pass	1415	478	1	0	rCRSwithout3107N	885	1368	0.698967	GOOD	T	.	T	T	1368	1368	0
rCRSwithout3107N	886	1368	0.71001	GOOD	C	.	C	C	1368	1368	0	0	1	Pass	972	396	0	0	rCRSwithout3107N	886	2059	0.774997	GOOD	C	.	C	C	2059	2058	1	0.0005	0.87509	Pass	1413	645	1	0	rCRSwithout3107N	886	1486	0.759257	GOOD	C	.	C	C	1486	1486	0
rCRSwithout3107N	887	1347	0.699111	GOOD	G	.	G	G	1347	1347	0	0	1	Pass	945	402	0	0	rCRSwithout3107N	887	1975	0.74338	GOOD	G	.	G	G	1975	1975	0	0	1	Pass	1351	624	0	0	rCRSwithout3107N	887	1444	0.737798	GOOD	G	.	G	G	1444	1443	1
rCRSwithout3107N	888	1127	0.584928	GOOD	T	.	T	T	1127	1127	0	0	1	Pass	791	336	0	0	rCRSwithout3107N	888	1698	0.639118	GOOD	T	.	T	T	1698	1695	2	0.0012	0.5	Pass	1141	554	2	0	rCRSwithout3107N	888	1214	0.620282	GOOD	T	.	T	T	1214	1214	0
rCRSwithout3107N	889	1265	0.656552	GOOD	G	.	G	G	1265	1265	0	0	1	Pass	873	392	0	0	rCRSwithout3107N	889	1890	0.711386	GOOD	G	.	G	G	1890	1888	1	0.0005	0.75007	Pass	1249	639	1	0	rCRSwithout3107N	889	1386	0.708163	GOOD	G	.	G	G	1386	1386	0
rCRSwithout3107N	890	1336	0.693401	GOOD	C	.	C	C	1336	1336	0	0	1	Pass	913	423	0	0	rCRSwithout3107N	890	1980	0.745262	GOOD	C	.	C	C	1980	1979	1	0.0005	0.75006	Pass	1305	674	1	0	rCRSwithout3107N	890	1431	0.731156	GOOD	C	.	C	C	1431	1431	0
rCRSwithout3107N	891	1344	0.697554	GOOD	C	.	C	C	1344	1344	0	0	1	Pass	925	419	0	0	rCRSwithout3107N	891	2004	0.754295	GOOD	C	.	C	C	2004	2004	0	0	1	Pass	1326	678	0	0	rCRSwithout3107N	891	1437	0.734221	GOOD	C	.	C	C	1437	1437	0
rCRSwithout3107N	892	1320	0.685097	GOOD	A	.	A	A	1320	1319	1	0.0008	0.75009	Pass	915	404	1	0	rCRSwithout3107N	892	2022	0.76107	GOOD	A	.	A	A	2022	2022	0	0	1	Pass	1355	667	0	0	rCRSwithout3107N	892	1454	0.742907	GOOD	A	.	A	A	1454	1453	1
rCRSwithout3107N	893	1314	0.681983	GOOD	G	.	G	G	1314	1314	0	0	1	Pass	898	416	0	0	rCRSwithout3107N	893	1897	0.714021	GOOD	G	.	G	G	1897	1895	2	0.0011	0.5	Pass	1250	645	1	1	rCRSwithout3107N	893	1375	0.702543	GOOD	G	.	G	G	1375	1375	0
rCRSwithout3107N	894	1326	0.688211	GOOD	C	.	C	C	1326	1325	1	0.0008	0.75009	Pass	922	403	1	0	rCRSwithout3107N	894	1939	0.72983	GOOD	C	.	C	C	1939	1938	1	0.0005	0.75006	Pass	1295	643	1	0	rCRSwithout3107N	894	1408	0.719404	GOOD	C	.	C	C	1408	1408	0
rCRSwithout3107N	895	1238	0.642538	GOOD	C	.	C	C	1238	1237	1	0.0008	0.7501	Pass	928	309	1	0	rCRSwithout3107N	895	1833	0.689932	GOOD	C	.	C	C	1833	1833	0	0	1	Pass	1322	511	0	0	rCRSwithout3107N	895	1358	0.693857	GOOD	C	.	C	C	1358	1358	0
rCRSwithout3107N	896	1106	0.574028	GOOD	A	.	A	A	1106	1106	0	0	1	Pass	913	193	0	0	rCRSwithout3107N	896	1626	0.612018	GOOD	A	.	A	A	1626	1626	0	0	1	Pass	1312	314	0	0	rCRSwithout3107N	896	1200	0.613129	GOOD	A	.	A	A	1200	1200	0
rCRSwithout3107N	897	1390	0.721428	GOOD	C	.	C	C	1390	1390	0	0	1	Pass	927	463	0	0	rCRSwithout3107N	897	2098	0.789676	GOOD	C	.	C	C	2098	2098	0	0	1	Pass	1351	747	0	0	rCRSwithout3107N	897	1530	0.781739	GOOD	C	.	C	C	1530	1530	0
rCRSwithout3107N	898	1411	0.732327	GOOD	C	.	C	C	1411	1411	0	0	1	Pass	910	501	0	0	rCRSwithout3107N	898	2150	0.809249	GOOD	C	.	C	C	2150	2149	1	0.0005	0.87509	Pass	1341	808	0	1	rCRSwithout3107N	898	1566	0.800133	GOOD	C	.	C	C	1566	1566	0
rCRSwithout3107N	899	1370	0.711048	GOOD	G	.	G	G	1370	1370	0	0	1	Pass	847	523	0	0	rCRSwithout3107N	899	2004	0.754295	GOOD	G	.	G	G	2004	2004	0	0	1	Pass	1190	814	0	0	rCRSwithout3107N	899	1486	0.759257	GOOD	G	.	G	G	1486	1486	0
rCRSwithout3107N	900	1393	0.722985	GOOD	C	.	C	C	1393	1392	1	0.0007	0.75009	Pass	878	514	0	1	rCRSwithout3107N	900	2053	0.772739	GOOD	C	.	C	C	2053	2049	3	0.0015	0.5	Pass	1243	806	2	1	rCRSwithout3107N	900	1495	0.763856	GOOD	C	.	C	C	1495	1493	2
rCRSwithout3107N	901	1421	0.737518	GOOD	G	.	G	G	1421	1421	0	0	1	Pass	869	552	0	0	rCRSwithout3107N	901	2101	0.790805	GOOD	G	.	G	G	2101	2100	1	0.0005	0.87509	Pass	1244	856	1	0	rCRSwithout3107N	901	1526	0.779695	GOOD	G	.	G	G	1526	1526	0
rCRSwithout3107N	902	1399	0.726099	GOOD	G	.	G	G	1399	1396	3	0.0021	0.31237	Pass	847	549	1	2	rCRSwithout3107N	902	2058	0.77462	GOOD	G	.	G	G	2058	2058	0	0	1	Pass	1212	846	0	0	rCRSwithout3107N	902	1484	0.758236	GOOD	G	.	G	G	1484	1484	0
rCRSwithout3107N	903	1099	0.570395	GOOD	T	.	T	T	1099	1099	0	0	1	Pass	578	521	0	0	rCRSwithout3107N	903	1640	0.617287	GOOD	T	.	T	T	1640	1640	0	0	1	Pass	818	822	0	0	rCRSwithout3107N	903	1171	0.598311	GOOD	T	.	T	T	1171	1171	0
rCRSwithout3107N	904	1209	0.627487	GOOD	C	.	C	C	1209	1209	0	0	1	Pass	708	501	0	0	rCRSwithout3107N	904	1788	0.672994	GOOD	C	.	C	C	1788	1788	0	0	1	Pass	1026	762	0	0	rCRSwithout3107N	904	1287	0.65758	GOOD	C	.	C	C	1287	1287	0
rCRSwithout3107N	905	1214	0.630082	GOOD	A	.	A	A	1214	1214	0	0	1	Pass	759	455	0	0	rCRSwithout3107N	905	1808	0.680522	GOOD	A	.	A	A	1808	1808	0	0	1	Pass	1103	705	0	0	rCRSwithout3107N	905	1355	0.692324	GOOD	A	.	A	A	1355	1355	0
rCRSwithout3107N	906	1306	0.677831	GOOD	C	.	C	C	1306	1306	0	0	1	Pass	803	503	0	0	rCRSwithout3107N	906	1941	0.730582	GOOD	C	.	C	C	1941	1941	0	0	1	Pass	1171	770	0	0	rCRSwithout3107N	906	1457	0.74444	GOOD	C	.	C	C	1457	1457	0
rCRSwithout3107N	907	1296	0.672641	GOOD	A	.	A	A	1296	1296	0	0	1	Pass	840	456	0	0	rCRSwithout3107N	907	1922	0.723431	GOOD	A	.	A	A	1922	1922	0	0	1	Pass	1220	702	0	0	rCRSwithout3107N	907	1434	0.732689	GOOD	A	.	A	A	1434	1434	0
rCRSwithout3107N	908	1418	0.735961	GOOD	C	.	C	C	1418	1418	0	0	1	Pass	860	558	0	0	rCRSwithout3107N	908	2033	0.765211	GOOD	C	.	C	C	2033	2033	0	0	1	Pass	1227	806	0	0	rCRSwithout3107N	908	1489	0.76079	GOOD	C	.	C	C	1489	1488	1
rCRSwithout3107N	909	1449	0.75205	GOOD	G	.	G	G	1449	1448	1	0.0007	0.75009	Pass	839	609	1	0	rCRSwithout3107N	909	2100	0.790429	GOOD	G	.	G	G	2100	2100	0	0	1	Pass	1191	909	0	0	rCRSwithout3107N	909	1521	0.77714	GOOD	G	.	G	G	1521	1521	0
rCRSwithout3107N	910	1413	0.733365	GOOD	A	.	A	A	1413	1413	0	0	1	Pass	725	688	0	0	rCRSwithout3107N	910	2053	0.772739	GOOD	A	.	A	A	2053	2053	0	0	1	Pass	1023	1030	0	0	rCRSwithout3107N	910	1493	0.762834	GOOD	A	.	A	A	1493	1493	0
rCRSwithout3107N	911	1389	0.720909	GOOD	T	.	T	T	1389	1388	1	0.0007	0.75009	Pass	814	574	0	1	rCRSwithout3107N	911	2029	0.763705	GOOD	T	.	T	T	2029	2029	0	0	1	Pass	1164	865	0	0	rCRSwithout3107N	911	1463	0.747506	GOOD	T	.	T	T	1463	1463	0
rCRSwithout3107N	912	1371	0.711567	GOOD	T	.	T	T	1371	1371	0	0	1	Pass	858	513	0	0	rCRSwithout3107N	912	1971	0.741874	GOOD	T	.	T	T	1971	1971	0	0	1	Pass	1209	762	0	0	rCRSwithout3107N	912	1443	0.737287	GOOD	T	.	T	T	1443	1443	0
rCRSwithout3107N	913	1249	0.648247	GOOD	A	.	A	A	1249	1249	0	0	1	Pass	874	375	0	0	rCRSwithout3107N	913	1818	0.684286	GOOD	A	.	A	A	1818	1818	0	0	1	Pass	1249	569	0	0	rCRSwithout3107N	913	1351	0.690281	GOOD	A	.	A	A	1351	1350	1
rCRSwithout3107N	914	1233	0.639943	GOOD	A	.	A	A	1233	1233	0	0	1	Pass	893	340	0	0	rCRSwithout3107N	914	1750	0.658691	GOOD	A	.	A	A	1750	1750	0	0	1	Pass	1259	491	0	0	rCRSwithout3107N	914	1333	0.681084	GOOD	A	.	A	A	1333	1333	0
rCRSwithout3107N	915	1523	0.790457	GOOD	C	.	C	C	1523	1523	0	0	1	Pass	897	626	0	0	rCRSwithout3107N	915	2177	0.819411	GOOD	C	.	C	C	2177	2177	0	0	1	Pass	1263	914	0	0	rCRSwithout3107N	915	1595	0.81495	GOOD	C	.	C	C	1595	1595	0
rCRSwithout3107N	916	1490	0.773329	GOOD	C	.	C	C	1490	1490	0	0	1	Pass	869	621	0	0	rCRSwithout3107N	916	2114	0.795699	GOOD	C	.	C	C	2114	2114	0	0	1	Pass	1217	897	0	0	rCRSwithout3107N	916	1548	0.790936	GOOD	C	.	C	C	1548	1548	0
rCRSwithout3107N	917	1504	0.780596	GOOD	C	.	C	C	1504	1504	0	0	1	Pass	893	611	0	0	rCRSwithout3107N	917	2125	0.799839	GOOD	C	.	C	C	2125	2125	0	0	1	Pass	1238	887	0	0	rCRSwithout3107N	917	1547	0.790425	GOOD	C	.	C	C	1547	1547	0
rCRSwithout3107N	918	1507	0.782153	GOOD	A	.	A	A	1507	1507	0	0	1	Pass	894	613	0	0	rCRSwithout3107N	918	2102	0.791182	GOOD	A	.	A	A	2102	2100	2	0.001	0.68759	Pass	1228	872	1	1	rCRSwithout3107N	918	1548	0.790936	GOOD	A	.	A	A	1548	1548	0
rCRSwithout3107N	919	1419	0.73648	GOOD	A	.	A	A	1419	1419	0	0	1	Pass	835	584	0	0	rCRSwithout3107N	919	1977	0.744133	GOOD	A	.	A	A	1977	1977	0	0	1	Pass	1135	842	0	0	rCRSwithout3107N	919	1487	0.759768	GOOD	A	.	A	A	1487	1487	0
rCRSwithout3107N	920	1400	0.726618	GOOD	G	.	G	G	1400	1400	0	0	1	Pass	876	524	0	0	rCRSwithout3107N	920	1949	0.733593	GOOD	G	.	G	G	1949	1949	0	0	1	Pass	1192	757	0	0	rCRSwithout3107N	920	1427	0.729112	GOOD	G	.	G	G	1427	1427	0
rCRSwithout3107N	921	1019	0.528874	GOOD	T	.	T	T	1019	1019	0	0	1	Pass	567	452	0	0	rCRSwithout3107N	921	1409	0.53034	GOOD	T	.	T	T	1409	1408	1	0.0007	0.75009	Pass	745	663	1	0	rCRSwithout3107N	921	1049	0.535977	GOOD	T	.	T	T	1049	1049	0
rCRSwithout3107N	922	1382	0.717276	GOOD	C	.	C	C	1382	1382	0	0	1	Pass	782	600	0	0	rCRSwithout3107N	922	1900	0.71515	GOOD	C	.	C	C	1900	1898	2	0.0011	0.5	Pass	1031	867	1	1	rCRSwithout3107N	922	1428	0.729623	GOOD	C	.	C	C	1428	1428	0
rCRSwithout3107N	923	1525	0.791495	GOOD	A	.	A	A	1525	1525	0	0	1	Pass	787	738	0	0	rCRSwithout3107N	923	2265	0.852534	GOOD	A	.	A	A	2265	2265	0	0	1	Pass	1192	1073	0	0	rCRSwithout3107N	923	1568	0.801155	GOOD	A	.	A	A	1568	1568	0
rCRSwithout3107N	924	1452	0.753607	GOOD	A	.	A	A	1452	1452	0	0	1	Pass	745	707	0	0	rCRSwithout3107N	924	2123	0.799086	GOOD	A	.	A	A	2123	2123	0	0	1	Pass	1102	1021	0	0	rCRSwithout3107N	924	1503	0.767943	GOOD	A	.	A	A	1503	1503	0
rCRSwithout3107N	925	1440	0.747379	GOOD	T	.	T	T	1440	1440	0	0	1	Pass	929	511	0	0	rCRSwithout3107N	925	2084	0.784407	GOOD	T	.	T	T	2084	2084	0	0	1	Pass	1337	747	0	0	rCRSwithout3107N	925	1530	0.781739	GOOD	T	.	T	T	1530	1530	0
rCRSwithout3107N	926	1610	0.835611	GOOD	A	.	A	A	1610	1610	0	0	1	Pass	993	617	0	0	rCRSwithout3107N	926	2256	0.849147	GOOD	A	.	A	A	2256	2256	0	0	1	Pass	1389	867	0	0	rCRSwithout3107N	926	1689	0.862978	GOOD	A	.	A	A	1689	1689	0
rCRSwithout3107N	927	1429	0.74167	GOOD	G	.	G	G	1429	1429	0	0	1	Pass	858	571	0	0	rCRSwithout3107N	927	1936	0.7287	GOOD	G	.	G	G	1936	1936	0	0	1	Pass	1150	786	0	0	rCRSwithout3107N	927	1446	0.73882	GOOD	G	.	G	G	1446	1446	0
rCRSwithout3107N	928	1461	0.758278	GOOD	A	.	A	A	1461	1461	0	0	1	Pass	858	603	0	0	rCRSwithout3107N	928	1996	0.751284	GOOD	A	.	A	A	1996	1996	0	0	1	Pass	1138	858	0	0	rCRSwithout3107N	928	1506	0.769476	GOOD	A	.	A	A	1506	1506	0
rCRSwithout3107N	929	1450	0.752569	GOOD	A	.	A	A	1450	1450	0	0	1	Pass	901	549	0	0	rCRSwithout3107N	929	1984	0.746767	GOOD	A	.	A	A	1984	1984	0	0	1	Pass	1180	804	0	0	rCRSwithout3107N	929	1505	0.768965	GOOD	A	.	A	A	1505	1505	0
rCRSwithout3107N	930	1410	0.731808	GOOD	G	.	G	G	1410	1410	0	0	1	Pass	831	579	0	0	rCRSwithout3107N	930	1924	0.724184	GOOD	G	.	G	G	1924	1924	0	0	1	Pass	1115	809	0	0	rCRSwithout3107N	930	1454	0.742907	GOOD	G	.	G	G	1454	1454	0
rCRSwithout3107N	931	1428	0.741151	GOOD	C	.	C	C	1428	1428	0	0	1	Pass	849	579	0	0	rCRSwithout3107N	931	1962	0.738487	GOOD	C	.	C	C	1962	1959	2	0.001	0.5	Pass	1125	834	0	2	rCRSwithout3107N	931	1477	0.754659	GOOD	C	.	C	C	1477	1475	2
rCRSwithout3107N	932	1515	0.786305	GOOD	C	.	C	C	1515	1515	0	0	1	Pass	879	636	0	0	rCRSwithout3107N	932	2080	0.782901	GOOD	C	.	C	C	2080	2079	1	0.0005	0.87509	Pass	1185	894	0	1	rCRSwithout3107N	932	1605	0.820059	GOOD	C	.	C	C	1605	1603	1
rCRSwithout3107N	933	1458	0.756721	GOOD	G	.	G	G	1458	1456	2	0.0014	0.5	Pass	810	646	2	0	rCRSwithout3107N	933	1924	0.724184	GOOD	G	.	G	G	1924	1924	0	0	1	Pass	1011	913	0	0	rCRSwithout3107N	933	1534	0.783783	GOOD	G	.	G	G	1534	1533	1
rCRSwithout3107N	934	1395	0.724023	GOOD	G	.	G	G	1395	1395	0	0	1	Pass	779	616	0	0	rCRSwithout3107N	934	1881	0.707999	GOOD	G	.	G	G	1881	1881	0	0	1	Pass	997	884	0	0	rCRSwithout3107N	934	1471	0.751593	GOOD	G	.	G	G	1471	1470	1
rCRSwithout3107N	935	1359	0.705339	GOOD	C	.	C	C	1359	1357	2	0.0015	0.5	Pass	743	614	0	2	rCRSwithout3107N	935	1872	0.704611	GOOD	C	.	C	C	1872	1868	4	0.0021	0.18733	Pass	978	890	0	4	rCRSwithout3107N	935	1434	0.732689	GOOD	C	.	C	C	1434	1434	0
rCRSwithout3107N	936	1487	0.771772	GOOD	G	.	G	G	1487	1487	0	0	1	Pass	822	665	0	0	rCRSwithout3107N	936	2017	0.759188	GOOD	G	.	G	G	2017	2017	0	0	1	Pass	1071	946	0	0	rCRSwithout3107N	936	1568	0.801155	GOOD	G	.	G	G	1568	1568	0
rCRSwithout3107N	937	1289	0.669008	GOOD	T	.	T	T	1289	1287	1	0.0008	0.7501	Pass	578	709	1	0	rCRSwithout3107N	937	1813	0.682404	GOOD	T	.	T	T	1813	1813	0	0	1	Pass	826	987	0	0	rCRSwithout3107N	937	1348	0.688748	GOOD	T	.	T	T	1348	1348	0
rCRSwithout3107N	938	1420	0.736999	GOOD	A	.	A	A	1420	1420	0	0	1	Pass	703	717	0	0	rCRSwithout3107N	938	1930	0.726442	GOOD	A	.	A	A	1930	1929	1	0.0005	0.75006	Pass	924	1005	0	1	rCRSwithout3107N	938	1483	0.757725	GOOD	A	.	A	A	1483	1483	0
rCRSwithout3107N	939	1526	0.792014	GOOD	A	.	A	A	1526	1526	0	0	1	Pass	829	697	0	0	rCRSwithout3107N	939	2050	0.771609	GOOD	A	.	A	A	2050	2050	0	0	1	Pass	1086	964	0	0	rCRSwithout3107N	939	1589	0.811884	GOOD	A	.	A	A	1589	1589	0
rCRSwithout3107N	940	1570	0.814851	GOOD	A	.	A	A	1570	1570	0	0	1	Pass	876	694	0	0	rCRSwithout3107N	940	2126	0.800215	GOOD	A	.	A	A	2126	2126	0	0	1	Pass	1153	973	0	0	rCRSwithout3107N	940	1621	0.828234	GOOD	A	.	A	A	1621	1621	0
rCRSwithout3107N	941	1434	0.744265	GOOD	G	.	G	G	1434	1434	0	0	1	Pass	780	654	0	0	rCRSwithout3107N	941	1871	0.704235	GOOD	G	.	G	G	1871	1871	0	0	1	Pass	935	936	0	0	rCRSwithout3107N	941	1486	0.759257	GOOD	G	.	G	G	1486	1486	0
rCRSwithout3107N	942	1422	0.738037	GOOD	A	.	A	A	1422	1422	0	0	1	Pass	771	651	0	0	rCRSwithout3107N	942	1918	0.721925	GOOD	A	.	A	A	1918	1918	0	0	1	Pass	999	919	0	0	rCRSwithout3107N	942	1480	0.756192	GOOD	A	.	A	A	1480	1480	0
rCRSwithout3107N	943	1518	0.787862	GOOD	G	.	G	G	1518	1517	1	0.0007	0.75008	Pass	809	708	0	1	rCRSwithout3107N	943	2053	0.772739	GOOD	G	.	G	G	2053	2053	0	0	1	Pass	1078	975	0	0	rCRSwithout3107N	943	1617	0.826191	GOOD	G	.	G	G	1617	1617	0
rCRSwithout3107N	944	886	0.459846	GOOD	T	.	T	T	886	886	0	0	1	Pass	193	693	0	0	rCRSwithout3107N	944	1263	0.475387	GOOD	T	.	T	T	1263	1263	0	0	1	Pass	283	980	0	0	rCRSwithout3107N	944	953	0.486926	GOOD	T	.	T	T	953	953	0
rCRSwithout3107N	945	992	0.514861	GOOD	G	.	G	G	992	992	0	0	1	Pass	293	699	0	0	rCRSwithout3107N	945	1392	0.523942	GOOD	G	.	G	G	1392	1391	1	0.0007	0.75009	Pass	388	1003	0	1	rCRSwithout3107N	945	1074	0.54875	GOOD	G	.	G	G	1074	1074	0
rCRSwithout3107N	946	1014	0.526279	GOOD	T	.	T	T	1014	1012	1	0.001	0.75012	Pass	290	722	0	1	rCRSwithout3107N	946	1466	0.551795	GOOD	T	.	T	T	1466	1466	0	0	1	Pass	407	1059	0	0	rCRSwithout3107N	946	1096	0.559991	GOOD	T	.	T	T	1096	1096	0
rCRSwithout3107N	947	1298	0.673679	GOOD	T	.	T	T	1298	1298	0	0	1	Pass	597	701	0	0	rCRSwithout3107N	947	1898	0.714397	GOOD	T	.	T	T	1898	1898	0	0	1	Pass	876	1022	0	0	rCRSwithout3107N	947	1425	0.72809	GOOD	T	.	T	T	1425	1425	0
rCRSwithout3107N	948	1472	0.763987	GOOD	T	.	T	T	1472	1472	0	0	1	Pass	745	727	0	0	rCRSwithout3107N	948	2066	0.777632	GOOD	T	.	T	T	2066	2065	1	0.0005	0.87509	Pass	1061	1004	1	0	rCRSwithout3107N	948	1575	0.804731	GOOD	T	.	T	T	1575	1575	0
rCRSwithout3107N	949	1595	0.827826	GOOD	T	.	T	T	1595	1595	0	0	1	Pass	901	694	0	0	rCRSwithout3107N	949	2183	0.82167	GOOD	T	.	T	T	2183	2181	1	0.0005	0.87509	Pass	1219	962	1	0	rCRSwithout3107N	949	1713	0.875241	GOOD	T	.	T	T	1713	1713	0
rCRSwithout3107N	950	1732	0.898931	GOOD	A	.	A	A	1732	1732	0	0	1	Pass	942	790	0	0	rCRSwithout3107N	950	2430	0.914639	GOOD	A	.	A	A	2430	2429	0	0	1	Pass	1290	1139	0	0	rCRSwithout3107N	950	1877	0.959035	GOOD	A	.	A	A	1877	1877	0
rCRSwithout3107N	951	1582	0.821079	GOOD	G	.	G	G	1582	1582	0	0	1	Pass	880	702	0	0	rCRSwithout3107N	951	2196	0.826563	GOOD	G	.	G	G	2196	2196	0	0	1	Pass	1251	945	0	0	rCRSwithout3107N	951	1679	0.857869	GOOD	G	.	G	G	1679	1679	0
rCRSwithout3107N	952	1310	0.679907	GOOD	A	.	A	A	1310	1310	0	0	1	Pass	897	413	0	0	rCRSwithout3107N	952	1831	0.689179	GOOD	A	.	A	A	1831	1831	0	0	1	Pass	1223	608	0	0	rCRSwithout3107N	952	1416	0.723492	GOOD	A	.	A	A	1416	1416	0
rCRSwithout3107N	953	1170	0.607245	GOOD	T	.	T	T	1170	1170	0	0	1	Pass	917	253	0	0	rCRSwithout3107N	953	1642	0.61804	GOOD	T	.	T	T	1642	1642	0	0	1	Pass	1259	383	0	0	rCRSwithout3107N	953	1277	0.652471	GOOD	T	.	T	T	1277	1277	0
rCRSwithout3107N	954	1041	0.540293	GOOD	C	.	C	C	1041	1041	0	0	1	Pass	907	134	0	0	rCRSwithout3107N	954	1422	0.535233	GOOD	C	.	C	C	1422	1422	0	0	1	Pass	1231	191	0	0	rCRSwithout3107N	954	1112	0.568166	GOOD	C	.	C	C	1112	1112	0
rCRSwithout3107N	955	986	0.511747	GOOD	A	.	A	A	986	978	8	0.0081	0.003851	Pass	921	57	8	0	rCRSwithout3107N	955	1338	0.503616	GOOD	A	.	A	A	1338	1331	6	0.0045	0.062254	Pass	1252	79	6	0	rCRSwithout3107N	955	1058	0.540575	GOOD	A	.	A	A	1058	1055	3
rCRSwithout3107N	956	1489	0.77281	GOOD	C	.	C	C	1489	1489	0	0	1	Pass	864	625	0	0	rCRSwithout3107N	956	2080	0.782901	GOOD	C	.	C	C	2080	2079	1	0.0005	0.87509	Pass	1127	952	1	0	rCRSwithout3107N	956	1585	0.809841	GOOD	C	.	C	C	1585	1585	0
rCRSwithout3107N	957	1480	0.768139	GOOD	C	.	C	C	1480	1480	0	0	1	Pass	851	629	0	0	rCRSwithout3107N	957	1997	0.75166	GOOD	C	.	C	C	1997	1997	0	0	1	Pass	1092	905	0	0	rCRSwithout3107N	957	1578	0.806264	GOOD	C	.	C	C	1578	1578	0
rCRSwithout3107N	958	1476	0.766063	GOOD	C	.	C	C	1476	1476	0	0	1	Pass	871	605	0	0	rCRSwithout3107N	958	2066	0.777632	GOOD	C	.	C	C	2066	2066	0	0	1	Pass	1157	909	0	0	rCRSwithout3107N	958	1572	0.803198	GOOD	C	.	C	C	1572	1572	0
rCRSwithout3107N	959	1487	0.771772	GOOD	C	.	C	C	1487	1487	0	0	1	Pass	903	584	0	0	rCRSwithout3107N	959	2073	0.780266	GOOD	C	.	C	C	2073	2072	1	0.0005	0.87509	Pass	1209	863	0	1	rCRSwithout3107N	959	1565	0.799622	GOOD	C	.	C	C	1565	1565	0
rCRSwithout3107N	960	1465	0.760354	GOOD	C	.	C	C	1465	1465	0	0	1	Pass	962	503	0	0	rCRSwithout3107N	960	2022	0.76107	GOOD	C	.	C	C	2022	2022	0	0	1	Pass	1313	709	0	0	rCRSwithout3107N	960	1558	0.796045	GOOD	C	.	C	C	1558	1558	0
rCRSwithout3107N	961	1231	0.638905	GOOD	T	.	T	T	1231	1230	1	0.0008	0.7501	Pass	882	348	0	1	rCRSwithout3107N	961	1677	0.631214	GOOD	T	.	T	T	1677	1674	1	0.0006	0.75007	Pass	1193	481	0	1	rCRSwithout3107N	961	1315	0.671887	GOOD	T	.	T	T	1315	1314	1
rCRSwithout3107N	962	1665	0.864157	GOOD	C	.	C	C	1665	1665	0	0	1	Pass	956	709	0	0	rCRSwithout3107N	962	2256	0.849147	GOOD	C	.	C	C	2256	2256	0	0	1	Pass	1236	1020	0	0	rCRSwithout3107N	962	1723	0.88035	GOOD	C	.	C	C	1723	1723	0
rCRSwithout3107N	963	1694	0.879208	GOOD	C	.	C	C	1694	1694	0	0	1	Pass	997	697	0	0	rCRSwithout3107N	963	2333	0.878129	GOOD	C	.	C	C	2333	2332	1	0.0004	0.87508	Pass	1327	1005	1	0	rCRSwithout3107N	963	1782	0.910496	GOOD	C	.	C	C	1782	1782	0
rCRSwithout3107N	964	1703	0.883879	GOOD	C	.	C	C	1703	1703	0	0	1	Pass	1033	670	0	0	rCRSwithout3107N	964	2381	0.896196	GOOD	C	.	C	C	2381	2381	0	0	1	Pass	1378	1003	0	0	rCRSwithout3107N	964	1766	0.902321	GOOD	C	.	C	C	1766	1765	1
rCRSwithout3107N	965	1794	0.931109	GOOD	C	.	C	C	1794	1792	1	0.0006	0.75007	Pass	1069	723	1	0	rCRSwithout3107N	965	2509	0.944375	GOOD	C	.	C	C	2509	2505	4	0.0016	0.34366	Pass	1434	1071	2	2	rCRSwithout3107N	965	1903	0.97232	GOOD	C	.	C	C	1903	1903	0
rCRSwithout3107N	966	1794	0.931109	GOOD	A	.	A	A	1794	1793	1	0.0006	0.75007	Pass	1056	737	0	1	rCRSwithout3107N	966	2486	0.935717	GOOD	A	.	A	A	2486	2486	0	0	1	Pass	1403	1083	0	0	rCRSwithout3107N	966	1885	0.963123	GOOD	A	.	A	A	1885	1883	2
rCRSwithout3107N	967	1626	0.843915	GOOD	A	.	A	A	1626	1626	0	0	1	Pass	950	676	0	0	rCRSwithout3107N	967	2308	0.868719	GOOD	A	.	A	A	2308	2308	0	0	1	Pass	1326	982	0	0	rCRSwithout3107N	967	1752	0.895168	GOOD	A	.	A	A	1752	1752	0
rCRSwithout3107N	968	1410	0.731808	GOOD	T	.	T	T	1410	1410	0	0	1	Pass	901	509	0	0	rCRSwithout3107N	968	2001	0.753166	GOOD	T	.	T	T	2001	2000	1	0.0005	0.87509	Pass	1234	766	1	0	rCRSwithout3107N	968	1551	0.792469	GOOD	T	.	T	T	1551	1550	1
rCRSwithout3107N	969	1729	0.897374	GOOD	A	.	A	A	1729	1729	0	0	1	Pass	984	745	0	0	rCRSwithout3107N	969	2379	0.895443	GOOD	A	.	A	A	2379	2379	0	0	1	Pass	1347	1032	0	0	rCRSwithout3107N	969	1842	0.941152	GOOD	A	.	A	A	1842	1841	1
rCRSwithout3107N	970	1739	0.902564	GOOD	A	.	A	A	1739	1739	0	0	1	Pass	1007	732	0	0	rCRSwithout3107N	970	2388	0.898831	GOOD	A	.	A	A	2388	2388	0	0	1	Pass	1365	1023	0	0	rCRSwithout3107N	970	1831	0.935532	GOOD	A	.	A	A	1831	1830	1
rCRSwithout3107N	971	1694	0.879208	GOOD	A	.	A	A	1694	1694	0	0	1	Pass	992	702	0	0	rCRSwithout3107N	971	2293	0.863073	GOOD	A	.	A	A	2293	2293	0	0	1	Pass	1323	970	0	0	rCRSwithout3107N	971	1790	0.914583	GOOD	A	.	A	A	1790	1790	0
rCRSwithout3107N	972	1547	0.802913	GOOD	G	.	G	G	1547	1547	0	0	1	Pass	882	665	0	0	rCRSwithout3107N	972	2094	0.788171	GOOD	G	.	G	G	2094	2094	0	0	1	Pass	1190	904	0	0	rCRSwithout3107N	972	1655	0.845606	GOOD	G	.	G	G	1655	1655	0
rCRSwithout3107N	973	1595	0.827826	GOOD	C	.	C	C	1595	1595	0	0	1	Pass	927	668	0	0	rCRSwithout3107N	973	2160	0.813013	GOOD	C	.	C	C	2160	2159	1	0.0005	0.87509	Pass	1226	933	1	0	rCRSwithout3107N	973	1686	0.861446	GOOD	C	.	C	C	1686	1686	0
rCRSwithout3107N	974	1633	0.847548	GOOD	T	.	T	T	1633	1631	2	0.0012	0.5	Pass	1003	628	1	1	rCRSwithout3107N	974	2233	0.84049	GOOD	T	.	T	T	2233	2232	1	0.0004	0.87508	Pass	1357	875	1	0	rCRSwithout3107N	974	1755	0.8967	GOOD	T	.	T	T	1755	1753	1
rCRSwithout3107N	975	1725	0.895298	GOOD	A	.	A	A	1725	1725	0	0	1	Pass	1012	713	0	0	rCRSwithout3107N	975	2403	0.904477	GOOD	A	.	A	A	2403	2403	0	0	1	Pass	1383	1020	0	0	rCRSwithout3107N	975	1853	0.946773	GOOD	A	.	A	A	1853	1853	0
rCRSwithout3107N	976	1679	0.871423	GOOD	A	.	A	A	1679	1679	0	0	1	Pass	1025	654	0	0	rCRSwithout3107N	976	2315	0.871354	GOOD	A	.	A	A	2315	2315	0	0	1	Pass	1416	899	0	0	rCRSwithout3107N	976	1790	0.914583	GOOD	A	.	A	A	1790	1790	0
rCRSwithout3107N	977	1594	0.827307	GOOD	A	.	A	A	1594	1594	0	0	1	Pass	1010	584	0	0	rCRSwithout3107N	977	2182	0.821293	GOOD	A	.	A	A	2182	2182	0	0	1	Pass	1361	821	0	0	rCRSwithout3107N	977	1689	0.862978	GOOD	A	.	A	A	1689	1689	0
rCRSwithout3107N	978	1277	0.66278	GOOD	A	.	A	A	1277	1277	0	0	1	Pass	952	325	0	0	rCRSwithout3107N	978	1743	0.656056	GOOD	A	.	A	A	1743	1743	0	0	1	Pass	1288	455	0	0	rCRSwithout3107N	978	1320	0.674441	GOOD	A	.	A	A	1320	1320	0
rCRSwithout3107N	979	1615	0.838206	GOOD	C	.	C	C	1615	1615	0	0	1	Pass	986	629	0	0	rCRSwithout3107N	979	2252	0.847641	GOOD	C	.	C	C	2252	2252	0	0	1	Pass	1337	915	0	0	rCRSwithout3107N	979	1686	0.861446	GOOD	C	.	C	C	1686	1686	0
rCRSwithout3107N	980	1556	0.807584	GOOD	T	.	T	T	1556	1556	0	0	1	Pass	971	585	0	0	rCRSwithout3107N	980	2128	0.800968	GOOD	T	.	T	T	2128	2128	0	0	1	Pass	1322	806	0	0	rCRSwithout3107N	980	1628	0.831811	GOOD	T	.	T	T	1628	1626	2
rCRSwithout3107N	981	1568	0.813812	GOOD	C	.	C	C	1568	1568	0	0	1	Pass	981	587	0	0	rCRSwithout3107N	981	2192	0.825057	GOOD	C	.	C	C	2192	2192	0	0	1	Pass	1357	835	0	0	rCRSwithout3107N	981	1599	0.816994	GOOD	C	.	C	C	1599	1599	0
rCRSwithout3107N	982	1471	0.763468	GOOD	A	.	A	A	1471	1471	0	0	1	Pass	995	476	0	0	rCRSwithout3107N	982	2036	0.76634	GOOD	A	.	A	A	2036	2036	0	0	1	Pass	1375	661	0	0	rCRSwithout3107N	982	1472	0.752104	GOOD	A	.	A	A	1472	1472	0
rCRSwithout3107N	983	1630	0.845991	GOOD	C	.	C	C	1630	1630	0	0	1	Pass	995	635	0	0	rCRSwithout3107N	983	2232	0.840113	GOOD	C	.	C	C	2232	2232	0	0	1	Pass	1351	881	0	0	rCRSwithout3107N	983	1787	0.913051	GOOD	C	.	C	C	1787	1786	1
rCRSwithout3107N	984	1730	0.897893	GOOD	C	.	C	C	1730	1730	0	0	1	Pass	1043	687	0	0	rCRSwithout3107N	984	2373	0.893185	GOOD	C	.	C	C	2373	2373	0	0	1	Pass	1409	964	0	0	rCRSwithout3107N	984	1863	0.951882	GOOD	C	.	C	C	1863	1863	0
rCRSwithout3107N	985	1684	0.874018	GOOD	T	.	T	T	1684	1684	0	0	1	Pass	939	745	0	0	rCRSwithout3107N	985	2276	0.856675	GOOD	T	.	T	T	2276	2276	0	0	1	Pass	1279	997	0	0	rCRSwithout3107N	985	1787	0.913051	GOOD	T	.	T	T	1787	1786	1
rCRSwithout3107N	986	1686	0.875056	GOOD	G	.	G	G	1686	1686	0	0	1	Pass	940	746	0	0	rCRSwithout3107N	986	2334	0.878505	GOOD	G	.	G	G	2334	2334	0	0	1	Pass	1290	1044	0	0	rCRSwithout3107N	986	1796	0.917649	GOOD	G	.	G	G	1796	1795	1
rCRSwithout3107N	987	1573	0.816408	GOOD	A	.	A	A	1573	1573	0	0	1	Pass	855	718	0	0	rCRSwithout3107N	987	2169	0.8164	GOOD	A	.	A	A	2169	2168	1	0.0005	0.87509	Pass	1194	974	1	0	rCRSwithout3107N	987	1704	0.870642	GOOD	A	.	A	A	1704	1704	0
rCRSwithout3107N	988	1699	0.881803	GOOD	G	.	G	G	1699	1699	0	0	1	Pass	952	747	0	0	rCRSwithout3107N	988	2319	0.87286	GOOD	G	.	G	G	2319	2319	0	0	1	Pass	1292	1027	0	0	rCRSwithout3107N	988	1796	0.917649	GOOD	G	.	G	G	1796	1796	0
rCRSwithout3107N	989	1386	0.719352	GOOD	T	.	T	T	1386	1385	1	0.0007	0.75009	Pass	644	741	0	1	rCRSwithout3107N	989	1890	0.711386	GOOD	T	.	T	T	1890	1890	0	0	1	Pass	870	1020	0	0	rCRSwithout3107N	989	1473	0.752615	GOOD	T	.	T	T	1473	1472	1
rCRSwithout3107N	990	1677	0.870385	GOOD	T	.	T	T	1677	1677	0	0	1	Pass	956	721	0	0	rCRSwithout3107N	990	2316	0.87173	GOOD	T	.	T	T	2316	2316	0	0	1	Pass	1315	1001	0	0	rCRSwithout3107N	990	1815	0.927357	GOOD	T	.	T	T	1815	1815	0
rCRSwithout3107N	991	1591	0.82575	GOOD	G	.	G	G	1591	1591	0	0	1	Pass	872	719	0	0	rCRSwithout3107N	991	2242	0.843877	GOOD	G	.	G	G	2242	2242	0	0	1	Pass	1226	1016	0	0	rCRSwithout3107N	991	1762	0.900277	GOOD	G	.	G	G	1762	1762	0
rCRSwithout3107N	992	1505	0.781115	GOOD	T	.	T	T	1505	1486	11	0.0073	0.0031256	Pass	751	735	5	6	rCRSwithout3107N	992	2096	0.788923	GOOD	T	.	T	T	2096	2085	7	0.0033	0.089608	Pass	1057	1028	2	5	rCRSwithout3107N	992	1623	0.829256	GOOD	T	.	T	T	1623	1615	5
rCRSwithout3107N	993	1592	0.826269	GOOD	A	.	A	A	1592	1592	0	0	1	Pass	832	760	0	0	rCRSwithout3107N	993	2253	0.848017	GOOD	A	.	A	A	2253	2253	0	0	1	Pass	1191	1062	0	0	rCRSwithout3107N	993	1747	0.892613	GOOD	A	.	A	A	1747	1747	0
rCRSwithout3107N	994	1782	0.924881	GOOD	A	.	A	A	1782	1782	0	0	1	Pass	1032	750	0	0	rCRSwithout3107N	994	2510	0.944751	GOOD	A	.	A	A	2510	2510	0	0	1	Pass	1469	1041	0	0	rCRSwithout3107N	994	1962	1.00247	GOOD	A	.	A	A	1962	1962	0
rCRSwithout3107N	995	1780	0.923843	GOOD	A	.	A	A	1780	1780	0	0	1	Pass	1066	714	0	0	rCRSwithout3107N	995	2499	0.940611	GOOD	A	.	A	A	2499	2499	0	0	1	Pass	1501	998	0	0	rCRSwithout3107N	995	1929	0.985604	GOOD	A	.	A	A	1929	1928	1
rCRSwithout3107N	996	1644	0.853257	GOOD	A	.	A	A	1644	1644	0	0	1	Pass	982	662	0	0	rCRSwithout3107N	996	2287	0.860815	GOOD	A	.	A	A	2287	2285	2	0.0009	0.68758	Pass	1365	920	1	1	rCRSwithout3107N	996	1764	0.901299	GOOD	A	.	A	A	1764	1764	0
rCRSwithout3107N	997	1449	0.75205	GOOD	A	.	A	A	1449	1449	0	0	1	Pass	949	500	0	0	rCRSwithout3107N	997	2048	0.770857	GOOD	A	.	A	A	2048	2048	0	0	1	Pass	1335	713	0	0	rCRSwithout3107N	997	1553	0.79349	GOOD	A	.	A	A	1553	1553	0
rCRSwithout3107N	998	1317	0.68354	GOOD	A	.	A	A	1317	1317	0	0	1	Pass	966	351	0	0	rCRSwithout3107N	998	1795	0.675629	GOOD	A	.	A	A	1795	1794	1	0.0006	0.75007	Pass	1330	464	0	1	rCRSwithout3107N	998	1374	0.702032	GOOD	A	.	A	A	1374	1374	0
rCRSwithout3107N	999	1679	0.871423	GOOD	C	.	C	C	1679	1679	0	0	1	Pass	963	716	0	0	rCRSwithout3107N	999	2321	0.873612	GOOD	C	.	C	C	2321	2321	0	0	1	Pass	1322	999	0	0	rCRSwithout3107N	999	1773	0.905897	GOOD	C	.	C	C	1773	1773	0
rCRSwithout3107N	1000	1553	0.806027	GOOD	T	.	T	T	1553	1553	0	0	1	Pass	910	643	0	0	rCRSwithout3107N	1000	2198	0.827316	GOOD	T	.	T	T	2198	2198	0	0	1	Pass	1264	934	0	0	rCRSwithout3107N	1000	1691	0.864	GOOD	T	.	T	T	1691	1691	0
rCRSwithout3107N	1001	1713	0.889069	GOOD	C	.	C	C	1713	1713	0	0	1	Pass	945	768	0	0	rCRSwithout3107N	1001	2453	0.923296	GOOD	C	.	C	C	2453	2453	0	0	1	Pass	1360	1093	0	0	rCRSwithout3107N	1001	1904	0.972831	GOOD	C	.	C	C	1904	1904	0
rCRSwithout3107N	1002	1765	0.916058	GOOD	C	.	C	C	1765	1763	2	0.0011	0.5	Pass	969	794	1	1	rCRSwithout3107N	1002	2503	0.942116	GOOD	C	.	C	C	2503	2503	0	0	1	Pass	1387	1116	0	0	rCRSwithout3107N	1002	1950	0.996334	GOOD	C	.	C	C	1950	1950	0
rCRSwithout3107N	1003	1674	0.868828	GOOD	A	.	A	A	1674	1674	0	0	1	Pass	898	776	0	0	rCRSwithout3107N	1003	2367	0.890926	GOOD	A	.	A	A	2367	2366	1	0.0004	0.87508	Pass	1306	1060	1	0	rCRSwithout3107N	1003	1859	0.949838	GOOD	A	.	A	A	1859	1858	1
rCRSwithout3107N	1004	1656	0.859486	GOOD	G	.	G	G	1656	1656	0	0	1	Pass	901	755	0	0	rCRSwithout3107N	1004	2334	0.878505	GOOD	G	.	G	G	2334	2334	0	0	1	Pass	1290	1044	0	0	rCRSwithout3107N	1004	1837	0.938598	GOOD	G	.	G	G	1837	1837	0
rCRSwithout3107N	1005	1404	0.728694	GOOD	T	.	T	T	1404	1404	0	0	1	Pass	586	818	0	0	rCRSwithout3107N	1005	1966	0.739992	GOOD	T	.	T	T	1966	1966	0	0	1	Pass	846	1120	0	0	rCRSwithout3107N	1005	1565	0.799622	GOOD	T	.	T	T	1565	1565	0
rCRSwithout3107N	1006	1437	0.745822	GOOD	T	.	T	T	1437	1435	2	0.0014	0.5	Pass	710	725	0	2	rCRSwithout3107N	1006	2023	0.761447	GOOD	T	.	T	T	2023	2021	2	0.001	0.68759	Pass	1016	1005	0	2	rCRSwithout3107N	1006	1598	0.816483	GOOD	T	.	T	T	1598	1598	0
rCRSwithout3107N	1007	1528	0.793052	GOOD	G	.	G	G	1528	1528	0	0	1	Pass	781	747	0	0	rCRSwithout3107N	1007	2091	0.787042	GOOD	G	.	G	G	2091	2091	0	0	1	Pass	1065	1026	0	0	rCRSwithout3107N	1007	1655	0.845606	GOOD	G	.	G	G	1655	1655	0
rCRSwithout3107N	1008	1489	0.77281	GOOD	A	.	A	A	1489	1489	0	0	1	Pass	782	707	0	0	rCRSwithout3107N	1008	2069	0.778761	GOOD	A	.	A	A	2069	2069	0	0	1	Pass	1096	973	0	0	rCRSwithout3107N	1008	1592	0.813417	GOOD	A	.	A	A	1592	1592	0
rCRSwithout3107N	1009	1508	0.782672	GOOD	C	.	C	C	1508	1508	0	0	1	Pass	795	713	0	0	rCRSwithout3107N	1009	2082	0.783654	GOOD	C	.	C	C	2082	2082	0	0	1	Pass	1082	1000	0	0	rCRSwithout3107N	1009	1632	0.833855	GOOD	C	.	C	C	1632	1632	0
rCRSwithout3107N	1010	1408	0.73077	GOOD	A	.	A	A	1408	1408	0	0	1	Pass	751	657	0	0	rCRSwithout3107N	1010	1939	0.72983	GOOD	A	.	A	A	1939	1938	1	0.0005	0.75006	Pass	1052	886	0	1	rCRSwithout3107N	1010	1497	0.764878	GOOD	A	.	A	A	1497	1497	0
rCRSwithout3107N	1011	1565	0.812255	GOOD	C	.	C	C	1565	1565	0	0	1	Pass	781	784	0	0	rCRSwithout3107N	1011	2161	0.813389	GOOD	C	.	C	C	2161	2159	1	0.0005	0.87509	Pass	1085	1074	1	0	rCRSwithout3107N	1011	1686	0.861446	GOOD	C	.	C	C	1686	1686	0
rCRSwithout3107N	1012	1682	0.87298	GOOD	A	.	A	A	1682	1682	0	0	1	Pass	788	894	0	0	rCRSwithout3107N	1012	2343	0.881893	GOOD	A	.	A	A	2343	2343	0	0	1	Pass	1119	1224	0	0	rCRSwithout3107N	1012	1828	0.933999	GOOD	A	.	A	A	1828	1828	0
rCRSwithout3107N	1013	1669	0.866233	GOOD	A	.	A	A	1669	1668	1	0.0006	0.75007	Pass	770	898	1	0	rCRSwithout3107N	1013	2293	0.863073	GOOD	A	.	A	A	2293	2293	0	0	1	Pass	1078	1215	0	0	rCRSwithout3107N	1013	1787	0.913051	GOOD	A	.	A	A	1787	1787	0
rCRSwithout3107N	1014	1665	0.864157	GOOD	A	.	A	A	1665	1665	0	0	1	Pass	813	852	0	0	rCRSwithout3107N	1014	2265	0.852534	GOOD	A	.	A	A	2265	2265	0	0	1	Pass	1108	1157	0	0	rCRSwithout3107N	1014	1794	0.916627	GOOD	A	.	A	A	1794	1794	0
rCRSwithout3107N	1015	1615	0.838206	GOOD	A	.	A	A	1615	1615	0	0	1	Pass	772	843	0	0	rCRSwithout3107N	1015	2187	0.823175	GOOD	A	.	A	A	2187	2187	0	0	1	Pass	1059	1128	0	0	rCRSwithout3107N	1015	1722	0.879839	GOOD	A	.	A	A	1722	1722	0
rCRSwithout3107N	1016	1502	0.779558	GOOD	T	.	T	T	1502	1501	1	0.0007	0.75008	Pass	754	747	0	1	rCRSwithout3107N	1016	2031	0.764458	GOOD	T	.	T	T	2031	2031	0	0	1	Pass	1043	988	0	0	rCRSwithout3107N	1016	1598	0.816483	GOOD	T	.	T	T	1598	1598	0
rCRSwithout3107N	1017	1596	0.828345	GOOD	A	.	A	A	1596	1596	0	0	1	Pass	779	817	0	0	rCRSwithout3107N	1017	2173	0.817906	GOOD	A	.	A	A	2173	2173	0	0	1	Pass	1076	1097	0	0	rCRSwithout3107N	1017	1725	0.881372	GOOD	A	.	A	A	1725	1725	0
rCRSwithout3107N	1018	1391	0.721947	GOOD	G	.	G	G	1391	1391	0	0	1	Pass	635	756	0	0	rCRSwithout3107N	1018	1894	0.712892	GOOD	G	.	G	G	1894	1894	0	0	1	Pass	882	1012	0	0	rCRSwithout3107N	1018	1506	0.769476	GOOD	G	.	G	G	1506	1506	0
rCRSwithout3107N	1019	1314	0.681983	GOOD	A	.	A	A	1314	1314	0	0	1	Pass	685	629	0	0	rCRSwithout3107N	1019	1741	0.655303	GOOD	A	.	A	A	1741	1741	0	0	1	Pass	928	813	0	0	rCRSwithout3107N	1019	1408	0.719404	GOOD	A	.	A	A	1408	1408	0
rCRSwithout3107N	1020	1428	0.741151	GOOD	C	.	C	C	1428	1428	0	0	1	Pass	681	747	0	0	rCRSwithout3107N	1020	1904	0.716656	GOOD	C	.	C	C	1904	1904	0	0	1	Pass	913	991	0	0	rCRSwithout3107N	1020	1534	0.783783	GOOD	C	.	C	C	1534	1534	0
rCRSwithout3107N	1021	1391	0.721947	GOOD	T	.	T	T	1391	1391	0	0	1	Pass	681	710	0	0	rCRSwithout3107N	1021	1855	0.698212	GOOD	T	.	T	T	1855	1854	1	0.0005	0.75007	Pass	916	938	0	1	rCRSwithout3107N	1021	1490	0.761301	GOOD	T	.	T	T	1490	1490	0
rCRSwithout3107N	1022	1333	0.691844	GOOD	A	.	A	A	1333	1333	0	0	1	Pass	705	628	0	0	rCRSwithout3107N	1022	1786	0.672241	GOOD	A	.	A	A	1786	1785	1	0.0006	0.75007	Pass	963	822	0	1	rCRSwithout3107N	1022	1416	0.723492	GOOD	A	.	A	A	1416	1416	0
rCRSwithout3107N	1023	1510	0.78371	GOOD	C	.	C	C	1510	1509	1	0.0007	0.75008	Pass	723	786	1	0	rCRSwithout3107N	1023	2038	0.767093	GOOD	C	.	C	C	2038	2038	0	0	1	Pass	992	1046	0	0	rCRSwithout3107N	1023	1667	0.851738	GOOD	C	.	C	C	1667	1665	1
rCRSwithout3107N	1024	1460	0.757759	GOOD	G	.	G	G	1460	1459	1	0.0007	0.75009	Pass	696	763	0	1	rCRSwithout3107N	1024	1939	0.72983	GOOD	G	.	G	G	1939	1939	0	0	1	Pass	940	999	0	0	rCRSwithout3107N	1024	1576	0.805242	GOOD	G	.	G	G	1576	1576	0
rCRSwithout3107N	1025	1500	0.77852	GOOD	A	.	A	A	1500	1500	0	0	1	Pass	710	790	0	0	rCRSwithout3107N	1025	2025	0.762199	GOOD	A	.	A	A	2025	2025	0	0	1	Pass	962	1063	0	0	rCRSwithout3107N	1025	1635	0.835388	GOOD	A	.	A	A	1635	1635	0
rCRSwithout3107N	1026	1477	0.766582	GOOD	A	.	A	A	1477	1477	0	0	1	Pass	723	754	0	0	rCRSwithout3107N	1026	2016	0.758812	GOOD	A	.	A	A	2016	2016	0	0	1	Pass	984	1032	0	0	rCRSwithout3107N	1026	1637	0.836409	GOOD	A	.	A	A	1637	1637	0
rCRSwithout3107N	1027	1460	0.757759	GOOD	A	.	A	A	1460	1460	0	0	1	Pass	719	741	0	0	rCRSwithout3107N	1027	2006	0.755048	GOOD	A	.	A	A	2006	2006	0	0	1	Pass	1002	1004	0	0	rCRSwithout3107N	1027	1619	0.827213	GOOD	A	.	A	A	1619	1619	0
rCRSwithout3107N	1028	1335	0.692882	GOOD	G	.	G	G	1335	1335	0	0	1	Pass	601	734	0	0	rCRSwithout3107N	1028	1831	0.689179	GOOD	G	.	G	G	1831	1831	0	0	1	Pass	826	1005	0	0	rCRSwithout3107N	1028	1468	0.750061	GOOD	G	.	G	G	1468	1468	0
rCRSwithout3107N	1029	1004	0.521089	GOOD	T	.	T	T	1004	1004	0	0	1	Pass	279	725	0	0	rCRSwithout3107N	1029	1354	0.509639	GOOD	T	.	T	T	1354	1353	1	0.0007	0.75009	Pass	381	972	1	0	rCRSwithout3107N	1029	1126	0.575319	GOOD	T	.	T	T	1126	1125	1
rCRSwithout3107N	1030	1180	0.612435	GOOD	G	.	G	G	1180	1180	0	0	1	Pass	421	759	0	0	rCRSwithout3107N	1030	1607	0.604866	GOOD	G	.	G	G	1607	1607	0	0	1	Pass	583	1024	0	0	rCRSwithout3107N	1030	1289	0.658602	GOOD	G	.	G	G	1289	1289	0
rCRSwithout3107N	1031	1334	0.692363	GOOD	G	.	G	G	1334	1333	1	0.0007	0.75009	Pass	567	766	0	1	rCRSwithout3107N	1031	1804	0.679016	GOOD	G	.	G	G	1804	1802	2	0.0011	0.5	Pass	768	1034	1	1	rCRSwithout3107N	1031	1446	0.73882	GOOD	G	.	G	G	1446	1444	2
rCRSwithout3107N	1032	1331	0.690806	GOOD	C	.	C	C	1331	1331	0	0	1	Pass	588	743	0	0	rCRSwithout3107N	1032	1817	0.683909	GOOD	C	.	C	C	1817	1817	0	0	1	Pass	804	1013	0	0	rCRSwithout3107N	1032	1476	0.754148	GOOD	C	.	C	C	1476	1475	1
rCRSwithout3107N	1033	1421	0.737518	GOOD	T	.	T	T	1421	1421	0	0	1	Pass	644	777	0	0	rCRSwithout3107N	1033	1925	0.72456	GOOD	T	.	T	T	1925	1925	0	0	1	Pass	878	1047	0	0	rCRSwithout3107N	1033	1578	0.806264	GOOD	T	.	T	T	1578	1578	0
rCRSwithout3107N	1034	1505	0.781115	GOOD	T	.	T	T	1505	1505	0	0	1	Pass	705	800	0	0	rCRSwithout3107N	1034	2043	0.768975	GOOD	T	.	T	T	2043	2043	0	0	1	Pass	962	1081	0	0	rCRSwithout3107N	1034	1659	0.84765	GOOD	T	.	T	T	1659	1659	0
rCRSwithout3107N	1035	1549	0.803951	GOOD	T	.	T	T	1549	1549	0	0	1	Pass	734	815	0	0	rCRSwithout3107N	1035	2062	0.776126	GOOD	T	.	T	T	2062	2062	0	0	1	Pass	989	1073	0	0	rCRSwithout3107N	1035	1688	0.862467	GOOD	T	.	T	T	1688	1686	2
rCRSwithout3107N	1036	1506	0.781634	GOOD	A	.	A	A	1506	1506	0	0	1	Pass	733	773	0	0	rCRSwithout3107N	1036	2044	0.769351	GOOD	A	.	A	A	2044	2044	0	0	1	Pass	1004	1040	0	0	rCRSwithout3107N	1036	1645	0.840497	GOOD	A	.	A	A	1645	1645	0
rCRSwithout3107N	1037	1480	0.768139	GOOD	A	.	A	A	1480	1479	1	0.0007	0.75008	Pass	744	735	0	1	rCRSwithout3107N	1037	2010	0.756554	GOOD	A	.	A	A	2010	2010	0	0	1	Pass	1029	981	0	0	rCRSwithout3107N	1037	1616	0.82568	GOOD	A	.	A	A	1616	1616	0
rCRSwithout3107N	1038	1470	0.762949	GOOD	C	.	C	C	1470	1470	0	0	1	Pass	757	713	0	0	rCRSwithout3107N	1038	1994	0.750531	GOOD	C	.	C	C	1994	1994	0	0	1	Pass	1048	946	0	0	rCRSwithout3107N	1038	1619	0.827213	GOOD	C	.	C	C	1619	1619	0
rCRSwithout3107N	1039	1514	0.785786	GOOD	A	.	A	A	1514	1514	0	0	1	Pass	773	741	0	0	rCRSwithout3107N	1039	2049	0.771233	GOOD	A	.	A	A	2049	2049	0	0	1	Pass	1066	983	0	0	rCRSwithout3107N	1039	1699	0.868088	GOOD	A	.	A	A	1699	1699	0
rCRSwithout3107N	1040	1429	0.74167	GOOD	T	.	T	T	1429	1429	0	0	1	Pass	754	675	0	0	rCRSwithout3107N	1040	1921	0.723054	GOOD	T	.	T	T	1921	1921	0	0	1	Pass	1017	904	0	0	rCRSwithout3107N	1040	1560	0.797067	GOOD	T	.	T	T	1560	1560	0
rCRSwithout3107N	1041	1398	0.72558	GOOD	A	.	A	A	1398	1398	0	0	1	Pass	773	625	0	0	rCRSwithout3107N	1041	1911	0.71929	GOOD	A	.	A	A	1911	1911	0	0	1	Pass	1079	832	0	0	rCRSwithout3107N	1041	1547	0.790425	GOOD	A	.	A	A	1547	1546	1
rCRSwithout3107N	1042	1413	0.733365	GOOD	T	.	T	T	1413	1413	0	0	1	Pass	824	589	0	0	rCRSwithout3107N	1042	1895	0.713268	GOOD	T	.	T	T	1895	1895	0	0	1	Pass	1140	755	0	0	rCRSwithout3107N	1042	1518	0.775608	GOOD	T	.	T	T	1518	1517	1
rCRSwithout3107N	1043	1446	0.750493	GOOD	C	.	C	C	1446	1446	0	0	1	Pass	789	657	0	0	rCRSwithout3107N	1043	2025	0.762199	GOOD	C	.	C	C	2025	2025	0	0	1	Pass	1108	917	0	0	rCRSwithout3107N	1043	1615	0.825169	GOOD	C	.	C	C	1615	1615	0
rCRSwithout3107N	1044	1503	0.780077	GOOD	T	.	T	T	1503	1503	0	0	1	Pass	852	651	0	0	rCRSwithout3107N	1044	2097	0.7893	GOOD	T	.	T	T	2097	2097	0	0	1	Pass	1210	887	0	0	rCRSwithout3107N	1044	1662	0.849183	GOOD	T	.	T	T	1662	1662	0
rCRSwithout3107N	1045	1496	0.776444	GOOD	G	.	G	G	1496	1496	0	0	1	Pass	852	644	0	0	rCRSwithout3107N	1045	2121	0.798333	GOOD	G	.	G	G	2121	2120	1	0.0005	0.87509	Pass	1238	882	1	0	rCRSwithout3107N	1045	1679	0.857869	GOOD	G	.	G	G	1679	1679	0
rCRSwithout3107N	1046	1352	0.701706	GOOD	A	.	A	A	1352	1352	0	0	1	Pass	717	635	0	0	rCRSwithout3107N	1046	1858	0.699342	GOOD	A	.	A	A	1858	1858	0	0	1	Pass	1026	832	0	0	rCRSwithout3107N	1046	1522	0.777651	GOOD	A	.	A	A	1522	1522	0
rCRSwithout3107N	1047	1381	0.716757	GOOD	A	.	A	A	1381	1379	1	0.0007	0.75009	Pass	777	602	0	1	rCRSwithout3107N	1047	1935	0.728324	GOOD	A	.	A	A	1935	1935	0	0	1	Pass	1122	813	0	0	rCRSwithout3107N	1047	1529	0.781228	GOOD	A	.	A	A	1529	1528	1
rCRSwithout3107N	1048	1355	0.703263	GOOD	C	.	C	C	1355	1354	1	0.0007	0.75009	Pass	793	561	1	0	rCRSwithout3107N	1048	1927	0.725313	GOOD	C	.	C	C	1927	1927	0	0	1	Pass	1153	774	0	0	rCRSwithout3107N	1048	1542	0.78787	GOOD	C	.	C	C	1542	1542	0
rCRSwithout3107N	1049	1326	0.688211	GOOD	A	.	A	A	1326	1325	1	0.0008	0.75009	Pass	802	523	1	0	rCRSwithout3107N	1049	1893	0.712515	GOOD	A	.	A	A	1893	1893	0	0	1	Pass	1183	710	0	0	rCRSwithout3107N	1049	1502	0.767433	GOOD	A	.	A	A	1502	1502	0
rCRSwithout3107N	1050	1426	0.740113	GOOD	C	.	C	C	1426	1426	0	0	1	Pass	840	586	0	0	rCRSwithout3107N	1050	1991	0.749402	GOOD	C	.	C	C	1991	1991	0	0	1	Pass	1205	786	0	0	rCRSwithout3107N	1050	1575	0.804731	GOOD	C	.	C	C	1575	1575	0
rCRSwithout3107N	1051	1402	0.727656	GOOD	A	.	A	A	1402	1402	0	0	1	Pass	839	563	0	0	rCRSwithout3107N	1051	1942	0.730959	GOOD	A	.	A	A	1942	1942	0	0	1	Pass	1200	742	0	0	rCRSwithout3107N	1051	1525	0.779184	GOOD	A	.	A	A	1525	1524	1
rCRSwithout3107N	1052	1474	0.765025	GOOD	C	.	C	C	1474	1474	0	0	1	Pass	839	635	0	0	rCRSwithout3107N	1052	2054	0.773115	GOOD	C	.	C	C	2054	2054	0	0	1	Pass	1221	833	0	0	rCRSwithout3107N	1052	1610	0.822614	GOOD	C	.	C	C	1610	1610	0
rCRSwithout3107N	1053	1537	0.797723	GOOD	A	.	A	A	1537	1537	0	0	1	Pass	882	655	0	0	rCRSwithout3107N	1053	2158	0.81226	GOOD	A	.	A	A	2158	2158	0	0	1	Pass	1285	873	0	0	rCRSwithout3107N	1053	1706	0.871664	GOOD	A	.	A	A	1706	1706	0
rCRSwithout3107N	1054	1516	0.786824	GOOD	A	.	A	A	1516	1516	0	0	1	Pass	886	630	0	0	rCRSwithout3107N	1054	2127	0.800592	GOOD	A	.	A	A	2127	2127	0	0	1	Pass	1298	829	0	0	rCRSwithout3107N	1054	1679	0.857869	GOOD	A	.	A	A	1679	1679	0
rCRSwithout3107N	1055	1373	0.712605	GOOD	T	.	T	T	1373	1373	0	0	1	Pass	747	626	0	0	rCRSwithout3107N	1055	1954	0.735475	GOOD	T	.	T	T	1954	1954	0	0	1	Pass	1107	847	0	0	rCRSwithout3107N	1055	1522	0.777651	GOOD	T	.	T	T	1522	1522	0
rCRSwithout3107N	1056	1440	0.747379	GOOD	A	.	A	A	1440	1440	0	0	1	Pass	865	575	0	0	rCRSwithout3107N	1056	2029	0.763705	GOOD	A	.	A	A	2029	2028	1	0.0005	0.87509	Pass	1256	772	0	1	rCRSwithout3107N	1056	1621	0.828234	GOOD	A	.	A	A	1621	1621	0
rCRSwithout3107N	1057	1303	0.676274	GOOD	G	.	G	G	1303	1303	0	0	1	Pass	747	556	0	0	rCRSwithout3107N	1057	1890	0.711386	GOOD	G	.	G	G	1890	1890	0	0	1	Pass	1139	751	0	0	rCRSwithout3107N	1057	1473	0.752615	GOOD	G	.	G	G	1473	1472	1
rCRSwithout3107N	1058	1327	0.68873	GOOD	C	.	C	C	1327	1327	0	0	1	Pass	826	501	0	0	rCRSwithout3107N	1058	1941	0.730582	GOOD	C	.	C	C	1941	1941	0	0	1	Pass	1258	683	0	0	rCRSwithout3107N	1058	1559	0.796556	GOOD	C	.	C	C	1559	1559	0
rCRSwithout3107N	1059	1395	0.724023	GOOD	T	.	T	T	1395	1395	0	0	1	Pass	885	510	0	0	rCRSwithout3107N	1059	1980	0.745262	GOOD	T	.	T	T	1980	1980	0	0	1	Pass	1309	671	0	0	rCRSwithout3107N	1059	1616	0.82568	GOOD	T	.	T	T	1616	1616	0
rCRSwithout3107N	1060	1530	0.79409	GOOD	A	.	A	A	1530	1530	0	0	1	Pass	1015	515	0	0	rCRSwithout3107N	1060	2176	0.819035	GOOD	A	.	A	A	2176	2176	0	0	1	Pass	1484	692	0	0	rCRSwithout3107N	1060	1740	0.889036	GOOD	A	.	A	A	1740	1739	1
rCRSwithout3107N	1061	1413	0.733365	GOOD	A	.	A	A	1413	1413	0	0	1	Pass	925	488	0	0	rCRSwithout3107N	1061	2007	0.755424	GOOD	A	.	A	A	2007	2007	0	0	1	Pass	1370	637	0	0	rCRSwithout3107N	1061	1613	0.824147	GOOD	A	.	A	A	1613	1613	0
rCRSwithout3107N	1062	1232	0.639424	GOOD	G	.	G	G	1232	1232	0	0	1	Pass	802	430	0	0	rCRSwithout3107N	1062	1745	0.656809	GOOD	G	.	G	G	1745	1745	0	0	1	Pass	1198	547	0	0	rCRSwithout3107N	1062	1400	0.715317	GOOD	G	.	G	G	1400	1400	0
rCRSwithout3107N	1063	1219	0.632677	GOOD	A	.	A	A	1219	1218	1	0.0008	0.7501	Pass	848	370	0	1	rCRSwithout3107N	1063	1672	0.629332	GOOD	A	.	A	A	1672	1672	0	0	1	Pass	1274	398	0	0	rCRSwithout3107N	1063	1357	0.693346	GOOD	A	.	A	A	1357	1357	0
rCRSwithout3107N	1064	1354	0.702744	GOOD	C	.	C	C	1354	1354	0	0	1	Pass	868	486	0	0	rCRSwithout3107N	1064	1996	0.751284	GOOD	C	.	C	C	1996	1996	0	0	1	Pass	1306	690	0	0	rCRSwithout3107N	1064	1611	0.823125	GOOD	C	.	C	C	1611	1611	0
rCRSwithout3107N	1065	1390	0.721428	GOOD	C	.	C	C	1390	1390	0	0	1	Pass	916	474	0	0	rCRSwithout3107N	1065	1997	0.75166	GOOD	C	.	C	C	1997	1996	1	0.0005	0.75006	Pass	1356	640	1	0	rCRSwithout3107N	1065	1634	0.834877	GOOD	C	.	C	C	1634	1634	0
rCRSwithout3107N	1066	1413	0.733365	GOOD	C	.	C	C	1413	1412	1	0.0007	0.75009	Pass	942	470	1	0	rCRSwithout3107N	1066	2020	0.760317	GOOD	C	.	C	C	2020	2020	0	0	1	Pass	1383	637	0	0	rCRSwithout3107N	1066	1631	0.833344	GOOD	C	.	C	C	1631	1630	1
rCRSwithout3107N	1067	1489	0.77281	GOOD	A	.	A	A	1489	1488	1	0.0007	0.75008	Pass	942	546	1	0	rCRSwithout3107N	1067	2112	0.794946	GOOD	A	.	A	A	2112	2112	0	0	1	Pass	1401	711	0	0	rCRSwithout3107N	1067	1754	0.89619	GOOD	A	.	A	A	1754	1754	0
rCRSwithout3107N	1068	1356	0.703782	GOOD	A	.	A	A	1356	1356	0	0	1	Pass	906	450	0	0	rCRSwithout3107N	1068	1960	0.737734	GOOD	A	.	A	A	1960	1960	0	0	1	Pass	1360	600	0	0	rCRSwithout3107N	1068	1586	0.810352	GOOD	A	.	A	A	1586	1586	0
rCRSwithout3107N	1069	1322	0.686135	GOOD	A	.	A	A	1322	1322	0	0	1	Pass	903	419	0	0	rCRSwithout3107N	1069	1937	0.729077	GOOD	A	.	A	A	1937	1937	0	0	1	Pass	1370	567	0	0	rCRSwithout3107N	1069	1525	0.779184	GOOD	A	.	A	A	1525	1525	0
rCRSwithout3107N	1070	1352	0.701706	GOOD	C	.	C	C	1352	1352	0	0	1	Pass	896	456	0	0	rCRSwithout3107N	1070	1950	0.73397	GOOD	C	.	C	C	1950	1950	0	0	1	Pass	1333	617	0	0	rCRSwithout3107N	1070	1589	0.811884	GOOD	C	.	C	C	1589	1589	0
rCRSwithout3107N	1071	1315	0.682502	GOOD	T	.	T	T	1315	1313	1	0.0008	0.7501	Pass	870	443	1	0	rCRSwithout3107N	1071	1876	0.706117	GOOD	T	.	T	T	1876	1875	1	0.0005	0.75007	Pass	1271	604	0	1	rCRSwithout3107N	1071	1509	0.771009	GOOD	T	.	T	T	1509	1507	1
rCRSwithout3107N	1072	1405	0.729213	GOOD	G	.	G	G	1405	1405	0	0	1	Pass	855	550	0	0	rCRSwithout3107N	1072	1979	0.744885	GOOD	G	.	G	G	1979	1978	1	0.0005	0.75006	Pass	1272	706	1	0	rCRSwithout3107N	1072	1628	0.831811	GOOD	G	.	G	G	1628	1626	1
rCRSwithout3107N	1073	1318	0.684059	GOOD	G	.	G	G	1318	1318	0	0	1	Pass	840	478	0	0	rCRSwithout3107N	1073	1910	0.718914	GOOD	G	.	G	G	1910	1910	0	0	1	Pass	1250	660	0	0	rCRSwithout3107N	1073	1560	0.797067	GOOD	G	.	G	G	1560	1560	0
rCRSwithout3107N	1074	1328	0.689249	GOOD	G	.	G	G	1328	1328	0	0	1	Pass	851	477	0	0	rCRSwithout3107N	1074	1901	0.715527	GOOD	G	.	G	G	1901	1901	0	0	1	Pass	1266	635	0	0	rCRSwithout3107N	1074	1553	0.79349	GOOD	G	.	G	G	1553	1553	0
rCRSwithout3107N	1075	1333	0.691844	GOOD	A	.	A	A	1333	1333	0	0	1	Pass	827	506	0	0	rCRSwithout3107N	1075	1919	0.722302	GOOD	A	.	A	A	1919	1917	1	0.0005	0.75007	Pass	1213	704	1	0	rCRSwithout3107N	1075	1553	0.79349	GOOD	A	.	A	A	1553	1553	0
rCRSwithout3107N	1076	1385	0.718833	GOOD	T	.	T	T	1385	1385	0	0	1	Pass	883	502	0	0	rCRSwithout3107N	1076	2018	0.759565	GOOD	T	.	T	T	2018	2018	0	0	1	Pass	1316	702	0	0	rCRSwithout3107N	1076	1655	0.845606	GOOD	T	.	T	T	1655	1655	0
rCRSwithout3107N	1077	1403	0.728175	GOOD	T	.	T	T	1403	1403	0	0	1	Pass	909	494	0	0	rCRSwithout3107N	1077	2051	0.771986	GOOD	T	.	T	T	2051	2051	0	0	1	Pass	1375	676	0	0	rCRSwithout3107N	1077	1676	0.856336	GOOD	T	.	T	T	1676	1676	0
rCRSwithout3107N	1078	1410	0.731808	GOOD	A	.	A	A	1410	1410	0	0	1	Pass	932	478	0	0	rCRSwithout3107N	1078	2046	0.770104	GOOD	A	.	A	A	2046	2046	0	0	1	Pass	1386	660	0	0	rCRSwithout3107N	1078	1667	0.851738	GOOD	A	.	A	A	1667	1667	0
rCRSwithout3107N	1079	1265	0.656552	GOOD	G	.	G	G	1265	1265	0	0	1	Pass	881	384	0	0	rCRSwithout3107N	1079	1837	0.691437	GOOD	G	.	G	G	1837	1837	0	0	1	Pass	1309	528	0	0	rCRSwithout3107N	1079	1495	0.763856	GOOD	G	.	G	G	1495	1494	1
rCRSwithout3107N	1080	1272	0.660185	GOOD	A	.	A	A	1272	1272	0	0	1	Pass	897	375	0	0	rCRSwithout3107N	1080	1856	0.698589	GOOD	A	.	A	A	1856	1856	0	0	1	Pass	1335	521	0	0	rCRSwithout3107N	1080	1497	0.764878	GOOD	A	.	A	A	1497	1497	0
rCRSwithout3107N	1081	1214	0.630082	GOOD	T	.	T	T	1214	1214	0	0	1	Pass	912	302	0	0	rCRSwithout3107N	1081	1757	0.661326	GOOD	T	.	T	T	1757	1757	0	0	1	Pass	1335	422	0	0	rCRSwithout3107N	1081	1396	0.713273	GOOD	T	.	T	T	1396	1395	1
rCRSwithout3107N	1082	1172	0.608283	GOOD	A	.	A	A	1172	1171	1	0.0009	0.75011	Pass	1009	162	1	0	rCRSwithout3107N	1082	1670	0.628579	GOOD	A	.	A	A	1670	1669	1	0.0006	0.75007	Pass	1477	192	1	0	rCRSwithout3107N	1082	1304	0.666266	GOOD	A	.	A	A	1304	1303	1
rCRSwithout3107N	1083	1521	0.789419	GOOD	C	.	C	C	1521	1521	0	0	1	Pass	898	623	0	0	rCRSwithout3107N	1083	2241	0.843501	GOOD	C	.	C	C	2241	2240	1	0.0004	0.87508	Pass	1366	874	0	1	rCRSwithout3107N	1083	1788	0.913561	GOOD	C	.	C	C	1788	1788	0
rCRSwithout3107N	1084	1360	0.705858	GOOD	C	.	C	C	1360	1360	0	0	1	Pass	915	445	0	0	rCRSwithout3107N	1084	2038	0.767093	GOOD	C	.	C	C	2038	2038	0	0	1	Pass	1405	633	0	0	rCRSwithout3107N	1084	1611	0.823125	GOOD	C	.	C	C	1611	1611	0
rCRSwithout3107N	1085	1331	0.690806	GOOD	C	.	C	C	1331	1331	0	0	1	Pass	952	379	0	0	rCRSwithout3107N	1085	1971	0.741874	GOOD	C	.	C	C	1971	1971	0	0	1	Pass	1443	528	0	0	rCRSwithout3107N	1085	1589	0.811884	GOOD	C	.	C	C	1589	1589	0
rCRSwithout3107N	1086	1309	0.679388	GOOD	C	.	C	C	1309	1309	0	0	1	Pass	979	330	0	0	rCRSwithout3107N	1086	1880	0.707622	GOOD	C	.	C	C	1880	1879	1	0.0005	0.75007	Pass	1430	449	1	0	rCRSwithout3107N	1086	1542	0.78787	GOOD	C	.	C	C	1542	1542	0
rCRSwithout3107N	1087	1231	0.638905	GOOD	A	.	A	A	1231	1230	1	0.0008	0.7501	Pass	956	274	1	0	rCRSwithout3107N	1087	1743	0.656056	GOOD	A	.	A	A	1743	1741	1	0.0006	0.75007	Pass	1387	354	1	0	rCRSwithout3107N	1087	1442	0.736776	GOOD	A	.	A	A	1442	1442	0
rCRSwithout3107N	1088	1420	0.736999	GOOD	C	.	C	C	1420	1420	0	0	1	Pass	1045	375	0	0	rCRSwithout3107N	1088	2051	0.771986	GOOD	C	.	C	C	2051	2051	0	0	1	Pass	1531	520	0	0	rCRSwithout3107N	1088	1652	0.844074	GOOD	C	.	C	C	1652	1652	0
rCRSwithout3107N	1089	1378	0.7152	GOOD	T	.	T	T	1378	1377	1	0.0007	0.75009	Pass	1032	345	1	0	rCRSwithout3107N	1089	1955	0.735852	GOOD	T	.	T	T	1955	1954	1	0.0005	0.75006	Pass	1485	469	1	0	rCRSwithout3107N	1089	1590	0.812395	GOOD	T	.	T	T	1590	1590	0
rCRSwithout3107N	1090	1429	0.74167	GOOD	A	.	A	A	1429	1429	0	0	1	Pass	1066	363	0	0	rCRSwithout3107N	1090	2086	0.78516	GOOD	A	.	A	A	2086	2086	0	0	1	Pass	1565	521	0	0	rCRSwithout3107N	1090	1635	0.835388	GOOD	A	.	A	A	1635	1635	0
rCRSwithout3107N	1091	1287	0.66797	GOOD	T	.	T	T	1287	1287	0	0	1	Pass	1031	256	0	0	rCRSwithout3107N	1091	1897	0.714021	GOOD	T	.	T	T	1897	1897	0	0	1	Pass	1520	377	0	0	rCRSwithout3107N	1091	1514	0.773564	GOOD	T	.	T	T	1514	1514	0
rCRSwithout3107N	1092	1276	0.662261	GOOD	G	.	G	G	1276	1276	0	0	1	Pass	996	280	0	0	rCRSwithout3107N	1092	1842	0.693319	GOOD	G	.	G	G	1842	1842	0	0	1	Pass	1449	393	0	0	rCRSwithout3107N	1092	1511	0.772031	GOOD	G	.	G	G	1511	1511	0
rCRSwithout3107N	1093	1316	0.683021	GOOD	C	.	C	C	1316	1316	0	0	1	Pass	1048	268	0	0	rCRSwithout3107N	1093	1935	0.728324	GOOD	C	.	C	C	1935	1935	0	0	1	Pass	1549	386	0	0	rCRSwithout3107N	1093	1534	0.783783	GOOD	C	.	C	C	1534	1532	2
rCRSwithout3107N	1094	1370	0.711048	GOOD	T	.	T	T	1370	1370	0	0	1	Pass	1105	265	0	0	rCRSwithout3107N	1094	2035	0.765963	GOOD	T	.	T	T	2035	2034	1	0.0005	0.87509	Pass	1646	388	1	0	rCRSwithout3107N	1094	1618	0.826702	GOOD	T	.	T	T	1618	1618	0
rCRSwithout3107N	1095	1365	0.708453	GOOD	T	.	T	T	1365	1364	1	0.0007	0.75009	Pass	1103	261	1	0	rCRSwithout3107N	1095	2031	0.764458	GOOD	T	.	T	T	2031	2030	1	0.0005	0.87509	Pass	1648	382	0	1	rCRSwithout3107N	1095	1612	0.823636	GOOD	T	.	T	T	1612	1612	0
rCRSwithout3107N	1096	1319	0.684578	GOOD	A	.	A	A	1319	1319	0	0	1	Pass	1070	249	0	0	rCRSwithout3107N	1096	1934	0.727948	GOOD	A	.	A	A	1934	1934	0	0	1	Pass	1582	352	0	0	rCRSwithout3107N	1096	1546	0.789914	GOOD	A	.	A	A	1546	1546	0
rCRSwithout3107N	1097	1199	0.622297	GOOD	G	.	G	G	1199	1199	0	0	1	Pass	952	247	0	0	rCRSwithout3107N	1097	1778	0.66923	GOOD	G	.	G	G	1778	1778	0	0	1	Pass	1432	346	0	0	rCRSwithout3107N	1097	1414	0.72247	GOOD	G	.	G	G	1414	1414	0
rCRSwithout3107N	1098	1270	0.659147	GOOD	C	.	C	C	1270	1270	0	0	1	Pass	997	273	0	0	rCRSwithout3107N	1098	1873	0.704987	GOOD	C	.	C	C	1873	1873	0	0	1	Pass	1502	371	0	0	rCRSwithout3107N	1098	1478	0.75517	GOOD	C	.	C	C	1478	1477	1
rCRSwithout3107N	1099	1278	0.663299	GOOD	C	.	C	C	1278	1278	0	0	1	Pass	1046	232	0	0	rCRSwithout3107N	1099	1851	0.696707	GOOD	C	.	C	C	1851	1851	0	0	1	Pass	1541	310	0	0	rCRSwithout3107N	1099	1481	0.756703	GOOD	C	.	C	C	1481	1481	0
rCRSwithout3107N	1100	1349	0.700149	GOOD	C	.	C	C	1349	1349	0	0	1	Pass	1118	231	0	0	rCRSwithout3107N	1100	1959	0.737357	GOOD	C	.	C	C	1959	1959	0	0	1	Pass	1660	299	0	0	rCRSwithout3107N	1100	1539	0.786337	GOOD	C	.	C	C	1539	1538	1
rCRSwithout3107N	1101	1358	0.70482	GOOD	T	.	T	T	1358	1357	1	0.0007	0.75009	Pass	1130	227	1	0	rCRSwithout3107N	1101	1970	0.741498	GOOD	T	.	T	T	1970	1970	0	0	1	Pass	1666	304	0	0	rCRSwithout3107N	1101	1557	0.795534	GOOD	T	.	T	T	1557	1556	1
rCRSwithout3107N	1102	1363	0.707415	GOOD	A	.	A	A	1363	1363	0	0	1	Pass	1121	242	0	0	rCRSwithout3107N	1102	2000	0.75279	GOOD	A	.	A	A	2000	2000	0	0	1	Pass	1693	307	0	0	rCRSwithout3107N	1102	1563	0.7986	GOOD	A	.	A	A	1563	1563	0
rCRSwithout3107N	1103	1296	0.672641	GOOD	A	.	A	A	1296	1295	1	0.0008	0.7501	Pass	1106	189	1	0	rCRSwithout3107N	1103	1941	0.730582	GOOD	A	.	A	A	1941	1940	1	0.0005	0.75006	Pass	1695	245	1	0	rCRSwithout3107N	1103	1499	0.7659	GOOD	A	.	A	A	1499	1499	0
rCRSwithout3107N	1104	1250	0.648766	GOOD	A	.	A	A	1250	1250	0	0	1	Pass	1113	137	0	0	rCRSwithout3107N	1104	1875	0.70574	GOOD	A	.	A	A	1875	1875	0	0	1	Pass	1710	165	0	0	rCRSwithout3107N	1104	1418	0.724514	GOOD	A	.	A	A	1418	1417	1
rCRSwithout3107N	1105	1283	0.665894	GOOD	C	.	C	C	1283	1283	0	0	1	Pass	1096	187	0	0	rCRSwithout3107N	1105	1853	0.69746	GOOD	C	.	C	C	1853	1853	0	0	1	Pass	1611	242	0	0	rCRSwithout3107N	1105	1454	0.742907	GOOD	C	.	C	C	1454	1454	0
rCRSwithout3107N	1106	1279	0.663818	GOOD	C	.	C	C	1279	1279	0	0	1	Pass	1115	164	0	0	rCRSwithout3107N	1106	1882	0.708375	GOOD	C	.	C	C	1882	1882	0	0	1	Pass	1667	215	0	0	rCRSwithout3107N	1106	1466	0.749039	GOOD	C	.	C	C	1466	1466	0
rCRSwithout3107N	1107	1228	0.637348	GOOD	T	.	T	T	1228	1228	0	0	1	Pass	1090	138	0	0	rCRSwithout3107N	1107	1750	0.658691	GOOD	T	.	T	T	1750	1750	0	0	1	Pass	1594	156	0	0	rCRSwithout3107N	1107	1389	0.709696	GOOD	T	.	T	T	1389	1389	0
rCRSwithout3107N	1108	1319	0.684578	GOOD	C	.	C	C	1319	1319	0	0	1	Pass	1142	177	0	0	rCRSwithout3107N	1108	1910	0.718914	GOOD	C	.	C	C	1910	1910	0	0	1	Pass	1686	224	0	0	rCRSwithout3107N	1108	1493	0.762834	GOOD	C	.	C	C	1493	1492	1
rCRSwithout3107N	1109	1255	0.651361	GOOD	A	.	A	A	1255	1255	0	0	1	Pass	1090	165	0	0	rCRSwithout3107N	1109	1884	0.709128	GOOD	A	.	A	A	1884	1882	2	0.0011	0.5	Pass	1652	230	2	0	rCRSwithout3107N	1109	1462	0.746995	GOOD	A	.	A	A	1462	1462	0
rCRSwithout3107N	1110	1221	0.633715	GOOD	A	.	A	A	1221	1221	0	0	1	Pass	1063	158	0	0	rCRSwithout3107N	1110	1841	0.692943	GOOD	A	.	A	A	1841	1841	0	0	1	Pass	1638	203	0	0	rCRSwithout3107N	1110	1419	0.725024	GOOD	A	.	A	A	1419	1418	1
rCRSwithout3107N	1111	1224	0.635272	GOOD	C	.	C	C	1224	1224	0	0	1	Pass	1069	155	0	0	rCRSwithout3107N	1111	1804	0.679016	GOOD	C	.	C	C	1804	1804	0	0	1	Pass	1594	210	0	0	rCRSwithout3107N	1111	1401	0.715828	GOOD	C	.	C	C	1401	1401	0
rCRSwithout3107N	1112	1191	0.618145	GOOD	A	.	A	A	1191	1191	0	0	1	Pass	1038	153	0	0	rCRSwithout3107N	1112	1784	0.671488	GOOD	A	.	A	A	1784	1783	1	0.0006	0.75007	Pass	1580	203	1	0	rCRSwithout3107N	1112	1386	0.708163	GOOD	A	.	A	A	1386	1386	0
rCRSwithout3107N	1113	1163	0.603612	GOOD	G	.	G	G	1163	1163	0	0	1	Pass	1018	145	0	0	rCRSwithout3107N	1113	1769	0.665842	GOOD	G	.	G	G	1769	1769	0	0	1	Pass	1574	195	0	0	rCRSwithout3107N	1113	1358	0.693857	GOOD	G	.	G	G	1358	1358	0
rCRSwithout3107N	1114	1032	0.535621	GOOD	T	.	T	T	1032	1032	0	0	1	Pass	882	150	0	0	rCRSwithout3107N	1114	1561	0.587552	GOOD	T	.	T	T	1561	1560	1	0.0006	0.75008	Pass	1356	204	1	0	rCRSwithout3107N	1114	1217	0.621814	GOOD	T	.	T	T	1217	1216	1
rCRSwithout3107N	1115	1097	0.569357	GOOD	T	.	T	T	1097	1097	0	0	1	Pass	956	141	0	0	rCRSwithout3107N	1115	1674	0.630085	GOOD	T	.	T	T	1674	1674	0	0	1	Pass	1488	186	0	0	rCRSwithout3107N	1115	1274	0.650938	GOOD	T	.	T	T	1274	1273	1
rCRSwithout3107N	1116	1298	0.673679	GOOD	A	.	A	A	1298	1297	1	0.0008	0.7501	Pass	936	361	1	0	rCRSwithout3107N	1116	2068	0.778384	GOOD	A	.	A	A	2068	2068	0	0	1	Pass	1537	531	0	0	rCRSwithout3107N	1116	1458	0.744951	GOOD	A	.	A	A	1458	1458	0
rCRSwithout3107N	1117	1216	0.63112	GOOD	A	.	A	A	1216	1216	0	0	1	Pass	1064	152	0	0	rCRSwithout3107N	1117	1882	0.708375	GOOD	A	.	A	A	1882	1882	0	0	1	Pass	1674	208	0	0	rCRSwithout3107N	1117	1425	0.72809	GOOD	A	.	A	A	1425	1425	0
rCRSwithout3107N	1118	1119	0.580776	GOOD	A	.	A	A	1119	1119	0	0	1	Pass	991	128	0	0	rCRSwithout3107N	1118	1738	0.654174	GOOD	A	.	A	A	1738	1738	0	0	1	Pass	1577	161	0	0	rCRSwithout3107N	1118	1286	0.657069	GOOD	A	.	A	A	1286	1286	0
rCRSwithout3107N	1119	1179	0.611916	GOOD	T	.	T	T	1179	1179	0	0	1	Pass	1072	107	0	0	rCRSwithout3107N	1119	1800	0.677511	GOOD	T	.	T	T	1800	1800	0	0	1	Pass	1657	143	0	0	rCRSwithout3107N	1119	1357	0.693346	GOOD	T	.	T	T	1357	1357	0
rCRSwithout3107N	1120	1142	0.592713	GOOD	C	.	C	C	1142	1142	0	0	1	Pass	1011	131	0	0	rCRSwithout3107N	1120	1712	0.644388	GOOD	C	.	C	C	1712	1711	1	0.0006	0.75007	Pass	1546	165	1	0	rCRSwithout3107N	1120	1281	0.654515	GOOD	C	.	C	C	1281	1281	0
rCRSwithout3107N	1121	1137	0.590118	GOOD	A	.	A	A	1137	1136	1	0.0009	0.75011	Pass	984	152	1	0	rCRSwithout3107N	1121	1717	0.64627	GOOD	A	.	A	A	1717	1717	0	0	1	Pass	1522	195	0	0	rCRSwithout3107N	1121	1332	0.680573	GOOD	A	.	A	A	1332	1332	0
rCRSwithout3107N	1122	1127	0.584928	GOOD	A	.	A	A	1127	1126	1	0.0009	0.75011	Pass	998	128	1	0	rCRSwithout3107N	1122	1681	0.63272	GOOD	A	.	A	A	1681	1680	1	0.0006	0.75007	Pass	1528	152	0	1	rCRSwithout3107N	1122	1308	0.66831	GOOD	A	.	A	A	1308	1308	0
rCRSwithout3107N	1123	1124	0.583371	GOOD	C	.	C	C	1124	1124	0	0	1	Pass	995	129	0	0	rCRSwithout3107N	1123	1695	0.637989	GOOD	C	.	C	C	1695	1694	1	0.0006	0.75007	Pass	1523	171	1	0	rCRSwithout3107N	1123	1313	0.670865	GOOD	C	.	C	C	1313	1313	0
rCRSwithout3107N	1124	1286	0.667451	GOOD	A	.	A	A	1286	1286	0	0	1	Pass	1009	277	0	0	rCRSwithout3107N	1124	1985	0.747144	GOOD	A	.	A	A	1985	1984	1	0.0005	0.75006	Pass	1556	428	1	0	rCRSwithout3107N	1124	1514	0.773564	GOOD	A	.	A	A	1514	1513	1
rCRSwithout3107N	1125	1214	0.630082	GOOD	A	.	A	A	1214	1214	0	0	1	Pass	995	219	0	0	rCRSwithout3107N	1125	1858	0.699342	GOOD	A	.	A	A	1858	1858	0	0	1	Pass	1541	317	0	0	rCRSwithout3107N	1125	1439	0.735243	GOOD	A	.	A	A	1439	1439	0
rCRSwithout3107N	1126	1104	0.57299	GOOD	A	.	A	A	1104	1104	0	0	1	Pass	990	114	0	0	rCRSwithout3107N	1126	1693	0.637236	GOOD	A	.	A	A	1693	1693	0	0	1	Pass	1533	160	0	0	rCRSwithout3107N	1126	1285	0.656558	GOOD	A	.	A	A	1285	1285	0
rCRSwithout3107N	1127	1070	0.555344	GOOD	A	.	A	A	1070	1070	0	0	1	Pass	986	84	0	0	rCRSwithout3107N	1127	1635	0.615405	GOOD	A	.	A	A	1635	1635	0	0	1	Pass	1512	123	0	0	rCRSwithout3107N	1127	1275	0.651449	GOOD	A	.	A	A	1275	1275	0
rCRSwithout3107N	1128	1118	0.580257	GOOD	C	.	C	C	1118	1118	0	0	1	Pass	1011	107	0	0	rCRSwithout3107N	1128	1690	0.636107	GOOD	C	.	C	C	1690	1690	0	0	1	Pass	1545	145	0	0	rCRSwithout3107N	1128	1294	0.661157	GOOD	C	.	C	C	1294	1294	0
rCRSwithout3107N	1129	1029	0.534064	GOOD	T	.	T	T	1029	1029	0	0	1	Pass	942	87	0	0	rCRSwithout3107N	1129	1536	0.578142	GOOD	T	.	T	T	1536	1536	0	0	1	Pass	1411	125	0	0	rCRSwithout3107N	1129	1182	0.603932	GOOD	T	.	T	T	1182	1182	0
rCRSwithout3107N	1130	1005	0.521608	GOOD	G	.	G	G	1005	1004	1	0.001	0.75012	Pass	914	90	1	0	rCRSwithout3107N	1130	1484	0.55857	GOOD	G	.	G	G	1484	1484	0	0	1	Pass	1358	126	0	0	rCRSwithout3107N	1130	1158	0.591669	GOOD	G	.	G	G	1158	1158	0
rCRSwithout3107N	1131	1015	0.526798	GOOD	C	.	C	C	1015	1015	0	0	1	Pass	922	93	0	0	rCRSwithout3107N	1131	1531	0.57626	GOOD	C	.	C	C	1531	1531	0	0	1	Pass	1392	139	0	0	rCRSwithout3107N	1131	1220	0.623347	GOOD	C	.	C	C	1220	1220	0
rCRSwithout3107N	1132	974	0.505519	GOOD	T	.	T	T	974	973	1	0.001	0.5	Pass	889	84	1	0	rCRSwithout3107N	1132	1411	0.531093	GOOD	T	.	T	T	1411	1411	0	0	1	Pass	1298	113	0	0	rCRSwithout3107N	1132	1121	0.572764	GOOD	T	.	T	T	1121	1121	0
rCRSwithout3107N	1133	1056	0.548078	GOOD	C	.	C	C	1056	1056	0	0	1	Pass	949	107	0	0	rCRSwithout3107N	1133	1578	0.593951	GOOD	C	.	C	C	1578	1578	0	0	1	Pass	1427	151	0	0	rCRSwithout3107N	1133	1215	0.620793	GOOD	C	.	C	C	1215	1214	1
rCRSwithout3107N	1134	861	0.44687	GOOD	G	.	G	G	861	860	1	0.0012	0.5	Pass	772	88	1	0	rCRSwithout3107N	1134	1355	0.510015	GOOD	G	.	G	G	1355	1353	2	0.0015	0.5	Pass	1223	130	1	1	rCRSwithout3107N	1134	1055	0.539042	GOOD	G	.	G	G	1055	1054	1
rCRSwithout3107N	1135	1063	0.551711	GOOD	C	.	C	C	1063	1063	0	0	1	Pass	887	176	0	0	rCRSwithout3107N	1135	1608	0.605243	GOOD	C	.	C	C	1608	1607	1	0.0006	0.75008	Pass	1361	246	1	0	rCRSwithout3107N	1135	1247	0.637143	GOOD	C	.	C	C	1247	1247	0
rCRSwithout3107N	1136	1063	0.551711	GOOD	C	.	C	C	1063	1062	1	0.0009	0.75012	Pass	965	97	1	0	rCRSwithout3107N	1136	1544	0.581154	GOOD	C	.	C	C	1544	1544	0	0	1	Pass	1412	132	0	0	rCRSwithout3107N	1136	1196	0.611085	GOOD	C	.	C	C	1196	1196	0
rCRSwithout3107N	1137	1067	0.553787	GOOD	A	.	A	A	1067	1067	0	0	1	Pass	968	99	0	0	rCRSwithout3107N	1137	1575	0.592822	GOOD	A	.	A	A	1575	1575	0	0	1	Pass	1426	149	0	0	rCRSwithout3107N	1137	1217	0.621814	GOOD	A	.	A	A	1217	1217	0
rCRSwithout3107N	1138	1014	0.526279	GOOD	G	.	G	G	1014	1014	0	0	1	Pass	928	86	0	0	rCRSwithout3107N	1138	1508	0.567603	GOOD	G	.	G	G	1508	1508	0	0	1	Pass	1387	121	0	0	rCRSwithout3107N	1138	1172	0.598822	GOOD	G	.	G	G	1172	1172	0
rCRSwithout3107N	1139	1063	0.551711	GOOD	A	.	A	A	1063	1063	0	0	1	Pass	929	134	0	0	rCRSwithout3107N	1139	1563	0.588305	GOOD	A	.	A	A	1563	1563	0	0	1	Pass	1362	201	0	0	rCRSwithout3107N	1139	1218	0.622325	GOOD	A	.	A	A	1218	1218	0
rCRSwithout3107N	1140	1043	0.541331	GOOD	A	.	A	A	1043	1043	0	0	1	Pass	963	80	0	0	rCRSwithout3107N	1140	1556	0.58567	GOOD	A	.	A	A	1556	1556	0	0	1	Pass	1442	114	0	0	rCRSwithout3107N	1140	1210	0.618238	GOOD	A	.	A	A	1210	1210	0
rCRSwithout3107N	1141	1035	0.537179	GOOD	C	.	C	C	1035	1035	0	0	1	Pass	977	58	0	0	rCRSwithout3107N	1141	1502	0.565345	GOOD	C	.	C	C	1502	1502	0	0	1	Pass	1412	90	0	0	rCRSwithout3107N	1141	1170	0.5978	GOOD	C	.	C	C	1170	1170	0
rCRSwithout3107N	1142	1000	0.519013	GOOD	A	.	A	A	1000	1000	0	0	1	Pass	956	44	0	0	rCRSwithout3107N	1142	1476	0.555559	GOOD	A	.	A	A	1476	1476	0	0	1	Pass	1405	71	0	0	rCRSwithout3107N	1142	1124	0.574297	GOOD	A	.	A	A	1124	1124	0
rCRSwithout3107N	1143	1108	0.575066	GOOD	C	.	C	C	1108	1108	0	0	1	Pass	1011	97	0	0	rCRSwithout3107N	1143	1602	0.602984	GOOD	C	.	C	C	1602	1602	0	0	1	Pass	1467	135	0	0	rCRSwithout3107N	1143	1211	0.618749	GOOD	C	.	C	C	1211	1211	0
rCRSwithout3107N	1144	1023	0.53095	GOOD	T	.	T	T	1023	1023	0	0	1	Pass	972	51	0	0	rCRSwithout3107N	1144	1487	0.559699	GOOD	T	.	T	T	1487	1487	0	0	1	Pass	1413	74	0	0	rCRSwithout3107N	1144	1134	0.579406	GOOD	T	.	T	T	1134	1134	0
rCRSwithout3107N	1145	1033	0.53614	GOOD	A	.	A	A	1033	1033	0	0	1	Pass	992	41	0	0	rCRSwithout3107N	1145	1525	0.574002	GOOD	A	.	A	A	1525	1525	0	0	1	Pass	1454	71	0	0	rCRSwithout3107N	1145	1151	0.588092	GOOD	A	.	A	A	1151	1151	0
rCRSwithout3107N	1146	1456	0.755683	GOOD	C	.	C	C	1456	1456	0	0	1	Pass	1038	418	0	0	rCRSwithout3107N	1146	2102	0.791182	GOOD	C	.	C	C	2102	2101	1	0.0005	0.87509	Pass	1513	588	0	1	rCRSwithout3107N	1146	1571	0.802687	GOOD	C	.	C	C	1571	1568	2
rCRSwithout3107N	1147	1851	0.960693	GOOD	G	.	G	G	1851	1850	1	0.0005	0.75007	Pass	969	881	0	1	rCRSwithout3107N	1147	2596	0.977121	GOOD	G	.	G	G	2596	2596	0	0	1	Pass	1397	1199	0	0	rCRSwithout3107N	1147	2006	1.02495	GOOD	G	.	G	G	2006	2004	1
rCRSwithout3107N	1148	1668	0.865714	GOOD	A	.	A	A	1668	1668	0	0	1	Pass	873	795	0	0	rCRSwithout3107N	1148	2356	0.886786	GOOD	A	.	A	A	2356	2356	0	0	1	Pass	1297	1059	0	0	rCRSwithout3107N	1148	1786	0.91254	GOOD	A	.	A	A	1786	1786	0
rCRSwithout3107N	1149	1692	0.87817	GOOD	G	.	G	G	1692	1692	0	0	1	Pass	875	817	0	0	rCRSwithout3107N	1149	2428	0.913887	GOOD	G	.	G	G	2428	2428	0	0	1	Pass	1319	1109	0	0	rCRSwithout3107N	1149	1833	0.936554	GOOD	G	.	G	G	1833	1833	0
rCRSwithout3107N	1150	1852	0.961212	GOOD	C	.	C	C	1852	1851	1	0.0005	0.75007	Pass	948	903	0	1	rCRSwithout3107N	1150	2618	0.985402	GOOD	C	.	C	C	2618	2616	2	0.0008	0.68757	Pass	1393	1223	2	0	rCRSwithout3107N	1150	2013	1.02852	GOOD	C	.	C	C	2013	2010	2
rCRSwithout3107N	1151	1853	0.961731	GOOD	C	.	C	C	1853	1853	0	0	1	Pass	977	876	0	0	rCRSwithout3107N	1151	2620	0.986154	GOOD	C	.	C	C	2620	2619	1	0.0004	0.87507	Pass	1451	1168	1	0	rCRSwithout3107N	1151	1979	1.01115	GOOD	C	.	C	C	1979	1979	0
rCRSwithout3107N	1152	1751	0.908792	GOOD	A	.	A	A	1751	1751	0	0	1	Pass	948	803	0	0	rCRSwithout3107N	1152	2500	0.940987	GOOD	A	.	A	A	2500	2500	0	0	1	Pass	1405	1095	0	0	rCRSwithout3107N	1152	1925	0.98356	GOOD	A	.	A	A	1925	1925	0
rCRSwithout3107N	1153	1867	0.968997	GOOD	C	.	C	C	1867	1867	0	0	1	Pass	966	901	0	0	rCRSwithout3107N	1153	2681	1.00911	GOOD	C	.	C	C	2681	2677	4	0.0015	0.34366	Pass	1438	1239	2	2	rCRSwithout3107N	1153	2026	1.03517	GOOD	C	.	C	C	2026	2025	1
rCRSwithout3107N	1154	1894	0.983011	GOOD	A	.	A	A	1894	1893	1	0.0005	0.75007	Pass	927	966	0	1	rCRSwithout3107N	1154	2713	1.02116	GOOD	A	.	A	A	2713	2713	0	0	1	Pass	1383	1330	0	0	rCRSwithout3107N	1154	2076	1.06071	GOOD	A	.	A	A	2076	2076	0
rCRSwithout3107N	1155	1876	0.973669	GOOD	G	.	G	G	1876	1875	1	0.0005	0.75007	Pass	891	984	1	0	rCRSwithout3107N	1155	2613	0.98352	GOOD	G	.	G	G	2613	2611	2	0.0008	0.68757	Pass	1295	1316	1	1	rCRSwithout3107N	1155	2008	1.02597	GOOD	G	.	G	G	2008	2007	1
rCRSwithout3107N	1156	1900	0.986125	GOOD	C	.	C	C	1900	1900	0	0	1	Pass	924	976	0	0	rCRSwithout3107N	1156	2655	0.999328	GOOD	C	.	C	C	2655	2655	0	0	1	Pass	1373	1282	0	0	rCRSwithout3107N	1156	2031	1.03772	GOOD	C	.	C	C	2031	2031	0
rCRSwithout3107N	1157	1913	0.992872	GOOD	T	.	T	T	1913	1913	0	0	1	Pass	983	930	0	0	rCRSwithout3107N	1157	2657	1.00008	GOOD	T	.	T	T	2657	2657	0	0	1	Pass	1429	1228	0	0	rCRSwithout3107N	1157	2069	1.05714	GOOD	T	.	T	T	2069	2068	1
rCRSwithout3107N	1158	1924	0.998581	GOOD	T	.	T	T	1924	1924	0	0	1	Pass	1034	890	0	0	rCRSwithout3107N	1158	2722	1.02455	GOOD	T	.	T	T	2722	2721	1	0.0004	0.87507	Pass	1503	1218	1	0	rCRSwithout3107N	1158	2077	1.06122	GOOD	T	.	T	T	2077	2074	2
rCRSwithout3107N	1159	1842	0.956022	GOOD	A	.	A	A	1842	1842	0	0	1	Pass	1014	828	0	0	rCRSwithout3107N	1159	2577	0.969969	GOOD	A	.	A	A	2577	2577	0	0	1	Pass	1476	1101	0	0	rCRSwithout3107N	1159	1974	1.0086	GOOD	A	.	A	A	1974	1973	1
rCRSwithout3107N	1160	1697	0.880765	GOOD	A	.	A	A	1697	1697	0	0	1	Pass	986	711	0	0	rCRSwithout3107N	1160	2418	0.910123	GOOD	A	.	A	A	2418	2418	0	0	1	Pass	1446	972	0	0	rCRSwithout3107N	1160	1832	0.936043	GOOD	A	.	A	A	1832	1832	0
rCRSwithout3107N	1161	1602	0.831459	GOOD	A	.	A	A	1602	1602	0	0	1	Pass	904	698	0	0	rCRSwithout3107N	1161	2264	0.852158	GOOD	A	.	A	A	2264	2264	0	0	1	Pass	1368	896	0	0	rCRSwithout3107N	1161	1763	0.900788	GOOD	A	.	A	A	1763	1763	0
rCRSwithout3107N	1162	1361	0.706377	GOOD	A	.	A	A	1361	1360	1	0.0007	0.75009	Pass	957	403	1	0	rCRSwithout3107N	1162	1941	0.730582	GOOD	A	.	A	A	1941	1941	0	0	1	Pass	1423	518	0	0	rCRSwithout3107N	1162	1470	0.751082	GOOD	A	.	A	A	1470	1468	1
rCRSwithout3107N	1163	1816	0.942528	GOOD	C	.	C	C	1816	1815	1	0.0006	0.75007	Pass	919	896	0	1	rCRSwithout3107N	1163	2561	0.963947	GOOD	C	.	C	C	2561	2561	0	0	1	Pass	1380	1181	0	0	rCRSwithout3107N	1163	1959	1.00093	GOOD	C	.	C	C	1959	1959	0
rCRSwithout3107N	1164	1710	0.887512	GOOD	T	.	T	T	1710	1709	1	0.0006	0.75007	Pass	918	791	1	0	rCRSwithout3107N	1164	2405	0.905229	GOOD	T	.	T	T	2405	2405	0	0	1	Pass	1372	1033	0	0	rCRSwithout3107N	1164	1826	0.932977	GOOD	T	.	T	T	1826	1826	0
rCRSwithout3107N	1165	1981	1.02816	GOOD	C	.	C	C	1981	1981	0	0	1	Pass	957	1024	0	0	rCRSwithout3107N	1165	2779	1.046	GOOD	C	.	C	C	2779	2778	1	0.0004	0.87507	Pass	1431	1347	0	1	rCRSwithout3107N	1165	2140	1.09341	GOOD	C	.	C	C	2140	2139	1
rCRSwithout3107N	1166	2002	1.03906	GOOD	A	.	A	A	2002	2001	1	0.0005	0.87509	Pass	955	1046	0	1	rCRSwithout3107N	1166	2807	1.05654	GOOD	A	.	A	A	2807	2807	0	0	1	Pass	1414	1393	0	0	rCRSwithout3107N	1166	2174	1.11078	GOOD	A	.	A	A	2174	2174	0
rCRSwithout3107N	1167	1923	0.998062	GOOD	A	.	A	A	1923	1923	0	0	1	Pass	934	989	0	0	rCRSwithout3107N	1167	2758	1.0381	GOOD	A	.	A	A	2758	2758	0	0	1	Pass	1393	1365	0	0	rCRSwithout3107N	1167	2125	1.08575	GOOD	A	.	A	A	2125	2125	0
rCRSwithout3107N	1168	1880	0.975745	GOOD	A	.	A	A	1880	1880	0	0	1	Pass	944	936	0	0	rCRSwithout3107N	1168	2641	0.994059	GOOD	A	.	A	A	2641	2639	2	0.0008	0.68757	Pass	1387	1252	1	1	rCRSwithout3107N	1168	2059	1.05203	GOOD	A	.	A	A	2059	2059	0
rCRSwithout3107N	1169	1574	0.816927	GOOD	G	.	G	G	1574	1574	0	0	1	Pass	730	844	0	0	rCRSwithout3107N	1169	2227	0.838231	GOOD	G	.	G	G	2227	2227	0	0	1	Pass	1075	1152	0	0	rCRSwithout3107N	1169	1752	0.895168	GOOD	G	.	G	G	1752	1751	1
rCRSwithout3107N	1170	1400	0.726618	GOOD	G	.	G	G	1400	1400	0	0	1	Pass	730	670	0	0	rCRSwithout3107N	1170	1912	0.719667	GOOD	G	.	G	G	1912	1912	0	0	1	Pass	1048	864	0	0	rCRSwithout3107N	1170	1542	0.78787	GOOD	G	.	G	G	1542	1541	1
rCRSwithout3107N	1171	1261	0.654475	GOOD	A	.	A	A	1261	1261	0	0	1	Pass	805	456	0	0	rCRSwithout3107N	1171	1796	0.676005	GOOD	A	.	A	A	1796	1794	2	0.0011	0.5	Pass	1223	571	1	1	rCRSwithout3107N	1171	1398	0.714295	GOOD	A	.	A	A	1398	1396	2
rCRSwithout3107N	1172	1846	0.958098	GOOD	C	.	C	C	1846	1846	0	0	1	Pass	877	969	0	0	rCRSwithout3107N	1172	2602	0.979379	GOOD	C	.	C	C	2602	2602	0	0	1	Pass	1306	1296	0	0	rCRSwithout3107N	1172	2010	1.02699	GOOD	C	.	C	C	2010	2010	0
rCRSwithout3107N	1173	1861	0.965883	GOOD	C	.	C	C	1861	1861	0	0	1	Pass	903	958	0	0	rCRSwithout3107N	1173	2627	0.988789	GOOD	C	.	C	C	2627	2627	0	0	1	Pass	1360	1267	0	0	rCRSwithout3107N	1173	2024	1.03414	GOOD	C	.	C	C	2024	2024	0
rCRSwithout3107N	1174	1774	0.920729	GOOD	T	.	T	T	1774	1773	1	0.0006	0.75007	Pass	872	901	0	1	rCRSwithout3107N	1174	2474	0.931201	GOOD	T	.	T	T	2474	2472	2	0.0008	0.68758	Pass	1271	1201	1	1	rCRSwithout3107N	1174	1913	0.977429	GOOD	T	.	T	T	1913	1912	1
rCRSwithout3107N	1175	1774	0.920729	GOOD	G	.	G	G	1774	1774	0	0	1	Pass	775	999	0	0	rCRSwithout3107N	1175	2511	0.945127	GOOD	G	.	G	G	2511	2509	1	0.0004	0.87507	Pass	1147	1362	0	1	rCRSwithout3107N	1175	1895	0.968232	GOOD	G	.	G	G	1895	1895	0
rCRSwithout3107N	1176	1707	0.885955	GOOD	G	.	G	G	1707	1707	0	0	1	Pass	751	956	0	0	rCRSwithout3107N	1176	2377	0.89469	GOOD	G	.	G	G	2377	2375	2	0.0008	0.68758	Pass	1125	1250	1	1	rCRSwithout3107N	1176	1828	0.933999	GOOD	G	.	G	G	1828	1825	2
rCRSwithout3107N	1177	1749	0.907754	GOOD	C	.	C	C	1749	1748	1	0.0006	0.75007	Pass	750	998	1	0	rCRSwithout3107N	1177	2460	0.925931	GOOD	C	.	C	C	2460	2458	1	0.0004	0.87508	Pass	1146	1312	1	0	rCRSwithout3107N	1177	1893	0.96721	GOOD	C	.	C	C	1893	1893	0
rCRSwithout3107N	1178	1821	0.945123	GOOD	G	.	G	G	1821	1821	0	0	1	Pass	785	1036	0	0	rCRSwithout3107N	1178	2533	0.953408	GOOD	G	.	G	G	2533	2533	0	0	1	Pass	1126	1407	0	0	rCRSwithout3107N	1178	1961	1.00195	GOOD	G	.	G	G	1961	1961	0
rCRSwithout3107N	1179	1753	0.90983	GOOD	G	.	G	G	1753	1753	0	0	1	Pass	724	1029	0	0	rCRSwithout3107N	1179	2371	0.892432	GOOD	G	.	G	G	2371	2371	0	0	1	Pass	1017	1354	0	0	rCRSwithout3107N	1179	1891	0.966188	GOOD	G	.	G	G	1891	1891	0
rCRSwithout3107N	1180	1061	0.550673	GOOD	T	.	T	T	1061	1061	0	0	1	Pass	107	954	0	0	rCRSwithout3107N	1180	1418	0.533728	GOOD	T	.	T	T	1418	1416	1	0.0007	0.75009	Pass	157	1259	0	1	rCRSwithout3107N	1180	1119	0.571742	GOOD	T	.	T	T	1119	1119	0
rCRSwithout3107N	1181	1125	0.58389	GOOD	G	.	G	G	1125	1125	0	0	1	Pass	208	917	0	0	rCRSwithout3107N	1181	1546	0.581906	GOOD	G	.	G	G	1546	1546	0	0	1	Pass	330	1216	0	0	rCRSwithout3107N	1181	1213	0.619771	GOOD	G	.	G	G	1213	1213	0
rCRSwithout3107N	1182	1294	0.671603	GOOD	C	.	C	C	1294	1293	1	0.0008	0.7501	Pass	314	979	0	1	rCRSwithout3107N	1182	1806	0.679769	GOOD	C	.	C	C	1806	1806	0	0	1	Pass	479	1327	0	0	rCRSwithout3107N	1182	1405	0.717871	GOOD	C	.	C	C	1405	1405	0
rCRSwithout3107N	1183	1477	0.766582	GOOD	T	.	T	T	1477	1476	1	0.0007	0.75008	Pass	372	1104	0	1	rCRSwithout3107N	1183	2063	0.776502	GOOD	T	.	T	T	2063	2063	0	0	1	Pass	548	1515	0	0	rCRSwithout3107N	1183	1626	0.830789	GOOD	T	.	T	T	1626	1626	0
rCRSwithout3107N	1184	1629	0.845472	GOOD	T	.	T	T	1629	1629	0	0	1	Pass	508	1121	0	0	rCRSwithout3107N	1184	2257	0.849523	GOOD	T	.	T	T	2257	2257	0	0	1	Pass	768	1489	0	0	rCRSwithout3107N	1184	1735	0.886482	GOOD	T	.	T	T	1735	1735	0
rCRSwithout3107N	1185	1579	0.819522	GOOD	C	.	C	C	1579	1579	0	0	1	Pass	596	983	0	0	rCRSwithout3107N	1185	2199	0.827692	GOOD	C	.	C	C	2199	2199	0	0	1	Pass	877	1322	0	0	rCRSwithout3107N	1185	1727	0.882394	GOOD	C	.	C	C	1727	1727	0
rCRSwithout3107N	1186	1476	0.766063	GOOD	A	.	A	A	1476	1476	0	0	1	Pass	494	982	0	0	rCRSwithout3107N	1186	2085	0.784783	GOOD	A	.	A	A	2085	2085	0	0	1	Pass	747	1338	0	0	rCRSwithout3107N	1186	1631	0.833344	GOOD	A	.	A	A	1631	1629	1
rCRSwithout3107N	1187	1521	0.789419	GOOD	T	.	T	T	1521	1521	0	0	1	Pass	678	843	0	0	rCRSwithout3107N	1187	2114	0.795699	GOOD	T	.	T	T	2114	2114	0	0	1	Pass	996	1118	0	0	rCRSwithout3107N	1187	1622	0.828745	GOOD	T	.	T	T	1622	1622	0
rCRSwithout3107N	1188	1463	0.759316	GOOD	A	.	A	A	1463	1463	0	0	1	Pass	760	703	0	0	rCRSwithout3107N	1188	2063	0.776502	GOOD	A	.	A	A	2063	2063	0	0	1	Pass	1130	933	0	0	rCRSwithout3107N	1188	1597	0.815972	GOOD	A	.	A	A	1597	1597	0
rCRSwithout3107N	1189	1200	0.622816	GOOD	T	.	T	T	1200	1200	0	0	1	Pass	636	564	0	0	rCRSwithout3107N	1189	1732	0.651916	GOOD	T	.	T	T	1732	1731	1	0.0006	0.75007	Pass	997	734	0	1	rCRSwithout3107N	1189	1309	0.668821	GOOD	T	.	T	T	1309	1309	0
rCRSwithout3107N	1190	1628	0.844953	GOOD	C	.	C	C	1628	1628	0	0	1	Pass	622	1006	0	0	rCRSwithout3107N	1190	2248	0.846135	GOOD	C	.	C	C	2248	2246	2	0.0009	0.68758	Pass	892	1354	2	0	rCRSwithout3107N	1190	1773	0.905897	GOOD	C	.	C	C	1773	1771	2
rCRSwithout3107N	1191	1757	0.911906	GOOD	C	.	C	C	1757	1757	0	0	1	Pass	848	909	0	0	rCRSwithout3107N	1191	2515	0.946633	GOOD	C	.	C	C	2515	2515	0	0	1	Pass	1249	1266	0	0	rCRSwithout3107N	1191	1944	0.993268	GOOD	C	.	C	C	1944	1943	1
rCRSwithout3107N	1192	1641	0.8517	GOOD	C	.	C	C	1641	1641	0	0	1	Pass	848	793	0	0	rCRSwithout3107N	1192	2282	0.858933	GOOD	C	.	C	C	2282	2282	0	0	1	Pass	1207	1075	0	0	rCRSwithout3107N	1192	1778	0.908452	GOOD	C	.	C	C	1778	1778	0
rCRSwithout3107N	1193	1123	0.582852	GOOD	T	.	T	T	1123	1123	0	0	1	Pass	512	611	0	0	rCRSwithout3107N	1193	1596	0.600726	GOOD	T	.	T	T	1596	1596	0	0	1	Pass	759	837	0	0	rCRSwithout3107N	1193	1224	0.625391	GOOD	T	.	T	T	1224	1223	1
rCRSwithout3107N	1194	1584	0.822117	GOOD	C	.	C	C	1584	1583	1	0.0006	0.75008	Pass	639	944	0	1	rCRSwithout3107N	1194	2254	0.848394	GOOD	C	.	C	C	2254	2254	0	0	1	Pass	978	1276	0	0	rCRSwithout3107N	1194	1757	0.897722	GOOD	C	.	C	C	1757	1757	0
rCRSwithout3107N	1195	1501	0.779039	GOOD	T	.	T	T	1501	1501	0	0	1	Pass	641	860	0	0	rCRSwithout3107N	1195	2122	0.79871	GOOD	T	.	T	T	2122	2121	1	0.0005	0.87509	Pass	996	1125	0	1	rCRSwithout3107N	1195	1656	0.846117	GOOD	T	.	T	T	1656	1656	0
rCRSwithout3107N	1196	1687	0.875575	GOOD	A	.	A	A	1687	1687	0	0	1	Pass	709	978	0	0	rCRSwithout3107N	1196	2344	0.882269	GOOD	A	.	A	A	2344	2344	0	0	1	Pass	1030	1314	0	0	rCRSwithout3107N	1196	1844	0.942174	GOOD	A	.	A	A	1844	1843	1
rCRSwithout3107N	1197	1639	0.850662	GOOD	G	.	G	G	1639	1639	0	0	1	Pass	634	1005	0	0	rCRSwithout3107N	1197	2301	0.866084	GOOD	G	.	G	G	2301	2301	0	0	1	Pass	944	1357	0	0	rCRSwithout3107N	1197	1791	0.915094	GOOD	G	.	G	G	1791	1791	0
rCRSwithout3107N	1198	1543	0.800837	GOOD	A	.	A	A	1543	1543	0	0	1	Pass	645	898	0	0	rCRSwithout3107N	1198	2212	0.832585	GOOD	A	.	A	A	2212	2212	0	0	1	Pass	1004	1208	0	0	rCRSwithout3107N	1198	1698	0.867577	GOOD	A	.	A	A	1698	1698	0
rCRSwithout3107N	1199	1554	0.806546	GOOD	G	.	G	G	1554	1554	0	0	1	Pass	658	896	0	0	rCRSwithout3107N	1199	2168	0.816024	GOOD	G	.	G	G	2168	2167	1	0.0005	0.87509	Pass	975	1192	1	0	rCRSwithout3107N	1199	1722	0.879839	GOOD	G	.	G	G	1722	1722	0
rCRSwithout3107N	1200	1578	0.819003	GOOD	G	.	G	G	1578	1578	0	0	1	Pass	776	802	0	0	rCRSwithout3107N	1200	2260	0.850652	GOOD	G	.	G	G	2260	2260	0	0	1	Pass	1145	1115	0	0	rCRSwithout3107N	1200	1749	0.893635	GOOD	G	.	G	G	1749	1747	2
rCRSwithout3107N	1201	1319	0.684578	GOOD	A	.	A	A	1319	1318	1	0.0008	0.75009	Pass	596	722	0	1	rCRSwithout3107N	1201	1872	0.704611	GOOD	A	.	A	A	1872	1871	1	0.0005	0.75007	Pass	924	947	0	1	rCRSwithout3107N	1201	1403	0.716849	GOOD	A	.	A	A	1403	1402	1
rCRSwithout3107N	1202	1494	0.775406	GOOD	G	.	G	G	1494	1494	0	0	1	Pass	574	920	0	0	rCRSwithout3107N	1202	2077	0.781772	GOOD	G	.	G	G	2077	2077	0	0	1	Pass	847	1230	0	0	rCRSwithout3107N	1202	1635	0.835388	GOOD	G	.	G	G	1635	1635	0
rCRSwithout3107N	1203	1577	0.818484	GOOD	C	.	C	C	1577	1576	1	0.0006	0.75008	Pass	617	959	0	1	rCRSwithout3107N	1203	2208	0.83108	GOOD	C	.	C	C	2208	2208	0	0	1	Pass	912	1296	0	0	rCRSwithout3107N	1203	1736	0.886993	GOOD	C	.	C	C	1736	1735	1
rCRSwithout3107N	1204	1624	0.842877	GOOD	C	.	C	C	1624	1624	0	0	1	Pass	681	943	0	0	rCRSwithout3107N	1204	2285	0.860062	GOOD	C	.	C	C	2285	2285	0	0	1	Pass	1007	1278	0	0	rCRSwithout3107N	1204	1808	0.92378	GOOD	C	.	C	C	1808	1807	1
rCRSwithout3107N	1205	1528	0.793052	GOOD	T	.	T	T	1528	1528	0	0	1	Pass	573	955	0	0	rCRSwithout3107N	1205	2149	0.808872	GOOD	T	.	T	T	2149	2149	0	0	1	Pass	846	1303	0	0	rCRSwithout3107N	1205	1678	0.857358	GOOD	T	.	T	T	1678	1678	0
rCRSwithout3107N	1206	1604	0.832497	GOOD	G	.	G	G	1604	1604	0	0	1	Pass	657	947	0	0	rCRSwithout3107N	1206	2262	0.851405	GOOD	G	.	G	G	2262	2262	0	0	1	Pass	979	1283	0	0	rCRSwithout3107N	1206	1784	0.911518	GOOD	G	.	G	G	1784	1784	0
rCRSwithout3107N	1207	1529	0.793571	GOOD	T	.	T	T	1529	1527	1	0.0007	0.75008	Pass	538	989	0	1	rCRSwithout3107N	1207	2186	0.822799	GOOD	T	.	T	T	2186	2185	1	0.0005	0.87509	Pass	851	1334	0	1	rCRSwithout3107N	1207	1685	0.860935	GOOD	T	.	T	T	1685	1685	0
rCRSwithout3107N	1208	1617	0.839244	GOOD	T	.	T	T	1617	1617	0	0	1	Pass	659	958	0	0	rCRSwithout3107N	1208	2354	0.886033	GOOD	T	.	T	T	2354	2354	0	0	1	Pass	1042	1312	0	0	rCRSwithout3107N	1208	1816	0.927868	GOOD	T	.	T	T	1816	1816	0
rCRSwithout3107N	1209	1691	0.877651	GOOD	C	.	C	C	1691	1690	1	0.0006	0.75007	Pass	742	948	0	1	rCRSwithout3107N	1209	2492	0.937976	GOOD	C	.	C	C	2492	2492	0	0	1	Pass	1153	1339	0	0	rCRSwithout3107N	1209	1887	0.964145	GOOD	C	.	C	C	1887	1887	0
rCRSwithout3107N	1210	1802	0.935262	GOOD	T	.	T	T	1802	1802	0	0	1	Pass	855	947	0	0	rCRSwithout3107N	1210	2634	0.991424	GOOD	T	.	T	T	2634	2633	1	0.0004	0.87507	Pass	1307	1326	1	0	rCRSwithout3107N	1210	2037	1.04079	GOOD	T	.	T	T	2037	2035	2
rCRSwithout3107N	1211	1706	0.885436	GOOD	G	.	G	G	1706	1706	0	0	1	Pass	768	938	0	0	rCRSwithout3107N	1211	2477	0.93233	GOOD	G	.	G	G	2477	2477	0	0	1	Pass	1167	1310	0	0	rCRSwithout3107N	1211	1914	0.97794	GOOD	G	.	G	G	1914	1912	1
rCRSwithout3107N	1212	1626	0.843915	GOOD	T	.	T	T	1626	1625	1	0.0006	0.75008	Pass	702	923	0	1	rCRSwithout3107N	1212	2336	0.879258	GOOD	T	.	T	T	2336	2336	0	0	1	Pass	1066	1270	0	0	rCRSwithout3107N	1212	1803	0.921226	GOOD	T	.	T	T	1803	1802	1
rCRSwithout3107N	1213	1595	0.827826	GOOD	A	.	A	A	1595	1595	0	0	1	Pass	665	930	0	0	rCRSwithout3107N	1213	2365	0.890174	GOOD	A	.	A	A	2365	2365	0	0	1	Pass	1082	1283	0	0	rCRSwithout3107N	1213	1764	0.901299	GOOD	A	.	A	A	1764	1764	0
rCRSwithout3107N	1214	1801	0.934743	GOOD	A	.	A	A	1801	1801	0	0	1	Pass	910	891	0	0	rCRSwithout3107N	1214	2641	0.994059	GOOD	A	.	A	A	2641	2641	0	0	1	Pass	1407	1234	0	0	rCRSwithout3107N	1214	2006	1.02495	GOOD	A	.	A	A	2006	2006	0
rCRSwithout3107N	1215	1570	0.814851	GOOD	T	.	T	T	1570	1570	0	0	1	Pass	755	815	0	0	rCRSwithout3107N	1215	2306	0.867966	GOOD	T	.	T	T	2306	2306	0	0	1	Pass	1165	1141	0	0	rCRSwithout3107N	1215	1707	0.872175	GOOD	T	.	T	T	1707	1707	0
rCRSwithout3107N	1216	1749	0.907754	GOOD	C	.	C	C	1749	1749	0	0	1	Pass	816	933	0	0	rCRSwithout3107N	1216	2516	0.947009	GOOD	C	.	C	C	2516	2516	0	0	1	Pass	1242	1274	0	0	rCRSwithout3107N	1216	1916	0.978962	GOOD	C	.	C	C	1916	1915	1
rCRSwithout3107N	1217	1569	0.814332	GOOD	G	.	G	G	1569	1569	0	0	1	Pass	691	878	0	0	rCRSwithout3107N	1217	2260	0.850652	GOOD	G	.	G	G	2260	2260	0	0	1	Pass	1036	1224	0	0	rCRSwithout3107N	1217	1757	0.897722	GOOD	G	.	G	G	1757	1757	0
rCRSwithout3107N	1218	1501	0.779039	GOOD	A	.	A	A	1501	1500	1	0.0007	0.75008	Pass	631	869	1	0	rCRSwithout3107N	1218	2107	0.793064	GOOD	A	.	A	A	2107	2107	0	0	1	Pass	915	1192	0	0	rCRSwithout3107N	1218	1640	0.837942	GOOD	A	.	A	A	1640	1640	0
rCRSwithout3107N	1219	1459	0.75724	GOOD	T	.	T	T	1459	1458	1	0.0007	0.75009	Pass	744	714	0	1	rCRSwithout3107N	1219	2082	0.783654	GOOD	T	.	T	T	2082	2081	1	0.0005	0.87509	Pass	1082	999	0	1	rCRSwithout3107N	1219	1615	0.825169	GOOD	T	.	T	T	1615	1615	0
rCRSwithout3107N	1220	1437	0.745822	GOOD	A	.	A	A	1437	1437	0	0	1	Pass	807	630	0	0	rCRSwithout3107N	1220	2074	0.780643	GOOD	A	.	A	A	2074	2074	0	0	1	Pass	1187	887	0	0	rCRSwithout3107N	1220	1585	0.809841	GOOD	A	.	A	A	1585	1585	0
rCRSwithout3107N	1221	1401	0.727137	GOOD	A	.	A	A	1401	1400	1	0.0007	0.75009	Pass	909	491	1	0	rCRSwithout3107N	1221	2000	0.75279	GOOD	A	.	A	A	2000	1999	1	0.0005	0.87509	Pass	1308	691	1	0	rCRSwithout3107N	1221	1512	0.772542	GOOD	A	.	A	A	1512	1512	0
rCRSwithout3107N	1222	1243	0.645133	GOOD	A	.	A	A	1243	1243	0	0	1	Pass	961	282	0	0	rCRSwithout3107N	1222	1797	0.676381	GOOD	A	.	A	A	1797	1797	0	0	1	Pass	1419	378	0	0	rCRSwithout3107N	1222	1377	0.703565	GOOD	A	.	A	A	1377	1377	0
rCRSwithout3107N	1223	1667	0.865195	GOOD	C	.	C	C	1667	1666	1	0.0006	0.75008	Pass	727	939	1	0	rCRSwithout3107N	1223	2395	0.901466	GOOD	C	.	C	C	2395	2395	0	0	1	Pass	1069	1326	0	0	rCRSwithout3107N	1223	1884	0.962612	GOOD	C	.	C	C	1884	1881	3
rCRSwithout3107N	1224	1777	0.922286	GOOD	C	.	C	C	1777	1777	0	0	1	Pass	847	930	0	0	rCRSwithout3107N	1224	2558	0.962818	GOOD	C	.	C	C	2558	2558	0	0	1	Pass	1252	1306	0	0	rCRSwithout3107N	1224	1972	1.00757	GOOD	C	.	C	C	1972	1972	0
rCRSwithout3107N	1225	1856	0.963288	GOOD	C	.	C	C	1856	1856	0	0	1	Pass	938	918	0	0	rCRSwithout3107N	1225	2656	0.999705	GOOD	C	.	C	C	2656	2656	0	0	1	Pass	1374	1282	0	0	rCRSwithout3107N	1225	2082	1.06378	GOOD	C	.	C	C	2082	2080	1
rCRSwithout3107N	1226	1871	0.971073	GOOD	C	.	C	C	1871	1871	0	0	1	Pass	990	881	0	0	rCRSwithout3107N	1226	2747	1.03396	GOOD	C	.	C	C	2747	2746	1	0.0004	0.87507	Pass	1475	1271	0	1	rCRSwithout3107N	1226	2108	1.07706	GOOD	C	.	C	C	2108	2107	1
rCRSwithout3107N	1227	1555	0.807065	GOOD	G	.	G	G	1555	1555	0	0	1	Pass	690	865	0	0	rCRSwithout3107N	1227	2246	0.845383	GOOD	G	.	G	G	2246	2245	1	0.0004	0.87508	Pass	1001	1244	0	1	rCRSwithout3107N	1227	1774	0.906408	GOOD	G	.	G	G	1774	1774	0
rCRSwithout3107N	1228	1393	0.722985	GOOD	A	.	A	A	1393	1393	0	0	1	Pass	587	806	0	0	rCRSwithout3107N	1228	2066	0.777632	GOOD	A	.	A	A	2066	2066	0	0	1	Pass	902	1164	0	0	rCRSwithout3107N	1228	1601	0.818016	GOOD	A	.	A	A	1601	1601	0
rCRSwithout3107N	1229	1314	0.681983	GOOD	T	.	T	T	1314	1313	1	0.0008	0.7501	Pass	639	674	1	0	rCRSwithout3107N	1229	2008	0.755801	GOOD	T	.	T	T	2008	2007	1	0.0005	0.87509	Pass	1001	1006	0	1	rCRSwithout3107N	1229	1499	0.7659	GOOD	T	.	T	T	1499	1499	0
rCRSwithout3107N	1230	1481	0.768658	GOOD	C	.	C	C	1481	1481	0	0	1	Pass	710	771	0	0	rCRSwithout3107N	1230	2186	0.822799	GOOD	C	.	C	C	2186	2186	0	0	1	Pass	1076	1110	0	0	rCRSwithout3107N	1230	1662	0.849183	GOOD	C	.	C	C	1662	1660	1
rCRSwithout3107N	1231	1352	0.701706	GOOD	A	.	A	A	1352	1352	0	0	1	Pass	738	614	0	0	rCRSwithout3107N	1231	1929	0.726066	GOOD	A	.	A	A	1929	1928	1	0.0005	0.75006	Pass	1078	850	1	0	rCRSwithout3107N	1231	1506	0.769476	GOOD	A	.	A	A	1506	1505	1
rCRSwithout3107N	1232	1288	0.668489	GOOD	A	.	A	A	1288	1288	0	0	1	Pass	813	475	0	0	rCRSwithout3107N	1232	1828	0.68805	GOOD	A	.	A	A	1828	1826	1	0.0005	0.75007	Pass	1199	627	0	1	rCRSwithout3107N	1232	1420	0.725535	GOOD	A	.	A	A	1420	1420	0
rCRSwithout3107N	1233	1583	0.821598	GOOD	C	.	C	C	1583	1583	0	0	1	Pass	743	840	0	0	rCRSwithout3107N	1233	2323	0.874365	GOOD	C	.	C	C	2323	2322	1	0.0004	0.87508	Pass	1109	1213	1	0	rCRSwithout3107N	1233	1799	0.919182	GOOD	C	.	C	C	1799	1799	0
rCRSwithout3107N	1234	1544	0.801356	GOOD	C	.	C	C	1544	1544	0	0	1	Pass	822	722	0	0	rCRSwithout3107N	1234	2229	0.838984	GOOD	C	.	C	C	2229	2228	1	0.0004	0.87508	Pass	1239	989	1	0	rCRSwithout3107N	1234	1763	0.900788	GOOD	C	.	C	C	1763	1763	0
rCRSwithout3107N	1235	1152	0.597903	GOOD	T	.	T	T	1152	1152	0	0	1	Pass	659	493	0	0	rCRSwithout3107N	1235	1732	0.651916	GOOD	T	.	T	T	1732	1731	1	0.0006	0.75007	Pass	1029	702	1	0	rCRSwithout3107N	1235	1297	0.66269	GOOD	T	.	T	T	1297	1295	2
rCRSwithout3107N	1236	1253	0.650323	GOOD	C	.	C	C	1253	1253	0	0	1	Pass	742	511	0	0	rCRSwithout3107N	1236	1848	0.695578	GOOD	C	.	C	C	1848	1848	0	0	1	Pass	1130	718	0	0	rCRSwithout3107N	1236	1336	0.682616	GOOD	C	.	C	C	1336	1336	0
rCRSwithout3107N	1237	865	0.448946	GOOD	A	.	A	A	865	864	1	0.0012	0.5	Pass	674	190	0	1	rCRSwithout3107N	1237	1275	0.479903	GOOD	A	.	A	A	1275	1275	0	0	1	Pass	1009	266	0	0	rCRSwithout3107N	1237	956	0.488459	GOOD	A	.	A	A	956	956	0
rCRSwithout3107N	1238	1380	0.716238	GOOD	C	.	C	C	1380	1379	1	0.0007	0.75009	Pass	750	629	0	1	rCRSwithout3107N	1238	2022	0.76107	GOOD	C	.	C	C	2022	2022	0	0	1	Pass	1125	897	0	0	rCRSwithout3107N	1238	1512	0.772542	GOOD	C	.	C	C	1512	1512	0
rCRSwithout3107N	1239	1167	0.605688	GOOD	C	.	C	C	1167	1167	0	0	1	Pass	830	337	0	0	rCRSwithout3107N	1239	1687	0.634978	GOOD	C	.	C	C	1687	1687	0	0	1	Pass	1239	448	0	0	rCRSwithout3107N	1239	1301	0.664733	GOOD	C	.	C	C	1301	1301	0
rCRSwithout3107N	1240	816	0.423515	GOOD	A	.	A	A	816	816	0	0	1	Pass	762	54	0	0	rCRSwithout3107N	1240	1209	0.455061	GOOD	A	.	A	A	1209	1208	1	0.0008	0.7501	Pass	1112	96	1	0	rCRSwithout3107N	1240	906	0.462912	GOOD	A	.	A	A	906	906	0
rCRSwithout3107N	1241	1575	0.817446	GOOD	C	.	C	C	1575	1575	0	0	1	Pass	763	812	0	0	rCRSwithout3107N	1241	2355	0.88641	GOOD	C	.	C	C	2355	2354	1	0.0004	0.87508	Pass	1137	1217	0	1	rCRSwithout3107N	1241	1842	0.941152	GOOD	C	.	C	C	1842	1841	1
rCRSwithout3107N	1242	1532	0.795128	GOOD	C	.	C	C	1532	1532	0	0	1	Pass	798	734	0	0	rCRSwithout3107N	1242	2315	0.871354	GOOD	C	.	C	C	2315	2315	0	0	1	Pass	1211	1104	0	0	rCRSwithout3107N	1242	1790	0.914583	GOOD	C	.	C	C	1790	1790	0
rCRSwithout3107N	1243	1273	0.660704	GOOD	T	.	T	T	1273	1273	0	0	1	Pass	686	587	0	0	rCRSwithout3107N	1243	1865	0.701976	GOOD	T	.	T	T	1865	1864	1	0.0005	0.75007	Pass	999	865	1	0	rCRSwithout3107N	1243	1440	0.735754	GOOD	T	.	T	T	1440	1440	0
rCRSwithout3107N	1244	1608	0.834573	GOOD	C	.	C	C	1608	1608	0	0	1	Pass	782	826	0	0	rCRSwithout3107N	1244	2419	0.910499	GOOD	C	.	C	C	2419	2418	1	0.0004	0.87508	Pass	1138	1280	1	0	rCRSwithout3107N	1244	1879	0.960057	GOOD	C	.	C	C	1879	1879	0
rCRSwithout3107N	1245	1602	0.831459	GOOD	T	.	T	T	1602	1602	0	0	1	Pass	767	835	0	0	rCRSwithout3107N	1245	2344	0.882269	GOOD	T	.	T	T	2344	2343	1	0.0004	0.87508	Pass	1084	1259	0	1	rCRSwithout3107N	1245	1804	0.921737	GOOD	T	.	T	T	1804	1804	0
rCRSwithout3107N	1246	1660	0.861562	GOOD	T	.	T	T	1660	1660	0	0	1	Pass	823	837	0	0	rCRSwithout3107N	1246	2409	0.906735	GOOD	T	.	T	T	2409	2409	0	0	1	Pass	1157	1252	0	0	rCRSwithout3107N	1246	1894	0.967721	GOOD	T	.	T	T	1894	1894	0
rCRSwithout3107N	1247	1587	0.823674	GOOD	G	.	G	G	1587	1586	1	0.0006	0.75008	Pass	728	858	1	0	rCRSwithout3107N	1247	2318	0.872483	GOOD	G	.	G	G	2318	2318	0	0	1	Pass	1001	1317	0	0	rCRSwithout3107N	1247	1810	0.924802	GOOD	G	.	G	G	1810	1809	1
rCRSwithout3107N	1248	1660	0.861562	GOOD	C	.	C	C	1660	1660	0	0	1	Pass	776	884	0	0	rCRSwithout3107N	1248	2399	0.902971	GOOD	C	.	C	C	2399	2398	1	0.0004	0.87508	Pass	1089	1309	1	0	rCRSwithout3107N	1248	1842	0.941152	GOOD	C	.	C	C	1842	1842	0
rCRSwithout3107N	1249	1590	0.825231	GOOD	T	.	T	T	1590	1590	0	0	1	Pass	748	842	0	0	rCRSwithout3107N	1249	2328	0.876247	GOOD	T	.	T	T	2328	2328	0	0	1	Pass	1060	1268	0	0	rCRSwithout3107N	1249	1793	0.916116	GOOD	T	.	T	T	1793	1792	1
rCRSwithout3107N	1250	1648	0.855334	GOOD	C	.	C	C	1648	1648	0	0	1	Pass	792	856	0	0	rCRSwithout3107N	1250	2449	0.921791	GOOD	C	.	C	C	2449	2449	0	0	1	Pass	1137	1312	0	0	rCRSwithout3107N	1250	1912	0.976918	GOOD	C	.	C	C	1912	1910	2
rCRSwithout3107N	1251	1613	0.837168	GOOD	A	.	A	A	1613	1612	1	0.0006	0.75008	Pass	751	861	0	1	rCRSwithout3107N	1251	2402	0.9041	GOOD	A	.	A	A	2402	2400	2	0.0008	0.68758	Pass	1091	1309	0	2	rCRSwithout3107N	1251	1861	0.95086	GOOD	A	.	A	A	1861	1861	0
rCRSwithout3107N	1252	1617	0.839244	GOOD	G	.	G	G	1617	1616	1	0.0006	0.75008	Pass	741	875	1	0	rCRSwithout3107N	1252	2328	0.876247	GOOD	G	.	G	G	2328	2326	1	0.0004	0.87508	Pass	1047	1279	1	0	rCRSwithout3107N	1252	1784	0.911518	GOOD	G	.	G	G	1784	1783	1
rCRSwithout3107N	1253	1633	0.847548	GOOD	C	.	C	C	1633	1633	0	0	1	Pass	767	866	0	0	rCRSwithout3107N	1253	2390	0.899584	GOOD	C	.	C	C	2390	2388	2	0.0008	0.68758	Pass	1096	1292	0	2	rCRSwithout3107N	1253	1857	0.948816	GOOD	C	.	C	C	1857	1857	0
rCRSwithout3107N	1254	1720	0.892702	GOOD	C	.	C	C	1720	1719	1	0.0006	0.75007	Pass	824	895	0	1	rCRSwithout3107N	1254	2517	0.947386	GOOD	C	.	C	C	2517	2516	1	0.0004	0.87507	Pass	1192	1324	0	1	rCRSwithout3107N	1254	1949	0.995823	GOOD	C	.	C	C	1949	1948	1
rCRSwithout3107N	1255	2033	1.05515	GOOD	T	.	T	T	2033	2033	0	0	1	Pass	1062	971	0	0	rCRSwithout3107N	1255	2956	1.11262	GOOD	T	.	T	T	2956	2956	0	0	1	Pass	1465	1491	0	0	rCRSwithout3107N	1255	2245	1.14706	GOOD	T	.	T	T	2245	2245	0
rCRSwithout3107N	1256	2073	1.07591	GOOD	A	.	A	A	2073	2073	0	0	1	Pass	1105	968	0	0	rCRSwithout3107N	1256	2946	1.10886	GOOD	A	.	A	A	2946	2946	0	0	1	Pass	1499	1447	0	0	rCRSwithout3107N	1256	2243	1.14604	GOOD	A	.	A	A	2243	2242	1
rCRSwithout3107N	1257	2002	1.03906	GOOD	T	.	T	T	2002	2002	0	0	1	Pass	1103	899	0	0	rCRSwithout3107N	1257	2806	1.05616	GOOD	T	.	T	T	2806	2806	0	0	1	Pass	1509	1297	0	0	rCRSwithout3107N	1257	2201	1.12458	GOOD	T	.	T	T	2201	2200	1
rCRSwithout3107N	1258	1813	0.940971	GOOD	A	.	A	A	1813	1812	1	0.0006	0.75007	Pass	1118	694	1	0	rCRSwithout3107N	1258	2513	0.94588	GOOD	A	.	A	A	2513	2513	0	0	1	Pass	1543	970	0	0	rCRSwithout3107N	1258	1946	0.99429	GOOD	A	.	A	A	1946	1946	0
rCRSwithout3107N	1259	1639	0.850662	GOOD	T	.	T	T	1639	1638	1	0.0006	0.75008	Pass	1260	378	1	0	rCRSwithout3107N	1259	2261	0.851029	GOOD	T	.	T	T	2261	2260	1	0.0004	0.87508	Pass	1755	505	0	1	rCRSwithout3107N	1259	1747	0.892613	GOOD	T	.	T	T	1747	1747	0
rCRSwithout3107N	1260	1517	0.787343	GOOD	A	.	A	A	1517	1516	1	0.0007	0.75008	Pass	1274	242	0	1	rCRSwithout3107N	1260	2122	0.79871	GOOD	A	.	A	A	2122	2122	0	0	1	Pass	1773	349	0	0	rCRSwithout3107N	1260	1620	0.827723	GOOD	A	.	A	A	1620	1620	0
rCRSwithout3107N	1261	1877	0.974188	GOOD	C	.	C	C	1877	1877	0	0	1	Pass	1226	651	0	0	rCRSwithout3107N	1261	2632	0.990671	GOOD	C	.	C	C	2632	2632	0	0	1	Pass	1676	956	0	0	rCRSwithout3107N	1261	2048	1.04641	GOOD	C	.	C	C	2048	2048	0
rCRSwithout3107N	1262	1790	0.929033	GOOD	C	.	C	C	1790	1789	1	0.0006	0.75007	Pass	1158	631	1	0	rCRSwithout3107N	1262	2567	0.966205	GOOD	C	.	C	C	2567	2567	0	0	1	Pass	1617	950	0	0	rCRSwithout3107N	1262	1973	1.00809	GOOD	C	.	C	C	1973	1971	2
rCRSwithout3107N	1263	1613	0.837168	GOOD	G	.	G	G	1613	1610	2	0.0012	0.5	Pass	996	614	2	0	rCRSwithout3107N	1263	2298	0.864955	GOOD	G	.	G	G	2298	2295	3	0.0013	0.5	Pass	1367	928	2	1	rCRSwithout3107N	1263	1803	0.921226	GOOD	G	.	G	G	1803	1800	3
rCRSwithout3107N	1264	1707	0.885955	GOOD	C	.	C	C	1707	1704	3	0.0018	0.31239	Pass	1074	630	2	1	rCRSwithout3107N	1264	2433	0.915769	GOOD	C	.	C	C	2433	2433	0	0	1	Pass	1489	944	0	0	rCRSwithout3107N	1264	1920	0.981006	GOOD	C	.	C	C	1920	1916	4
rCRSwithout3107N	1265	1795	0.931628	GOOD	C	.	C	C	1795	1793	1	0.0006	0.75007	Pass	1149	644	1	0	rCRSwithout3107N	1265	2605	0.980508	GOOD	C	.	C	C	2605	2604	1	0.0004	0.87507	Pass	1605	999	0	1	rCRSwithout3107N	1265	1996	1.01984	GOOD	C	.	C	C	1996	1996	0
rCRSwithout3107N	1266	1652	0.85741	GOOD	A	.	A	A	1652	1651	1	0.0006	0.75008	Pass	1032	619	1	0	rCRSwithout3107N	1266	2361	0.888668	GOOD	A	.	A	A	2361	2360	1	0.0004	0.87508	Pass	1419	941	1	0	rCRSwithout3107N	1266	1798	0.918671	GOOD	A	.	A	A	1798	1798	0
rCRSwithout3107N	1267	1591	0.82575	GOOD	T	.	T	T	1591	1590	1	0.0006	0.75008	Pass	1045	545	0	1	rCRSwithout3107N	1267	2282	0.858933	GOOD	T	.	T	T	2282	2281	1	0.0004	0.87508	Pass	1443	838	1	0	rCRSwithout3107N	1267	1743	0.890569	GOOD	T	.	T	T	1743	1741	2
rCRSwithout3107N	1268	1784	0.925919	GOOD	C	.	C	C	1784	1784	0	0	1	Pass	1124	660	0	0	rCRSwithout3107N	1268	2549	0.95943	GOOD	C	.	C	C	2549	2549	0	0	1	Pass	1553	996	0	0	rCRSwithout3107N	1268	1969	1.00604	GOOD	C	.	C	C	1969	1969	0
rCRSwithout3107N	1269	1740	0.903083	GOOD	T	.	T	T	1740	1740	0	0	1	Pass	1102	638	0	0	rCRSwithout3107N	1269	2515	0.946633	GOOD	T	.	T	T	2515	2515	0	0	1	Pass	1533	982	0	0	rCRSwithout3107N	1269	1896	0.968743	GOOD	T	.	T	T	1896	1896	0
rCRSwithout3107N	1270	1773	0.92021	GOOD	T	.	T	T	1773	1773	0	0	1	Pass	1148	625	0	0	rCRSwithout3107N	1270	2532	0.953032	GOOD	T	.	T	T	2532	2532	0	0	1	Pass	1598	934	0	0	rCRSwithout3107N	1270	1955	0.998889	GOOD	T	.	T	T	1955	1954	1
rCRSwithout3107N	1271	1928	1.00066	GOOD	C	.	C	C	1928	1928	0	0	1	Pass	1234	694	0	0	rCRSwithout3107N	1271	2774	1.04412	GOOD	C	.	C	C	2774	2774	0	0	1	Pass	1748	1026	0	0	rCRSwithout3107N	1271	2137	1.09188	GOOD	C	.	C	C	2137	2137	0
rCRSwithout3107N	1272	1846	0.958098	GOOD	A	.	A	A	1846	1846	0	0	1	Pass	1180	666	0	0	rCRSwithout3107N	1272	2661	1.00159	GOOD	A	.	A	A	2661	2661	0	0	1	Pass	1653	1008	0	0	rCRSwithout3107N	1272	2040	1.04232	GOOD	A	.	A	A	2040	2040	0
rCRSwithout3107N	1273	1714	0.889588	GOOD	G	.	G	G	1714	1714	0	0	1	Pass	1054	660	0	0	rCRSwithout3107N	1273	2453	0.923296	GOOD	G	.	G	G	2453	2453	0	0	1	Pass	1468	985	0	0	rCRSwithout3107N	1273	1869	0.954948	GOOD	G	.	G	G	1869	1868	1
rCRSwithout3107N	1274	1742	0.904121	GOOD	C	.	C	C	1742	1742	0	0	1	Pass	1096	646	0	0	rCRSwithout3107N	1274	2531	0.952655	GOOD	C	.	C	C	2531	2528	2	0.0008	0.68757	Pass	1569	959	2	0	rCRSwithout3107N	1274	1904	0.972831	GOOD	C	.	C	C	1904	1904	0
rCRSwithout3107N	1275	1757	0.911906	GOOD	A	.	A	A	1757	1757	0	0	1	Pass	1126	631	0	0	rCRSwithout3107N	1275	2519	0.948138	GOOD	A	.	A	A	2519	2519	0	0	1	Pass	1587	932	0	0	rCRSwithout3107N	1275	1899	0.970276	GOOD	A	.	A	A	1899	1899	0
rCRSwithout3107N	1276	1683	0.873499	GOOD	A	.	A	A	1683	1683	0	0	1	Pass	1142	541	0	0	rCRSwithout3107N	1276	2416	0.90937	GOOD	A	.	A	A	2416	2416	0	0	1	Pass	1594	822	0	0	rCRSwithout3107N	1276	1808	0.92378	GOOD	A	.	A	A	1808	1807	1
rCRSwithout3107N	1277	1579	0.819522	GOOD	A	.	A	A	1579	1579	0	0	1	Pass	1171	408	0	0	rCRSwithout3107N	1277	2260	0.850652	GOOD	A	.	A	A	2260	2259	1	0.0004	0.87508	Pass	1658	601	1	0	rCRSwithout3107N	1277	1709	0.873197	GOOD	A	.	A	A	1709	1708	1
rCRSwithout3107N	1278	1793	0.93059	GOOD	C	.	C	C	1793	1793	0	0	1	Pass	1132	661	0	0	rCRSwithout3107N	1278	2599	0.97825	GOOD	C	.	C	C	2599	2599	0	0	1	Pass	1601	998	0	0	rCRSwithout3107N	1278	1981	1.01217	GOOD	C	.	C	C	1981	1981	0
rCRSwithout3107N	1279	1821	0.945123	GOOD	C	.	C	C	1821	1821	0	0	1	Pass	1150	671	0	0	rCRSwithout3107N	1279	2655	0.999328	GOOD	C	.	C	C	2655	2655	0	0	1	Pass	1657	998	0	0	rCRSwithout3107N	1279	1995	1.01933	GOOD	C	.	C	C	1995	1995	0
rCRSwithout3107N	1280	1848	0.959136	GOOD	C	.	C	C	1848	1848	0	0	1	Pass	1182	666	0	0	rCRSwithout3107N	1280	2676	1.00723	GOOD	C	.	C	C	2676	2675	1	0.0004	0.87507	Pass	1679	996	1	0	rCRSwithout3107N	1280	2033	1.03874	GOOD	C	.	C	C	2033	2032	1
rCRSwithout3107N	1281	1773	0.92021	GOOD	T	.	T	T	1773	1773	0	0	1	Pass	1106	667	0	0	rCRSwithout3107N	1281	2566	0.965829	GOOD	T	.	T	T	2566	2566	0	0	1	Pass	1591	975	0	0	rCRSwithout3107N	1281	1962	1.00247	GOOD	T	.	T	T	1962	1961	1
rCRSwithout3107N	1282	1853	0.961731	GOOD	G	.	G	G	1853	1853	0	0	1	Pass	1096	757	0	0	rCRSwithout3107N	1282	2692	1.01325	GOOD	G	.	G	G	2692	2691	1	0.0004	0.87507	Pass	1561	1130	1	0	rCRSwithout3107N	1282	2053	1.04896	GOOD	G	.	G	G	2053	2053	0
rCRSwithout3107N	1283	1759	0.912944	GOOD	A	.	A	A	1759	1758	1	0.0006	0.75007	Pass	1017	741	1	0	rCRSwithout3107N	1283	2578	0.970346	GOOD	A	.	A	A	2578	2577	1	0.0004	0.87507	Pass	1453	1124	0	1	rCRSwithout3107N	1283	1968	1.00553	GOOD	A	.	A	A	1968	1968	0
rCRSwithout3107N	1284	1730	0.897893	GOOD	T	.	T	T	1730	1730	0	0	1	Pass	1085	645	0	0	rCRSwithout3107N	1284	2540	0.956043	GOOD	T	.	T	T	2540	2540	0	0	1	Pass	1562	978	0	0	rCRSwithout3107N	1284	1910	0.975896	GOOD	T	.	T	T	1910	1910	0
rCRSwithout3107N	1285	1796	0.932147	GOOD	G	.	G	G	1796	1796	0	0	1	Pass	1103	693	0	0	rCRSwithout3107N	1285	2560	0.963571	GOOD	G	.	G	G	2560	2560	0	0	1	Pass	1533	1027	0	0	rCRSwithout3107N	1285	1952	0.997356	GOOD	G	.	G	G	1952	1951	1
rCRSwithout3107N	1286	1905	0.98872	GOOD	A	.	A	A	1905	1905	0	0	1	Pass	1229	676	0	0	rCRSwithout3107N	1286	2771	1.04299	GOOD	A	.	A	A	2771	2769	2	0.0007	0.68757	Pass	1759	1010	0	2	rCRSwithout3107N	1286	2111	1.0786	GOOD	A	.	A	A	2111	2111	0
rCRSwithout3107N	1287	1778	0.922805	GOOD	A	.	A	A	1778	1778	0	0	1	Pass	1092	686	0	0	rCRSwithout3107N	1287	2597	0.977497	GOOD	A	.	A	A	2597	2596	1	0.0004	0.87507	Pass	1553	1043	1	0	rCRSwithout3107N	1287	1989	1.01626	GOOD	A	.	A	A	1989	1989	0
rCRSwithout3107N	1288	1506	0.781634	GOOD	G	.	G	G	1506	1506	0	0	1	Pass	817	689	0	0	rCRSwithout3107N	1288	2204	0.829574	GOOD	G	.	G	G	2204	2204	0	0	1	Pass	1193	1011	0	0	rCRSwithout3107N	1288	1669	0.85276	GOOD	G	.	G	G	1669	1669	0
rCRSwithout3107N	1289	1630	0.845991	GOOD	G	.	G	G	1630	1627	3	0.0018	0.31238	Pass	961	666	2	1	rCRSwithout3107N	1289	2405	0.905229	GOOD	G	.	G	G	2405	2403	2	0.0008	0.68758	Pass	1398	1005	1	1	rCRSwithout3107N	1289	1806	0.922758	GOOD	G	.	G	G	1806	1806	0
rCRSwithout3107N	1290	1660	0.861562	GOOD	C	.	C	C	1660	1659	1	0.0006	0.75008	Pass	1028	631	1	0	rCRSwithout3107N	1290	2440	0.918403	GOOD	C	.	C	C	2440	2440	0	0	1	Pass	1480	960	0	0	rCRSwithout3107N	1290	1823	0.931444	GOOD	C	.	C	C	1823	1823	0
rCRSwithout3107N	1291	1765	0.916058	GOOD	T	.	T	T	1765	1764	1	0.0006	0.75007	Pass	1054	710	0	1	rCRSwithout3107N	1291	2579	0.970722	GOOD	T	.	T	T	2579	2577	1	0.0004	0.87507	Pass	1515	1062	0	1	rCRSwithout3107N	1291	1950	0.996334	GOOD	T	.	T	T	1950	1948	1
rCRSwithout3107N	1292	1727	0.896336	GOOD	A	.	A	A	1727	1725	2	0.0012	0.5	Pass	1126	599	2	0	rCRSwithout3107N	1292	2498	0.940234	GOOD	A	.	A	A	2498	2498	0	0	1	Pass	1608	890	0	0	rCRSwithout3107N	1292	1865	0.952904	GOOD	A	.	A	A	1865	1865	0
rCRSwithout3107N	1293	1784	0.925919	GOOD	C	.	C	C	1784	1784	0	0	1	Pass	1109	675	0	0	rCRSwithout3107N	1293	2596	0.977121	GOOD	C	.	C	C	2596	2596	0	0	1	Pass	1605	991	0	0	rCRSwithout3107N	1293	1915	0.978451	GOOD	C	.	C	C	1915	1915	0
rCRSwithout3107N	1294	1954	1.01415	GOOD	A	.	A	A	1954	1954	0	0	1	Pass	1155	799	0	0	rCRSwithout3107N	1294	2860	1.07649	GOOD	A	.	A	A	2860	2860	0	0	1	Pass	1661	1199	0	0	rCRSwithout3107N	1294	2142	1.09443	GOOD	A	.	A	A	2142	2141	1
rCRSwithout3107N	1295	1890	0.980935	GOOD	A	.	A	A	1890	1890	0	0	1	Pass	1167	723	0	0	rCRSwithout3107N	1295	2760	1.03885	GOOD	A	.	A	A	2760	2760	0	0	1	Pass	1667	1093	0	0	rCRSwithout3107N	1295	2039	1.04181	GOOD	A	.	A	A	2039	2039	0
rCRSwithout3107N	1296	1844	0.95706	GOOD	A	.	A	A	1844	1844	0	0	1	Pass	1144	700	0	0	rCRSwithout3107N	1296	2683	1.00987	GOOD	A	.	A	A	2683	2683	0	0	1	Pass	1631	1052	0	0	rCRSwithout3107N	1296	1996	1.01984	GOOD	A	.	A	A	1996	1996	0
rCRSwithout3107N	1297	1831	0.950313	GOOD	G	.	G	G	1831	1830	1	0.0005	0.75007	Pass	1134	696	0	1	rCRSwithout3107N	1297	2662	1.00196	GOOD	G	.	G	G	2662	2662	0	0	1	Pass	1604	1058	0	0	rCRSwithout3107N	1297	1974	1.0086	GOOD	G	.	G	G	1974	1974	0
rCRSwithout3107N	1298	1472	0.763987	GOOD	T	.	T	T	1472	1471	1	0.0007	0.75008	Pass	771	700	1	0	rCRSwithout3107N	1298	2174	0.818282	GOOD	T	.	T	T	2174	2174	0	0	1	Pass	1112	1062	0	0	rCRSwithout3107N	1298	1590	0.812395	GOOD	T	.	T	T	1590	1590	0
rCRSwithout3107N	1299	1656	0.859486	GOOD	A	.	A	A	1656	1655	1	0.0006	0.75008	Pass	915	740	0	1	rCRSwithout3107N	1299	2402	0.9041	GOOD	A	.	A	A	2402	2402	0	0	1	Pass	1317	1085	0	0	rCRSwithout3107N	1299	1813	0.926335	GOOD	A	.	A	A	1813	1813	0
rCRSwithout3107N	1300	1858	0.964326	GOOD	A	.	A	A	1858	1858	0	0	1	Pass	1117	741	0	0	rCRSwithout3107N	1300	2676	1.00723	GOOD	A	.	A	A	2676	2676	0	0	1	Pass	1575	1101	0	0	rCRSwithout3107N	1300	2016	1.03006	GOOD	A	.	A	A	2016	2016	0
rCRSwithout3107N	1301	1856	0.963288	GOOD	G	.	G	G	1856	1856	0	0	1	Pass	1104	752	0	0	rCRSwithout3107N	1301	2656	0.999705	GOOD	G	.	G	G	2656	2655	1	0.0004	0.87507	Pass	1565	1090	0	1	rCRSwithout3107N	1301	1996	1.01984	GOOD	G	.	G	G	1996	1996	0
rCRSwithout3107N	1302	1839	0.954465	GOOD	C	.	C	C	1839	1838	1	0.0005	0.75007	Pass	1102	736	1	0	rCRSwithout3107N	1302	2640	0.993682	GOOD	C	.	C	C	2640	2640	0	0	1	Pass	1575	1065	0	0	rCRSwithout3107N	1302	1981	1.01217	GOOD	C	.	C	C	1981	1981	0
rCRSwithout3107N	1303	1830	0.949794	GOOD	G	.	G	G	1830	1829	1	0.0005	0.75007	Pass	1120	709	0	1	rCRSwithout3107N	1303	2651	0.997823	GOOD	G	.	G	G	2651	2647	4	0.0015	0.34366	Pass	1615	1032	3	1	rCRSwithout3107N	1303	1991	1.01728	GOOD	G	.	G	G	1991	1990	1
rCRSwithout3107N	1304	1855	0.962769	GOOD	C	.	C	C	1855	1853	2	0.0011	0.5	Pass	1174	679	0	2	rCRSwithout3107N	1304	2672	1.00573	GOOD	C	.	C	C	2672	2669	3	0.0011	0.5	Pass	1665	1004	2	1	rCRSwithout3107N	1304	2013	1.02852	GOOD	C	.	C	C	2013	2013	0
rCRSwithout3107N	1305	1985	1.03024	GOOD	A	.	A	A	1985	1985	0	0	1	Pass	1178	807	0	0	rCRSwithout3107N	1305	2911	1.09569	GOOD	A	.	A	A	2911	2910	1	0.0003	0.87506	Pass	1705	1205	1	0	rCRSwithout3107N	1305	2128	1.08728	GOOD	A	.	A	A	2128	2126	2
rCRSwithout3107N	1306	1920	0.996505	GOOD	A	.	A	A	1920	1920	0	0	1	Pass	1160	760	0	0	rCRSwithout3107N	1306	2797	1.05278	GOOD	A	.	A	A	2797	2797	0	0	1	Pass	1672	1125	0	0	rCRSwithout3107N	1306	2058	1.05152	GOOD	A	.	A	A	2058	2056	1
rCRSwithout3107N	1307	1794	0.931109	GOOD	G	.	G	G	1794	1794	0	0	1	Pass	1098	696	0	0	rCRSwithout3107N	1307	2518	0.947762	GOOD	G	.	G	G	2518	2518	0	0	1	Pass	1529	989	0	0	rCRSwithout3107N	1307	1907	0.974363	GOOD	G	.	G	G	1907	1907	0
rCRSwithout3107N	1308	1324	0.687173	GOOD	T	.	T	T	1324	1324	0	0	1	Pass	800	524	0	0	rCRSwithout3107N	1308	1843	0.693696	GOOD	T	.	T	T	1843	1843	0	0	1	Pass	1109	734	0	0	rCRSwithout3107N	1308	1433	0.732178	GOOD	T	.	T	T	1433	1433	0
rCRSwithout3107N	1309	1242	0.644614	GOOD	A	.	A	A	1242	1242	0	0	1	Pass	891	351	0	0	rCRSwithout3107N	1309	1690	0.636107	GOOD	A	.	A	A	1690	1690	0	0	1	Pass	1215	475	0	0	rCRSwithout3107N	1309	1315	0.671887	GOOD	A	.	A	A	1315	1315	0
rCRSwithout3107N	1310	1834	0.95187	GOOD	C	.	C	C	1834	1834	0	0	1	Pass	1095	739	0	0	rCRSwithout3107N	1310	2614	0.983896	GOOD	C	.	C	C	2614	2614	0	0	1	Pass	1538	1076	0	0	rCRSwithout3107N	1310	1963	1.00298	GOOD	C	.	C	C	1963	1963	0
rCRSwithout3107N	1311	1899	0.985606	GOOD	C	.	C	C	1899	1899	0	0	1	Pass	1177	722	0	0	rCRSwithout3107N	1311	2726	1.02605	GOOD	C	.	C	C	2726	2726	0	0	1	Pass	1704	1022	0	0	rCRSwithout3107N	1311	2000	1.02188	GOOD	C	.	C	C	2000	1999	1
rCRSwithout3107N	1312	1880	0.975745	GOOD	C	.	C	C	1880	1880	0	0	1	Pass	1193	687	0	0	rCRSwithout3107N	1312	2688	1.01175	GOOD	C	.	C	C	2688	2687	1	0.0004	0.87507	Pass	1696	991	1	0	rCRSwithout3107N	1312	1987	1.01524	GOOD	C	.	C	C	1987	1987	0
rCRSwithout3107N	1313	1643	0.852738	GOOD	A	.	A	A	1643	1643	0	0	1	Pass	1130	513	0	0	rCRSwithout3107N	1313	2307	0.868343	GOOD	A	.	A	A	2307	2306	1	0.0004	0.87508	Pass	1582	724	1	0	rCRSwithout3107N	1313	1764	0.901299	GOOD	A	.	A	A	1764	1763	1
rCRSwithout3107N	1314	2009	1.0427	GOOD	C	.	C	C	2009	2009	0	0	1	Pass	1168	841	0	0	rCRSwithout3107N	1314	2922	1.09983	GOOD	C	.	C	C	2922	2922	0	0	1	Pass	1694	1228	0	0	rCRSwithout3107N	1314	2155	1.10108	GOOD	C	.	C	C	2155	2155	0
rCRSwithout3107N	1315	1966	1.02038	GOOD	G	.	G	G	1966	1966	0	0	1	Pass	1122	844	0	0	rCRSwithout3107N	1315	2834	1.0667	GOOD	G	.	G	G	2834	2834	0	0	1	Pass	1614	1220	0	0	rCRSwithout3107N	1315	2127	1.08677	GOOD	G	.	G	G	2127	2127	0
rCRSwithout3107N	1316	1634	0.848067	GOOD	T	.	T	T	1634	1634	0	0	1	Pass	777	857	0	0	rCRSwithout3107N	1316	2391	0.89996	GOOD	T	.	T	T	2391	2389	2	0.0008	0.68758	Pass	1122	1267	2	0	rCRSwithout3107N	1316	1776	0.90743	GOOD	T	.	T	T	1776	1775	1
rCRSwithout3107N	1317	1771	0.919172	GOOD	A	.	A	A	1771	1771	0	0	1	Pass	917	854	0	0	rCRSwithout3107N	1317	2614	0.983896	GOOD	A	.	A	A	2614	2614	0	0	1	Pass	1341	1273	0	0	rCRSwithout3107N	1317	1953	0.997867	GOOD	A	.	A	A	1953	1953	0
rCRSwithout3107N	1318	1964	1.01934	GOOD	A	.	A	A	1964	1964	0	0	1	Pass	1124	840	0	0	rCRSwithout3107N	1318	2815	1.05955	GOOD	A	.	A	A	2815	2815	0	0	1	Pass	1602	1213	0	0	rCRSwithout3107N	1318	2087	1.06633	GOOD	A	.	A	A	2087	2087	0
rCRSwithout3107N	1319	1887	0.979378	GOOD	A	.	A	A	1887	1887	0	0	1	Pass	1091	796	0	0	rCRSwithout3107N	1319	2652	0.998199	GOOD	A	.	A	A	2652	2652	0	0	1	Pass	1477	1175	0	0	rCRSwithout3107N	1319	2026	1.03517	GOOD	A	.	A	A	2026	2026	0
rCRSwithout3107N	1320	1723	0.89426	GOOD	G	.	G	G	1723	1723	0	0	1	Pass	1003	720	0	0	rCRSwithout3107N	1320	2450	0.922167	GOOD	G	.	G	G	2450	2450	0	0	1	Pass	1408	1042	0	0	rCRSwithout3107N	1320	1846	0.943196	GOOD	G	.	G	G	1846	1846	0
rCRSwithout3107N	1321	1560	0.80966	GOOD	A	.	A	A	1560	1560	0	0	1	Pass	949	611	0	0	rCRSwithout3107N	1321	2190	0.824305	GOOD	A	.	A	A	2190	2190	0	0	1	Pass	1268	922	0	0	rCRSwithout3107N	1321	1665	0.850716	GOOD	A	.	A	A	1665	1665	0
rCRSwithout3107N	1322	1926	0.999619	GOOD	C	.	C	C	1926	1926	0	0	1	Pass	1072	854	0	0	rCRSwithout3107N	1322	2752	1.03584	GOOD	C	.	C	C	2752	2752	0	0	1	Pass	1478	1274	0	0	rCRSwithout3107N	1322	2049	1.04692	GOOD	C	.	C	C	2049	2049	0
rCRSwithout3107N	1323	1950	1.01208	GOOD	G	.	G	G	1950	1950	0	0	1	Pass	1089	861	0	0	rCRSwithout3107N	1323	2793	1.05127	GOOD	G	.	G	G	2793	2792	1	0.0004	0.87507	Pass	1512	1280	1	0	rCRSwithout3107N	1323	2059	1.05203	GOOD	G	.	G	G	2059	2059	0
rCRSwithout3107N	1324	1541	0.799799	GOOD	T	.	T	T	1541	1540	1	0.0006	0.75008	Pass	683	857	0	1	rCRSwithout3107N	1324	2245	0.845006	GOOD	T	.	T	T	2245	2243	2	0.0009	0.68758	Pass	973	1270	1	1	rCRSwithout3107N	1324	1681	0.858891	GOOD	T	.	T	T	1681	1681	0
rCRSwithout3107N	1325	1836	0.952908	GOOD	T	.	T	T	1836	1836	0	0	1	Pass	963	873	0	0	rCRSwithout3107N	1325	2641	0.994059	GOOD	T	.	T	T	2641	2640	1	0.0004	0.87507	Pass	1342	1298	1	0	rCRSwithout3107N	1325	1983	1.01319	GOOD	T	.	T	T	1983	1982	1
rCRSwithout3107N	1326	1923	0.998062	GOOD	A	.	A	A	1923	1923	0	0	1	Pass	1042	881	0	0	rCRSwithout3107N	1326	2821	1.06181	GOOD	A	.	A	A	2821	2819	2	0.0007	0.68757	Pass	1499	1320	0	2	rCRSwithout3107N	1326	2079	1.06225	GOOD	A	.	A	A	2079	2078	0
rCRSwithout3107N	1327	1975	1.02505	GOOD	G	.	G	G	1975	1975	0	0	1	Pass	1100	875	0	0	rCRSwithout3107N	1327	2880	1.08402	GOOD	G	.	G	G	2880	2880	0	0	1	Pass	1575	1305	0	0	rCRSwithout3107N	1327	2131	1.08881	GOOD	G	.	G	G	2131	2131	0
rCRSwithout3107N	1328	1943	1.00844	GOOD	G	.	G	G	1943	1943	0	0	1	Pass	1124	819	0	0	rCRSwithout3107N	1328	2792	1.05089	GOOD	G	.	G	G	2792	2791	1	0.0004	0.87507	Pass	1554	1237	0	1	rCRSwithout3107N	1328	2094	1.06991	GOOD	G	.	G	G	2094	2094	0
rCRSwithout3107N	1329	1560	0.80966	GOOD	T	.	T	T	1560	1560	0	0	1	Pass	755	805	0	0	rCRSwithout3107N	1329	2245	0.845006	GOOD	T	.	T	T	2245	2245	0	0	1	Pass	1018	1227	0	0	rCRSwithout3107N	1329	1690	0.863489	GOOD	T	.	T	T	1690	1690	0
rCRSwithout3107N	1330	1827	0.948237	GOOD	C	.	C	C	1827	1825	2	0.0011	0.5	Pass	965	860	2	0	rCRSwithout3107N	1330	2574	0.96884	GOOD	C	.	C	C	2574	2574	0	0	1	Pass	1286	1288	0	0	rCRSwithout3107N	1330	1964	1.00349	GOOD	C	.	C	C	1964	1964	0
rCRSwithout3107N	1331	1949	1.01156	GOOD	A	.	A	A	1949	1946	2	0.001	0.5	Pass	1083	863	1	1	rCRSwithout3107N	1331	2813	1.0588	GOOD	A	.	A	A	2813	2812	1	0.0004	0.87507	Pass	1496	1316	1	0	rCRSwithout3107N	1331	2097	1.07144	GOOD	A	.	A	A	2097	2095	2
rCRSwithout3107N	1332	1984	1.02972	GOOD	A	.	A	A	1984	1984	0	0	1	Pass	1105	879	0	0	rCRSwithout3107N	1332	2896	1.09004	GOOD	A	.	A	A	2896	2896	0	0	1	Pass	1556	1340	0	0	rCRSwithout3107N	1332	2123	1.08473	GOOD	A	.	A	A	2123	2123	0
rCRSwithout3107N	1333	2022	1.04944	GOOD	G	.	G	G	2022	2022	0	0	1	Pass	1162	860	0	0	rCRSwithout3107N	1333	2908	1.09456	GOOD	G	.	G	G	2908	2908	0	0	1	Pass	1590	1318	0	0	rCRSwithout3107N	1333	2134	1.09035	GOOD	G	.	G	G	2134	2134	0
rCRSwithout3107N	1334	2003	1.03958	GOOD	G	.	G	G	2003	2003	0	0	1	Pass	1115	888	0	0	rCRSwithout3107N	1334	2800	1.05391	GOOD	G	.	G	G	2800	2800	0	0	1	Pass	1472	1328	0	0	rCRSwithout3107N	1334	2124	1.08524	GOOD	G	.	G	G	2124	2123	1
rCRSwithout3107N	1335	1215	0.630601	GOOD	T	.	T	T	1215	1215	0	0	1	Pass	357	858	0	0	rCRSwithout3107N	1335	1735	0.653045	GOOD	T	.	T	T	1735	1735	0	0	1	Pass	451	1284	0	0	rCRSwithout3107N	1335	1338	0.683638	GOOD	T	.	T	T	1338	1338	0
rCRSwithout3107N	1336	1460	0.757759	GOOD	G	.	G	G	1460	1460	0	0	1	Pass	601	859	0	0	rCRSwithout3107N	1336	2108	0.79344	GOOD	G	.	G	G	2108	2108	0	0	1	Pass	797	1311	0	0	rCRSwithout3107N	1336	1604	0.819548	GOOD	G	.	G	G	1604	1603	1
rCRSwithout3107N	1337	1551	0.804989	GOOD	T	.	T	T	1551	1550	1	0.0006	0.75008	Pass	698	852	1	0	rCRSwithout3107N	1337	2163	0.814142	GOOD	T	.	T	T	2163	2163	0	0	1	Pass	890	1273	0	0	rCRSwithout3107N	1337	1658	0.847139	GOOD	T	.	T	T	1658	1656	1
rCRSwithout3107N	1338	1565	0.812255	GOOD	A	.	A	A	1565	1565	0	0	1	Pass	725	840	0	0	rCRSwithout3107N	1338	2231	0.839737	GOOD	A	.	A	A	2231	2230	1	0.0004	0.87508	Pass	956	1274	0	1	rCRSwithout3107N	1338	1663	0.849694	GOOD	A	.	A	A	1663	1663	0
rCRSwithout3107N	1339	1739	0.902564	GOOD	G	.	G	G	1739	1737	1	0.0006	0.75007	Pass	947	790	0	1	rCRSwithout3107N	1339	2433	0.915769	GOOD	G	.	G	G	2433	2432	1	0.0004	0.87508	Pass	1219	1213	1	0	rCRSwithout3107N	1339	1826	0.932977	GOOD	G	.	G	G	1826	1824	1
rCRSwithout3107N	1340	1791	0.929552	GOOD	C	.	C	C	1791	1789	1	0.0006	0.75007	Pass	1053	736	0	1	rCRSwithout3107N	1340	2573	0.968464	GOOD	C	.	C	C	2573	2573	0	0	1	Pass	1428	1145	0	0	rCRSwithout3107N	1340	1933	0.987648	GOOD	C	.	C	C	1933	1933	0
rCRSwithout3107N	1341	1755	0.910868	GOOD	C	.	C	C	1755	1755	0	0	1	Pass	1037	718	0	0	rCRSwithout3107N	1341	2419	0.910499	GOOD	C	.	C	C	2419	2418	1	0.0004	0.87508	Pass	1371	1047	1	0	rCRSwithout3107N	1341	1808	0.92378	GOOD	C	.	C	C	1808	1808	0
rCRSwithout3107N	1342	1868	0.969516	GOOD	C	.	C	C	1868	1868	0	0	1	Pass	1093	775	0	0	rCRSwithout3107N	1342	2605	0.980508	GOOD	C	.	C	C	2605	2605	0	0	1	Pass	1436	1169	0	0	rCRSwithout3107N	1342	1948	0.995312	GOOD	C	.	C	C	1948	1948	0
rCRSwithout3107N	1343	1927	1.00014	GOOD	A	.	A	A	1927	1924	2	0.001	0.5	Pass	1126	798	1	1	rCRSwithout3107N	1343	2677	1.00761	GOOD	A	.	A	A	2677	2677	0	0	1	Pass	1483	1194	0	0	rCRSwithout3107N	1343	2000	1.02188	GOOD	A	.	A	A	2000	1998	1
rCRSwithout3107N	1344	1937	1.00533	GOOD	T	.	T	T	1937	1937	0	0	1	Pass	1119	818	0	0	rCRSwithout3107N	1344	2704	1.01777	GOOD	T	.	T	T	2704	2704	0	0	1	Pass	1472	1232	0	0	rCRSwithout3107N	1344	2048	1.04641	GOOD	T	.	T	T	2048	2048	0
rCRSwithout3107N	1345	1950	1.01208	GOOD	G	.	G	G	1950	1950	0	0	1	Pass	1133	817	0	0	rCRSwithout3107N	1345	2689	1.01213	GOOD	G	.	G	G	2689	2689	0	0	1	Pass	1457	1232	0	0	rCRSwithout3107N	1345	2044	1.04436	GOOD	G	.	G	G	2044	2044	0
rCRSwithout3107N	1346	1782	0.924881	GOOD	A	.	A	A	1782	1782	0	0	1	Pass	1019	763	0	0	rCRSwithout3107N	1346	2467	0.928566	GOOD	A	.	A	A	2467	2467	0	0	1	Pass	1309	1158	0	0	rCRSwithout3107N	1346	1860	0.950349	GOOD	A	.	A	A	1860	1858	2
rCRSwithout3107N	1347	1876	0.973669	GOOD	G	.	G	G	1876	1876	0	0	1	Pass	1068	808	0	0	rCRSwithout3107N	1347	2606	0.980885	GOOD	G	.	G	G	2606	2606	0	0	1	Pass	1381	1225	0	0	rCRSwithout3107N	1347	1984	1.01371	GOOD	G	.	G	G	1984	1984	0
rCRSwithout3107N	1348	1851	0.960693	GOOD	G	.	G	G	1851	1850	1	0.0005	0.75007	Pass	1045	805	1	0	rCRSwithout3107N	1348	2599	0.97825	GOOD	G	.	G	G	2599	2598	1	0.0004	0.87507	Pass	1355	1243	0	1	rCRSwithout3107N	1348	1963	1.00298	GOOD	G	.	G	G	1963	1963	0
rCRSwithout3107N	1349	1092	0.566762	GOOD	T	.	T	T	1092	1091	1	0.0009	0.75011	Pass	307	784	0	1	rCRSwithout3107N	1349	1551	0.583788	GOOD	T	.	T	T	1551	1550	1	0.0006	0.75008	Pass	348	1202	1	0	rCRSwithout3107N	1349	1174	0.599844	GOOD	T	.	T	T	1174	1173	1
rCRSwithout3107N	1350	1293	0.671084	GOOD	G	.	G	G	1293	1292	1	0.0008	0.7501	Pass	502	790	0	1	rCRSwithout3107N	1350	1814	0.68278	GOOD	G	.	G	G	1814	1814	0	0	1	Pass	590	1224	0	0	rCRSwithout3107N	1350	1394	0.712251	GOOD	G	.	G	G	1394	1394	0
rCRSwithout3107N	1351	1616	0.838725	GOOD	G	.	G	G	1616	1616	0	0	1	Pass	821	795	0	0	rCRSwithout3107N	1351	2248	0.846135	GOOD	G	.	G	G	2248	2248	0	0	1	Pass	1032	1216	0	0	rCRSwithout3107N	1351	1705	0.871153	GOOD	G	.	G	G	1705	1704	1
rCRSwithout3107N	1352	1789	0.928514	GOOD	C	.	C	C	1789	1788	1	0.0006	0.75007	Pass	967	821	0	1	rCRSwithout3107N	1352	2523	0.949644	GOOD	C	.	C	C	2523	2523	0	0	1	Pass	1286	1237	0	0	rCRSwithout3107N	1352	1872	0.95648	GOOD	C	.	C	C	1872	1872	0
rCRSwithout3107N	1353	1767	0.917096	GOOD	A	.	A	A	1767	1767	0	0	1	Pass	941	826	0	0	rCRSwithout3107N	1353	2503	0.942116	GOOD	A	.	A	A	2503	2503	0	0	1	Pass	1267	1236	0	0	rCRSwithout3107N	1353	1862	0.951371	GOOD	A	.	A	A	1862	1861	1
rCRSwithout3107N	1354	1959	1.01675	GOOD	A	.	A	A	1959	1959	0	0	1	Pass	1009	950	0	0	rCRSwithout3107N	1354	2713	1.02116	GOOD	A	.	A	A	2713	2713	0	0	1	Pass	1314	1399	0	0	rCRSwithout3107N	1354	2012	1.02801	GOOD	A	.	A	A	2012	2012	0
rCRSwithout3107N	1355	2004	1.0401	GOOD	G	.	G	G	2004	2004	0	0	1	Pass	1026	978	0	0	rCRSwithout3107N	1355	2786	1.04864	GOOD	G	.	G	G	2786	2786	0	0	1	Pass	1337	1449	0	0	rCRSwithout3107N	1355	2070	1.05765	GOOD	G	.	G	G	2070	2070	0
rCRSwithout3107N	1356	2035	1.05619	GOOD	A	.	A	A	2035	2035	0	0	1	Pass	1032	1003	0	0	rCRSwithout3107N	1356	2820	1.06143	GOOD	A	.	A	A	2820	2820	0	0	1	Pass	1314	1506	0	0	rCRSwithout3107N	1356	2084	1.0648	GOOD	A	.	A	A	2084	2084	0
rCRSwithout3107N	1357	1902	0.987163	GOOD	A	.	A	A	1902	1902	0	0	1	Pass	1025	877	0	0	rCRSwithout3107N	1357	2645	0.995564	GOOD	A	.	A	A	2645	2645	0	0	1	Pass	1329	1316	0	0	rCRSwithout3107N	1357	1985	1.01422	GOOD	A	.	A	A	1985	1985	0
rCRSwithout3107N	1358	1941	1.0074	GOOD	A	.	A	A	1941	1941	0	0	1	Pass	1082	859	0	0	rCRSwithout3107N	1358	2689	1.01213	GOOD	A	.	A	A	2689	2689	0	0	1	Pass	1403	1286	0	0	rCRSwithout3107N	1358	2032	1.03823	GOOD	A	.	A	A	2032	2032	0
rCRSwithout3107N	1359	1783	0.9254	GOOD	T	.	T	T	1783	1783	0	0	1	Pass	943	840	0	0	rCRSwithout3107N	1359	2458	0.925178	GOOD	T	.	T	T	2458	2458	0	0	1	Pass	1199	1259	0	0	rCRSwithout3107N	1359	1866	0.953415	GOOD	T	.	T	T	1866	1866	0
rCRSwithout3107N	1360	1888	0.979897	GOOD	G	.	G	G	1888	1888	0	0	1	Pass	981	907	0	0	rCRSwithout3107N	1360	2562	0.964323	GOOD	G	.	G	G	2562	2562	0	0	1	Pass	1233	1329	0	0	rCRSwithout3107N	1360	1929	0.985604	GOOD	G	.	G	G	1929	1929	0
rCRSwithout3107N	1361	1827	0.948237	GOOD	G	.	G	G	1827	1827	0	0	1	Pass	968	859	0	0	rCRSwithout3107N	1361	2494	0.938729	GOOD	G	.	G	G	2494	2493	1	0.0004	0.87508	Pass	1228	1265	0	1	rCRSwithout3107N	1361	1881	0.961079	GOOD	G	.	G	G	1881	1881	0
rCRSwithout3107N	1362	1838	0.953946	GOOD	G	.	G	G	1838	1835	3	0.0016	0.3124	Pass	989	846	2	1	rCRSwithout3107N	1362	2506	0.943245	GOOD	G	.	G	G	2506	2505	1	0.0004	0.87507	Pass	1261	1244	1	0	rCRSwithout3107N	1362	1876	0.958524	GOOD	G	.	G	G	1876	1876	0
rCRSwithout3107N	1363	1958	1.01623	GOOD	C	.	C	C	1958	1958	0	0	1	Pass	999	959	0	0	rCRSwithout3107N	1363	2660	1.00121	GOOD	C	.	C	C	2660	2660	0	0	1	Pass	1279	1381	0	0	rCRSwithout3107N	1363	2029	1.0367	GOOD	C	.	C	C	2029	2029	0
rCRSwithout3107N	1364	1927	1.00014	GOOD	T	.	T	T	1927	1927	0	0	1	Pass	1006	921	0	0	rCRSwithout3107N	1364	2682	1.00949	GOOD	T	.	T	T	2682	2681	1	0.0004	0.87507	Pass	1310	1371	1	0	rCRSwithout3107N	1364	2048	1.04641	GOOD	T	.	T	T	2048	2048	0
rCRSwithout3107N	1365	1861	0.965883	GOOD	A	.	A	A	1861	1861	0	0	1	Pass	1008	853	0	0	rCRSwithout3107N	1365	2640	0.993682	GOOD	A	.	A	A	2640	2640	0	0	1	Pass	1296	1344	0	0	rCRSwithout3107N	1365	1948	0.995312	GOOD	A	.	A	A	1948	1948	0
rCRSwithout3107N	1366	1967	1.0209	GOOD	C	.	C	C	1967	1967	0	0	1	Pass	1079	888	0	0	rCRSwithout3107N	1366	2712	1.02078	GOOD	C	.	C	C	2712	2711	1	0.0004	0.87507	Pass	1392	1319	1	0	rCRSwithout3107N	1366	2063	1.05407	GOOD	C	.	C	C	2063	2063	0
rCRSwithout3107N	1367	1919	0.995986	GOOD	A	.	A	A	1919	1919	0	0	1	Pass	1043	876	0	0	rCRSwithout3107N	1367	2624	0.98766	GOOD	A	.	A	A	2624	2624	0	0	1	Pass	1339	1285	0	0	rCRSwithout3107N	1367	2003	1.02341	GOOD	A	.	A	A	2003	2001	1
rCRSwithout3107N	1368	1990	1.03284	GOOD	T	.	T	T	1990	1989	1	0.0005	0.75006	Pass	1082	907	1	0	rCRSwithout3107N	1368	2812	1.05842	GOOD	T	.	T	T	2812	2812	0	0	1	Pass	1422	1390	0	0	rCRSwithout3107N	1368	2105	1.07553	GOOD	T	.	T	T	2105	2105	0
rCRSwithout3107N	1369	2101	1.09045	GOOD	T	.	T	T	2101	2101	0	0	1	Pass	1194	907	0	0	rCRSwithout3107N	1369	2947	1.10924	GOOD	T	.	T	T	2947	2947	0	0	1	Pass	1552	1395	0	0	rCRSwithout3107N	1369	2212	1.1302	GOOD	T	.	T	T	2212	2212	0
rCRSwithout3107N	1370	2115	1.09771	GOOD	T	.	T	T	2115	2115	0	0	1	Pass	1206	909	0	0	rCRSwithout3107N	1370	2950	1.11036	GOOD	T	.	T	T	2950	2950	0	0	1	Pass	1573	1377	0	0	rCRSwithout3107N	1370	2197	1.12254	GOOD	T	.	T	T	2197	2197	0
rCRSwithout3107N	1371	2047	1.06242	GOOD	T	.	T	T	2047	2047	0	0	1	Pass	1206	841	0	0	rCRSwithout3107N	1371	2889	1.0874	GOOD	T	.	T	T	2889	2889	0	0	1	Pass	1601	1288	0	0	rCRSwithout3107N	1371	2138	1.09239	GOOD	T	.	T	T	2138	2138	0
rCRSwithout3107N	1372	2005	1.04062	GOOD	C	.	C	C	2005	2005	0	0	1	Pass	1204	801	0	0	rCRSwithout3107N	1372	2756	1.03734	GOOD	C	.	C	C	2756	2756	0	0	1	Pass	1576	1180	0	0	rCRSwithout3107N	1372	2064	1.05458	GOOD	C	.	C	C	2064	2063	1
rCRSwithout3107N	1373	1733	0.89945	GOOD	T	.	T	T	1733	1733	0	0	1	Pass	1119	614	0	0	rCRSwithout3107N	1373	2307	0.868343	GOOD	T	.	T	T	2307	2307	0	0	1	Pass	1417	890	0	0	rCRSwithout3107N	1373	1759	0.898744	GOOD	T	.	T	T	1759	1759	0
rCRSwithout3107N	1374	1691	0.877651	GOOD	A	.	A	A	1691	1690	1	0.0006	0.75007	Pass	1226	464	1	0	rCRSwithout3107N	1374	2171	0.817153	GOOD	A	.	A	A	2171	2169	1	0.0005	0.87509	Pass	1591	578	0	1	rCRSwithout3107N	1374	1699	0.868088	GOOD	A	.	A	A	1699	1697	2
rCRSwithout3107N	1375	1982	1.02868	GOOD	C	.	C	C	1982	1982	0	0	1	Pass	1094	888	0	0	rCRSwithout3107N	1375	2772	1.04337	GOOD	C	.	C	C	2772	2771	1	0.0004	0.87507	Pass	1422	1349	1	0	rCRSwithout3107N	1375	2051	1.04794	GOOD	C	.	C	C	2051	2051	0
rCRSwithout3107N	1376	1969	1.02194	GOOD	C	.	C	C	1969	1969	0	0	1	Pass	1050	919	0	0	rCRSwithout3107N	1376	2636	0.992177	GOOD	C	.	C	C	2636	2636	0	0	1	Pass	1318	1318	0	0	rCRSwithout3107N	1376	2000	1.02188	GOOD	C	.	C	C	2000	2000	0
rCRSwithout3107N	1377	1944	1.00896	GOOD	C	.	C	C	1944	1944	0	0	1	Pass	1072	872	0	0	rCRSwithout3107N	1377	2684	1.01024	GOOD	C	.	C	C	2684	2683	1	0.0004	0.87507	Pass	1367	1316	1	0	rCRSwithout3107N	1377	2008	1.02597	GOOD	C	.	C	C	2008	2008	0
rCRSwithout3107N	1378	2053	1.06553	GOOD	C	.	C	C	2053	2051	2	0.001	0.68759	Pass	1093	958	2	0	rCRSwithout3107N	1378	2809	1.05729	GOOD	C	.	C	C	2809	2808	1	0.0004	0.87507	Pass	1394	1414	1	0	rCRSwithout3107N	1378	2091	1.06838	GOOD	C	.	C	C	2091	2091	0
rCRSwithout3107N	1379	2088	1.0837	GOOD	A	.	A	A	2088	2088	0	0	1	Pass	1082	1006	0	0	rCRSwithout3107N	1379	2868	1.0795	GOOD	A	.	A	A	2868	2867	1	0.0003	0.87507	Pass	1390	1477	1	0	rCRSwithout3107N	1379	2142	1.09443	GOOD	A	.	A	A	2142	2142	0
rCRSwithout3107N	1380	2020	1.04841	GOOD	G	.	G	G	2020	2020	0	0	1	Pass	1043	977	0	0	rCRSwithout3107N	1380	2743	1.03245	GOOD	G	.	G	G	2743	2743	0	0	1	Pass	1332	1411	0	0	rCRSwithout3107N	1380	2083	1.06429	GOOD	G	.	G	G	2083	2083	0
rCRSwithout3107N	1381	1989	1.03232	GOOD	A	.	A	A	1989	1989	0	0	1	Pass	985	1004	0	0	rCRSwithout3107N	1381	2757	1.03772	GOOD	A	.	A	A	2757	2755	2	0.0007	0.68757	Pass	1287	1468	1	1	rCRSwithout3107N	1381	2063	1.05407	GOOD	A	.	A	A	2063	2063	0
rCRSwithout3107N	1382	2072	1.0754	GOOD	A	.	A	A	2072	2072	0	0	1	Pass	1019	1053	0	0	rCRSwithout3107N	1382	2906	1.0938	GOOD	A	.	A	A	2906	2906	0	0	1	Pass	1345	1561	0	0	rCRSwithout3107N	1382	2129	1.08779	GOOD	A	.	A	A	2129	2129	0
rCRSwithout3107N	1383	2024	1.05048	GOOD	A	.	A	A	2024	2024	0	0	1	Pass	1021	1003	0	0	rCRSwithout3107N	1383	2784	1.04788	GOOD	A	.	A	A	2784	2783	1	0.0004	0.87507	Pass	1324	1459	0	1	rCRSwithout3107N	1383	2090	1.06787	GOOD	A	.	A	A	2090	2090	0
rCRSwithout3107N	1384	1733	0.89945	GOOD	A	.	A	A	1733	1733	0	0	1	Pass	1012	721	0	0	rCRSwithout3107N	1384	2397	0.902218	GOOD	A	.	A	A	2397	2396	1	0.0004	0.87508	Pass	1304	1092	0	1	rCRSwithout3107N	1384	1783	0.911007	GOOD	A	.	A	A	1783	1783	0
rCRSwithout3107N	1385	2033	1.05515	GOOD	C	.	C	C	2033	2033	0	0	1	Pass	1040	993	0	0	rCRSwithout3107N	1385	2790	1.05014	GOOD	C	.	C	C	2790	2790	0	0	1	Pass	1347	1443	0	0	rCRSwithout3107N	1385	2088	1.06684	GOOD	C	.	C	C	2088	2088	0
rCRSwithout3107N	1386	1973	1.02401	GOOD	T	.	T	T	1973	1973	0	0	1	Pass	1036	937	0	0	rCRSwithout3107N	1386	2730	1.02756	GOOD	T	.	T	T	2730	2729	1	0.0004	0.87507	Pass	1345	1384	0	1	rCRSwithout3107N	1386	2066	1.0556	GOOD	T	.	T	T	2066	2064	2
rCRSwithout3107N	1387	1916	0.994429	GOOD	A	.	A	A	1916	1916	0	0	1	Pass	1056	860	0	0	rCRSwithout3107N	1387	2633	0.991047	GOOD	A	.	A	A	2633	2633	0	0	1	Pass	1384	1249	0	0	rCRSwithout3107N	1387	2011	1.0275	GOOD	A	.	A	A	2011	2011	0
rCRSwithout3107N	1388	2102	1.09097	GOOD	C	.	C	C	2102	2102	0	0	1	Pass	1078	1024	0	0	rCRSwithout3107N	1388	2909	1.09493	GOOD	C	.	C	C	2909	2909	0	0	1	Pass	1430	1479	0	0	rCRSwithout3107N	1388	2148	1.0975	GOOD	C	.	C	C	2148	2148	0
rCRSwithout3107N	1389	2101	1.09045	GOOD	G	.	G	G	2101	2101	0	0	1	Pass	1063	1038	0	0	rCRSwithout3107N	1389	2887	1.08665	GOOD	G	.	G	G	2887	2886	1	0.0003	0.87506	Pass	1372	1514	1	0	rCRSwithout3107N	1389	2166	1.1067	GOOD	G	.	G	G	2166	2165	1
rCRSwithout3107N	1390	2003	1.03958	GOOD	A	.	A	A	2003	2003	0	0	1	Pass	960	1043	0	0	rCRSwithout3107N	1390	2733	1.02869	GOOD	A	.	A	A	2733	2733	0	0	1	Pass	1250	1483	0	0	rCRSwithout3107N	1390	2071	1.05816	GOOD	A	.	A	A	2071	2071	0
rCRSwithout3107N	1391	1936	1.00481	GOOD	T	.	T	T	1936	1936	0	0	1	Pass	941	995	0	0	rCRSwithout3107N	1391	2671	1.00535	GOOD	T	.	T	T	2671	2671	0	0	1	Pass	1208	1463	0	0	rCRSwithout3107N	1391	2000	1.02188	GOOD	T	.	T	T	2000	2000	0
rCRSwithout3107N	1392	1958	1.01623	GOOD	A	.	A	A	1958	1958	0	0	1	Pass	972	986	0	0	rCRSwithout3107N	1392	2695	1.01438	GOOD	A	.	A	A	2695	2694	1	0.0004	0.87507	Pass	1249	1445	1	0	rCRSwithout3107N	1392	2045	1.04487	GOOD	A	.	A	A	2045	2044	1
rCRSwithout3107N	1393	1893	0.982492	GOOD	G	.	G	G	1893	1893	0	0	1	Pass	915	978	0	0	rCRSwithout3107N	1393	2560	0.963571	GOOD	G	.	G	G	2560	2560	0	0	1	Pass	1157	1403	0	0	rCRSwithout3107N	1393	1948	0.995312	GOOD	G	.	G	G	1948	1947	1
rCRSwithout3107N	1394	1895	0.98353	GOOD	C	.	C	C	1895	1894	1	0.0005	0.75007	Pass	939	955	0	1	rCRSwithout3107N	1394	2573	0.968464	GOOD	C	.	C	C	2573	2571	1	0.0004	0.87507	Pass	1197	1374	1	0	rCRSwithout3107N	1394	1951	0.996845	GOOD	C	.	C	C	1951	1948	3
rCRSwithout3107N	1395	1872	0.971592	GOOD	C	.	C	C	1872	1871	1	0.0005	0.75007	Pass	953	918	0	1	rCRSwithout3107N	1395	2548	0.959054	GOOD	C	.	C	C	2548	2548	0	0	1	Pass	1231	1317	0	0	rCRSwithout3107N	1395	1920	0.981006	GOOD	C	.	C	C	1920	1920	0
rCRSwithout3107N	1396	1908	0.990277	GOOD	C	.	C	C	1908	1908	0	0	1	Pass	980	928	0	0	rCRSwithout3107N	1396	2639	0.993306	GOOD	C	.	C	C	2639	2639	0	0	1	Pass	1262	1377	0	0	rCRSwithout3107N	1396	1995	1.01933	GOOD	C	.	C	C	1995	1995	0
rCRSwithout3107N	1397	2002	1.03906	GOOD	T	.	T	T	2002	2002	0	0	1	Pass	1001	1001	0	0	rCRSwithout3107N	1397	2738	1.03057	GOOD	T	.	T	T	2738	2737	1	0.0004	0.87507	Pass	1290	1447	0	1	rCRSwithout3107N	1397	2093	1.0694	GOOD	T	.	T	T	2093	2093	0
rCRSwithout3107N	1398	2277	1.18179	GOOD	T	.	T	T	2277	2277	0	0	1	Pass	1009	1268	0	0	rCRSwithout3107N	1398	3210	1.20823	GOOD	T	.	T	T	3210	3210	0	0	1	Pass	1295	1915	0	0	rCRSwithout3107N	1398	2427	1.24005	GOOD	T	.	T	T	2427	2427	0
rCRSwithout3107N	1399	2271	1.17868	GOOD	A	.	A	A	2271	2271	0	0	1	Pass	967	1304	0	0	rCRSwithout3107N	1399	3216	1.21049	GOOD	A	.	A	A	3216	3215	1	0.0003	0.93756	Pass	1250	1965	1	0	rCRSwithout3107N	1399	2446	1.24976	GOOD	A	.	A	A	2446	2446	0
rCRSwithout3107N	1400	2342	1.21553	GOOD	T	.	T	T	2342	2342	0	0	1	Pass	1038	1304	0	0	rCRSwithout3107N	1400	3258	1.22629	GOOD	T	.	T	T	3258	3257	1	0.0003	0.93756	Pass	1314	1943	1	0	rCRSwithout3107N	1400	2498	1.27633	GOOD	T	.	T	T	2498	2498	0
rCRSwithout3107N	1401	2320	1.20411	GOOD	G	.	G	G	2320	2320	0	0	1	Pass	1016	1304	0	0	rCRSwithout3107N	1401	3220	1.21199	GOOD	G	.	G	G	3220	3219	1	0.0003	0.93756	Pass	1275	1944	0	1	rCRSwithout3107N	1401	2458	1.25589	GOOD	G	.	G	G	2458	2458	0
rCRSwithout3107N	1402	2018	1.04737	GOOD	A	.	A	A	2018	2018	0	0	1	Pass	761	1257	0	0	rCRSwithout3107N	1402	2838	1.06821	GOOD	A	.	A	A	2838	2838	0	0	1	Pass	983	1855	0	0	rCRSwithout3107N	1402	2155	1.10108	GOOD	A	.	A	A	2155	2155	0
rCRSwithout3107N	1403	1888	0.979897	GOOD	A	.	A	A	1888	1888	0	0	1	Pass	766	1122	0	0	rCRSwithout3107N	1403	2765	1.04073	GOOD	A	.	A	A	2765	2764	1	0.0004	0.87507	Pass	1021	1743	0	1	rCRSwithout3107N	1403	2070	1.05765	GOOD	A	.	A	A	2070	2069	1
rCRSwithout3107N	1404	1771	0.919172	GOOD	A	.	A	A	1771	1769	1	0.0006	0.75007	Pass	737	1032	0	1	rCRSwithout3107N	1404	2526	0.950773	GOOD	A	.	A	A	2526	2526	0	0	1	Pass	954	1572	0	0	rCRSwithout3107N	1404	1909	0.975385	GOOD	A	.	A	A	1909	1905	3
rCRSwithout3107N	1405	1908	0.990277	GOOD	C	.	C	C	1908	1908	0	0	1	Pass	738	1170	0	0	rCRSwithout3107N	1405	2665	1.00309	GOOD	C	.	C	C	2665	2664	1	0.0004	0.87507	Pass	975	1689	0	1	rCRSwithout3107N	1405	2033	1.03874	GOOD	C	.	C	C	2033	2033	0
rCRSwithout3107N	1406	1793	0.93059	GOOD	T	.	T	T	1793	1793	0	0	1	Pass	708	1085	0	0	rCRSwithout3107N	1406	2534	0.953784	GOOD	T	.	T	T	2534	2534	0	0	1	Pass	915	1619	0	0	rCRSwithout3107N	1406	1959	1.00093	GOOD	T	.	T	T	1959	1959	0
rCRSwithout3107N	1407	1927	1.00014	GOOD	T	.	T	T	1927	1927	0	0	1	Pass	734	1193	0	0	rCRSwithout3107N	1407	2760	1.03885	GOOD	T	.	T	T	2760	2760	0	0	1	Pass	966	1794	0	0	rCRSwithout3107N	1407	2120	1.08319	GOOD	T	.	T	T	2120	2120	0
rCRSwithout3107N	1408	1976	1.02557	GOOD	A	.	A	A	1976	1976	0	0	1	Pass	742	1234	0	0	rCRSwithout3107N	1408	2788	1.04939	GOOD	A	.	A	A	2788	2788	0	0	1	Pass	952	1836	0	0	rCRSwithout3107N	1408	2140	1.09341	GOOD	A	.	A	A	2140	2140	0
rCRSwithout3107N	1409	1958	1.01623	GOOD	A	.	A	A	1958	1958	0	0	1	Pass	707	1251	0	0	rCRSwithout3107N	1409	2803	1.05503	GOOD	A	.	A	A	2803	2799	4	0.0014	0.34367	Pass	971	1828	2	2	rCRSwithout3107N	1409	2104	1.07502	GOOD	A	.	A	A	2104	2101	2
rCRSwithout3107N	1410	1871	0.971073	GOOD	G	.	G	G	1871	1871	0	0	1	Pass	673	1198	0	0	rCRSwithout3107N	1410	2691	1.01288	GOOD	G	.	G	G	2691	2691	0	0	1	Pass	880	1811	0	0	rCRSwithout3107N	1410	2006	1.02495	GOOD	G	.	G	G	2006	2004	1
rCRSwithout3107N	1411	1799	0.933705	GOOD	G	.	G	G	1799	1799	0	0	1	Pass	619	1180	0	0	rCRSwithout3107N	1411	2584	0.972604	GOOD	G	.	G	G	2584	2584	0	0	1	Pass	823	1761	0	0	rCRSwithout3107N	1411	1922	0.982027	GOOD	G	.	G	G	1922	1922	0
rCRSwithout3107N	1412	1859	0.964845	GOOD	G	.	G	G	1859	1859	0	0	1	Pass	659	1200	0	0	rCRSwithout3107N	1412	2602	0.979379	GOOD	G	.	G	G	2602	2601	1	0.0004	0.87507	Pass	872	1729	1	0	rCRSwithout3107N	1412	1973	1.00809	GOOD	G	.	G	G	1973	1973	0
rCRSwithout3107N	1413	1474	0.765025	GOOD	T	.	T	T	1474	1472	2	0.0014	0.5	Pass	382	1090	1	1	rCRSwithout3107N	1413	2072	0.77989	GOOD	T	.	T	T	2072	2072	0	0	1	Pass	508	1564	0	0	rCRSwithout3107N	1413	1570	0.802176	GOOD	T	.	T	T	1570	1570	0
rCRSwithout3107N	1414	1643	0.852738	GOOD	C	.	C	C	1643	1643	0	0	1	Pass	467	1176	0	0	rCRSwithout3107N	1414	2340	0.880764	GOOD	C	.	C	C	2340	2338	1	0.0004	0.87508	Pass	620	1718	1	0	rCRSwithout3107N	1414	1780	0.909474	GOOD	C	.	C	C	1780	1777	3
rCRSwithout3107N	1415	1816	0.942528	GOOD	G	.	G	G	1816	1814	1	0.0006	0.75007	Pass	554	1260	0	1	rCRSwithout3107N	1415	2574	0.96884	GOOD	G	.	G	G	2574	2574	0	0	1	Pass	717	1857	0	0	rCRSwithout3107N	1415	1955	0.998889	GOOD	G	.	G	G	1955	1955	0
rCRSwithout3107N	1416	1777	0.922286	GOOD	A	.	A	A	1777	1777	0	0	1	Pass	513	1264	0	0	rCRSwithout3107N	1416	2527	0.95115	GOOD	A	.	A	A	2527	2527	0	0	1	Pass	693	1834	0	0	rCRSwithout3107N	1416	1937	0.989692	GOOD	A	.	A	A	1937	1937	0
rCRSwithout3107N	1417	1902	0.987163	GOOD	A	.	A	A	1902	1902	0	0	1	Pass	613	1289	0	0	rCRSwithout3107N	1417	2644	0.995188	GOOD	A	.	A	A	2644	2643	1	0.0004	0.87507	Pass	804	1839	0	1	rCRSwithout3107N	1417	2037	1.04079	GOOD	A	.	A	A	2037	2035	2
rCRSwithout3107N	1418	1947	1.01052	GOOD	G	.	G	G	1947	1947	0	0	1	Pass	628	1319	0	0	rCRSwithout3107N	1418	2649	0.99707	GOOD	G	.	G	G	2649	2645	4	0.0015	0.34366	Pass	793	1852	2	2	rCRSwithout3107N	1418	2062	1.05356	GOOD	G	.	G	G	2062	2062	0
rCRSwithout3107N	1419	1937	1.00533	GOOD	G	.	G	G	1937	1937	0	0	1	Pass	652	1285	0	0	rCRSwithout3107N	1419	2738	1.03057	GOOD	G	.	G	G	2738	2738	0	0	1	Pass	840	1898	0	0	rCRSwithout3107N	1419	2100	1.07297	GOOD	G	.	G	G	2100	2100	0
rCRSwithout3107N	1420	1373	0.712605	GOOD	T	.	T	T	1373	1373	0	0	1	Pass	112	1261	0	0	rCRSwithout3107N	1420	1924	0.724184	GOOD	T	.	T	T	1924	1923	1	0.0005	0.75006	Pass	135	1788	0	1	rCRSwithout3107N	1420	1498	0.765389	GOOD	T	.	T	T	1498	1498	0
rCRSwithout3107N	1421	1513	0.785267	GOOD	G	.	G	G	1513	1513	0	0	1	Pass	230	1283	0	0	rCRSwithout3107N	1421	2164	0.814518	GOOD	G	.	G	G	2164	2164	0	0	1	Pass	301	1863	0	0	rCRSwithout3107N	1421	1665	0.850716	GOOD	G	.	G	G	1665	1665	0
rCRSwithout3107N	1422	1700	0.882322	GOOD	G	.	G	G	1700	1700	0	0	1	Pass	431	1269	0	0	rCRSwithout3107N	1422	2408	0.906359	GOOD	G	.	G	G	2408	2407	1	0.0004	0.87508	Pass	563	1844	0	1	rCRSwithout3107N	1422	1843	0.941663	GOOD	G	.	G	G	1843	1843	0
rCRSwithout3107N	1423	1719	0.892183	GOOD	A	.	A	A	1719	1718	1	0.0006	0.75007	Pass	461	1257	0	1	rCRSwithout3107N	1423	2442	0.919156	GOOD	A	.	A	A	2442	2441	1	0.0004	0.87508	Pass	603	1838	0	1	rCRSwithout3107N	1423	1872	0.95648	GOOD	A	.	A	A	1872	1872	0
rCRSwithout3107N	1424	1848	0.959136	GOOD	T	.	T	T	1848	1848	0	0	1	Pass	581	1267	0	0	rCRSwithout3107N	1424	2602	0.979379	GOOD	T	.	T	T	2602	2602	0	0	1	Pass	761	1841	0	0	rCRSwithout3107N	1424	1978	1.01064	GOOD	T	.	T	T	1978	1978	0
rCRSwithout3107N	1425	1934	1.00377	GOOD	T	.	T	T	1934	1934	0	0	1	Pass	671	1263	0	0	rCRSwithout3107N	1425	2722	1.02455	GOOD	T	.	T	T	2722	2721	1	0.0004	0.87507	Pass	854	1867	0	1	rCRSwithout3107N	1425	2082	1.06378	GOOD	T	.	T	T	2082	2082	0
rCRSwithout3107N	1426	2010	1.04322	GOOD	T	.	T	T	2010	2010	0	0	1	Pass	711	1299	0	0	rCRSwithout3107N	1426	2833	1.06633	GOOD	T	.	T	T	2833	2832	1	0.0004	0.87507	Pass	909	1923	0	1	rCRSwithout3107N	1426	2154	1.10057	GOOD	T	.	T	T	2154	2152	1
rCRSwithout3107N	1427	1888	0.979897	GOOD	A	.	A	A	1888	1888	0	0	1	Pass	698	1190	0	0	rCRSwithout3107N	1427	2702	1.01702	GOOD	A	.	A	A	2702	2702	0	0	1	Pass	895	1807	0	0	rCRSwithout3107N	1427	2060	1.05254	GOOD	A	.	A	A	2060	2060	0
rCRSwithout3107N	1428	1919	0.995986	GOOD	G	.	G	G	1919	1919	0	0	1	Pass	670	1249	0	0	rCRSwithout3107N	1428	2677	1.00761	GOOD	G	.	G	G	2677	2677	0	0	1	Pass	824	1853	0	0	rCRSwithout3107N	1428	2042	1.04334	GOOD	G	.	G	G	2042	2042	0
rCRSwithout3107N	1429	1889	0.980416	GOOD	C	.	C	C	1889	1888	1	0.0005	0.75007	Pass	662	1226	0	1	rCRSwithout3107N	1429	2633	0.991047	GOOD	C	.	C	C	2633	2632	1	0.0004	0.87507	Pass	802	1830	0	1	rCRSwithout3107N	1429	2021	1.03261	GOOD	C	.	C	C	2021	2020	1
rCRSwithout3107N	1430	1930	1.0017	GOOD	A	.	A	A	1930	1928	2	0.001	0.5	Pass	679	1249	1	1	rCRSwithout3107N	1430	2671	1.00535	GOOD	A	.	A	A	2671	2670	1	0.0004	0.87507	Pass	834	1836	0	1	rCRSwithout3107N	1430	2059	1.05203	GOOD	A	.	A	A	2059	2056	3
rCRSwithout3107N	1431	1993	1.03439	GOOD	G	.	G	G	1993	1993	0	0	1	Pass	706	1287	0	0	rCRSwithout3107N	1431	2733	1.02869	GOOD	G	.	G	G	2733	2733	0	0	1	Pass	870	1863	0	0	rCRSwithout3107N	1431	2072	1.05867	GOOD	G	.	G	G	2072	2072	0
rCRSwithout3107N	1432	1979	1.02713	GOOD	T	.	T	T	1979	1979	0	0	1	Pass	556	1423	0	0	rCRSwithout3107N	1432	2759	1.03847	GOOD	T	.	T	T	2759	2759	0	0	1	Pass	671	2088	0	0	rCRSwithout3107N	1432	2075	1.0602	GOOD	T	.	T	T	2075	2073	1
rCRSwithout3107N	1433	2046	1.0619	GOOD	A	.	A	A	2046	2046	0	0	1	Pass	612	1434	0	0	rCRSwithout3107N	1433	2803	1.05503	GOOD	A	.	A	A	2803	2803	0	0	1	Pass	740	2063	0	0	rCRSwithout3107N	1433	2106	1.07604	GOOD	A	.	A	A	2106	2106	0
rCRSwithout3107N	1434	1948	1.01104	GOOD	A	.	A	A	1948	1948	0	0	1	Pass	652	1296	0	0	rCRSwithout3107N	1434	2758	1.0381	GOOD	A	.	A	A	2758	2758	0	0	1	Pass	803	1955	0	0	rCRSwithout3107N	1434	2061	1.05305	GOOD	A	.	A	A	2061	2061	0
rCRSwithout3107N	1435	1609	0.835092	GOOD	A	.	A	A	1609	1608	1	0.0006	0.75008	Pass	654	954	0	1	rCRSwithout3107N	1435	2201	0.828445	GOOD	A	.	A	A	2201	2201	0	0	1	Pass	812	1389	0	0	rCRSwithout3107N	1435	1618	0.826702	GOOD	A	.	A	A	1618	1618	0
rCRSwithout3107N	1436	2012	1.04425	GOOD	C	.	C	C	2012	2012	0	0	1	Pass	685	1327	0	0	rCRSwithout3107N	1436	2736	1.02982	GOOD	C	.	C	C	2736	2736	0	0	1	Pass	832	1904	0	0	rCRSwithout3107N	1436	2062	1.05356	GOOD	C	.	C	C	2062	2062	0
rCRSwithout3107N	1437	1970	1.02246	GOOD	T	.	T	T	1970	1968	2	0.001	0.5	Pass	664	1304	0	2	rCRSwithout3107N	1437	2682	1.00949	GOOD	T	.	T	T	2682	2681	1	0.0004	0.87507	Pass	822	1859	1	0	rCRSwithout3107N	1437	2006	1.02495	GOOD	T	.	T	T	2006	2006	0
rCRSwithout3107N	1438	1902	0.987163	GOOD	A	G	G	G	1902	0	1902	1	0	Pass	0	0	634	1268	rCRSwithout3107N	1438	2640	0.993682	GOOD	A	G	G	G	2640	1	2639	0.9996	0	Pass	0	1	766	1873	rCRSwithout3107N	1438	2001	1.02239	GOOD	A	G	G	G	2001	0	2001
rCRSwithout3107N	1439	1767	0.917096	GOOD	A	.	A	A	1767	1766	1	0.0006	0.75007	Pass	576	1190	0	1	rCRSwithout3107N	1439	2446	0.920662	GOOD	A	.	A	A	2446	2445	1	0.0004	0.87508	Pass	711	1734	0	1	rCRSwithout3107N	1439	1876	0.958524	GOOD	A	.	A	A	1876	1874	2
rCRSwithout3107N	1440	1868	0.969516	GOOD	G	.	G	G	1868	1868	0	0	1	Pass	615	1253	0	0	rCRSwithout3107N	1440	2585	0.972981	GOOD	G	.	G	G	2585	2585	0	0	1	Pass	747	1838	0	0	rCRSwithout3107N	1440	1990	1.01677	GOOD	G	.	G	G	1990	1990	0
rCRSwithout3107N	1441	1977	1.02609	GOOD	A	.	A	A	1977	1977	0	0	1	Pass	585	1392	0	0	rCRSwithout3107N	1441	2780	1.04638	GOOD	A	.	A	A	2780	2780	0	0	1	Pass	734	2046	0	0	rCRSwithout3107N	1441	2090	1.06787	GOOD	A	.	A	A	2090	2090	0
rCRSwithout3107N	1442	1870	0.970554	GOOD	G	.	G	G	1870	1868	1	0.0005	0.75007	Pass	641	1227	1	0	rCRSwithout3107N	1442	2579	0.970722	GOOD	G	.	G	G	2579	2579	0	0	1	Pass	818	1761	0	0	rCRSwithout3107N	1442	1953	0.997867	GOOD	G	.	G	G	1953	1953	0
rCRSwithout3107N	1443	1443	0.748936	GOOD	T	.	T	T	1443	1440	2	0.0014	0.5	Pass	248	1192	0	2	rCRSwithout3107N	1443	2035	0.765963	GOOD	T	.	T	T	2035	2035	0	0	1	Pass	315	1720	0	0	rCRSwithout3107N	1443	1507	0.769987	GOOD	T	.	T	T	1507	1507	0
rCRSwithout3107N	1444	1474	0.765025	GOOD	A	.	A	A	1474	1474	0	0	1	Pass	310	1164	0	0	rCRSwithout3107N	1444	2096	0.788923	GOOD	A	.	A	A	2096	2096	0	0	1	Pass	412	1684	0	0	rCRSwithout3107N	1444	1537	0.785315	GOOD	A	.	A	A	1537	1537	0
rCRSwithout3107N	1445	1591	0.82575	GOOD	G	.	G	G	1591	1591	0	0	1	Pass	467	1124	0	0	rCRSwithout3107N	1445	2240	0.843124	GOOD	G	.	G	G	2240	2240	0	0	1	Pass	634	1606	0	0	rCRSwithout3107N	1445	1652	0.844074	GOOD	G	.	G	G	1652	1652	0
rCRSwithout3107N	1446	1631	0.84651	GOOD	A	.	A	A	1631	1631	0	0	1	Pass	605	1026	0	0	rCRSwithout3107N	1446	2315	0.871354	GOOD	A	.	A	A	2315	2315	0	0	1	Pass	757	1558	0	0	rCRSwithout3107N	1446	1718	0.877796	GOOD	A	.	A	A	1718	1718	0
rCRSwithout3107N	1447	1756	0.911387	GOOD	G	.	G	G	1756	1756	0	0	1	Pass	636	1120	0	0	rCRSwithout3107N	1447	2485	0.935341	GOOD	G	.	G	G	2485	2485	0	0	1	Pass	816	1669	0	0	rCRSwithout3107N	1447	1843	0.941663	GOOD	G	.	G	G	1843	1843	0
rCRSwithout3107N	1448	1315	0.682502	GOOD	T	.	T	T	1315	1315	0	0	1	Pass	267	1048	0	0	rCRSwithout3107N	1448	1856	0.698589	GOOD	T	.	T	T	1856	1854	1	0.0005	0.75007	Pass	328	1526	0	1	rCRSwithout3107N	1448	1378	0.704076	GOOD	T	.	T	T	1378	1376	2
rCRSwithout3107N	1449	1423	0.738556	GOOD	G	.	G	G	1423	1423	0	0	1	Pass	382	1041	0	0	rCRSwithout3107N	1449	2022	0.76107	GOOD	G	.	G	G	2022	2021	1	0.0005	0.87509	Pass	496	1525	0	1	rCRSwithout3107N	1449	1446	0.73882	GOOD	G	.	G	G	1446	1446	0
rCRSwithout3107N	1450	1722	0.893741	GOOD	C	.	C	C	1722	1722	0	0	1	Pass	592	1130	0	0	rCRSwithout3107N	1450	2401	0.903724	GOOD	C	.	C	C	2401	2400	1	0.0004	0.87508	Pass	731	1669	0	1	rCRSwithout3107N	1450	1791	0.915094	GOOD	C	.	C	C	1791	1791	0
rCRSwithout3107N	1451	1842	0.956022	GOOD	T	.	T	T	1842	1842	0	0	1	Pass	735	1107	0	0	rCRSwithout3107N	1451	2564	0.965076	GOOD	T	.	T	T	2564	2564	0	0	1	Pass	920	1644	0	0	rCRSwithout3107N	1451	1904	0.972831	GOOD	T	.	T	T	1904	1904	0
rCRSwithout3107N	1452	1900	0.986125	GOOD	T	.	T	T	1900	1900	0	0	1	Pass	713	1187	0	0	rCRSwithout3107N	1452	2605	0.980508	GOOD	T	.	T	T	2605	2604	1	0.0004	0.87507	Pass	879	1725	0	1	rCRSwithout3107N	1452	1936	0.989181	GOOD	T	.	T	T	1936	1935	1
rCRSwithout3107N	1453	1843	0.956541	GOOD	A	.	A	A	1843	1843	0	0	1	Pass	717	1126	0	0	rCRSwithout3107N	1453	2555	0.961689	GOOD	A	.	A	A	2555	2555	0	0	1	Pass	876	1679	0	0	rCRSwithout3107N	1453	1910	0.975896	GOOD	A	.	A	A	1910	1910	0
rCRSwithout3107N	1454	1830	0.949794	GOOD	G	.	G	G	1830	1830	0	0	1	Pass	714	1116	0	0	rCRSwithout3107N	1454	2505	0.942869	GOOD	G	.	G	G	2505	2505	0	0	1	Pass	891	1614	0	0	rCRSwithout3107N	1454	1895	0.968232	GOOD	G	.	G	G	1895	1895	0
rCRSwithout3107N	1455	1891	0.981454	GOOD	T	.	T	T	1891	1891	0	0	1	Pass	624	1267	0	0	rCRSwithout3107N	1455	2606	0.980885	GOOD	T	.	T	T	2606	2606	0	0	1	Pass	768	1838	0	0	rCRSwithout3107N	1455	1966	1.00451	GOOD	T	.	T	T	1966	1966	0
rCRSwithout3107N	1456	1953	1.01363	GOOD	T	.	T	T	1953	1953	0	0	1	Pass	691	1262	0	0	rCRSwithout3107N	1456	2682	1.00949	GOOD	T	.	T	T	2682	2682	0	0	1	Pass	840	1842	0	0	rCRSwithout3107N	1456	2015	1.02954	GOOD	T	.	T	T	2015	2012	2
rCRSwithout3107N	1457	1789	0.928514	GOOD	G	.	G	G	1789	1789	0	0	1	Pass	730	1059	0	0	rCRSwithout3107N	1457	2495	0.939105	GOOD	G	.	G	G	2495	2493	1	0.0004	0.87508	Pass	914	1579	0	1	rCRSwithout3107N	1457	1864	0.952393	GOOD	G	.	G	G	1864	1864	0
rCRSwithout3107N	1458	1766	0.916577	GOOD	A	.	A	A	1766	1766	0	0	1	Pass	719	1047	0	0	rCRSwithout3107N	1458	2398	0.902595	GOOD	A	.	A	A	2398	2398	0	0	1	Pass	903	1495	0	0	rCRSwithout3107N	1458	1828	0.933999	GOOD	A	.	A	A	1828	1828	0
rCRSwithout3107N	1459	1716	0.890626	GOOD	A	.	A	A	1716	1716	0	0	1	Pass	748	968	0	0	rCRSwithout3107N	1459	2370	0.892056	GOOD	A	.	A	A	2370	2370	0	0	1	Pass	912	1458	0	0	rCRSwithout3107N	1459	1785	0.912029	GOOD	A	.	A	A	1785	1785	0
rCRSwithout3107N	1460	1779	0.923324	GOOD	C	.	C	C	1779	1779	0	0	1	Pass	757	1022	0	0	rCRSwithout3107N	1460	2407	0.905982	GOOD	C	.	C	C	2407	2406	1	0.0004	0.87508	Pass	904	1502	0	1	rCRSwithout3107N	1460	1884	0.962612	GOOD	C	.	C	C	1884	1884	0
rCRSwithout3107N	1461	1816	0.942528	GOOD	A	.	A	A	1816	1815	1	0.0006	0.75007	Pass	770	1045	0	1	rCRSwithout3107N	1461	2459	0.925555	GOOD	A	.	A	A	2459	2457	1	0.0004	0.87508	Pass	952	1505	0	1	rCRSwithout3107N	1461	1890	0.965677	GOOD	A	.	A	A	1890	1887	3
rCRSwithout3107N	1462	1845	0.957579	GOOD	G	.	G	G	1845	1845	0	0	1	Pass	740	1105	0	0	rCRSwithout3107N	1462	2480	0.933459	GOOD	G	.	G	G	2480	2480	0	0	1	Pass	916	1564	0	0	rCRSwithout3107N	1462	1880	0.960568	GOOD	G	.	G	G	1880	1879	1
rCRSwithout3107N	1463	1687	0.875575	GOOD	G	.	G	G	1687	1687	0	0	1	Pass	634	1053	0	0	rCRSwithout3107N	1463	2309	0.869096	GOOD	G	.	G	G	2309	2309	0	0	1	Pass	807	1502	0	0	rCRSwithout3107N	1463	1732	0.884949	GOOD	G	.	G	G	1732	1731	1
rCRSwithout3107N	1464	1694	0.879208	GOOD	G	.	G	G	1694	1694	0	0	1	Pass	649	1045	0	0	rCRSwithout3107N	1464	2302	0.866461	GOOD	G	.	G	G	2302	2302	0	0	1	Pass	846	1456	0	0	rCRSwithout3107N	1464	1719	0.878307	GOOD	G	.	G	G	1719	1719	0
rCRSwithout3107N	1465	1748	0.907235	GOOD	C	.	C	C	1748	1748	0	0	1	Pass	666	1082	0	0	rCRSwithout3107N	1465	2412	0.907864	GOOD	C	.	C	C	2412	2410	2	0.0008	0.68758	Pass	863	1547	2	0	rCRSwithout3107N	1465	1771	0.904875	GOOD	C	.	C	C	1771	1771	0
rCRSwithout3107N	1466	1763	0.91502	GOOD	C	.	C	C	1763	1763	0	0	1	Pass	703	1060	0	0	rCRSwithout3107N	1466	2346	0.883022	GOOD	C	.	C	C	2346	2343	3	0.0013	0.5	Pass	860	1483	2	1	rCRSwithout3107N	1466	1796	0.917649	GOOD	C	.	C	C	1796	1795	1
rCRSwithout3107N	1467	1856	0.963288	GOOD	C	.	C	C	1856	1856	0	0	1	Pass	773	1083	0	0	rCRSwithout3107N	1467	2432	0.915392	GOOD	C	.	C	C	2432	2432	0	0	1	Pass	935	1497	0	0	rCRSwithout3107N	1467	1877	0.959035	GOOD	C	.	C	C	1877	1876	1
rCRSwithout3107N	1468	1798	0.933185	GOOD	T	.	T	T	1798	1797	1	0.0006	0.75007	Pass	766	1031	1	0	rCRSwithout3107N	1468	2407	0.905982	GOOD	T	.	T	T	2407	2407	0	0	1	Pass	958	1449	0	0	rCRSwithout3107N	1468	1862	0.951371	GOOD	T	.	T	T	1862	1862	0
rCRSwithout3107N	1469	1839	0.954465	GOOD	G	.	G	G	1839	1839	0	0	1	Pass	774	1065	0	0	rCRSwithout3107N	1469	2474	0.931201	GOOD	G	.	G	G	2474	2474	0	0	1	Pass	966	1508	0	0	rCRSwithout3107N	1469	1877	0.959035	GOOD	G	.	G	G	1877	1877	0
rCRSwithout3107N	1470	1782	0.924881	GOOD	A	.	A	A	1782	1779	3	0.0017	0.31239	Pass	751	1028	1	2	rCRSwithout3107N	1470	2407	0.905982	GOOD	A	.	A	A	2407	2406	1	0.0004	0.87508	Pass	946	1460	0	1	rCRSwithout3107N	1470	1832	0.936043	GOOD	A	.	A	A	1832	1832	0
rCRSwithout3107N	1471	1724	0.894779	GOOD	A	.	A	A	1724	1723	1	0.0006	0.75007	Pass	758	965	1	0	rCRSwithout3107N	1471	2314	0.870978	GOOD	A	.	A	A	2314	2314	0	0	1	Pass	930	1384	0	0	rCRSwithout3107N	1471	1733	0.88546	GOOD	A	.	A	A	1733	1732	1
rCRSwithout3107N	1472	1720	0.892702	GOOD	G	.	G	G	1720	1720	0	0	1	Pass	703	1017	0	0	rCRSwithout3107N	1472	2266	0.852911	GOOD	G	.	G	G	2266	2266	0	0	1	Pass	882	1384	0	0	rCRSwithout3107N	1472	1748	0.893124	GOOD	G	.	G	G	1748	1748	0
rCRSwithout3107N	1473	1671	0.867271	GOOD	C	.	C	C	1671	1671	0	0	1	Pass	715	956	0	0	rCRSwithout3107N	1473	2246	0.845383	GOOD	C	.	C	C	2246	2246	0	0	1	Pass	863	1383	0	0	rCRSwithout3107N	1473	1676	0.856336	GOOD	C	.	C	C	1676	1676	0
rCRSwithout3107N	1474	1733	0.89945	GOOD	G	.	G	G	1733	1733	0	0	1	Pass	711	1022	0	0	rCRSwithout3107N	1474	2349	0.884151	GOOD	G	.	G	G	2349	2347	2	0.0009	0.68758	Pass	888	1459	1	1	rCRSwithout3107N	1474	1744	0.89108	GOOD	G	.	G	G	1744	1744	0
rCRSwithout3107N	1475	1720	0.892702	GOOD	C	.	C	C	1720	1720	0	0	1	Pass	728	992	0	0	rCRSwithout3107N	1475	2344	0.882269	GOOD	C	.	C	C	2344	2344	0	0	1	Pass	901	1443	0	0	rCRSwithout3107N	1475	1759	0.898744	GOOD	C	.	C	C	1759	1758	1
rCRSwithout3107N	1476	1881	0.976264	GOOD	G	.	G	G	1881	1880	1	0.0005	0.75007	Pass	751	1129	0	1	rCRSwithout3107N	1476	2575	0.969217	GOOD	G	.	G	G	2575	2573	1	0.0004	0.87507	Pass	951	1622	0	1	rCRSwithout3107N	1476	1931	0.986626	GOOD	G	.	G	G	1931	1931	0
rCRSwithout3107N	1477	1547	0.802913	GOOD	T	.	T	T	1547	1546	1	0.0006	0.75008	Pass	569	977	1	0	rCRSwithout3107N	1477	2140	0.805485	GOOD	T	.	T	T	2140	2139	1	0.0005	0.87509	Pass	748	1391	0	1	rCRSwithout3107N	1477	1591	0.812906	GOOD	T	.	T	T	1591	1591	0
rCRSwithout3107N	1478	1351	0.701187	GOOD	A	.	A	A	1351	1351	0	0	1	Pass	652	699	0	0	rCRSwithout3107N	1478	1762	0.663208	GOOD	A	.	A	A	1762	1762	0	0	1	Pass	827	935	0	0	rCRSwithout3107N	1478	1336	0.682616	GOOD	A	.	A	A	1336	1335	1
rCRSwithout3107N	1479	1383	0.717795	GOOD	C	.	C	C	1383	1383	0	0	1	Pass	713	670	0	0	rCRSwithout3107N	1479	1818	0.684286	GOOD	C	.	C	C	1818	1818	0	0	1	Pass	895	923	0	0	rCRSwithout3107N	1479	1373	0.701521	GOOD	C	.	C	C	1373	1372	1
rCRSwithout3107N	1480	1218	0.632158	GOOD	A	.	A	A	1218	1217	1	0.0008	0.7501	Pass	752	465	0	1	rCRSwithout3107N	1480	1593	0.599597	GOOD	A	.	A	A	1593	1593	0	0	1	Pass	949	644	0	0	rCRSwithout3107N	1480	1225	0.625902	GOOD	A	.	A	A	1225	1225	0
rCRSwithout3107N	1481	1280	0.664337	GOOD	C	.	C	C	1280	1280	0	0	1	Pass	757	523	0	0	rCRSwithout3107N	1481	1699	0.639495	GOOD	C	.	C	C	1699	1697	1	0.0006	0.75007	Pass	954	743	1	0	rCRSwithout3107N	1481	1265	0.64634	GOOD	C	.	C	C	1265	1265	0
rCRSwithout3107N	1482	1166	0.605169	GOOD	A	.	A	A	1166	1166	0	0	1	Pass	775	391	0	0	rCRSwithout3107N	1482	1512	0.569109	GOOD	A	.	A	A	1512	1512	0	0	1	Pass	992	520	0	0	rCRSwithout3107N	1482	1118	0.571231	GOOD	A	.	A	A	1118	1118	0
rCRSwithout3107N	1483	1747	0.906716	GOOD	C	.	C	C	1747	1745	1	0.0006	0.75007	Pass	735	1010	1	0	rCRSwithout3107N	1483	2362	0.889045	GOOD	C	.	C	C	2362	2362	0	0	1	Pass	940	1422	0	0	rCRSwithout3107N	1483	1803	0.921226	GOOD	C	.	C	C	1803	1803	0
rCRSwithout3107N	1484	1692	0.87817	GOOD	C	.	C	C	1692	1692	0	0	1	Pass	692	1000	0	0	rCRSwithout3107N	1484	2310	0.869472	GOOD	C	.	C	C	2310	2310	0	0	1	Pass	878	1432	0	0	rCRSwithout3107N	1484	1762	0.900277	GOOD	C	.	C	C	1762	1762	0
rCRSwithout3107N	1485	1653	0.857929	GOOD	G	.	G	G	1653	1653	0	0	1	Pass	662	991	0	0	rCRSwithout3107N	1485	2260	0.850652	GOOD	G	.	G	G	2260	2260	0	0	1	Pass	816	1444	0	0	rCRSwithout3107N	1485	1710	0.873708	GOOD	G	.	G	G	1710	1710	0
rCRSwithout3107N	1486	1728	0.896855	GOOD	C	.	C	C	1728	1726	1	0.0006	0.75007	Pass	688	1038	1	0	rCRSwithout3107N	1486	2389	0.899207	GOOD	C	.	C	C	2389	2387	1	0.0004	0.87508	Pass	868	1519	0	1	rCRSwithout3107N	1486	1788	0.913561	GOOD	C	.	C	C	1788	1788	0
rCRSwithout3107N	1487	1669	0.866233	GOOD	C	.	C	C	1669	1669	0	0	1	Pass	689	980	0	0	rCRSwithout3107N	1487	2343	0.881893	GOOD	C	.	C	C	2343	2343	0	0	1	Pass	893	1450	0	0	rCRSwithout3107N	1487	1743	0.890569	GOOD	C	.	C	C	1743	1743	0
rCRSwithout3107N	1488	1701	0.882841	GOOD	C	.	C	C	1701	1701	0	0	1	Pass	691	1010	0	0	rCRSwithout3107N	1488	2371	0.892432	GOOD	C	.	C	C	2371	2368	2	0.0008	0.68758	Pass	895	1473	0	2	rCRSwithout3107N	1488	1743	0.890569	GOOD	C	.	C	C	1743	1741	2
rCRSwithout3107N	1489	1604	0.832497	GOOD	G	.	G	G	1604	1604	0	0	1	Pass	654	950	0	0	rCRSwithout3107N	1489	2151	0.809625	GOOD	G	.	G	G	2151	2150	1	0.0005	0.87509	Pass	870	1280	0	1	rCRSwithout3107N	1489	1665	0.850716	GOOD	G	.	G	G	1665	1665	0
rCRSwithout3107N	1490	1314	0.681983	GOOD	T	.	T	T	1314	1314	0	0	1	Pass	553	761	0	0	rCRSwithout3107N	1490	1772	0.666972	GOOD	T	.	T	T	1772	1772	0	0	1	Pass	711	1061	0	0	rCRSwithout3107N	1490	1368	0.698967	GOOD	T	.	T	T	1368	1368	0
rCRSwithout3107N	1491	1121	0.581814	GOOD	C	.	C	C	1121	1121	0	0	1	Pass	608	513	0	0	rCRSwithout3107N	1491	1537	0.578519	GOOD	C	.	C	C	1537	1536	1	0.0007	0.75008	Pass	800	736	0	1	rCRSwithout3107N	1491	1163	0.594224	GOOD	C	.	C	C	1163	1163	0
rCRSwithout3107N	1492	785	0.407425	GOOD	A	.	A	A	785	785	0	0	1	Pass	622	163	0	0	rCRSwithout3107N	1492	1060	0.398978	GOOD	A	.	A	A	1060	1058	2	0.0019	0.5	Pass	807	251	0	2	rCRSwithout3107N	1492	779	0.398023	GOOD	A	.	A	A	779	777	2
rCRSwithout3107N	1493	1810	0.939414	GOOD	C	.	C	C	1810	1810	0	0	1	Pass	661	1149	0	0	rCRSwithout3107N	1493	2471	0.930072	GOOD	C	.	C	C	2471	2471	0	0	1	Pass	864	1607	0	0	rCRSwithout3107N	1493	1884	0.962612	GOOD	C	.	C	C	1884	1884	0
rCRSwithout3107N	1494	1823	0.946161	GOOD	C	.	C	C	1823	1822	1	0.0005	0.75007	Pass	673	1149	0	1	rCRSwithout3107N	1494	2520	0.948515	GOOD	C	.	C	C	2520	2520	0	0	1	Pass	885	1635	0	0	rCRSwithout3107N	1494	1892	0.966699	GOOD	C	.	C	C	1892	1891	1
rCRSwithout3107N	1495	1821	0.945123	GOOD	C	.	C	C	1821	1821	0	0	1	Pass	688	1133	0	0	rCRSwithout3107N	1495	2456	0.924426	GOOD	C	.	C	C	2456	2456	0	0	1	Pass	881	1575	0	0	rCRSwithout3107N	1495	1914	0.97794	GOOD	C	.	C	C	1914	1914	0
rCRSwithout3107N	1496	1612	0.836649	GOOD	T	.	T	T	1612	1611	1	0.0006	0.75008	Pass	628	983	0	1	rCRSwithout3107N	1496	2164	0.814518	GOOD	T	.	T	T	2164	2163	1	0.0005	0.87509	Pass	823	1340	0	1	rCRSwithout3107N	1496	1699	0.868088	GOOD	T	.	T	T	1699	1699	0
rCRSwithout3107N	1497	1861	0.965883	GOOD	C	.	C	C	1861	1861	0	0	1	Pass	664	1197	0	0	rCRSwithout3107N	1497	2547	0.958678	GOOD	C	.	C	C	2547	2547	0	0	1	Pass	862	1685	0	0	rCRSwithout3107N	1497	1940	0.991224	GOOD	C	.	C	C	1940	1940	0
rCRSwithout3107N	1498	1877	0.974188	GOOD	C	.	C	C	1877	1877	0	0	1	Pass	715	1162	0	0	rCRSwithout3107N	1498	2525	0.950397	GOOD	C	.	C	C	2525	2524	1	0.0004	0.87507	Pass	901	1623	0	1	rCRSwithout3107N	1498	1950	0.996334	GOOD	C	.	C	C	1950	1950	0
rCRSwithout3107N	1499	1681	0.872461	GOOD	T	.	T	T	1681	1680	1	0.0006	0.75007	Pass	662	1018	0	1	rCRSwithout3107N	1499	2239	0.842748	GOOD	T	.	T	T	2239	2238	1	0.0004	0.87508	Pass	834	1404	1	0	rCRSwithout3107N	1499	1752	0.895168	GOOD	T	.	T	T	1752	1748	3
rCRSwithout3107N	1500	1998	1.03699	GOOD	C	.	C	C	1998	1997	1	0.0005	0.75006	Pass	758	1239	0	1	rCRSwithout3107N	1500	2679	1.00836	GOOD	C	.	C	C	2679	2679	0	0	1	Pass	965	1714	0	0	rCRSwithout3107N	1500	2053	1.04896	GOOD	C	.	C	C	2053	2053	0
rCRSwithout3107N	1501	1992	1.03387	GOOD	A	.	A	A	1992	1991	1	0.0005	0.75006	Pass	730	1261	0	1	rCRSwithout3107N	1501	2673	1.0061	GOOD	A	.	A	A	2673	2673	0	0	1	Pass	940	1733	0	0	rCRSwithout3107N	1501	2043	1.04385	GOOD	A	.	A	A	2043	2040	2
rCRSwithout3107N	1502	1984	1.02972	GOOD	A	.	A	A	1984	1984	0	0	1	Pass	707	1277	0	0	rCRSwithout3107N	1502	2678	1.00799	GOOD	A	.	A	A	2678	2678	0	0	1	Pass	914	1764	0	0	rCRSwithout3107N	1502	2071	1.05816	GOOD	A	.	A	A	2071	2071	0
rCRSwithout3107N	1503	1927	1.00014	GOOD	G	.	G	G	1927	1927	0	0	1	Pass	749	1178	0	0	rCRSwithout3107N	1503	2599	0.97825	GOOD	G	.	G	G	2599	2599	0	0	1	Pass	953	1646	0	0	rCRSwithout3107N	1503	1994	1.01882	GOOD	G	.	G	G	1994	1994	0
rCRSwithout3107N	1504	1656	0.859486	GOOD	T	.	T	T	1656	1654	2	0.0012	0.5	Pass	497	1157	0	2	rCRSwithout3107N	1504	2253	0.848017	GOOD	T	.	T	T	2253	2253	0	0	1	Pass	637	1616	0	0	rCRSwithout3107N	1504	1768	0.903343	GOOD	T	.	T	T	1768	1768	0
rCRSwithout3107N	1505	1666	0.864676	GOOD	A	.	A	A	1666	1666	0	0	1	Pass	522	1144	0	0	rCRSwithout3107N	1505	2205	0.829951	GOOD	A	.	A	A	2205	2204	1	0.0005	0.87509	Pass	634	1570	0	1	rCRSwithout3107N	1505	1711	0.874219	GOOD	A	.	A	A	1711	1711	0
rCRSwithout3107N	1506	1693	0.878689	GOOD	T	.	T	T	1693	1693	0	0	1	Pass	777	916	0	0	rCRSwithout3107N	1506	2271	0.854793	GOOD	T	.	T	T	2271	2271	0	0	1	Pass	982	1289	0	0	rCRSwithout3107N	1506	1765	0.90181	GOOD	T	.	T	T	1765	1765	0
rCRSwithout3107N	1507	1587	0.823674	GOOD	A	.	A	A	1587	1587	0	0	1	Pass	819	768	0	0	rCRSwithout3107N	1507	2086	0.78516	GOOD	A	.	A	A	2086	2086	0	0	1	Pass	1020	1066	0	0	rCRSwithout3107N	1507	1667	0.851738	GOOD	A	.	A	A	1667	1667	0
rCRSwithout3107N	1508	1894	0.983011	GOOD	C	.	C	C	1894	1894	0	0	1	Pass	860	1034	0	0	rCRSwithout3107N	1508	2563	0.9647	GOOD	C	.	C	C	2563	2563	0	0	1	Pass	1092	1471	0	0	rCRSwithout3107N	1508	1953	0.997867	GOOD	C	.	C	C	1953	1953	0
rCRSwithout3107N	1509	1789	0.928514	GOOD	T	.	T	T	1789	1789	0	0	1	Pass	834	955	0	0	rCRSwithout3107N	1509	2412	0.907864	GOOD	T	.	T	T	2412	2411	1	0.0004	0.87508	Pass	1081	1330	1	0	rCRSwithout3107N	1509	1874	0.957502	GOOD	T	.	T	T	1874	1874	0
rCRSwithout3107N	1510	1708	0.886474	GOOD	T	.	T	T	1708	1708	0	0	1	Pass	783	925	0	0	rCRSwithout3107N	1510	2258	0.849899	GOOD	T	.	T	T	2258	2258	0	0	1	Pass	987	1271	0	0	rCRSwithout3107N	1510	1732	0.884949	GOOD	T	.	T	T	1732	1732	0
rCRSwithout3107N	1511	1917	0.994948	GOOD	C	.	C	C	1917	1917	0	0	1	Pass	826	1091	0	0	rCRSwithout3107N	1511	2567	0.966205	GOOD	C	.	C	C	2567	2567	0	0	1	Pass	1050	1517	0	0	rCRSwithout3107N	1511	1959	1.00093	GOOD	C	.	C	C	1959	1957	2
rCRSwithout3107N	1512	1944	1.00896	GOOD	A	.	A	A	1944	1944	0	0	1	Pass	813	1131	0	0	rCRSwithout3107N	1512	2615	0.984272	GOOD	A	.	A	A	2615	2611	3	0.0011	0.5	Pass	1025	1586	2	1	rCRSwithout3107N	1512	2016	1.03006	GOOD	A	.	A	A	2016	2016	0
rCRSwithout3107N	1513	1919	0.995986	GOOD	A	.	A	A	1919	1919	0	0	1	Pass	817	1102	0	0	rCRSwithout3107N	1513	2598	0.977874	GOOD	A	.	A	A	2598	2598	0	0	1	Pass	1032	1566	0	0	rCRSwithout3107N	1513	1979	1.01115	GOOD	A	.	A	A	1979	1979	0
rCRSwithout3107N	1514	1877	0.974188	GOOD	A	.	A	A	1877	1877	0	0	1	Pass	798	1079	0	0	rCRSwithout3107N	1514	2519	0.948138	GOOD	A	.	A	A	2519	2518	1	0.0004	0.87507	Pass	1033	1485	0	1	rCRSwithout3107N	1514	1903	0.97232	GOOD	A	.	A	A	1903	1903	0
rCRSwithout3107N	1515	1911	0.991834	GOOD	G	.	G	G	1911	1910	1	0.0005	0.75007	Pass	790	1120	0	1	rCRSwithout3107N	1515	2541	0.956419	GOOD	G	.	G	G	2541	2541	0	0	1	Pass	1020	1521	0	0	rCRSwithout3107N	1515	1944	0.993268	GOOD	G	.	G	G	1944	1944	0
rCRSwithout3107N	1516	1890	0.980935	GOOD	G	.	G	G	1890	1889	1	0.0005	0.75007	Pass	798	1091	0	1	rCRSwithout3107N	1516	2491	0.937599	GOOD	G	.	G	G	2491	2491	0	0	1	Pass	1005	1486	0	0	rCRSwithout3107N	1516	1900	0.970787	GOOD	G	.	G	G	1900	1900	0
rCRSwithout3107N	1517	1721	0.893221	GOOD	A	.	A	A	1721	1721	0	0	1	Pass	711	1010	0	0	rCRSwithout3107N	1517	2321	0.873612	GOOD	A	.	A	A	2321	2320	1	0.0004	0.87508	Pass	891	1429	0	1	rCRSwithout3107N	1517	1726	0.881883	GOOD	A	.	A	A	1726	1725	1
rCRSwithout3107N	1518	1840	0.954984	GOOD	C	.	C	C	1840	1839	1	0.0005	0.75007	Pass	721	1118	1	0	rCRSwithout3107N	1518	2483	0.934588	GOOD	C	.	C	C	2483	2483	0	0	1	Pass	926	1557	0	0	rCRSwithout3107N	1518	1906	0.973852	GOOD	C	.	C	C	1906	1906	0
rCRSwithout3107N	1519	1879	0.975226	GOOD	A	.	A	A	1879	1878	1	0.0005	0.75007	Pass	730	1148	1	0	rCRSwithout3107N	1519	2504	0.942493	GOOD	A	.	A	A	2504	2504	0	0	1	Pass	910	1594	0	0	rCRSwithout3107N	1519	1954	0.998378	GOOD	A	.	A	A	1954	1953	1
rCRSwithout3107N	1520	1868	0.969516	GOOD	T	.	T	T	1868	1867	1	0.0005	0.75007	Pass	776	1091	0	1	rCRSwithout3107N	1520	2506	0.943245	GOOD	T	.	T	T	2506	2505	1	0.0004	0.87507	Pass	996	1509	0	1	rCRSwithout3107N	1520	1923	0.982538	GOOD	T	.	T	T	1923	1923	0
rCRSwithout3107N	1521	1989	1.03232	GOOD	T	.	T	T	1989	1989	0	0	1	Pass	828	1161	0	0	rCRSwithout3107N	1521	2654	0.998952	GOOD	T	.	T	T	2654	2653	1	0.0004	0.87507	Pass	1046	1607	0	1	rCRSwithout3107N	1521	2005	1.02444	GOOD	T	.	T	T	2005	2005	0
rCRSwithout3107N	1522	2063	1.07072	GOOD	T	.	T	T	2063	2063	0	0	1	Pass	900	1163	0	0	rCRSwithout3107N	1522	2742	1.03207	GOOD	T	.	T	T	2742	2741	1	0.0004	0.87507	Pass	1157	1584	0	1	rCRSwithout3107N	1522	2094	1.06991	GOOD	T	.	T	T	2094	2091	2
rCRSwithout3107N	1523	1938	1.00585	GOOD	A	.	A	A	1938	1938	0	0	1	Pass	886	1052	0	0	rCRSwithout3107N	1523	2575	0.969217	GOOD	A	.	A	A	2575	2575	0	0	1	Pass	1139	1436	0	0	rCRSwithout3107N	1523	1972	1.00757	GOOD	A	.	A	A	1972	1972	0
rCRSwithout3107N	1524	1872	0.971592	GOOD	A	.	A	A	1872	1872	0	0	1	Pass	889	983	0	0	rCRSwithout3107N	1524	2491	0.937599	GOOD	A	.	A	A	2491	2491	0	0	1	Pass	1153	1338	0	0	rCRSwithout3107N	1524	1915	0.978451	GOOD	A	.	A	A	1915	1915	0
rCRSwithout3107N	1525	1885	0.97834	GOOD	C	.	C	C	1885	1885	0	0	1	Pass	813	1072	0	0	rCRSwithout3107N	1525	2504	0.942493	GOOD	C	.	C	C	2504	2504	0	0	1	Pass	1040	1464	0	0	rCRSwithout3107N	1525	1923	0.982538	GOOD	C	.	C	C	1923	1923	0
rCRSwithout3107N	1526	1836	0.952908	GOOD	T	.	T	T	1836	1836	0	0	1	Pass	812	1024	0	0	rCRSwithout3107N	1526	2480	0.933459	GOOD	T	.	T	T	2480	2479	1	0.0004	0.87508	Pass	1053	1426	1	0	rCRSwithout3107N	1526	1917	0.979473	GOOD	T	.	T	T	1917	1917	0
rCRSwithout3107N	1527	1883	0.977302	GOOD	A	.	A	A	1883	1883	0	0	1	Pass	838	1045	0	0	rCRSwithout3107N	1527	2500	0.940987	GOOD	A	.	A	A	2500	2500	0	0	1	Pass	1076	1424	0	0	rCRSwithout3107N	1527	1938	0.990203	GOOD	A	.	A	A	1938	1938	0
rCRSwithout3107N	1528	1744	0.905159	GOOD	A	.	A	A	1744	1743	1	0.0006	0.75007	Pass	845	898	0	1	rCRSwithout3107N	1528	2338	0.880011	GOOD	A	.	A	A	2338	2338	0	0	1	Pass	1074	1264	0	0	rCRSwithout3107N	1528	1794	0.916627	GOOD	A	.	A	A	1794	1794	0
rCRSwithout3107N	1529	1534	0.796166	GOOD	A	.	A	A	1534	1534	0	0	1	Pass	834	700	0	0	rCRSwithout3107N	1529	2085	0.784783	GOOD	A	.	A	A	2085	2085	0	0	1	Pass	1054	1031	0	0	rCRSwithout3107N	1529	1585	0.809841	GOOD	A	.	A	A	1585	1585	0
rCRSwithout3107N	1530	1224	0.635272	GOOD	A	.	A	A	1224	1223	1	0.0008	0.7501	Pass	823	400	1	0	rCRSwithout3107N	1530	1564	0.588681	GOOD	A	.	A	A	1564	1563	1	0.0006	0.75008	Pass	1034	529	1	0	rCRSwithout3107N	1530	1191	0.60853	GOOD	A	.	A	A	1191	1189	2
rCRSwithout3107N	1531	1937	1.00533	GOOD	C	.	C	C	1937	1937	0	0	1	Pass	815	1122	0	0	rCRSwithout3107N	1531	2551	0.960183	GOOD	C	.	C	C	2551	2551	0	0	1	Pass	1027	1524	0	0	rCRSwithout3107N	1531	1944	0.993268	GOOD	C	.	C	C	1944	1944	0
rCRSwithout3107N	1532	1924	0.998581	GOOD	C	.	C	C	1924	1924	0	0	1	Pass	809	1115	0	0	rCRSwithout3107N	1532	2542	0.956796	GOOD	C	.	C	C	2542	2541	1	0.0004	0.87507	Pass	1033	1508	0	1	rCRSwithout3107N	1532	1941	0.991735	GOOD	C	.	C	C	1941	1940	1
rCRSwithout3107N	1533	1900	0.986125	GOOD	C	.	C	C	1900	1900	0	0	1	Pass	823	1077	0	0	rCRSwithout3107N	1533	2539	0.955666	GOOD	C	.	C	C	2539	2539	0	0	1	Pass	1044	1495	0	0	rCRSwithout3107N	1533	1928	0.985093	GOOD	C	.	C	C	1928	1927	1
rCRSwithout3107N	1534	1920	0.996505	GOOD	C	.	C	C	1920	1919	1	0.0005	0.75007	Pass	854	1065	0	1	rCRSwithout3107N	1534	2544	0.957548	GOOD	C	.	C	C	2544	2544	0	0	1	Pass	1081	1463	0	0	rCRSwithout3107N	1534	1928	0.985093	GOOD	C	.	C	C	1928	1928	0
rCRSwithout3107N	1535	1774	0.920729	GOOD	T	.	T	T	1774	1773	1	0.0006	0.75007	Pass	797	976	0	1	rCRSwithout3107N	1535	2353	0.885657	GOOD	T	.	T	T	2353	2352	1	0.0004	0.87508	Pass	1000	1352	0	1	rCRSwithout3107N	1535	1827	0.933488	GOOD	T	.	T	T	1827	1827	0
rCRSwithout3107N	1536	1653	0.857929	GOOD	A	.	A	A	1653	1652	1	0.0006	0.75008	Pass	796	856	0	1	rCRSwithout3107N	1536	2156	0.811507	GOOD	A	.	A	A	2156	2155	1	0.0005	0.87509	Pass	979	1176	0	1	rCRSwithout3107N	1536	1688	0.862467	GOOD	A	.	A	A	1688	1688	0
rCRSwithout3107N	1537	1943	1.00844	GOOD	C	.	C	C	1943	1942	1	0.0005	0.75006	Pass	834	1108	1	0	rCRSwithout3107N	1537	2582	0.971851	GOOD	C	.	C	C	2582	2582	0	0	1	Pass	1042	1540	0	0	rCRSwithout3107N	1537	1961	1.00195	GOOD	C	.	C	C	1961	1961	0
rCRSwithout3107N	1538	1860	0.965364	GOOD	G	.	G	G	1860	1859	1	0.0005	0.75007	Pass	773	1086	0	1	rCRSwithout3107N	1538	2413	0.908241	GOOD	G	.	G	G	2413	2412	1	0.0004	0.87508	Pass	971	1441	0	1	rCRSwithout3107N	1538	1833	0.936554	GOOD	G	.	G	G	1833	1833	0
rCRSwithout3107N	1539	1962	1.0183	GOOD	C	.	C	C	1962	1961	1	0.0005	0.75006	Pass	807	1154	1	0	rCRSwithout3107N	1539	2613	0.98352	GOOD	C	.	C	C	2613	2613	0	0	1	Pass	1037	1576	0	0	rCRSwithout3107N	1539	1953	0.997867	GOOD	C	.	C	C	1953	1953	0
rCRSwithout3107N	1540	1869	0.970035	GOOD	A	.	A	A	1869	1868	1	0.0005	0.75007	Pass	708	1160	0	1	rCRSwithout3107N	1540	2475	0.931577	GOOD	A	.	A	A	2475	2475	0	0	1	Pass	908	1567	0	0	rCRSwithout3107N	1540	1873	0.956991	GOOD	A	.	A	A	1873	1872	1
rCRSwithout3107N	1541	1889	0.980416	GOOD	T	.	T	T	1889	1888	1	0.0005	0.75007	Pass	766	1122	0	1	rCRSwithout3107N	1541	2507	0.943622	GOOD	T	.	T	T	2507	2507	0	0	1	Pass	969	1538	0	0	rCRSwithout3107N	1541	1892	0.966699	GOOD	T	.	T	T	1892	1892	0
rCRSwithout3107N	1542	2059	1.06865	GOOD	T	.	T	T	2059	2059	0	0	1	Pass	914	1145	0	0	rCRSwithout3107N	1542	2738	1.03057	GOOD	T	.	T	T	2738	2738	0	0	1	Pass	1164	1574	0	0	rCRSwithout3107N	1542	2064	1.05458	GOOD	T	.	T	T	2064	2064	0
rCRSwithout3107N	1543	2132	1.10654	GOOD	T	.	T	T	2132	2132	0	0	1	Pass	921	1211	0	0	rCRSwithout3107N	1543	2832	1.06595	GOOD	T	.	T	T	2832	2832	0	0	1	Pass	1178	1654	0	0	rCRSwithout3107N	1543	2127	1.08677	GOOD	T	.	T	T	2127	2127	0
rCRSwithout3107N	1544	2315	1.20152	GOOD	A	.	A	A	2315	2315	0	0	1	Pass	1094	1221	0	0	rCRSwithout3107N	1544	3135	1.18	GOOD	A	.	A	A	3135	3135	0	0	1	Pass	1469	1666	0	0	rCRSwithout3107N	1544	2320	1.18538	GOOD	A	.	A	A	2320	2320	0
rCRSwithout3107N	1545	2149	1.11536	GOOD	T	.	T	T	2149	2149	0	0	1	Pass	1113	1036	0	0	rCRSwithout3107N	1545	2802	1.05466	GOOD	T	.	T	T	2802	2802	0	0	1	Pass	1487	1315	0	0	rCRSwithout3107N	1545	2125	1.08575	GOOD	T	.	T	T	2125	2125	0
rCRSwithout3107N	1546	2105	1.09252	GOOD	A	.	A	A	2105	2105	0	0	1	Pass	1102	1003	0	0	rCRSwithout3107N	1546	2733	1.02869	GOOD	A	.	A	A	2733	2733	0	0	1	Pass	1468	1265	0	0	rCRSwithout3107N	1546	2100	1.07297	GOOD	A	.	A	A	2100	2100	0
rCRSwithout3107N	1547	2087	1.08318	GOOD	T	.	T	T	2087	2087	0	0	1	Pass	1208	879	0	0	rCRSwithout3107N	1547	2715	1.02191	GOOD	T	.	T	T	2715	2715	0	0	1	Pass	1631	1084	0	0	rCRSwithout3107N	1547	2036	1.04027	GOOD	T	.	T	T	2036	2034	2
rCRSwithout3107N	1548	2089	1.08422	GOOD	A	.	A	A	2089	2089	0	0	1	Pass	1183	906	0	0	rCRSwithout3107N	1548	2714	1.02154	GOOD	A	.	A	A	2714	2714	0	0	1	Pass	1595	1119	0	0	rCRSwithout3107N	1548	2058	1.05152	GOOD	A	.	A	A	2058	2057	1
rCRSwithout3107N	1549	1947	1.01052	GOOD	G	.	G	G	1947	1947	0	0	1	Pass	1063	884	0	0	rCRSwithout3107N	1549	2541	0.956419	GOOD	G	.	G	G	2541	2541	0	0	1	Pass	1416	1125	0	0	rCRSwithout3107N	1549	1917	0.979473	GOOD	G	.	G	G	1917	1917	0
rCRSwithout3107N	1550	1801	0.934743	GOOD	A	.	A	A	1801	1801	0	0	1	Pass	1021	780	0	0	rCRSwithout3107N	1550	2313	0.870601	GOOD	A	.	A	A	2313	2312	1	0.0004	0.87508	Pass	1338	974	1	0	rCRSwithout3107N	1550	1757	0.897722	GOOD	A	.	A	A	1757	1757	0
rCRSwithout3107N	1551	1833	0.951351	GOOD	G	.	G	G	1833	1833	0	0	1	Pass	1056	777	0	0	rCRSwithout3107N	1551	2378	0.895067	GOOD	G	.	G	G	2378	2378	0	0	1	Pass	1419	959	0	0	rCRSwithout3107N	1551	1821	0.930423	GOOD	G	.	G	G	1821	1821	0
rCRSwithout3107N	1552	1838	0.953946	GOOD	G	.	G	G	1838	1838	0	0	1	Pass	1061	777	0	0	rCRSwithout3107N	1552	2361	0.888668	GOOD	G	.	G	G	2361	2361	0	0	1	Pass	1398	963	0	0	rCRSwithout3107N	1552	1832	0.936043	GOOD	G	.	G	G	1832	1832	0
rCRSwithout3107N	1553	1795	0.931628	GOOD	A	.	A	A	1795	1795	0	0	1	Pass	1035	760	0	0	rCRSwithout3107N	1553	2322	0.873989	GOOD	A	.	A	A	2322	2322	0	0	1	Pass	1371	951	0	0	rCRSwithout3107N	1553	1772	0.905386	GOOD	A	.	A	A	1772	1771	1
rCRSwithout3107N	1554	1845	0.957579	GOOD	G	.	G	G	1845	1845	0	0	1	Pass	1055	790	0	0	rCRSwithout3107N	1554	2363	0.889421	GOOD	G	.	G	G	2363	2363	0	0	1	Pass	1407	956	0	0	rCRSwithout3107N	1554	1801	0.920204	GOOD	G	.	G	G	1801	1800	1
rCRSwithout3107N	1555	1826	0.947718	GOOD	A	.	A	A	1826	1825	1	0.0005	0.75007	Pass	1041	784	0	1	rCRSwithout3107N	1555	2352	0.885281	GOOD	A	.	A	A	2352	2352	0	0	1	Pass	1400	952	0	0	rCRSwithout3107N	1555	1819	0.929401	GOOD	A	.	A	A	1819	1819	0
rCRSwithout3107N	1556	1818	0.943566	GOOD	C	.	C	C	1818	1818	0	0	1	Pass	1046	772	0	0	rCRSwithout3107N	1556	2369	0.891679	GOOD	C	.	C	C	2369	2369	0	0	1	Pass	1420	949	0	0	rCRSwithout3107N	1556	1802	0.920715	GOOD	C	.	C	C	1802	1801	1
rCRSwithout3107N	1557	1941	1.0074	GOOD	A	.	A	A	1941	1941	0	0	1	Pass	1103	838	0	0	rCRSwithout3107N	1557	2541	0.956419	GOOD	A	.	A	A	2541	2541	0	0	1	Pass	1513	1028	0	0	rCRSwithout3107N	1557	1938	0.990203	GOOD	A	.	A	A	1938	1938	0
rCRSwithout3107N	1558	1913	0.992872	GOOD	A	.	A	A	1913	1913	0	0	1	Pass	1104	809	0	0	rCRSwithout3107N	1558	2492	0.937976	GOOD	A	.	A	A	2492	2492	0	0	1	Pass	1479	1013	0	0	rCRSwithout3107N	1558	1934	0.988159	GOOD	A	.	A	A	1934	1934	0
rCRSwithout3107N	1559	1805	0.936819	GOOD	G	.	G	G	1805	1805	0	0	1	Pass	1016	789	0	0	rCRSwithout3107N	1559	2326	0.875494	GOOD	G	.	G	G	2326	2326	0	0	1	Pass	1353	973	0	0	rCRSwithout3107N	1559	1795	0.917138	GOOD	G	.	G	G	1795	1795	0
rCRSwithout3107N	1560	1525	0.791495	GOOD	T	.	T	T	1525	1525	0	0	1	Pass	835	690	0	0	rCRSwithout3107N	1560	1994	0.750531	GOOD	T	.	T	T	1994	1994	0	0	1	Pass	1146	848	0	0	rCRSwithout3107N	1560	1584	0.80933	GOOD	T	.	T	T	1584	1584	0
rCRSwithout3107N	1561	1837	0.953427	GOOD	C	.	C	C	1837	1837	0	0	1	Pass	1000	837	0	0	rCRSwithout3107N	1561	2341	0.88114	GOOD	C	.	C	C	2341	2340	1	0.0004	0.87508	Pass	1308	1032	1	0	rCRSwithout3107N	1561	1861	0.95086	GOOD	C	.	C	C	1861	1861	0
rCRSwithout3107N	1562	1973	1.02401	GOOD	G	.	G	G	1973	1973	0	0	1	Pass	1097	876	0	0	rCRSwithout3107N	1562	2553	0.960936	GOOD	G	.	G	G	2553	2551	2	0.0008	0.68757	Pass	1474	1077	0	2	rCRSwithout3107N	1562	1975	1.00911	GOOD	G	.	G	G	1975	1975	0
rCRSwithout3107N	1563	1876	0.973669	GOOD	T	.	T	T	1876	1874	2	0.0011	0.5	Pass	961	913	1	1	rCRSwithout3107N	1563	2461	0.926308	GOOD	T	.	T	T	2461	2461	0	0	1	Pass	1324	1137	0	0	rCRSwithout3107N	1563	1949	0.995823	GOOD	T	.	T	T	1949	1948	1
rCRSwithout3107N	1564	1915	0.99391	GOOD	A	.	A	A	1915	1914	1	0.0005	0.75007	Pass	1033	881	0	1	rCRSwithout3107N	1564	2514	0.946257	GOOD	A	.	A	A	2514	2514	0	0	1	Pass	1425	1089	0	0	rCRSwithout3107N	1564	1962	1.00247	GOOD	A	.	A	A	1962	1962	0
rCRSwithout3107N	1565	1919	0.995986	GOOD	A	.	A	A	1919	1919	0	0	1	Pass	1106	813	0	0	rCRSwithout3107N	1565	2506	0.943245	GOOD	A	.	A	A	2506	2503	2	0.0008	0.68757	Pass	1511	992	1	1	rCRSwithout3107N	1565	1980	1.01166	GOOD	A	.	A	A	1980	1979	1
rCRSwithout3107N	1566	1933	1.00325	GOOD	C	.	C	C	1933	1933	0	0	1	Pass	1111	822	0	0	rCRSwithout3107N	1566	2524	0.95002	GOOD	C	.	C	C	2524	2522	2	0.0008	0.68757	Pass	1522	1000	2	0	rCRSwithout3107N	1566	1959	1.00093	GOOD	C	.	C	C	1959	1959	0
rCRSwithout3107N	1567	1992	1.03387	GOOD	A	.	A	A	1992	1991	1	0.0005	0.75006	Pass	1147	844	1	0	rCRSwithout3107N	1567	2572	0.968087	GOOD	A	.	A	A	2572	2571	1	0.0004	0.87507	Pass	1545	1026	1	0	rCRSwithout3107N	1567	1993	1.0183	GOOD	A	.	A	A	1993	1992	1
rCRSwithout3107N	1568	1975	1.02505	GOOD	T	.	T	T	1975	1975	0	0	1	Pass	1138	837	0	0	rCRSwithout3107N	1568	2554	0.961312	GOOD	T	.	T	T	2554	2553	1	0.0004	0.87507	Pass	1542	1011	1	0	rCRSwithout3107N	1568	1993	1.0183	GOOD	T	.	T	T	1993	1992	1
rCRSwithout3107N	1569	1911	0.991834	GOOD	G	.	G	G	1911	1911	0	0	1	Pass	1064	847	0	0	rCRSwithout3107N	1569	2450	0.922167	GOOD	G	.	G	G	2450	2448	1	0.0004	0.87508	Pass	1424	1024	0	1	rCRSwithout3107N	1569	1898	0.969765	GOOD	G	.	G	G	1898	1898	0
rCRSwithout3107N	1570	1937	1.00533	GOOD	G	.	G	G	1937	1936	1	0.0005	0.75006	Pass	1100	836	1	0	rCRSwithout3107N	1570	2472	0.930448	GOOD	G	.	G	G	2472	2472	0	0	1	Pass	1458	1014	0	0	rCRSwithout3107N	1570	1946	0.99429	GOOD	G	.	G	G	1946	1946	0
rCRSwithout3107N	1571	1874	0.97263	GOOD	T	.	T	T	1874	1873	0	0	1	Pass	993	880	0	0	rCRSwithout3107N	1571	2402	0.9041	GOOD	T	.	T	T	2402	2401	1	0.0004	0.87508	Pass	1331	1070	1	0	rCRSwithout3107N	1571	1880	0.960568	GOOD	T	.	T	T	1880	1880	0
rCRSwithout3107N	1572	1984	1.02972	GOOD	A	.	A	A	1984	1983	1	0.0005	0.75006	Pass	1122	861	1	0	rCRSwithout3107N	1572	2577	0.969969	GOOD	A	.	A	A	2577	2577	0	0	1	Pass	1514	1063	0	0	rCRSwithout3107N	1572	2024	1.03414	GOOD	A	.	A	A	2024	2023	1
rCRSwithout3107N	1573	1973	1.02401	GOOD	A	.	A	A	1973	1973	0	0	1	Pass	1125	848	0	0	rCRSwithout3107N	1573	2560	0.963571	GOOD	A	.	A	A	2560	2560	0	0	1	Pass	1520	1040	0	0	rCRSwithout3107N	1573	2003	1.02341	GOOD	A	.	A	A	2003	2002	1
rCRSwithout3107N	1574	1951	1.01259	GOOD	G	.	G	G	1951	1951	0	0	1	Pass	1127	824	0	0	rCRSwithout3107N	1574	2501	0.941363	GOOD	G	.	G	G	2501	2501	0	0	1	Pass	1499	1002	0	0	rCRSwithout3107N	1574	1964	1.00349	GOOD	G	.	G	G	1964	1964	0
rCRSwithout3107N	1575	1639	0.850662	GOOD	T	.	T	T	1639	1639	0	0	1	Pass	866	773	0	0	rCRSwithout3107N	1575	2115	0.796075	GOOD	T	.	T	T	2115	2115	0	0	1	Pass	1163	952	0	0	rCRSwithout3107N	1575	1668	0.852249	GOOD	T	.	T	T	1668	1668	0
rCRSwithout3107N	1576	1710	0.887512	GOOD	G	.	G	G	1710	1710	0	0	1	Pass	929	781	0	0	rCRSwithout3107N	1576	2221	0.835973	GOOD	G	.	G	G	2221	2221	0	0	1	Pass	1275	946	0	0	rCRSwithout3107N	1576	1722	0.879839	GOOD	G	.	G	G	1722	1721	1
rCRSwithout3107N	1577	1711	0.888031	GOOD	T	.	T	T	1711	1710	1	0.0006	0.75007	Pass	938	772	0	1	rCRSwithout3107N	1577	2271	0.854793	GOOD	T	.	T	T	2271	2271	0	0	1	Pass	1336	935	0	0	rCRSwithout3107N	1577	1711	0.874219	GOOD	T	.	T	T	1711	1711	0
rCRSwithout3107N	1578	1806	0.937338	GOOD	A	.	A	A	1806	1806	0	0	1	Pass	1078	728	0	0	rCRSwithout3107N	1578	2346	0.883022	GOOD	A	.	A	A	2346	2346	0	0	1	Pass	1456	890	0	0	rCRSwithout3107N	1578	1811	0.925313	GOOD	A	.	A	A	1811	1811	0
rCRSwithout3107N	1579	2085	1.08214	GOOD	C	.	C	C	2085	2085	0	0	1	Pass	1276	809	0	0	rCRSwithout3107N	1579	2729	1.02718	GOOD	C	.	C	C	2729	2729	0	0	1	Pass	1753	976	0	0	rCRSwithout3107N	1579	2104	1.07502	GOOD	C	.	C	C	2104	2104	0
rCRSwithout3107N	1580	2119	1.09979	GOOD	T	.	T	T	2119	2119	0	0	1	Pass	1280	839	0	0	rCRSwithout3107N	1580	2847	1.0716	GOOD	T	.	T	T	2847	2847	0	0	1	Pass	1810	1037	0	0	rCRSwithout3107N	1580	2208	1.12816	GOOD	T	.	T	T	2208	2207	1
rCRSwithout3107N	1581	2024	1.05048	GOOD	G	.	G	G	2024	2023	1	0.0005	0.87509	Pass	1240	783	1	0	rCRSwithout3107N	1581	2656	0.999705	GOOD	G	.	G	G	2656	2656	0	0	1	Pass	1694	962	0	0	rCRSwithout3107N	1581	2046	1.04538	GOOD	G	.	G	G	2046	2046	0
rCRSwithout3107N	1582	1838	0.953946	GOOD	G	.	G	G	1838	1838	0	0	1	Pass	1151	687	0	0	rCRSwithout3107N	1582	2437	0.917274	GOOD	G	.	G	G	2437	2436	1	0.0004	0.87508	Pass	1600	836	1	0	rCRSwithout3107N	1582	1898	0.969765	GOOD	G	.	G	G	1898	1896	1
rCRSwithout3107N	1583	1845	0.957579	GOOD	A	.	A	A	1845	1845	0	0	1	Pass	1167	678	0	0	rCRSwithout3107N	1583	2452	0.92292	GOOD	A	.	A	A	2452	2451	1	0.0004	0.87508	Pass	1600	851	1	0	rCRSwithout3107N	1583	1911	0.976407	GOOD	A	.	A	A	1911	1911	0
rCRSwithout3107N	1584	1896	0.984049	GOOD	A	.	A	A	1896	1896	0	0	1	Pass	1210	686	0	0	rCRSwithout3107N	1584	2505	0.942869	GOOD	A	.	A	A	2505	2505	0	0	1	Pass	1661	844	0	0	rCRSwithout3107N	1584	1945	0.993779	GOOD	A	.	A	A	1945	1945	0
rCRSwithout3107N	1585	1895	0.98353	GOOD	A	.	A	A	1895	1895	0	0	1	Pass	1202	693	0	0	rCRSwithout3107N	1585	2504	0.942493	GOOD	A	.	A	A	2504	2504	0	0	1	Pass	1673	831	0	0	rCRSwithout3107N	1585	1955	0.998889	GOOD	A	.	A	A	1955	1955	0
rCRSwithout3107N	1586	1893	0.982492	GOOD	G	.	G	G	1893	1893	0	0	1	Pass	1196	697	0	0	rCRSwithout3107N	1586	2500	0.940987	GOOD	G	.	G	G	2500	2500	0	0	1	Pass	1651	849	0	0	rCRSwithout3107N	1586	1957	0.99991	GOOD	G	.	G	G	1957	1957	0
rCRSwithout3107N	1587	1499	0.778001	GOOD	T	.	T	T	1499	1499	0	0	1	Pass	830	669	0	0	rCRSwithout3107N	1587	1983	0.746391	GOOD	T	.	T	T	1983	1981	1	0.0005	0.75006	Pass	1169	812	0	1	rCRSwithout3107N	1587	1529	0.781228	GOOD	T	.	T	T	1529	1528	1
rCRSwithout3107N	1588	1637	0.849624	GOOD	G	.	G	G	1637	1636	1	0.0006	0.75008	Pass	991	645	1	0	rCRSwithout3107N	1588	2169	0.8164	GOOD	G	.	G	G	2169	2168	1	0.0005	0.87509	Pass	1380	788	0	1	rCRSwithout3107N	1588	1678	0.857358	GOOD	G	.	G	G	1678	1677	1
rCRSwithout3107N	1589	1699	0.881803	GOOD	C	.	C	C	1699	1699	0	0	1	Pass	1112	587	0	0	rCRSwithout3107N	1589	2261	0.851029	GOOD	C	.	C	C	2261	2259	2	0.0009	0.68758	Pass	1549	710	1	1	rCRSwithout3107N	1589	1787	0.913051	GOOD	C	.	C	C	1787	1787	0
rCRSwithout3107N	1590	1655	0.858967	GOOD	A	.	A	A	1655	1655	0	0	1	Pass	1169	486	0	0	rCRSwithout3107N	1590	2181	0.820917	GOOD	A	.	A	A	2181	2181	0	0	1	Pass	1600	581	0	0	rCRSwithout3107N	1590	1731	0.884438	GOOD	A	.	A	A	1731	1731	0
rCRSwithout3107N	1591	1886	0.978859	GOOD	C	.	C	C	1886	1886	0	0	1	Pass	1200	686	0	0	rCRSwithout3107N	1591	2509	0.944375	GOOD	C	.	C	C	2509	2508	1	0.0004	0.87507	Pass	1672	836	1	0	rCRSwithout3107N	1591	1939	0.990713	GOOD	C	.	C	C	1939	1939	0
rCRSwithout3107N	1592	1891	0.981454	GOOD	T	.	T	T	1891	1890	1	0.0005	0.75007	Pass	1202	688	1	0	rCRSwithout3107N	1592	2508	0.943998	GOOD	T	.	T	T	2508	2508	0	0	1	Pass	1656	852	0	0	rCRSwithout3107N	1592	1950	0.996334	GOOD	T	.	T	T	1950	1950	0
rCRSwithout3107N	1593	1920	0.996505	GOOD	T	.	T	T	1920	1920	0	0	1	Pass	1198	722	0	0	rCRSwithout3107N	1593	2570	0.967335	GOOD	T	.	T	T	2570	2570	0	0	1	Pass	1673	897	0	0	rCRSwithout3107N	1593	2000	1.02188	GOOD	T	.	T	T	2000	2000	0
rCRSwithout3107N	1594	1932	1.00273	GOOD	G	.	G	G	1932	1931	1	0.0005	0.75006	Pass	1212	719	0	1	rCRSwithout3107N	1594	2555	0.961689	GOOD	G	.	G	G	2555	2554	1	0.0004	0.87507	Pass	1660	894	1	0	rCRSwithout3107N	1594	1983	1.01319	GOOD	G	.	G	G	1983	1983	0
rCRSwithout3107N	1595	1877	0.974188	GOOD	G	.	G	G	1877	1877	0	0	1	Pass	1164	713	0	0	rCRSwithout3107N	1595	2487	0.936094	GOOD	G	.	G	G	2487	2487	0	0	1	Pass	1598	889	0	0	rCRSwithout3107N	1595	1934	0.988159	GOOD	G	.	G	G	1934	1934	0
rCRSwithout3107N	1596	1826	0.947718	GOOD	A	.	A	A	1826	1826	0	0	1	Pass	1146	680	0	0	rCRSwithout3107N	1596	2437	0.917274	GOOD	A	.	A	A	2437	2437	0	0	1	Pass	1576	861	0	0	rCRSwithout3107N	1596	1873	0.956991	GOOD	A	.	A	A	1873	1872	1
rCRSwithout3107N	1597	1837	0.953427	GOOD	C	.	C	C	1837	1837	0	0	1	Pass	1165	672	0	0	rCRSwithout3107N	1597	2484	0.934965	GOOD	C	.	C	C	2484	2484	0	0	1	Pass	1618	866	0	0	rCRSwithout3107N	1597	1920	0.981006	GOOD	C	.	C	C	1920	1919	1
rCRSwithout3107N	1598	1862	0.966402	GOOD	G	.	G	G	1862	1859	2	0.0011	0.5	Pass	1158	701	1	1	rCRSwithout3107N	1598	2441	0.91878	GOOD	G	.	G	G	2441	2440	1	0.0004	0.87508	Pass	1572	868	0	1	rCRSwithout3107N	1598	1898	0.969765	GOOD	G	.	G	G	1898	1897	1
rCRSwithout3107N	1599	1803	0.935781	GOOD	A	.	A	A	1803	1803	0	0	1	Pass	1131	672	0	0	rCRSwithout3107N	1599	2384	0.897325	GOOD	A	.	A	A	2384	2384	0	0	1	Pass	1568	816	0	0	rCRSwithout3107N	1599	1841	0.940641	GOOD	A	.	A	A	1841	1841	0
rCRSwithout3107N	1600	1763	0.91502	GOOD	A	.	A	A	1763	1763	0	0	1	Pass	1153	610	0	0	rCRSwithout3107N	1600	2336	0.879258	GOOD	A	.	A	A	2336	2335	1	0.0004	0.87508	Pass	1606	729	1	0	rCRSwithout3107N	1600	1835	0.937576	GOOD	A	.	A	A	1835	1834	1
rCRSwithout3107N	1601	1884	0.977821	GOOD	C	.	C	C	1884	1883	1	0.0005	0.75007	Pass	1150	733	1	0	rCRSwithout3107N	1601	2522	0.949268	GOOD	C	.	C	C	2522	2521	1	0.0004	0.87507	Pass	1593	928	0	1	rCRSwithout3107N	1601	1973	1.00809	GOOD	C	.	C	C	1973	1973	0
rCRSwithout3107N	1602	1939	1.00637	GOOD	C	.	C	C	1939	1938	1	0.0005	0.75006	Pass	1178	760	0	1	rCRSwithout3107N	1602	2598	0.977874	GOOD	C	.	C	C	2598	2597	1	0.0004	0.87507	Pass	1646	951	1	0	rCRSwithout3107N	1602	2027	1.03568	GOOD	C	.	C	C	2027	2027	0
rCRSwithout3107N	1603	1949	1.01156	GOOD	A	.	A	A	1949	1948	1	0.0005	0.75006	Pass	1193	755	0	1	rCRSwithout3107N	1603	2599	0.97825	GOOD	A	.	A	A	2599	2598	1	0.0004	0.87507	Pass	1640	958	1	0	rCRSwithout3107N	1603	2059	1.05203	GOOD	A	.	A	A	2059	2059	0
rCRSwithout3107N	1604	1809	0.938895	GOOD	G	.	G	G	1809	1809	0	0	1	Pass	1064	745	0	0	rCRSwithout3107N	1604	2428	0.913887	GOOD	G	.	G	G	2428	2428	0	0	1	Pass	1512	916	0	0	rCRSwithout3107N	1604	1900	0.970787	GOOD	G	.	G	G	1900	1900	0
rCRSwithout3107N	1605	1774	0.920729	GOOD	A	.	A	A	1774	1774	0	0	1	Pass	1091	683	0	0	rCRSwithout3107N	1605	2381	0.896196	GOOD	A	.	A	A	2381	2381	0	0	1	Pass	1513	868	0	0	rCRSwithout3107N	1605	1856	0.948305	GOOD	A	.	A	A	1856	1856	0
rCRSwithout3107N	1606	1838	0.953946	GOOD	G	.	G	G	1838	1838	0	0	1	Pass	1122	716	0	0	rCRSwithout3107N	1606	2478	0.932706	GOOD	G	.	G	G	2478	2477	1	0.0004	0.87508	Pass	1571	906	0	1	rCRSwithout3107N	1606	1930	0.986115	GOOD	G	.	G	G	1930	1930	0
rCRSwithout3107N	1607	1107	0.574547	GOOD	T	.	T	T	1107	1107	0	0	1	Pass	407	700	0	0	rCRSwithout3107N	1607	1428	0.537492	GOOD	T	.	T	T	1428	1427	1	0.0007	0.75009	Pass	555	872	1	0	rCRSwithout3107N	1607	1157	0.591158	GOOD	T	.	T	T	1157	1157	0
rCRSwithout3107N	1608	1286	0.667451	GOOD	G	.	G	G	1286	1286	0	0	1	Pass	601	685	0	0	rCRSwithout3107N	1608	1745	0.656809	GOOD	G	.	G	G	1745	1745	0	0	1	Pass	870	875	0	0	rCRSwithout3107N	1608	1377	0.703565	GOOD	G	.	G	G	1377	1377	0
rCRSwithout3107N	1609	1434	0.744265	GOOD	T	.	T	T	1434	1433	1	0.0007	0.75009	Pass	727	706	0	1	rCRSwithout3107N	1609	1925	0.72456	GOOD	T	.	T	T	1925	1925	0	0	1	Pass	1013	912	0	0	rCRSwithout3107N	1609	1525	0.779184	GOOD	T	.	T	T	1525	1525	0
rCRSwithout3107N	1610	1673	0.868309	GOOD	A	.	A	A	1673	1673	0	0	1	Pass	1003	670	0	0	rCRSwithout3107N	1610	2213	0.832962	GOOD	A	.	A	A	2213	2213	0	0	1	Pass	1355	858	0	0	rCRSwithout3107N	1610	1777	0.907941	GOOD	A	.	A	A	1777	1777	0
rCRSwithout3107N	1611	1723	0.89426	GOOD	G	.	G	G	1723	1723	0	0	1	Pass	1043	680	0	0	rCRSwithout3107N	1611	2308	0.868719	GOOD	G	.	G	G	2308	2306	2	0.0009	0.68758	Pass	1456	850	1	1	rCRSwithout3107N	1611	1812	0.925824	GOOD	G	.	G	G	1812	1810	2
rCRSwithout3107N	1612	1751	0.908792	GOOD	C	.	C	C	1751	1751	0	0	1	Pass	1120	631	0	0	rCRSwithout3107N	1612	2365	0.890174	GOOD	C	.	C	C	2365	2365	0	0	1	Pass	1557	808	0	0	rCRSwithout3107N	1612	1849	0.944729	GOOD	C	.	C	C	1849	1848	1
rCRSwithout3107N	1613	1816	0.942528	GOOD	T	.	T	T	1816	1815	1	0.0006	0.75007	Pass	1137	678	1	0	rCRSwithout3107N	1613	2479	0.933083	GOOD	T	.	T	T	2479	2479	0	0	1	Pass	1613	866	0	0	rCRSwithout3107N	1613	1946	0.99429	GOOD	T	.	T	T	1946	1946	0
rCRSwithout3107N	1614	1870	0.970554	GOOD	T	.	T	T	1870	1870	0	0	1	Pass	1204	666	0	0	rCRSwithout3107N	1614	2534	0.953784	GOOD	T	.	T	T	2534	2534	0	0	1	Pass	1675	859	0	0	rCRSwithout3107N	1614	1953	0.997867	GOOD	T	.	T	T	1953	1953	0
rCRSwithout3107N	1615	1849	0.959655	GOOD	A	.	A	A	1849	1848	1	0.0005	0.75007	Pass	1199	649	1	0	rCRSwithout3107N	1615	2485	0.935341	GOOD	A	.	A	A	2485	2485	0	0	1	Pass	1667	818	0	0	rCRSwithout3107N	1615	1913	0.977429	GOOD	A	.	A	A	1913	1913	0
rCRSwithout3107N	1616	1821	0.945123	GOOD	A	.	A	A	1821	1821	0	0	1	Pass	1206	615	0	0	rCRSwithout3107N	1616	2440	0.918403	GOOD	A	.	A	A	2440	2440	0	0	1	Pass	1629	811	0	0	rCRSwithout3107N	1616	1873	0.956991	GOOD	A	.	A	A	1873	1873	0
rCRSwithout3107N	1617	1680	0.871942	GOOD	C	.	C	C	1680	1680	0	0	1	Pass	1155	525	0	0	rCRSwithout3107N	1617	2267	0.853287	GOOD	C	.	C	C	2267	2267	0	0	1	Pass	1580	687	0	0	rCRSwithout3107N	1617	1773	0.905897	GOOD	C	.	C	C	1773	1773	0
rCRSwithout3107N	1618	1601	0.83094	GOOD	A	.	A	A	1601	1601	0	0	1	Pass	1169	432	0	0	rCRSwithout3107N	1618	2183	0.82167	GOOD	A	.	A	A	2183	2183	0	0	1	Pass	1608	575	0	0	rCRSwithout3107N	1618	1671	0.853781	GOOD	A	.	A	A	1671	1671	0
rCRSwithout3107N	1619	1781	0.924362	GOOD	C	.	C	C	1781	1781	0	0	1	Pass	1212	569	0	0	rCRSwithout3107N	1619	2417	0.909746	GOOD	C	.	C	C	2417	2417	0	0	1	Pass	1653	764	0	0	rCRSwithout3107N	1619	1864	0.952393	GOOD	C	.	C	C	1864	1863	1
rCRSwithout3107N	1620	1787	0.927476	GOOD	A	.	A	A	1787	1786	1	0.0006	0.75007	Pass	1216	570	1	0	rCRSwithout3107N	1620	2396	0.901842	GOOD	A	.	A	A	2396	2396	0	0	1	Pass	1652	744	0	0	rCRSwithout3107N	1620	1877	0.959035	GOOD	A	.	A	A	1877	1877	0
rCRSwithout3107N	1621	1752	0.909311	GOOD	A	.	A	A	1752	1751	1	0.0006	0.75007	Pass	1181	570	1	0	rCRSwithout3107N	1621	2353	0.885657	GOOD	A	.	A	A	2353	2352	1	0.0004	0.87508	Pass	1606	746	1	0	rCRSwithout3107N	1621	1844	0.942174	GOOD	A	.	A	A	1844	1844	0
rCRSwithout3107N	1622	1698	0.881284	GOOD	A	.	A	A	1698	1698	0	0	1	Pass	1178	520	0	0	rCRSwithout3107N	1622	2319	0.87286	GOOD	A	.	A	A	2319	2319	0	0	1	Pass	1623	696	0	0	rCRSwithout3107N	1622	1753	0.895679	GOOD	A	.	A	A	1753	1753	0
rCRSwithout3107N	1623	1573	0.816408	GOOD	G	.	G	G	1573	1573	0	0	1	Pass	1129	444	0	0	rCRSwithout3107N	1623	2119	0.797581	GOOD	G	.	G	G	2119	2119	0	0	1	Pass	1506	613	0	0	rCRSwithout3107N	1623	1617	0.826191	GOOD	G	.	G	G	1617	1617	0
rCRSwithout3107N	1624	1449	0.75205	GOOD	C	.	C	C	1449	1449	0	0	1	Pass	1119	330	0	0	rCRSwithout3107N	1624	1925	0.72456	GOOD	C	.	C	C	1925	1925	0	0	1	Pass	1496	429	0	0	rCRSwithout3107N	1624	1473	0.752615	GOOD	C	.	C	C	1473	1473	0
rCRSwithout3107N	1625	1367	0.709491	GOOD	A	.	A	A	1367	1365	1	0.0007	0.75009	Pass	1120	245	1	0	rCRSwithout3107N	1625	1808	0.680522	GOOD	A	.	A	A	1808	1808	0	0	1	Pass	1515	293	0	0	rCRSwithout3107N	1625	1366	0.697945	GOOD	A	.	A	A	1366	1366	0
rCRSwithout3107N	1626	1672	0.86779	GOOD	C	.	C	C	1672	1672	0	0	1	Pass	1091	581	0	0	rCRSwithout3107N	1626	2255	0.84877	GOOD	C	.	C	C	2255	2255	0	0	1	Pass	1499	756	0	0	rCRSwithout3107N	1626	1755	0.8967	GOOD	C	.	C	C	1755	1755	0
rCRSwithout3107N	1627	1666	0.864676	GOOD	C	.	C	C	1666	1666	0	0	1	Pass	1110	556	0	0	rCRSwithout3107N	1627	2279	0.857804	GOOD	C	.	C	C	2279	2279	0	0	1	Pass	1525	754	0	0	rCRSwithout3107N	1627	1716	0.876774	GOOD	C	.	C	C	1716	1715	1
rCRSwithout3107N	1628	1680	0.871942	GOOD	C	.	C	C	1680	1680	0	0	1	Pass	1115	565	0	0	rCRSwithout3107N	1628	2289	0.861568	GOOD	C	.	C	C	2289	2289	0	0	1	Pass	1532	757	0	0	rCRSwithout3107N	1628	1750	0.894146	GOOD	C	.	C	C	1750	1750	0
rCRSwithout3107N	1629	1712	0.88855	GOOD	A	.	A	A	1712	1712	0	0	1	Pass	1128	584	0	0	rCRSwithout3107N	1629	2310	0.869472	GOOD	A	.	A	A	2310	2309	1	0.0004	0.87508	Pass	1547	762	0	1	rCRSwithout3107N	1629	1789	0.914072	GOOD	A	.	A	A	1789	1788	1
rCRSwithout3107N	1630	1665	0.864157	GOOD	A	.	A	A	1665	1664	1	0.0006	0.75008	Pass	1119	545	1	0	rCRSwithout3107N	1630	2208	0.83108	GOOD	A	.	A	A	2208	2207	1	0.0005	0.87508	Pass	1504	703	1	0	rCRSwithout3107N	1630	1707	0.872175	GOOD	A	.	A	A	1707	1707	0
rCRSwithout3107N	1631	1694	0.879208	GOOD	C	.	C	C	1694	1694	0	0	1	Pass	1129	565	0	0	rCRSwithout3107N	1631	2261	0.851029	GOOD	C	.	C	C	2261	2261	0	0	1	Pass	1543	718	0	0	rCRSwithout3107N	1631	1751	0.894657	GOOD	C	.	C	C	1751	1750	1
rCRSwithout3107N	1632	1783	0.9254	GOOD	T	.	T	T	1783	1783	0	0	1	Pass	1175	608	0	0	rCRSwithout3107N	1632	2371	0.892432	GOOD	T	.	T	T	2371	2371	0	0	1	Pass	1584	787	0	0	rCRSwithout3107N	1632	1826	0.932977	GOOD	T	.	T	T	1826	1823	3
rCRSwithout3107N	1633	1840	0.954984	GOOD	T	.	T	T	1840	1840	0	0	1	Pass	1193	647	0	0	rCRSwithout3107N	1633	2460	0.925931	GOOD	T	.	T	T	2460	2460	0	0	1	Pass	1619	841	0	0	rCRSwithout3107N	1633	1921	0.981517	GOOD	T	.	T	T	1921	1921	0
rCRSwithout3107N	1634	1692	0.87817	GOOD	A	.	A	A	1692	1692	0	0	1	Pass	1178	514	0	0	rCRSwithout3107N	1634	2283	0.859309	GOOD	A	.	A	A	2283	2283	0	0	1	Pass	1640	643	0	0	rCRSwithout3107N	1634	1776	0.90743	GOOD	A	.	A	A	1776	1776	0
rCRSwithout3107N	1635	1656	0.859486	GOOD	C	.	C	C	1656	1656	0	0	1	Pass	1156	500	0	0	rCRSwithout3107N	1635	2265	0.852534	GOOD	C	.	C	C	2265	2265	0	0	1	Pass	1618	647	0	0	rCRSwithout3107N	1635	1720	0.878818	GOOD	C	.	C	C	1720	1720	0
rCRSwithout3107N	1636	1635	0.848586	GOOD	A	.	A	A	1635	1635	0	0	1	Pass	1139	496	0	0	rCRSwithout3107N	1636	2243	0.844254	GOOD	A	.	A	A	2243	2243	0	0	1	Pass	1567	676	0	0	rCRSwithout3107N	1636	1738	0.888014	GOOD	A	.	A	A	1738	1738	0
rCRSwithout3107N	1637	1865	0.967959	GOOD	C	.	C	C	1865	1865	0	0	1	Pass	1178	687	0	0	rCRSwithout3107N	1637	2548	0.959054	GOOD	C	.	C	C	2548	2548	0	0	1	Pass	1592	956	0	0	rCRSwithout3107N	1637	1967	1.00502	GOOD	C	.	C	C	1967	1967	0
rCRSwithout3107N	1638	1855	0.962769	GOOD	T	.	T	T	1855	1854	1	0.0005	0.75007	Pass	1182	672	0	1	rCRSwithout3107N	1638	2531	0.952655	GOOD	T	.	T	T	2531	2531	0	0	1	Pass	1603	928	0	0	rCRSwithout3107N	1638	1937	0.989692	GOOD	T	.	T	T	1937	1936	1
rCRSwithout3107N	1639	1913	0.992872	GOOD	T	.	T	T	1913	1913	0	0	1	Pass	1202	711	0	0	rCRSwithout3107N	1639	2594	0.976368	GOOD	T	.	T	T	2594	2594	0	0	1	Pass	1611	983	0	0	rCRSwithout3107N	1639	2006	1.02495	GOOD	T	.	T	T	2006	2006	0
rCRSwithout3107N	1640	1868	0.969516	GOOD	A	.	A	A	1868	1868	0	0	1	Pass	1144	724	0	0	rCRSwithout3107N	1640	2527	0.95115	GOOD	A	.	A	A	2527	2527	0	0	1	Pass	1549	978	0	0	rCRSwithout3107N	1640	1947	0.994801	GOOD	A	.	A	A	1947	1947	0
rCRSwithout3107N	1641	1865	0.967959	GOOD	G	.	G	G	1865	1865	0	0	1	Pass	1157	708	0	0	rCRSwithout3107N	1641	2556	0.962065	GOOD	G	.	G	G	2556	2556	0	0	1	Pass	1571	985	0	0	rCRSwithout3107N	1641	1959	1.00093	GOOD	G	.	G	G	1959	1959	0
rCRSwithout3107N	1642	1788	0.927995	GOOD	G	.	G	G	1788	1788	0	0	1	Pass	1110	678	0	0	rCRSwithout3107N	1642	2482	0.934212	GOOD	G	.	G	G	2482	2482	0	0	1	Pass	1541	941	0	0	rCRSwithout3107N	1642	1882	0.96159	GOOD	G	.	G	G	1882	1882	0
rCRSwithout3107N	1643	1718	0.891664	GOOD	A	.	A	A	1718	1718	0	0	1	Pass	1076	642	0	0	rCRSwithout3107N	1643	2339	0.880387	GOOD	A	.	A	A	2339	2338	1	0.0004	0.87508	Pass	1438	900	0	1	rCRSwithout3107N	1643	1857	0.948816	GOOD	A	.	A	A	1857	1855	2
rCRSwithout3107N	1644	1792	0.930071	GOOD	G	.	G	G	1792	1792	0	0	1	Pass	1132	660	0	0	rCRSwithout3107N	1644	2411	0.907488	GOOD	G	.	G	G	2411	2411	0	0	1	Pass	1527	884	0	0	rCRSwithout3107N	1644	1891	0.966188	GOOD	G	.	G	G	1891	1889	1
rCRSwithout3107N	1645	1611	0.83613	GOOD	A	.	A	A	1611	1611	0	0	1	Pass	940	671	0	0	rCRSwithout3107N	1645	2184	0.822046	GOOD	A	.	A	A	2184	2184	0	0	1	Pass	1291	893	0	0	rCRSwithout3107N	1645	1717	0.877285	GOOD	A	.	A	A	1717	1717	0
rCRSwithout3107N	1646	1586	0.823155	GOOD	T	.	T	T	1586	1586	0	0	1	Pass	952	634	0	0	rCRSwithout3107N	1646	2138	0.804732	GOOD	T	.	T	T	2138	2138	0	0	1	Pass	1290	848	0	0	rCRSwithout3107N	1646	1694	0.865533	GOOD	T	.	T	T	1694	1694	0
rCRSwithout3107N	1647	1633	0.847548	GOOD	T	.	T	T	1633	1632	1	0.0006	0.75008	Pass	1007	625	0	1	rCRSwithout3107N	1647	2218	0.834844	GOOD	T	.	T	T	2218	2218	0	0	1	Pass	1404	814	0	0	rCRSwithout3107N	1647	1701	0.86911	GOOD	T	.	T	T	1701	1701	0
rCRSwithout3107N	1648	1672	0.86779	GOOD	T	.	T	T	1672	1672	0	0	1	Pass	1062	610	0	0	rCRSwithout3107N	1648	2245	0.845006	GOOD	T	.	T	T	2245	2243	2	0.0009	0.68758	Pass	1464	779	1	1	rCRSwithout3107N	1648	1740	0.889036	GOOD	T	.	T	T	1740	1740	0
rCRSwithout3107N	1649	1769	0.918134	GOOD	C	.	C	C	1769	1769	0	0	1	Pass	1069	700	0	0	rCRSwithout3107N	1649	2435	0.916521	GOOD	C	.	C	C	2435	2435	0	0	1	Pass	1462	973	0	0	rCRSwithout3107N	1649	1861	0.95086	GOOD	C	.	C	C	1861	1861	0
rCRSwithout3107N	1650	1863	0.966921	GOOD	A	.	A	A	1863	1863	0	0	1	Pass	1131	732	0	0	rCRSwithout3107N	1650	2627	0.988789	GOOD	A	.	A	A	2627	2625	2	0.0008	0.68757	Pass	1591	1034	1	1	rCRSwithout3107N	1650	2018	1.03108	GOOD	A	.	A	A	2018	2018	0
rCRSwithout3107N	1651	1746	0.906197	GOOD	A	.	A	A	1746	1746	0	0	1	Pass	1058	688	0	0	rCRSwithout3107N	1651	2393	0.900713	GOOD	A	.	A	A	2393	2393	0	0	1	Pass	1441	952	0	0	rCRSwithout3107N	1651	1845	0.942685	GOOD	A	.	A	A	1845	1842	3
rCRSwithout3107N	1652	1722	0.893741	GOOD	C	.	C	C	1722	1722	0	0	1	Pass	1039	683	0	0	rCRSwithout3107N	1652	2386	0.898078	GOOD	C	.	C	C	2386	2385	1	0.0004	0.87508	Pass	1438	947	1	0	rCRSwithout3107N	1652	1835	0.937576	GOOD	C	.	C	C	1835	1835	0
rCRSwithout3107N	1653	1775	0.921248	GOOD	T	.	T	T	1775	1775	0	0	1	Pass	1050	725	0	0	rCRSwithout3107N	1653	2468	0.928942	GOOD	T	.	T	T	2468	2467	1	0.0004	0.87508	Pass	1460	1007	0	1	rCRSwithout3107N	1653	1912	0.976918	GOOD	T	.	T	T	1912	1912	0
rCRSwithout3107N	1654	1790	0.929033	GOOD	T	.	T	T	1790	1790	0	0	1	Pass	1056	734	0	0	rCRSwithout3107N	1654	2557	0.962441	GOOD	T	.	T	T	2557	2557	0	0	1	Pass	1473	1084	0	0	rCRSwithout3107N	1654	1947	0.994801	GOOD	T	.	T	T	1947	1947	0
rCRSwithout3107N	1655	1586	0.823155	GOOD	A	.	A	A	1586	1586	0	0	1	Pass	1028	558	0	0	rCRSwithout3107N	1655	2186	0.822799	GOOD	A	.	A	A	2186	2186	0	0	1	Pass	1407	779	0	0	rCRSwithout3107N	1655	1714	0.875752	GOOD	A	.	A	A	1714	1713	1
rCRSwithout3107N	1656	1662	0.8626	GOOD	A	.	A	A	1662	1662	0	0	1	Pass	1033	629	0	0	rCRSwithout3107N	1656	2337	0.879635	GOOD	A	.	A	A	2337	2337	0	0	1	Pass	1457	880	0	0	rCRSwithout3107N	1656	1786	0.91254	GOOD	A	.	A	A	1786	1786	0
rCRSwithout3107N	1657	1715	0.890107	GOOD	C	.	C	C	1715	1715	0	0	1	Pass	1049	666	0	0	rCRSwithout3107N	1657	2411	0.907488	GOOD	C	.	C	C	2411	2411	0	0	1	Pass	1486	925	0	0	rCRSwithout3107N	1657	1844	0.942174	GOOD	C	.	C	C	1844	1844	0
rCRSwithout3107N	1658	1665	0.864157	GOOD	T	.	T	T	1665	1664	1	0.0006	0.75008	Pass	1006	658	1	0	rCRSwithout3107N	1658	2336	0.879258	GOOD	T	.	T	T	2336	2335	1	0.0004	0.87508	Pass	1400	935	0	1	rCRSwithout3107N	1658	1804	0.921737	GOOD	T	.	T	T	1804	1803	1
rCRSwithout3107N	1659	1762	0.914501	GOOD	T	.	T	T	1762	1762	0	0	1	Pass	1107	655	0	0	rCRSwithout3107N	1659	2483	0.934588	GOOD	T	.	T	T	2483	2481	2	0.0008	0.68758	Pass	1563	918	1	1	rCRSwithout3107N	1659	1927	0.984582	GOOD	T	.	T	T	1927	1926	1
rCRSwithout3107N	1660	1487	0.771772	GOOD	G	.	G	G	1487	1487	0	0	1	Pass	895	592	0	0	rCRSwithout3107N	1660	2118	0.797204	GOOD	G	.	G	G	2118	2118	0	0	1	Pass	1280	838	0	0	rCRSwithout3107N	1660	1636	0.835899	GOOD	G	.	G	G	1636	1636	0
rCRSwithout3107N	1661	1463	0.759316	GOOD	A	.	A	A	1463	1463	0	0	1	Pass	938	525	0	0	rCRSwithout3107N	1661	2078	0.782148	GOOD	A	.	A	A	2078	2078	0	0	1	Pass	1346	732	0	0	rCRSwithout3107N	1661	1583	0.808819	GOOD	A	.	A	A	1583	1582	1
rCRSwithout3107N	1662	1716	0.890626	GOOD	C	.	C	C	1716	1716	0	0	1	Pass	992	724	0	0	rCRSwithout3107N	1662	2395	0.901466	GOOD	C	.	C	C	2395	2395	0	0	1	Pass	1403	992	0	0	rCRSwithout3107N	1662	1856	0.948305	GOOD	C	.	C	C	1856	1856	0
rCRSwithout3107N	1663	1735	0.900488	GOOD	C	.	C	C	1735	1734	1	0.0006	0.75007	Pass	992	742	1	0	rCRSwithout3107N	1663	2425	0.912757	GOOD	C	.	C	C	2425	2425	0	0	1	Pass	1396	1029	0	0	rCRSwithout3107N	1663	1862	0.951371	GOOD	C	.	C	C	1862	1862	0
rCRSwithout3107N	1664	1622	0.841839	GOOD	G	.	G	G	1622	1622	0	0	1	Pass	918	704	0	0	rCRSwithout3107N	1664	2232	0.840113	GOOD	G	.	G	G	2232	2229	3	0.0013	0.5	Pass	1249	980	3	0	rCRSwithout3107N	1664	1739	0.888525	GOOD	G	.	G	G	1739	1739	0
rCRSwithout3107N	1665	1652	0.85741	GOOD	C	.	C	C	1652	1652	0	0	1	Pass	938	714	0	0	rCRSwithout3107N	1665	2340	0.880764	GOOD	C	.	C	C	2340	2340	0	0	1	Pass	1319	1021	0	0	rCRSwithout3107N	1665	1817	0.928379	GOOD	C	.	C	C	1817	1817	0
rCRSwithout3107N	1666	1501	0.779039	GOOD	T	.	T	T	1501	1500	1	0.0007	0.75008	Pass	850	650	1	0	rCRSwithout3107N	1666	2154	0.810754	GOOD	T	.	T	T	2154	2154	0	0	1	Pass	1218	936	0	0	rCRSwithout3107N	1666	1657	0.846628	GOOD	T	.	T	T	1657	1657	0
rCRSwithout3107N	1667	1680	0.871942	GOOD	C	.	C	C	1680	1680	0	0	1	Pass	927	753	0	0	rCRSwithout3107N	1667	2323	0.874365	GOOD	C	.	C	C	2323	2323	0	0	1	Pass	1310	1013	0	0	rCRSwithout3107N	1667	1803	0.921226	GOOD	C	.	C	C	1803	1803	0
rCRSwithout3107N	1668	1701	0.882841	GOOD	T	.	T	T	1701	1701	0	0	1	Pass	943	758	0	0	rCRSwithout3107N	1668	2392	0.900336	GOOD	T	.	T	T	2392	2392	0	0	1	Pass	1341	1051	0	0	rCRSwithout3107N	1668	1863	0.951882	GOOD	T	.	T	T	1863	1863	0
rCRSwithout3107N	1669	1608	0.834573	GOOD	G	.	G	G	1608	1608	0	0	1	Pass	854	754	0	0	rCRSwithout3107N	1669	2269	0.85404	GOOD	G	.	G	G	2269	2269	0	0	1	Pass	1204	1065	0	0	rCRSwithout3107N	1669	1781	0.909985	GOOD	G	.	G	G	1781	1781	0
rCRSwithout3107N	1670	1552	0.805508	GOOD	A	.	A	A	1552	1552	0	0	1	Pass	819	733	0	0	rCRSwithout3107N	1670	2197	0.826939	GOOD	A	.	A	A	2197	2197	0	0	1	Pass	1165	1032	0	0	rCRSwithout3107N	1670	1679	0.857869	GOOD	A	.	A	A	1679	1679	0
rCRSwithout3107N	1671	1611	0.83613	GOOD	G	.	G	G	1611	1611	0	0	1	Pass	896	715	0	0	rCRSwithout3107N	1671	2296	0.864202	GOOD	G	.	G	G	2296	2295	1	0.0004	0.87508	Pass	1268	1027	1	0	rCRSwithout3107N	1671	1751	0.894657	GOOD	G	.	G	G	1751	1749	2
rCRSwithout3107N	1672	1718	0.891664	GOOD	C	.	C	C	1718	1718	0	0	1	Pass	985	733	0	0	rCRSwithout3107N	1672	2399	0.902971	GOOD	C	.	C	C	2399	2398	1	0.0004	0.87508	Pass	1380	1018	1	0	rCRSwithout3107N	1672	1865	0.952904	GOOD	C	.	C	C	1865	1865	0
rCRSwithout3107N	1673	1778	0.922805	GOOD	T	.	T	T	1778	1778	0	0	1	Pass	1033	745	0	0	rCRSwithout3107N	1673	2482	0.934212	GOOD	T	.	T	T	2482	2481	1	0.0004	0.87508	Pass	1433	1048	1	0	rCRSwithout3107N	1673	1907	0.974363	GOOD	T	.	T	T	1907	1907	0
rCRSwithout3107N	1674	1742	0.904121	GOOD	A	.	A	A	1742	1742	0	0	1	Pass	1015	727	0	0	rCRSwithout3107N	1674	2440	0.918403	GOOD	A	.	A	A	2440	2438	2	0.0008	0.68758	Pass	1425	1013	2	0	rCRSwithout3107N	1674	1882	0.96159	GOOD	A	.	A	A	1882	1882	0
rCRSwithout3107N	1675	1581	0.82056	GOOD	A	.	A	A	1581	1581	0	0	1	Pass	993	588	0	0	rCRSwithout3107N	1675	2224	0.837102	GOOD	A	.	A	A	2224	2223	1	0.0004	0.87508	Pass	1406	817	1	0	rCRSwithout3107N	1675	1706	0.871664	GOOD	A	.	A	A	1706	1706	0
rCRSwithout3107N	1676	1454	0.754645	GOOD	A	.	A	A	1454	1454	0	0	1	Pass	984	470	0	0	rCRSwithout3107N	1676	2093	0.787794	GOOD	A	.	A	A	2093	2093	0	0	1	Pass	1404	689	0	0	rCRSwithout3107N	1676	1611	0.823125	GOOD	A	.	A	A	1611	1610	1
rCRSwithout3107N	1677	1780	0.923843	GOOD	C	.	C	C	1780	1780	0	0	1	Pass	976	804	0	0	rCRSwithout3107N	1677	2503	0.942116	GOOD	C	.	C	C	2503	2503	0	0	1	Pass	1391	1112	0	0	rCRSwithout3107N	1677	1982	1.01268	GOOD	C	.	C	C	1982	1982	0
rCRSwithout3107N	1678	1780	0.923843	GOOD	C	.	C	C	1780	1780	0	0	1	Pass	992	788	0	0	rCRSwithout3107N	1678	2516	0.947009	GOOD	C	.	C	C	2516	2516	0	0	1	Pass	1393	1123	0	0	rCRSwithout3107N	1678	1968	1.00553	GOOD	C	.	C	C	1968	1968	0
rCRSwithout3107N	1679	1768	0.917615	GOOD	T	.	T	T	1768	1768	0	0	1	Pass	987	781	0	0	rCRSwithout3107N	1679	2494	0.938729	GOOD	T	.	T	T	2494	2494	0	0	1	Pass	1423	1071	0	0	rCRSwithout3107N	1679	1960	1.00144	GOOD	T	.	T	T	1960	1960	0
rCRSwithout3107N	1680	1805	0.936819	GOOD	A	.	A	A	1805	1804	1	0.0006	0.75007	Pass	1004	800	0	1	rCRSwithout3107N	1680	2577	0.969969	GOOD	A	.	A	A	2577	2576	1	0.0004	0.87507	Pass	1448	1128	1	0	rCRSwithout3107N	1680	2012	1.02801	GOOD	A	.	A	A	2012	2012	0
rCRSwithout3107N	1681	1653	0.857929	GOOD	G	.	G	G	1653	1650	2	0.0012	0.5	Pass	888	762	1	1	rCRSwithout3107N	1681	2332	0.877753	GOOD	G	.	G	G	2332	2330	1	0.0004	0.87508	Pass	1282	1048	1	0	rCRSwithout3107N	1681	1828	0.933999	GOOD	G	.	G	G	1828	1828	0
rCRSwithout3107N	1682	1679	0.871423	GOOD	C	.	C	C	1679	1678	1	0.0006	0.75007	Pass	930	748	1	0	rCRSwithout3107N	1682	2359	0.887915	GOOD	C	.	C	C	2359	2358	1	0.0004	0.87508	Pass	1314	1044	1	0	rCRSwithout3107N	1682	1782	0.910496	GOOD	C	.	C	C	1782	1782	0
rCRSwithout3107N	1683	1751	0.908792	GOOD	C	.	C	C	1751	1751	0	0	1	Pass	985	766	0	0	rCRSwithout3107N	1683	2419	0.910499	GOOD	C	.	C	C	2419	2419	0	0	1	Pass	1371	1048	0	0	rCRSwithout3107N	1683	1895	0.968232	GOOD	C	.	C	C	1895	1895	0
rCRSwithout3107N	1684	1709	0.886993	GOOD	C	.	C	C	1709	1709	0	0	1	Pass	977	732	0	0	rCRSwithout3107N	1684	2445	0.920285	GOOD	C	.	C	C	2445	2445	0	0	1	Pass	1419	1026	0	0	rCRSwithout3107N	1684	1894	0.967721	GOOD	C	.	C	C	1894	1893	1
rCRSwithout3107N	1685	1805	0.936819	GOOD	C	.	C	C	1805	1803	2	0.0011	0.5	Pass	1023	780	1	1	rCRSwithout3107N	1685	2544	0.957548	GOOD	C	.	C	C	2544	2544	0	0	1	Pass	1442	1102	0	0	rCRSwithout3107N	1685	1984	1.01371	GOOD	C	.	C	C	1984	1984	0
rCRSwithout3107N	1686	1801	0.934743	GOOD	A	.	A	A	1801	1801	0	0	1	Pass	1020	781	0	0	rCRSwithout3107N	1686	2530	0.952279	GOOD	A	.	A	A	2530	2530	0	0	1	Pass	1443	1087	0	0	rCRSwithout3107N	1686	1999	1.02137	GOOD	A	.	A	A	1999	1999	0
rCRSwithout3107N	1687	1621	0.84132	GOOD	A	.	A	A	1621	1621	0	0	1	Pass	978	643	0	0	rCRSwithout3107N	1687	2251	0.847265	GOOD	A	.	A	A	2251	2250	1	0.0004	0.87508	Pass	1386	864	1	0	rCRSwithout3107N	1687	1805	0.922247	GOOD	A	.	A	A	1805	1804	1
rCRSwithout3107N	1688	1451	0.753088	GOOD	A	.	A	A	1451	1451	0	0	1	Pass	1002	449	0	0	rCRSwithout3107N	1688	2034	0.765587	GOOD	A	.	A	A	2034	2034	0	0	1	Pass	1437	597	0	0	rCRSwithout3107N	1688	1594	0.814439	GOOD	A	.	A	A	1594	1594	0
rCRSwithout3107N	1689	1663	0.863119	GOOD	C	.	C	C	1663	1662	1	0.0006	0.75008	Pass	893	769	0	1	rCRSwithout3107N	1689	2385	0.897702	GOOD	C	.	C	C	2385	2385	0	0	1	Pass	1298	1087	0	0	rCRSwithout3107N	1689	1848	0.944218	GOOD	C	.	C	C	1848	1848	0
rCRSwithout3107N	1690	1313	0.681464	GOOD	C	.	C	C	1313	1313	0	0	1	Pass	796	517	0	0	rCRSwithout3107N	1690	1929	0.726066	GOOD	C	.	C	C	1929	1929	0	0	1	Pass	1168	761	0	0	rCRSwithout3107N	1690	1500	0.766411	GOOD	C	.	C	C	1500	1500	0
rCRSwithout3107N	1691	1068	0.554306	GOOD	C	.	C	C	1068	1068	0	0	1	Pass	816	252	0	0	rCRSwithout3107N	1691	1533	0.577013	GOOD	C	.	C	C	1533	1533	0	0	1	Pass	1185	348	0	0	rCRSwithout3107N	1691	1170	0.5978	GOOD	C	.	C	C	1170	1170	0
rCRSwithout3107N	1692	888	0.460884	GOOD	A	.	A	A	888	887	1	0.0011	0.5	Pass	803	84	1	0	rCRSwithout3107N	1692	1291	0.485926	GOOD	A	.	A	A	1291	1291	0	0	1	Pass	1176	115	0	0	rCRSwithout3107N	1692	993	0.507364	GOOD	A	.	A	A	993	993	0
rCRSwithout3107N	1693	1329	0.689768	GOOD	C	.	C	C	1329	1329	0	0	1	Pass	827	502	0	0	rCRSwithout3107N	1693	1930	0.726442	GOOD	C	.	C	C	1930	1930	0	0	1	Pass	1208	722	0	0	rCRSwithout3107N	1693	1487	0.759768	GOOD	C	.	C	C	1487	1487	0
rCRSwithout3107N	1694	1008	0.523165	GOOD	T	.	T	T	1008	1008	0	0	1	Pass	689	319	0	0	rCRSwithout3107N	1694	1477	0.555935	GOOD	T	.	T	T	1477	1477	0	0	1	Pass	1020	457	0	0	rCRSwithout3107N	1694	1127	0.57583	GOOD	T	.	T	T	1127	1127	0
rCRSwithout3107N	1695	1408	0.73077	GOOD	C	.	C	C	1408	1408	0	0	1	Pass	753	655	0	0	rCRSwithout3107N	1695	2004	0.754295	GOOD	C	.	C	C	2004	2004	0	0	1	Pass	1072	932	0	0	rCRSwithout3107N	1695	1583	0.808819	GOOD	C	.	C	C	1583	1583	0
rCRSwithout3107N	1696	1201	0.623335	GOOD	C	.	C	C	1201	1200	1	0.0008	0.7501	Pass	770	430	1	0	rCRSwithout3107N	1696	1730	0.651163	GOOD	C	.	C	C	1730	1729	1	0.0006	0.75007	Pass	1084	645	1	0	rCRSwithout3107N	1696	1356	0.692835	GOOD	C	.	C	C	1356	1356	0
rCRSwithout3107N	1697	945	0.490467	GOOD	A	.	A	A	945	944	1	0.0011	0.5	Pass	744	200	0	1	rCRSwithout3107N	1697	1367	0.514532	GOOD	A	.	A	A	1367	1364	3	0.0022	0.31236	Pass	1077	287	2	1	rCRSwithout3107N	1697	1064	0.543641	GOOD	A	.	A	A	1064	1063	1
rCRSwithout3107N	1698	1772	0.919691	GOOD	C	.	C	C	1772	1771	1	0.0006	0.75007	Pass	784	987	1	0	rCRSwithout3107N	1698	2535	0.954161	GOOD	C	.	C	C	2535	2535	0	0	1	Pass	1114	1421	0	0	rCRSwithout3107N	1698	2003	1.02341	GOOD	C	.	C	C	2003	2003	0
rCRSwithout3107N	1699	1699	0.881803	GOOD	C	.	C	C	1699	1698	1	0.0006	0.75007	Pass	762	936	0	1	rCRSwithout3107N	1699	2441	0.91878	GOOD	C	.	C	C	2441	2440	1	0.0004	0.87508	Pass	1084	1356	0	1	rCRSwithout3107N	1699	1925	0.98356	GOOD	C	.	C	C	1925	1925	0
rCRSwithout3107N	1700	1837	0.953427	GOOD	T	.	T	T	1837	1834	2	0.0011	0.5	Pass	748	1086	1	1	rCRSwithout3107N	1700	2662	1.00196	GOOD	T	.	T	T	2662	2662	0	0	1	Pass	1087	1575	0	0	rCRSwithout3107N	1700	2078	1.06173	GOOD	T	.	T	T	2078	2077	1
rCRSwithout3107N	1701	1876	0.973669	GOOD	T	.	T	T	1876	1876	0	0	1	Pass	803	1073	0	0	rCRSwithout3107N	1701	2694	1.01401	GOOD	T	.	T	T	2694	2694	0	0	1	Pass	1148	1546	0	0	rCRSwithout3107N	1701	2154	1.10057	GOOD	T	.	T	T	2154	2153	1
rCRSwithout3107N	1702	1463	0.759316	GOOD	A	.	A	A	1463	1463	0	0	1	Pass	797	666	0	0	rCRSwithout3107N	1702	2121	0.798333	GOOD	A	.	A	A	2121	2120	1	0.0005	0.87509	Pass	1139	981	0	1	rCRSwithout3107N	1702	1685	0.860935	GOOD	A	.	A	A	1685	1685	0
rCRSwithout3107N	1703	1668	0.865714	GOOD	C	.	C	C	1668	1668	0	0	1	Pass	823	845	0	0	rCRSwithout3107N	1703	2324	0.874742	GOOD	C	.	C	C	2324	2324	0	0	1	Pass	1146	1178	0	0	rCRSwithout3107N	1703	1873	0.956991	GOOD	C	.	C	C	1873	1873	0
rCRSwithout3107N	1704	1432	0.743227	GOOD	T	.	T	T	1432	1432	0	0	1	Pass	809	623	0	0	rCRSwithout3107N	1704	2094	0.788171	GOOD	T	.	T	T	2094	2092	1	0.0005	0.87509	Pass	1137	955	1	0	rCRSwithout3107N	1704	1606	0.82057	GOOD	T	.	T	T	1606	1605	1
rCRSwithout3107N	1705	1227	0.636829	GOOD	A	.	A	A	1227	1226	1	0.0008	0.7501	Pass	888	338	1	0	rCRSwithout3107N	1705	1776	0.668477	GOOD	A	.	A	A	1776	1776	0	0	1	Pass	1251	525	0	0	rCRSwithout3107N	1705	1345	0.687215	GOOD	A	.	A	A	1345	1345	0
rCRSwithout3107N	1706	1873	0.972111	GOOD	C	.	C	C	1873	1873	0	0	1	Pass	849	1024	0	0	rCRSwithout3107N	1706	2718	1.02304	GOOD	C	.	C	C	2718	2718	0	0	1	Pass	1201	1517	0	0	rCRSwithout3107N	1706	2080	1.06276	GOOD	C	.	C	C	2080	2080	0
rCRSwithout3107N	1707	1928	1.00066	GOOD	C	.	C	C	1928	1928	0	0	1	Pass	835	1093	0	0	rCRSwithout3107N	1707	2742	1.03207	GOOD	C	.	C	C	2742	2742	0	0	1	Pass	1172	1570	0	0	rCRSwithout3107N	1707	2153	1.10005	GOOD	C	.	C	C	2153	2153	0
rCRSwithout3107N	1708	1862	0.966402	GOOD	A	.	A	A	1862	1862	0	0	1	Pass	826	1036	0	0	rCRSwithout3107N	1708	2649	0.99707	GOOD	A	.	A	A	2649	2649	0	0	1	Pass	1143	1506	0	0	rCRSwithout3107N	1708	2063	1.05407	GOOD	A	.	A	A	2063	2063	0
rCRSwithout3107N	1709	1717	0.891145	GOOD	G	.	G	G	1717	1717	0	0	1	Pass	715	1002	0	0	rCRSwithout3107N	1709	2429	0.914263	GOOD	G	.	G	G	2429	2429	0	0	1	Pass	1003	1426	0	0	rCRSwithout3107N	1709	1933	0.987648	GOOD	G	.	G	G	1933	1933	0
rCRSwithout3107N	1710	1684	0.874018	GOOD	A	.	A	A	1684	1681	3	0.0018	0.31239	Pass	715	966	1	2	rCRSwithout3107N	1710	2436	0.916898	GOOD	A	.	A	A	2436	2436	0	0	1	Pass	1027	1409	0	0	rCRSwithout3107N	1710	1875	0.958013	GOOD	A	.	A	A	1875	1875	0
rCRSwithout3107N	1711	1712	0.88855	GOOD	C	.	C	C	1712	1712	0	0	1	Pass	753	959	0	0	rCRSwithout3107N	1711	2462	0.926684	GOOD	C	.	C	C	2462	2462	0	0	1	Pass	1073	1389	0	0	rCRSwithout3107N	1711	1959	1.00093	GOOD	C	.	C	C	1959	1958	1
rCRSwithout3107N	1712	1542	0.800318	GOOD	A	.	A	A	1542	1542	0	0	1	Pass	753	789	0	0	rCRSwithout3107N	1712	2253	0.848017	GOOD	A	.	A	A	2253	2253	0	0	1	Pass	1085	1168	0	0	rCRSwithout3107N	1712	1756	0.897211	GOOD	A	.	A	A	1756	1756	0
rCRSwithout3107N	1713	1367	0.709491	GOOD	A	.	A	A	1367	1366	1	0.0007	0.75009	Pass	748	618	1	0	rCRSwithout3107N	1713	2013	0.757683	GOOD	A	.	A	A	2013	2013	0	0	1	Pass	1063	950	0	0	rCRSwithout3107N	1713	1561	0.797578	GOOD	A	.	A	A	1561	1561	0
rCRSwithout3107N	1714	1802	0.935262	GOOD	C	.	C	C	1802	1802	0	0	1	Pass	774	1028	0	0	rCRSwithout3107N	1714	2634	0.991424	GOOD	C	.	C	C	2634	2634	0	0	1	Pass	1112	1522	0	0	rCRSwithout3107N	1714	2044	1.04436	GOOD	C	.	C	C	2044	2044	0
rCRSwithout3107N	1715	1780	0.923843	GOOD	C	.	C	C	1780	1780	0	0	1	Pass	794	986	0	0	rCRSwithout3107N	1715	2606	0.980885	GOOD	C	.	C	C	2606	2606	0	0	1	Pass	1107	1499	0	0	rCRSwithout3107N	1715	2013	1.02852	GOOD	C	.	C	C	2013	2013	0
rCRSwithout3107N	1716	1726	0.895817	GOOD	T	.	T	T	1726	1725	1	0.0006	0.75007	Pass	798	927	1	0	rCRSwithout3107N	1716	2563	0.9647	GOOD	T	.	T	T	2563	2563	0	0	1	Pass	1151	1412	0	0	rCRSwithout3107N	1716	1991	1.01728	GOOD	T	.	T	T	1991	1991	0
rCRSwithout3107N	1717	1788	0.927995	GOOD	T	.	T	T	1788	1787	1	0.0006	0.75007	Pass	758	1029	0	1	rCRSwithout3107N	1717	2622	0.986907	GOOD	T	.	T	T	2622	2621	1	0.0004	0.87507	Pass	1074	1547	0	1	rCRSwithout3107N	1717	2038	1.0413	GOOD	T	.	T	T	2038	2038	0
rCRSwithout3107N	1718	1851	0.960693	GOOD	A	.	A	A	1851	1850	1	0.0005	0.75007	Pass	759	1091	0	1	rCRSwithout3107N	1718	2696	1.01476	GOOD	A	.	A	A	2696	2695	1	0.0004	0.87507	Pass	1088	1607	1	0	rCRSwithout3107N	1718	2096	1.07093	GOOD	A	.	A	A	2096	2096	0
rCRSwithout3107N	1719	1615	0.838206	GOOD	G	.	G	G	1615	1615	0	0	1	Pass	649	966	0	0	rCRSwithout3107N	1719	2398	0.902595	GOOD	G	.	G	G	2398	2398	0	0	1	Pass	951	1447	0	0	rCRSwithout3107N	1719	1847	0.943707	GOOD	G	.	G	G	1847	1846	1
rCRSwithout3107N	1720	1728	0.896855	GOOD	C	.	C	C	1728	1727	1	0.0006	0.75007	Pass	739	988	0	1	rCRSwithout3107N	1720	2492	0.937976	GOOD	C	.	C	C	2492	2491	1	0.0004	0.87508	Pass	1020	1471	0	1	rCRSwithout3107N	1720	1941	0.991735	GOOD	C	.	C	C	1941	1937	4
rCRSwithout3107N	1721	1759	0.912944	GOOD	C	.	C	C	1759	1759	0	0	1	Pass	757	1002	0	0	rCRSwithout3107N	1721	2589	0.974486	GOOD	C	.	C	C	2589	2586	1	0.0004	0.87507	Pass	1090	1496	1	0	rCRSwithout3107N	1721	2029	1.0367	GOOD	C	.	C	C	2029	2028	1
rCRSwithout3107N	1722	1709	0.886993	GOOD	A	.	A	A	1709	1709	0	0	1	Pass	785	924	0	0	rCRSwithout3107N	1722	2474	0.931201	GOOD	A	.	A	A	2474	2474	0	0	1	Pass	1112	1362	0	0	rCRSwithout3107N	1722	1941	0.991735	GOOD	A	.	A	A	1941	1940	0
rCRSwithout3107N	1723	1523	0.790457	GOOD	A	.	A	A	1523	1521	2	0.0013	0.5	Pass	736	785	1	1	rCRSwithout3107N	1723	2218	0.834844	GOOD	A	.	A	A	2218	2218	0	0	1	Pass	1037	1181	0	0	rCRSwithout3107N	1723	1748	0.893124	GOOD	A	.	A	A	1748	1747	0
rCRSwithout3107N	1724	1366	0.708972	GOOD	A	.	A	A	1366	1366	0	0	1	Pass	744	622	0	0	rCRSwithout3107N	1724	1931	0.726818	GOOD	A	.	A	A	1931	1931	0	0	1	Pass	1032	899	0	0	rCRSwithout3107N	1724	1517	0.775097	GOOD	A	.	A	A	1517	1516	0
rCRSwithout3107N	1725	1793	0.93059	GOOD	C	.	C	C	1793	1793	0	0	1	Pass	776	1017	0	0	rCRSwithout3107N	1725	2622	0.986907	GOOD	C	.	C	C	2622	2621	1	0.0004	0.87507	Pass	1059	1562	0	1	rCRSwithout3107N	1725	2049	1.04692	GOOD	C	.	C	C	2049	2049	0
rCRSwithout3107N	1726	1856	0.963288	GOOD	C	.	C	C	1856	1856	0	0	1	Pass	707	1149	0	0	rCRSwithout3107N	1726	2693	1.01363	GOOD	C	.	C	C	2693	2693	0	0	1	Pass	972	1721	0	0	rCRSwithout3107N	1726	2109	1.07757	GOOD	C	.	C	C	2109	2109	0
rCRSwithout3107N	1727	1686	0.875056	GOOD	A	.	A	A	1686	1686	0	0	1	Pass	658	1028	0	0	rCRSwithout3107N	1727	2492	0.937976	GOOD	A	.	A	A	2492	2492	0	0	1	Pass	926	1566	0	0	rCRSwithout3107N	1727	1948	0.995312	GOOD	A	.	A	A	1948	1948	0
rCRSwithout3107N	1728	1613	0.837168	GOOD	T	.	T	T	1613	1613	0	0	1	Pass	690	923	0	0	rCRSwithout3107N	1728	2370	0.892056	GOOD	T	.	T	T	2370	2369	1	0.0004	0.87508	Pass	976	1393	1	0	rCRSwithout3107N	1728	1855	0.947794	GOOD	T	.	T	T	1855	1855	0
rCRSwithout3107N	1729	1586	0.823155	GOOD	T	.	T	T	1586	1585	1	0.0006	0.75008	Pass	693	892	0	1	rCRSwithout3107N	1729	2351	0.884904	GOOD	T	.	T	T	2351	2351	0	0	1	Pass	983	1368	0	0	rCRSwithout3107N	1729	1837	0.938598	GOOD	T	.	T	T	1837	1836	1
rCRSwithout3107N	1730	1568	0.813812	GOOD	T	.	T	T	1568	1567	1	0.0006	0.75008	Pass	748	819	1	0	rCRSwithout3107N	1730	2295	0.863826	GOOD	T	.	T	T	2295	2295	0	0	1	Pass	1064	1231	0	0	rCRSwithout3107N	1730	1753	0.895679	GOOD	T	.	T	T	1753	1751	2
rCRSwithout3107N	1731	1213	0.629563	GOOD	A	.	A	A	1213	1212	1	0.0008	0.7501	Pass	751	461	1	0	rCRSwithout3107N	1731	1809	0.680898	GOOD	A	.	A	A	1809	1809	0	0	1	Pass	1043	766	0	0	rCRSwithout3107N	1731	1364	0.696923	GOOD	A	.	A	A	1364	1363	1
rCRSwithout3107N	1732	1780	0.923843	GOOD	C	.	C	C	1780	1780	0	0	1	Pass	756	1024	0	0	rCRSwithout3107N	1732	2593	0.975992	GOOD	C	.	C	C	2593	2593	0	0	1	Pass	1057	1536	0	0	rCRSwithout3107N	1732	1981	1.01217	GOOD	C	.	C	C	1981	1981	0
rCRSwithout3107N	1733	1674	0.868828	GOOD	C	.	C	C	1674	1674	0	0	1	Pass	703	971	0	0	rCRSwithout3107N	1733	2433	0.915769	GOOD	C	.	C	C	2433	2433	0	0	1	Pass	983	1450	0	0	rCRSwithout3107N	1733	1875	0.958013	GOOD	C	.	C	C	1875	1875	0
rCRSwithout3107N	1734	1883	0.977302	GOOD	C	.	C	C	1883	1881	2	0.0011	0.5	Pass	691	1190	1	1	rCRSwithout3107N	1734	2750	1.03509	GOOD	C	.	C	C	2750	2750	0	0	1	Pass	983	1767	0	0	rCRSwithout3107N	1734	2163	1.10516	GOOD	C	.	C	C	2163	2162	1
rCRSwithout3107N	1735	1993	1.03439	GOOD	A	.	A	A	1993	1993	0	0	1	Pass	700	1293	0	0	rCRSwithout3107N	1735	2927	1.10171	GOOD	A	.	A	A	2927	2926	1	0.0003	0.87506	Pass	1014	1912	0	1	rCRSwithout3107N	1735	2244	1.14655	GOOD	A	.	A	A	2244	2244	0
rCRSwithout3107N	1736	1826	0.947718	GOOD	A	.	A	A	1826	1825	1	0.0005	0.75007	Pass	671	1154	0	1	rCRSwithout3107N	1736	2673	1.0061	GOOD	A	.	A	A	2673	2672	1	0.0004	0.87507	Pass	967	1705	1	0	rCRSwithout3107N	1736	2093	1.0694	GOOD	A	.	A	A	2093	2093	0
rCRSwithout3107N	1737	1761	0.913982	GOOD	A	.	A	A	1761	1761	0	0	1	Pass	652	1109	0	0	rCRSwithout3107N	1737	2566	0.965829	GOOD	A	.	A	A	2566	2566	0	0	1	Pass	932	1634	0	0	rCRSwithout3107N	1737	2004	1.02392	GOOD	A	.	A	A	2004	2004	0
rCRSwithout3107N	1738	1661	0.862081	GOOD	T	.	T	T	1661	1661	0	0	1	Pass	659	1002	0	0	rCRSwithout3107N	1738	2438	0.917651	GOOD	T	.	T	T	2438	2438	0	0	1	Pass	941	1497	0	0	rCRSwithout3107N	1738	1914	0.97794	GOOD	T	.	T	T	1914	1914	0
rCRSwithout3107N	1739	1956	1.01519	GOOD	A	.	A	A	1956	1956	0	0	1	Pass	683	1273	0	0	rCRSwithout3107N	1739	2881	1.08439	GOOD	A	.	A	A	2881	2881	0	0	1	Pass	993	1888	0	0	rCRSwithout3107N	1739	2208	1.12816	GOOD	A	.	A	A	2208	2207	1
rCRSwithout3107N	1740	1822	0.945642	GOOD	A	.	A	A	1822	1822	0	0	1	Pass	688	1134	0	0	rCRSwithout3107N	1740	2654	0.998952	GOOD	A	.	A	A	2654	2654	0	0	1	Pass	979	1675	0	0	rCRSwithout3107N	1740	2074	1.05969	GOOD	A	.	A	A	2074	2073	1
rCRSwithout3107N	1741	1863	0.966921	GOOD	A	.	A	A	1863	1863	0	0	1	Pass	645	1218	0	0	rCRSwithout3107N	1741	2732	1.02831	GOOD	A	.	A	A	2732	2732	0	0	1	Pass	934	1798	0	0	rCRSwithout3107N	1741	2137	1.09188	GOOD	A	.	A	A	2137	2137	0
rCRSwithout3107N	1742	1727	0.896336	GOOD	G	.	G	G	1727	1727	0	0	1	Pass	650	1077	0	0	rCRSwithout3107N	1742	2516	0.947009	GOOD	G	.	G	G	2516	2516	0	0	1	Pass	940	1576	0	0	rCRSwithout3107N	1742	1979	1.01115	GOOD	G	.	G	G	1979	1979	0
rCRSwithout3107N	1743	1401	0.727137	GOOD	T	.	T	T	1401	1399	2	0.0014	0.5	Pass	382	1017	1	1	rCRSwithout3107N	1743	2098	0.789676	GOOD	T	.	T	T	2098	2096	1	0.0005	0.87509	Pass	590	1506	1	0	rCRSwithout3107N	1743	1690	0.863489	GOOD	T	.	T	T	1690	1690	0
rCRSwithout3107N	1744	1333	0.691844	GOOD	A	.	A	A	1333	1333	0	0	1	Pass	424	909	0	0	rCRSwithout3107N	1744	2043	0.768975	GOOD	A	.	A	A	2043	2043	0	0	1	Pass	655	1388	0	0	rCRSwithout3107N	1744	1581	0.807797	GOOD	A	.	A	A	1581	1581	0
[truncated: 14,824 more rows]
[truncated: 273 more columns]

## Sheet: Tab2_All_Variants
			VARIANT FREQUENCY																		POSITION COVERAGE																		SNV OR INDEL
[truncated: 82 more rows]
[truncated: 23 more columns]

## Sheet: Tab3_Mother_12890
			VARIANT FREQUENCY			POSITION COVERAGE			SNV OR INDEL			PVALUE
[truncated: 17 more rows]

[truncated: 5 more sheets: Tab4_Mother_12892, Tab5_Father_12889, Tab6_Father_12891, Tab7_Father_12877, Tab9_Haplogroup]
