# Supplementary material for: MitoRS, a method for high throughput, sensitive, and accurate detection of mitochondrial DNA heteroplasmy
Source: BMC Genomics. 2017 Apr 26;18:326. doi: 10.1186/s12864-017-3695-5 (PMC5405551; doi:10.1186/s12864-017-3695-5)
Supplement: Supplementary file 9 — MitoRS output file for the analysis of the CEPH family 884. Legend similar to the Additional file 8 but for the CEPH family 884. (XLSX 28519 kb) [file 12864_2017_3695_MOESM9_ESM.xlsx]

## Sheet: Tab1_Raw_Data
NA05901	NA05901	NA05901	NA05901	NA05901	NA05901	NA05901	NA05901	NA05901	NA05901	NA05901	NA05901	NA05901	NA05901	NA05901	NA05901	NA05901	NA05901	NA05901	NA05907	NA05907	NA05907	NA05907	NA05907	NA05907	NA05907	NA05907	NA05907	NA05907	NA05907	NA05907	NA05907	NA05907	NA05907	NA05907	NA05907	NA05907	NA05907	NA05914	NA05914	NA05914	NA05914	NA05914	NA05914	NA05914	NA05914	NA05914	NA05914	NA05914	NA05914
Chrom	Position	Covmp	PercentCov	FilterCov	Ref	Var	Cons	Fasta	Qdepth	Reads1	Reads2	Freq	P-value	StrandFilter	R1+	R1-	R2+	R2-	Chrom	Position	Covmp	PercentCov	FilterCov	Ref	Var	Cons	Fasta	Qdepth	Reads1	Reads2	Freq	P-value	StrandFilter	R1+	R1-	R2+	R2-	Chrom	Position	Covmp	PercentCov	FilterCov	Ref	Var	Cons	Fasta	Qdepth	Reads1	Reads2
rCRSwithout3107N	1	105	0.67	GOOD	G	.	G	G	105	105	0	0	1	Pass	37	68	0	0	rCRSwithout3107N	1	236	0.63	GOOD	G	.	G	G	236	236	0	0	1	Pass	76	160	0	0	rCRSwithout3107N	1	244	0.67	GOOD	G	.	G	G	244	244	0
rCRSwithout3107N	2	105	0.67	GOOD	A	.	A	A	105	104	1	0.0095	0.5	Pass	34	70	0	1	rCRSwithout3107N	2	242	0.64	GOOD	A	.	A	A	242	242	0	0	1	Pass	82	160	0	0	rCRSwithout3107N	2	240	0.66	GOOD	A	.	A	A	240	239	1
rCRSwithout3107N	3	107	0.69	GOOD	T	.	T	T	107	107	0	0	1	Pass	36	71	0	0	rCRSwithout3107N	3	232	0.62	GOOD	T	.	T	T	232	232	0	0	1	Pass	76	156	0	0	rCRSwithout3107N	3	246	0.68	GOOD	T	.	T	T	246	246	0
rCRSwithout3107N	4	93	0.6	GOOD	C	.	C	C	93	93	0	0	1	Pass	39	54	0	0	rCRSwithout3107N	4	194	0.51	GOOD	C	.	C	C	194	193	1	0.0052	0.5	Pass	77	116	0	1	rCRSwithout3107N	4	204	0.56	GOOD	C	.	C	C	204	204	0
rCRSwithout3107N	5	88	0.57	GOOD	A	.	A	A	88	88	0	0	1	Pass	39	49	0	0	rCRSwithout3107N	5	190	0.5	GOOD	A	.	A	A	190	190	0	0	1	Pass	78	112	0	0	rCRSwithout3107N	5	187	0.52	GOOD	A	.	A	A	187	187	0
rCRSwithout3107N	6	107	0.69	GOOD	C	.	C	C	107	107	0	0	1	Pass	41	66	0	0	rCRSwithout3107N	6	243	0.64	GOOD	C	.	C	C	243	243	0	0	1	Pass	91	152	0	0	rCRSwithout3107N	6	255	0.7	GOOD	C	.	C	C	255	255	0
rCRSwithout3107N	7	115	0.74	GOOD	A	.	A	A	115	115	0	0	1	Pass	43	72	0	0	rCRSwithout3107N	7	229	0.61	GOOD	A	.	A	A	229	229	0	0	1	Pass	91	138	0	0	rCRSwithout3107N	7	245	0.68	GOOD	A	.	A	A	245	245	0
rCRSwithout3107N	8	102	0.66	GOOD	G	.	G	G	102	102	0	0	1	Pass	40	62	0	0	rCRSwithout3107N	8	214	0.57	GOOD	G	.	G	G	214	214	0	0	1	Pass	74	140	0	0	rCRSwithout3107N	8	221	0.61	GOOD	G	.	G	G	221	221	0
rCRSwithout3107N	9	82	0.53	GOOD	G	.	G	G	82	81	1	0.0122	0.5	Pass	33	48	0	1	rCRSwithout3107N	9	200	0.53	GOOD	G	.	G	G	200	200	0	0	1	Pass	65	135	0	0	rCRSwithout3107N	9	209	0.58	GOOD	G	.	G	G	209	209	0
rCRSwithout3107N	10	76	0.49	GOOD	T	.	T	T	76	76	0	0	1	Pass	17	59	0	0	rCRSwithout3107N	10	166	0.44	GOOD	T	.	T	T	166	166	0	0	1	Pass	23	143	0	0	rCRSwithout3107N	10	166	0.46	GOOD	T	.	T	T	166	165	1
rCRSwithout3107N	11	78	0.5	GOOD	C	.	C	C	78	78	0	0	1	Pass	26	52	0	0	rCRSwithout3107N	11	181	0.48	GOOD	C	.	C	C	181	181	0	0	1	Pass	35	146	0	0	rCRSwithout3107N	11	188	0.52	GOOD	C	.	C	C	188	188	0
rCRSwithout3107N	12	97	0.62	GOOD	T	.	T	T	97	97	0	0	1	Pass	35	62	0	0	rCRSwithout3107N	12	222	0.59	GOOD	T	.	T	T	222	222	0	0	1	Pass	57	165	0	0	rCRSwithout3107N	12	211	0.58	GOOD	T	.	T	T	211	211	0
rCRSwithout3107N	13	96	0.62	GOOD	A	.	A	A	96	96	0	0	1	Pass	39	57	0	0	rCRSwithout3107N	13	183	0.49	GOOD	A	.	A	A	183	183	0	0	1	Pass	67	116	0	0	rCRSwithout3107N	13	183	0.5	GOOD	A	.	A	A	183	183	0
rCRSwithout3107N	14	85	0.55	GOOD	T	.	T	T	85	85	0	0	1	Pass	44	41	0	0	rCRSwithout3107N	14	178	0.47	GOOD	T	.	T	T	178	178	0	0	1	Pass	90	88	0	0	rCRSwithout3107N	14	170	0.47	GOOD	T	.	T	T	170	170	0
rCRSwithout3107N	15	65	0.42	GOOD	C	.	C	C	65	65	0	0	1	Pass	43	22	0	0	rCRSwithout3107N	15	137	0.36	GOOD	C	.	C	C	137	137	0	0	1	Pass	73	64	0	0	rCRSwithout3107N	15	135	0.37	GOOD	C	.	C	C	135	135	0
rCRSwithout3107N	16	57	0.37	GOOD	A	.	A	A	57	57	0	0	1	Pass	43	14	0	0	rCRSwithout3107N	16	114	0.3	GOOD	A	.	A	A	114	113	1	0.0088	0.5	Pass	77	36	1	0	rCRSwithout3107N	16	115	0.32	GOOD	A	.	A	A	115	115	0
rCRSwithout3107N	17	100	0.64	GOOD	C	.	C	C	100	100	0	0	1	Pass	40	60	0	0	rCRSwithout3107N	17	198	0.53	GOOD	C	.	C	C	198	198	0	0	1	Pass	70	128	0	0	rCRSwithout3107N	17	211	0.58	GOOD	C	.	C	C	211	211	0
rCRSwithout3107N	18	103	0.66	GOOD	C	.	C	C	103	103	0	0	1	Pass	40	63	0	0	rCRSwithout3107N	18	215	0.57	GOOD	C	.	C	C	215	215	0	0	1	Pass	72	143	0	0	rCRSwithout3107N	18	217	0.6	GOOD	C	.	C	C	217	217	0
rCRSwithout3107N	19	106	0.68	GOOD	C	.	C	C	106	106	0	0	1	Pass	41	65	0	0	rCRSwithout3107N	19	219	0.58	GOOD	C	.	C	C	219	218	1	0.0046	0.5	Pass	71	147	0	1	rCRSwithout3107N	19	224	0.62	GOOD	C	.	C	C	224	224	0
rCRSwithout3107N	20	114	0.73	GOOD	T	.	T	T	114	114	0	0	1	Pass	38	76	0	0	rCRSwithout3107N	20	238	0.63	GOOD	T	.	T	T	238	238	0	0	1	Pass	72	166	0	0	rCRSwithout3107N	20	250	0.69	GOOD	T	.	T	T	250	250	0
rCRSwithout3107N	21	109	0.7	GOOD	A	.	A	A	109	109	0	0	1	Pass	39	70	0	0	rCRSwithout3107N	21	226	0.6	GOOD	A	.	A	A	226	226	0	0	1	Pass	69	157	0	0	rCRSwithout3107N	21	219	0.6	GOOD	A	.	A	A	219	219	0
rCRSwithout3107N	22	85	0.55	GOOD	T	.	T	T	85	85	0	0	1	Pass	38	47	0	0	rCRSwithout3107N	22	182	0.48	GOOD	T	.	T	T	182	182	0	0	1	Pass	63	119	0	0	rCRSwithout3107N	22	180	0.5	GOOD	T	.	T	T	180	180	0
rCRSwithout3107N	23	86	0.55	GOOD	T	.	T	T	86	86	0	0	1	Pass	43	43	0	0	rCRSwithout3107N	23	167	0.44	GOOD	T	.	T	T	167	167	0	0	1	Pass	68	99	0	0	rCRSwithout3107N	23	168	0.46	GOOD	T	.	T	T	168	168	0
rCRSwithout3107N	24	68	0.44	GOOD	A	.	A	A	68	68	0	0	1	Pass	47	21	0	0	rCRSwithout3107N	24	144	0.38	GOOD	A	.	A	A	144	144	0	0	1	Pass	82	62	0	0	rCRSwithout3107N	24	160	0.44	GOOD	A	.	A	A	160	160	0
rCRSwithout3107N	25	59	0.38	GOOD	A	.	A	A	59	59	0	0	1	Pass	50	9	0	0	rCRSwithout3107N	25	121	0.32	GOOD	A	.	A	A	121	121	0	0	1	Pass	84	37	0	0	rCRSwithout3107N	25	139	0.38	GOOD	A	.	A	A	139	139	0
rCRSwithout3107N	26	69	0.44	GOOD	C	.	C	C	69	69	0	0	1	Pass	43	26	0	0	rCRSwithout3107N	26	140	0.37	GOOD	C	.	C	C	140	140	0	0	1	Pass	79	61	0	0	rCRSwithout3107N	26	151	0.42	GOOD	C	.	C	C	151	151	0
rCRSwithout3107N	27	54	0.35	GOOD	C	.	C	C	54	54	0	0	1	Pass	41	13	0	0	rCRSwithout3107N	27	117	0.31	GOOD	C	.	C	C	117	117	0	0	1	Pass	75	42	0	0	rCRSwithout3107N	27	130	0.36	GOOD	C	.	C	C	130	130	0
rCRSwithout3107N	28	57	0.37	GOOD	A	.	A	A	57	57	0	0	1	Pass	48	9	0	0	rCRSwithout3107N	28	108	0.29	GOOD	A	.	A	A	108	108	0	0	1	Pass	78	30	0	0	rCRSwithout3107N	28	113	0.31	GOOD	A	.	A	A	113	113	0
rCRSwithout3107N	29	80	0.51	GOOD	C	.	C	C	80	80	0	0	1	Pass	50	30	0	0	rCRSwithout3107N	29	148	0.39	GOOD	C	.	C	C	148	148	0	0	1	Pass	76	72	0	0	rCRSwithout3107N	29	169	0.47	GOOD	C	.	C	C	169	169	0
rCRSwithout3107N	30	64	0.41	GOOD	T	.	T	T	64	64	0	0	1	Pass	43	21	0	0	rCRSwithout3107N	30	129	0.34	GOOD	T	.	T	T	129	129	0	0	1	Pass	73	56	0	0	rCRSwithout3107N	30	132	0.36	GOOD	T	.	T	T	132	132	0
rCRSwithout3107N	31	78	0.5	GOOD	C	.	C	C	78	78	0	0	1	Pass	49	29	0	0	rCRSwithout3107N	31	129	0.34	GOOD	C	.	C	C	129	129	0	0	1	Pass	73	56	0	0	rCRSwithout3107N	31	155	0.43	GOOD	C	.	C	C	155	155	0
rCRSwithout3107N	32	66	0.42	GOOD	A	.	A	A	66	66	0	0	1	Pass	46	20	0	0	rCRSwithout3107N	32	125	0.33	GOOD	A	.	A	A	125	125	0	0	1	Pass	79	46	0	0	rCRSwithout3107N	32	136	0.37	GOOD	A	.	A	A	136	136	0
rCRSwithout3107N	33	104	0.67	GOOD	C	.	C	C	104	104	0	0	1	Pass	43	61	0	0	rCRSwithout3107N	33	197	0.52	GOOD	C	.	C	C	197	197	0	0	1	Pass	79	118	0	0	rCRSwithout3107N	33	229	0.63	GOOD	C	.	C	C	229	229	0
rCRSwithout3107N	34	106	0.68	GOOD	G	.	G	G	106	106	0	0	1	Pass	38	68	0	0	rCRSwithout3107N	34	210	0.56	GOOD	G	.	G	G	210	210	0	0	1	Pass	74	136	0	0	rCRSwithout3107N	34	222	0.61	GOOD	G	.	G	G	222	222	0
rCRSwithout3107N	35	93	0.6	GOOD	G	.	G	G	93	93	0	0	1	Pass	29	64	0	0	rCRSwithout3107N	35	167	0.44	GOOD	G	.	G	G	167	167	0	0	1	Pass	50	117	0	0	rCRSwithout3107N	35	200	0.55	GOOD	G	.	G	G	200	200	0
rCRSwithout3107N	36	90	0.58	GOOD	G	.	G	G	90	90	0	0	1	Pass	34	56	0	0	rCRSwithout3107N	36	170	0.45	GOOD	G	.	G	G	170	170	0	0	1	Pass	52	118	0	0	rCRSwithout3107N	36	198	0.55	GOOD	G	.	G	G	198	198	0
rCRSwithout3107N	37	81	0.52	GOOD	A	.	A	A	81	81	0	0	1	Pass	31	50	0	0	rCRSwithout3107N	37	170	0.45	GOOD	A	.	A	A	170	170	0	0	1	Pass	56	114	0	0	rCRSwithout3107N	37	187	0.52	GOOD	A	.	A	A	187	187	0
rCRSwithout3107N	38	88	0.57	GOOD	G	.	G	G	88	88	0	0	1	Pass	35	53	0	0	rCRSwithout3107N	38	158	0.42	GOOD	G	.	G	G	158	158	0	0	1	Pass	57	101	0	0	rCRSwithout3107N	38	188	0.52	GOOD	G	.	G	G	188	188	0
rCRSwithout3107N	39	80	0.51	GOOD	C	.	C	C	80	80	0	0	1	Pass	34	46	0	0	rCRSwithout3107N	39	148	0.39	GOOD	C	.	C	C	148	148	0	0	1	Pass	53	95	0	0	rCRSwithout3107N	39	177	0.49	GOOD	C	.	C	C	177	177	0
rCRSwithout3107N	40	75	0.48	GOOD	T	.	T	T	75	75	0	0	1	Pass	36	39	0	0	rCRSwithout3107N	40	138	0.37	GOOD	T	.	T	T	138	138	0	0	1	Pass	59	79	0	0	rCRSwithout3107N	40	171	0.47	GOOD	T	.	T	T	171	171	0
rCRSwithout3107N	41	85	0.55	GOOD	C	.	C	C	85	85	0	0	1	Pass	37	48	0	0	rCRSwithout3107N	41	168	0.45	GOOD	C	.	C	C	168	168	0	0	1	Pass	59	109	0	0	rCRSwithout3107N	41	204	0.56	GOOD	C	.	C	C	204	204	0
rCRSwithout3107N	42	95	0.61	GOOD	T	.	T	T	95	95	0	0	1	Pass	43	52	0	0	rCRSwithout3107N	42	174	0.46	GOOD	T	.	T	T	174	174	0	0	1	Pass	69	105	0	0	rCRSwithout3107N	42	198	0.55	GOOD	T	.	T	T	198	198	0
rCRSwithout3107N	43	101	0.65	GOOD	C	.	C	C	101	101	0	0	1	Pass	41	60	0	0	rCRSwithout3107N	43	182	0.48	GOOD	C	.	C	C	182	182	0	0	1	Pass	65	117	0	0	rCRSwithout3107N	43	209	0.58	GOOD	C	.	C	C	209	209	0
rCRSwithout3107N	44	102	0.66	GOOD	C	.	C	C	102	102	0	0	1	Pass	41	61	0	0	rCRSwithout3107N	44	199	0.53	GOOD	C	.	C	C	199	198	1	0.005	0.5	Pass	65	133	0	1	rCRSwithout3107N	44	229	0.63	GOOD	C	.	C	C	229	229	0
rCRSwithout3107N	45	109	0.7	GOOD	A	.	A	A	109	109	0	0	1	Pass	37	72	0	0	rCRSwithout3107N	45	224	0.59	GOOD	A	.	A	A	224	224	0	0	1	Pass	66	158	0	0	rCRSwithout3107N	45	247	0.68	GOOD	A	.	A	A	247	247	0
rCRSwithout3107N	46	102	0.66	GOOD	T	.	T	T	102	102	0	0	1	Pass	43	59	0	0	rCRSwithout3107N	46	192	0.51	GOOD	T	.	T	T	192	192	0	0	1	Pass	62	130	0	0	rCRSwithout3107N	46	210	0.58	GOOD	T	.	T	T	210	210	0
rCRSwithout3107N	47	95	0.61	GOOD	G	.	G	G	95	95	0	0	1	Pass	35	60	0	0	rCRSwithout3107N	47	188	0.5	GOOD	G	.	G	G	188	188	0	0	1	Pass	66	122	0	0	rCRSwithout3107N	47	224	0.62	GOOD	G	.	G	G	224	224	0
rCRSwithout3107N	48	91	0.58	GOOD	C	.	C	C	91	91	0	0	1	Pass	37	54	0	0	rCRSwithout3107N	48	175	0.46	GOOD	C	.	C	C	175	175	0	0	1	Pass	64	111	0	0	rCRSwithout3107N	48	202	0.56	GOOD	C	.	C	C	202	202	0
rCRSwithout3107N	49	88	0.57	GOOD	A	.	A	A	88	88	0	0	1	Pass	40	48	0	0	rCRSwithout3107N	49	160	0.42	GOOD	A	.	A	A	160	160	0	0	1	Pass	62	98	0	0	rCRSwithout3107N	49	188	0.52	GOOD	A	.	A	A	188	188	0
rCRSwithout3107N	50	96	0.62	GOOD	T	.	T	T	96	96	0	0	1	Pass	45	51	0	0	rCRSwithout3107N	50	171	0.45	GOOD	T	.	T	T	171	171	0	0	1	Pass	67	104	0	0	rCRSwithout3107N	50	198	0.55	GOOD	T	.	T	T	198	198	0
rCRSwithout3107N	51	100	0.64	GOOD	T	.	T	T	100	100	0	0	1	Pass	43	57	0	0	rCRSwithout3107N	51	167	0.44	GOOD	T	.	T	T	167	167	0	0	1	Pass	68	99	0	0	rCRSwithout3107N	51	190	0.52	GOOD	T	.	T	T	190	190	0
rCRSwithout3107N	52	103	0.66	GOOD	T	.	T	T	103	103	0	0	1	Pass	40	63	0	0	rCRSwithout3107N	52	169	0.45	GOOD	T	.	T	T	169	169	0	0	1	Pass	67	102	0	0	rCRSwithout3107N	52	211	0.58	GOOD	T	.	T	T	211	211	0
rCRSwithout3107N	53	116	0.74	GOOD	G	.	G	G	116	116	0	0	1	Pass	44	72	0	0	rCRSwithout3107N	53	197	0.52	GOOD	G	.	G	G	197	197	0	0	1	Pass	68	129	0	0	rCRSwithout3107N	53	237	0.65	GOOD	G	.	G	G	237	237	0
rCRSwithout3107N	54	103	0.66	GOOD	G	.	G	G	103	103	0	0	1	Pass	39	64	0	0	rCRSwithout3107N	54	178	0.47	GOOD	G	.	G	G	178	178	0	0	1	Pass	54	124	0	0	rCRSwithout3107N	54	216	0.6	GOOD	G	.	G	G	216	216	0
rCRSwithout3107N	55	67	0.43	GOOD	T	.	T	T	67	67	0	0	1	Pass	11	56	0	0	rCRSwithout3107N	55	146	0.39	GOOD	T	.	T	T	146	146	0	0	1	Pass	20	126	0	0	rCRSwithout3107N	55	149	0.41	GOOD	T	.	T	T	149	149	0
rCRSwithout3107N	56	74	0.48	GOOD	A	.	A	A	74	74	0	0	1	Pass	22	52	0	0	rCRSwithout3107N	56	147	0.39	GOOD	A	.	A	A	147	147	0	0	1	Pass	36	111	0	0	rCRSwithout3107N	56	161	0.44	GOOD	A	.	A	A	161	161	0
rCRSwithout3107N	57	94	0.6	GOOD	T	.	T	T	94	94	0	0	1	Pass	30	64	0	0	rCRSwithout3107N	57	158	0.42	GOOD	T	.	T	T	158	158	0	0	1	Pass	45	113	0	0	rCRSwithout3107N	57	202	0.56	GOOD	T	.	T	T	202	201	1
rCRSwithout3107N	58	96	0.62	GOOD	T	.	T	T	96	96	0	0	1	Pass	38	58	0	0	rCRSwithout3107N	58	163	0.43	GOOD	T	.	T	T	163	162	1	0.0061	0.5	Pass	59	103	1	0	rCRSwithout3107N	58	209	0.58	GOOD	T	.	T	T	209	209	0
rCRSwithout3107N	59	97	0.62	GOOD	T	.	T	T	97	97	0	0	1	Pass	41	56	0	0	rCRSwithout3107N	59	162	0.43	GOOD	T	.	T	T	162	162	0	0	1	Pass	63	99	0	0	rCRSwithout3107N	59	196	0.54	GOOD	T	.	T	T	196	196	0
rCRSwithout3107N	60	88	0.57	GOOD	T	.	T	T	88	88	0	0	1	Pass	42	46	0	0	rCRSwithout3107N	60	151	0.4	GOOD	T	.	T	T	151	150	1	0.0066	0.5	Pass	66	84	1	0	rCRSwithout3107N	60	180	0.5	GOOD	T	.	T	T	180	180	0
rCRSwithout3107N	61	110	0.71	GOOD	C	.	C	C	110	110	0	0	1	Pass	42	68	0	0	rCRSwithout3107N	61	194	0.51	GOOD	C	.	C	C	194	194	0	0	1	Pass	66	128	0	0	rCRSwithout3107N	61	225	0.62	GOOD	C	.	C	C	225	225	0
rCRSwithout3107N	62	96	0.62	GOOD	G	.	G	G	96	96	0	0	1	Pass	34	62	0	0	rCRSwithout3107N	62	191	0.51	GOOD	G	.	G	G	191	191	0	0	1	Pass	61	130	0	0	rCRSwithout3107N	62	209	0.58	GOOD	G	.	G	G	209	209	0
rCRSwithout3107N	63	87	0.56	GOOD	T	.	T	T	87	87	0	0	1	Pass	32	55	0	0	rCRSwithout3107N	63	159	0.42	GOOD	T	.	T	T	159	159	0	0	1	Pass	46	113	0	0	rCRSwithout3107N	63	180	0.5	GOOD	T	.	T	T	180	180	0
rCRSwithout3107N	64	101	0.65	GOOD	C	.	C	C	101	101	0	0	1	Pass	38	63	0	0	rCRSwithout3107N	64	180	0.48	GOOD	C	.	C	C	180	180	0	0	1	Pass	53	127	0	0	rCRSwithout3107N	64	205	0.57	GOOD	C	.	C	C	205	205	0
rCRSwithout3107N	65	98	0.63	GOOD	T	.	T	T	98	92	6	0.0612	0.014442	Pass	33	59	3	3	rCRSwithout3107N	65	184	0.49	GOOD	T	.	T	T	184	179	5	0.0272	0.030402	Pass	61	118	1	4	rCRSwithout3107N	65	218	0.6	GOOD	T	TG	*/+G	T	218	203	14
rCRSwithout3107N	66	105	0.67	GOOD	G	.	G	G	105	105	0	0	1	Pass	31	74	0	0	rCRSwithout3107N	66	224	0.59	GOOD	G	.	G	G	224	224	0	0	1	Pass	58	166	0	0	rCRSwithout3107N	66	240	0.66	GOOD	G	.	G	G	240	240	0
rCRSwithout3107N	67	87	0.56	GOOD	G	.	G	G	87	87	0	0	1	Pass	24	63	0	0	rCRSwithout3107N	67	197	0.52	GOOD	G	.	G	G	197	197	0	0	1	Pass	40	157	0	0	rCRSwithout3107N	67	215	0.59	GOOD	G	.	G	G	215	215	0
rCRSwithout3107N	68	89	0.57	GOOD	G	.	G	G	89	89	0	0	1	Pass	24	65	0	0	rCRSwithout3107N	68	191	0.51	GOOD	G	.	G	G	191	191	0	0	1	Pass	44	147	0	0	rCRSwithout3107N	68	215	0.59	GOOD	G	.	G	G	215	215	0
rCRSwithout3107N	69	85	0.55	GOOD	G	.	G	G	85	85	0	0	1	Pass	21	64	0	0	rCRSwithout3107N	69	183	0.49	GOOD	G	.	G	G	183	183	0	0	1	Pass	40	143	0	0	rCRSwithout3107N	69	202	0.56	GOOD	G	.	G	G	202	202	0
rCRSwithout3107N	70	82	0.53	GOOD	G	.	G	G	82	82	0	0	1	Pass	21	61	0	0	rCRSwithout3107N	70	175	0.46	GOOD	G	.	G	G	175	175	0	0	1	Pass	37	138	0	0	rCRSwithout3107N	70	187	0.52	GOOD	G	.	G	G	187	187	0
rCRSwithout3107N	71	84	0.54	GOOD	G	.	G	G	84	84	0	0	1	Pass	17	67	0	0	rCRSwithout3107N	71	171	0.45	GOOD	G	.	G	G	171	171	0	0	1	Pass	30	141	0	0	rCRSwithout3107N	71	194	0.53	GOOD	G	.	G	G	194	194	0
rCRSwithout3107N	72	65	0.42	GOOD	T	.	T	T	65	65	0	0	1	Pass	4	61	0	0	rCRSwithout3107N	72	160	0.42	GOOD	T	.	T	T	160	160	0	0	1	Pass	8	152	0	0	rCRSwithout3107N	72	169	0.47	GOOD	T	.	T	T	169	169	0
rCRSwithout3107N	73	60	0.39	GOOD	A	G	G	G	60	1	59	0.9833	6.31e-34	str10	0	1	1	58	rCRSwithout3107N	73	164	0.44	GOOD	A	G	G	G	164	0	164	1	4.15e-98	str10	0	0	9	155	rCRSwithout3107N	73	170	0.47	GOOD	A	G	G	G	170	0	170
rCRSwithout3107N	74	69	0.44	GOOD	T	.	T	T	69	69	0	0	1	Pass	8	61	0	0	rCRSwithout3107N	74	157	0.42	GOOD	T	.	T	T	157	157	0	0	1	Pass	17	140	0	0	rCRSwithout3107N	74	162	0.45	GOOD	T	.	T	T	162	162	0
rCRSwithout3107N	75	70	0.45	GOOD	G	.	G	G	70	70	0	0	1	Pass	11	59	0	0	rCRSwithout3107N	75	171	0.45	GOOD	G	.	G	G	171	171	0	0	1	Pass	26	145	0	0	rCRSwithout3107N	75	170	0.47	GOOD	G	.	G	G	170	170	0
rCRSwithout3107N	76	74	0.48	GOOD	C	.	C	C	74	74	0	0	1	Pass	24	50	0	0	rCRSwithout3107N	76	150	0.4	GOOD	C	.	C	C	150	150	0	0	1	Pass	36	114	0	0	rCRSwithout3107N	76	160	0.44	GOOD	C	.	C	C	160	160	0
rCRSwithout3107N	77	78	0.5	GOOD	A	.	A	A	78	78	0	0	1	Pass	34	44	0	0	rCRSwithout3107N	77	142	0.38	GOOD	A	.	A	A	142	142	0	0	1	Pass	49	93	0	0	rCRSwithout3107N	77	171	0.47	GOOD	A	.	A	A	171	171	0
rCRSwithout3107N	78	95	0.61	GOOD	C	.	C	C	95	95	0	0	1	Pass	25	70	0	0	rCRSwithout3107N	78	220	0.58	GOOD	C	.	C	C	220	220	0	0	1	Pass	41	179	0	0	rCRSwithout3107N	78	228	0.63	GOOD	C	.	C	C	228	226	2
rCRSwithout3107N	79	106	0.68	GOOD	G	.	G	G	106	106	0	0	1	Pass	31	75	0	0	rCRSwithout3107N	79	215	0.57	GOOD	G	.	G	G	215	215	0	0	1	Pass	38	177	0	0	rCRSwithout3107N	79	229	0.63	GOOD	G	.	G	G	229	229	0
rCRSwithout3107N	80	98	0.63	GOOD	C	.	C	C	98	98	0	0	1	Pass	30	68	0	0	rCRSwithout3107N	80	208	0.55	GOOD	C	.	C	C	208	208	0	0	1	Pass	41	167	0	0	rCRSwithout3107N	80	235	0.65	GOOD	C	.	C	C	235	235	0
rCRSwithout3107N	81	103	0.66	GOOD	G	.	G	G	103	103	0	0	1	Pass	31	72	0	0	rCRSwithout3107N	81	210	0.56	GOOD	G	.	G	G	210	210	0	0	1	Pass	44	166	0	0	rCRSwithout3107N	81	234	0.65	GOOD	G	.	G	G	234	234	0
rCRSwithout3107N	82	105	0.67	GOOD	A	.	A	A	105	105	0	0	1	Pass	24	81	0	0	rCRSwithout3107N	82	241	0.64	GOOD	A	.	A	A	241	241	0	0	1	Pass	32	209	0	0	rCRSwithout3107N	82	266	0.73	GOOD	A	.	A	A	266	266	0
rCRSwithout3107N	83	93	0.6	GOOD	T	.	T	T	93	93	0	0	1	Pass	22	71	0	0	rCRSwithout3107N	83	224	0.59	GOOD	T	.	T	T	224	224	0	0	1	Pass	42	182	0	0	rCRSwithout3107N	83	243	0.67	GOOD	T	.	T	T	243	243	0
rCRSwithout3107N	84	99	0.64	GOOD	A	.	A	A	99	99	0	0	1	Pass	23	76	0	0	rCRSwithout3107N	84	218	0.58	GOOD	A	.	A	A	218	218	0	0	1	Pass	41	177	0	0	rCRSwithout3107N	84	234	0.65	GOOD	A	.	A	A	234	234	0
rCRSwithout3107N	85	103	0.66	GOOD	G	.	G	G	103	103	0	0	1	Pass	25	78	0	0	rCRSwithout3107N	85	215	0.57	GOOD	G	.	G	G	215	215	0	0	1	Pass	40	175	0	0	rCRSwithout3107N	85	239	0.66	GOOD	G	.	G	G	239	239	0
rCRSwithout3107N	86	97	0.62	GOOD	C	.	C	C	97	97	0	0	1	Pass	26	71	0	0	rCRSwithout3107N	86	210	0.56	GOOD	C	.	C	C	210	210	0	0	1	Pass	44	166	0	0	rCRSwithout3107N	86	220	0.61	GOOD	C	.	C	C	220	220	0
rCRSwithout3107N	87	100	0.64	GOOD	A	.	A	A	100	100	0	0	1	Pass	28	72	0	0	rCRSwithout3107N	87	192	0.51	GOOD	A	.	A	A	192	192	0	0	1	Pass	43	149	0	0	rCRSwithout3107N	87	223	0.61	GOOD	A	.	A	A	223	223	0
rCRSwithout3107N	88	99	0.64	GOOD	T	.	T	T	99	99	0	0	1	Pass	31	68	0	0	rCRSwithout3107N	88	203	0.54	GOOD	T	.	T	T	203	203	0	0	1	Pass	51	152	0	0	rCRSwithout3107N	88	240	0.66	GOOD	T	.	T	T	240	240	0
rCRSwithout3107N	89	102	0.66	GOOD	T	.	T	T	102	102	0	0	1	Pass	26	76	0	0	rCRSwithout3107N	89	216	0.57	GOOD	T	.	T	T	216	216	0	0	1	Pass	40	176	0	0	rCRSwithout3107N	89	232	0.64	GOOD	T	.	T	T	232	232	0
rCRSwithout3107N	90	97	0.62	GOOD	G	.	G	G	97	97	0	0	1	Pass	24	73	0	0	rCRSwithout3107N	90	195	0.52	GOOD	G	.	G	G	195	195	0	0	1	Pass	38	157	0	0	rCRSwithout3107N	90	220	0.61	GOOD	G	.	G	G	220	219	1
rCRSwithout3107N	91	98	0.63	GOOD	C	.	C	C	98	97	1	0.0102	0.5	Pass	25	72	0	1	rCRSwithout3107N	91	198	0.53	GOOD	C	.	C	C	198	198	0	0	1	Pass	38	160	0	0	rCRSwithout3107N	91	226	0.62	GOOD	C	.	C	C	226	226	0
rCRSwithout3107N	92	98	0.63	GOOD	G	.	G	G	98	98	0	0	1	Pass	28	70	0	0	rCRSwithout3107N	92	203	0.54	GOOD	G	.	G	G	203	203	0	0	1	Pass	39	164	0	0	rCRSwithout3107N	92	222	0.61	GOOD	G	.	G	G	222	222	0
rCRSwithout3107N	93	85	0.55	GOOD	A	.	A	A	85	84	1	0.0118	0.5	Pass	26	58	0	1	rCRSwithout3107N	93	170	0.45	GOOD	A	.	A	A	170	170	0	0	1	Pass	34	136	0	0	rCRSwithout3107N	93	196	0.54	GOOD	A	.	A	A	196	196	0
rCRSwithout3107N	94	90	0.58	GOOD	G	.	G	G	90	90	0	0	1	Pass	28	62	0	0	rCRSwithout3107N	94	182	0.48	GOOD	G	.	G	G	182	182	0	0	1	Pass	42	140	0	0	rCRSwithout3107N	94	194	0.53	GOOD	G	.	G	G	194	194	0
rCRSwithout3107N	95	64	0.41	GOOD	A	.	A	A	64	64	0	0	1	Pass	20	44	0	0	rCRSwithout3107N	95	150	0.4	GOOD	A	.	A	A	150	150	0	0	1	Pass	37	113	0	0	rCRSwithout3107N	95	167	0.46	GOOD	A	.	A	A	167	167	0
rCRSwithout3107N	96	102	0.66	GOOD	C	.	C	C	102	102	0	0	1	Pass	24	78	0	0	rCRSwithout3107N	96	216	0.57	GOOD	C	.	C	C	216	216	0	0	1	Pass	37	179	0	0	rCRSwithout3107N	96	238	0.66	GOOD	C	.	C	C	238	238	0
rCRSwithout3107N	97	97	0.62	GOOD	G	.	G	G	97	97	0	0	1	Pass	27	70	0	0	rCRSwithout3107N	97	204	0.54	GOOD	G	.	G	G	204	204	0	0	1	Pass	38	166	0	0	rCRSwithout3107N	97	227	0.63	GOOD	G	.	G	G	227	227	0
rCRSwithout3107N	98	101	0.65	GOOD	C	.	C	C	101	101	0	0	1	Pass	25	76	0	0	rCRSwithout3107N	98	202	0.54	GOOD	C	.	C	C	202	202	0	0	1	Pass	42	160	0	0	rCRSwithout3107N	98	221	0.61	GOOD	C	.	C	C	221	221	0
rCRSwithout3107N	99	98	0.63	GOOD	T	.	T	T	98	98	0	0	1	Pass	24	74	0	0	rCRSwithout3107N	99	203	0.54	GOOD	T	.	T	T	203	202	1	0.0049	0.5	Pass	38	164	0	1	rCRSwithout3107N	99	225	0.62	GOOD	T	.	T	T	225	225	0
rCRSwithout3107N	100	102	0.66	GOOD	G	.	G	G	102	102	0	0	1	Pass	28	74	0	0	rCRSwithout3107N	100	224	0.59	GOOD	G	.	G	G	224	224	0	0	1	Pass	39	185	0	0	rCRSwithout3107N	100	235	0.65	GOOD	G	.	G	G	235	235	0
rCRSwithout3107N	101	89	0.57	GOOD	G	.	G	G	89	89	0	0	1	Pass	23	66	0	0	rCRSwithout3107N	101	201	0.53	GOOD	G	.	G	G	201	201	0	0	1	Pass	32	169	0	0	rCRSwithout3107N	101	222	0.61	GOOD	G	.	G	G	222	222	0
rCRSwithout3107N	102	84	0.54	GOOD	A	.	A	A	84	84	0	0	1	Pass	18	66	0	0	rCRSwithout3107N	102	185	0.49	GOOD	A	.	A	A	185	185	0	0	1	Pass	35	150	0	0	rCRSwithout3107N	102	201	0.55	GOOD	A	.	A	A	201	201	0
rCRSwithout3107N	103	94	0.6	GOOD	G	.	G	G	94	94	0	0	1	Pass	21	73	0	0	rCRSwithout3107N	103	214	0.57	GOOD	G	.	G	G	214	214	0	0	1	Pass	38	176	0	0	rCRSwithout3107N	103	220	0.61	GOOD	G	.	G	G	220	220	0
rCRSwithout3107N	104	92	0.59	GOOD	C	.	C	C	92	92	0	0	1	Pass	21	71	0	0	rCRSwithout3107N	104	216	0.57	GOOD	C	.	C	C	216	216	0	0	1	Pass	38	178	0	0	rCRSwithout3107N	104	210	0.58	GOOD	C	.	C	C	210	210	0
rCRSwithout3107N	105	89	0.57	GOOD	C	.	C	C	89	89	0	0	1	Pass	21	68	0	0	rCRSwithout3107N	105	227	0.6	GOOD	C	.	C	C	227	227	0	0	1	Pass	44	183	0	0	rCRSwithout3107N	105	222	0.61	GOOD	C	.	C	C	222	222	0
rCRSwithout3107N	106	98	0.63	GOOD	G	.	G	G	98	97	0	0	1	Pass	20	77	0	0	rCRSwithout3107N	106	228	0.61	GOOD	G	.	G	G	228	228	0	0	1	Pass	41	187	0	0	rCRSwithout3107N	106	240	0.66	GOOD	G	.	G	G	240	240	0
rCRSwithout3107N	107	96	0.62	GOOD	G	.	G	G	96	95	0	0	1	Pass	19	76	0	0	rCRSwithout3107N	107	214	0.57	GOOD	G	.	G	G	214	214	0	0	1	Pass	38	176	0	0	rCRSwithout3107N	107	209	0.58	GOOD	G	.	G	G	209	209	0
rCRSwithout3107N	108	76	0.49	GOOD	A	.	A	A	76	76	0	0	1	Pass	15	61	0	0	rCRSwithout3107N	108	169	0.45	GOOD	A	.	A	A	169	168	1	0.0059	0.5	Pass	24	144	0	1	rCRSwithout3107N	108	186	0.51	GOOD	A	.	A	A	186	186	0
rCRSwithout3107N	109	69	0.44	GOOD	G	.	G	G	69	69	0	0	1	Pass	22	47	0	0	rCRSwithout3107N	109	140	0.37	GOOD	G	.	G	G	140	140	0	0	1	Pass	36	104	0	0	rCRSwithout3107N	109	158	0.44	GOOD	G	.	G	G	158	158	0
rCRSwithout3107N	110	56	0.36	GOOD	C	.	C	C	56	56	0	0	1	Pass	16	40	0	0	rCRSwithout3107N	110	111	0.29	GOOD	C	.	C	C	111	111	0	0	1	Pass	36	75	0	0	rCRSwithout3107N	110	132	0.36	GOOD	C	.	C	C	132	132	0
rCRSwithout3107N	111	36	0.23	GOOD	A	.	A	A	36	36	0	0	1	Pass	17	19	0	0	rCRSwithout3107N	111	81	0.21	GOOD	A	.	A	A	81	81	0	0	1	Pass	37	44	0	0	rCRSwithout3107N	111	87	0.24	GOOD	A	.	A	A	87	87	0
rCRSwithout3107N	112	88	0.57	GOOD	C	.	C	C	88	88	0	0	1	Pass	18	70	0	0	rCRSwithout3107N	112	204	0.54	GOOD	C	.	C	C	204	204	0	0	1	Pass	38	166	0	0	rCRSwithout3107N	112	214	0.59	GOOD	C	.	C	C	214	214	0
rCRSwithout3107N	113	91	0.58	GOOD	C	.	C	C	91	91	0	0	1	Pass	21	70	0	0	rCRSwithout3107N	113	191	0.51	GOOD	C	.	C	C	191	191	0	0	1	Pass	37	154	0	0	rCRSwithout3107N	113	210	0.58	GOOD	C	.	C	C	210	210	0
rCRSwithout3107N	114	99	0.64	GOOD	C	.	C	C	99	99	0	0	1	Pass	22	77	0	0	rCRSwithout3107N	114	204	0.54	GOOD	C	.	C	C	204	204	0	0	1	Pass	38	166	0	0	rCRSwithout3107N	114	221	0.61	GOOD	C	.	C	C	221	221	0
rCRSwithout3107N	115	112	0.72	GOOD	T	.	T	T	112	112	0	0	1	Pass	26	86	0	0	rCRSwithout3107N	115	229	0.61	GOOD	T	.	T	T	229	229	0	0	1	Pass	38	191	0	0	rCRSwithout3107N	115	239	0.66	GOOD	T	.	T	T	239	239	0
rCRSwithout3107N	116	103	0.66	GOOD	A	.	A	A	103	103	0	0	1	Pass	22	81	0	0	rCRSwithout3107N	116	224	0.59	GOOD	A	.	A	A	224	224	0	0	1	Pass	37	187	0	0	rCRSwithout3107N	116	221	0.61	GOOD	A	.	A	A	221	221	0
rCRSwithout3107N	117	106	0.68	GOOD	T	.	T	T	106	106	0	0	1	Pass	22	84	0	0	rCRSwithout3107N	117	239	0.63	GOOD	T	.	T	T	239	239	0	0	1	Pass	41	198	0	0	rCRSwithout3107N	117	235	0.65	GOOD	T	.	T	T	235	235	0
rCRSwithout3107N	118	111	0.71	GOOD	G	.	G	G	111	111	0	0	1	Pass	26	85	0	0	rCRSwithout3107N	118	220	0.58	GOOD	G	.	G	G	220	220	0	0	1	Pass	37	183	0	0	rCRSwithout3107N	118	219	0.6	GOOD	G	.	G	G	219	218	1
rCRSwithout3107N	119	93	0.6	GOOD	T	.	T	T	93	93	0	0	1	Pass	21	72	0	0	rCRSwithout3107N	119	195	0.52	GOOD	T	.	T	T	195	195	0	0	1	Pass	29	166	0	0	rCRSwithout3107N	119	200	0.55	GOOD	T	.	T	T	200	200	0
rCRSwithout3107N	120	107	0.69	GOOD	C	.	C	C	107	107	0	0	1	Pass	26	81	0	0	rCRSwithout3107N	120	229	0.61	GOOD	C	.	C	C	229	228	1	0.0044	0.5	Pass	39	189	0	1	rCRSwithout3107N	120	230	0.63	GOOD	C	.	C	C	230	230	0
rCRSwithout3107N	121	105	0.67	GOOD	G	.	G	G	105	105	0	0	1	Pass	22	83	0	0	rCRSwithout3107N	121	216	0.57	GOOD	G	.	G	G	216	216	0	0	1	Pass	36	180	0	0	rCRSwithout3107N	121	211	0.58	GOOD	G	.	G	G	211	211	0
rCRSwithout3107N	122	118	0.76	GOOD	C	.	C	C	118	118	0	0	1	Pass	24	94	0	0	rCRSwithout3107N	122	254	0.67	GOOD	C	.	C	C	254	254	0	0	1	Pass	33	221	0	0	rCRSwithout3107N	122	255	0.7	GOOD	C	.	C	C	255	254	1
rCRSwithout3107N	123	104	0.67	GOOD	A	.	A	A	104	104	0	0	1	Pass	23	81	0	0	rCRSwithout3107N	123	217	0.58	GOOD	A	.	A	A	217	217	0	0	1	Pass	35	182	0	0	rCRSwithout3107N	123	220	0.61	GOOD	A	.	A	A	220	220	0
rCRSwithout3107N	124	99	0.64	GOOD	G	.	G	G	99	99	0	0	1	Pass	24	75	0	0	rCRSwithout3107N	124	200	0.53	GOOD	G	.	G	G	200	200	0	0	1	Pass	37	163	0	0	rCRSwithout3107N	124	214	0.59	GOOD	G	.	G	G	214	214	0
rCRSwithout3107N	125	83	0.53	GOOD	T	.	T	T	83	83	0	0	1	Pass	6	77	0	0	rCRSwithout3107N	125	198	0.53	GOOD	T	.	T	T	198	198	0	0	1	Pass	13	185	0	0	rCRSwithout3107N	125	182	0.5	GOOD	T	.	T	T	182	182	0
rCRSwithout3107N	126	86	0.55	GOOD	A	.	A	A	86	86	0	0	1	Pass	11	75	0	0	rCRSwithout3107N	126	197	0.52	GOOD	A	.	A	A	197	197	0	0	1	Pass	22	175	0	0	rCRSwithout3107N	126	174	0.48	GOOD	A	.	A	A	174	174	0
rCRSwithout3107N	127	98	0.63	GOOD	T	.	T	T	98	98	0	0	1	Pass	27	71	0	0	rCRSwithout3107N	127	208	0.55	GOOD	T	.	T	T	208	208	0	0	1	Pass	39	169	0	0	rCRSwithout3107N	127	213	0.59	GOOD	T	.	T	T	213	213	0
rCRSwithout3107N	128	103	0.66	GOOD	C	.	C	C	103	103	0	0	1	Pass	25	78	0	0	rCRSwithout3107N	128	227	0.6	GOOD	C	.	C	C	227	227	0	0	1	Pass	36	191	0	0	rCRSwithout3107N	128	219	0.6	GOOD	C	.	C	C	219	219	0
rCRSwithout3107N	129	109	0.7	GOOD	T	.	T	T	109	109	0	0	1	Pass	26	83	0	0	rCRSwithout3107N	129	236	0.63	GOOD	T	.	T	T	236	236	0	0	1	Pass	42	194	0	0	rCRSwithout3107N	129	230	0.63	GOOD	T	.	T	T	230	230	0
rCRSwithout3107N	130	102	0.66	GOOD	G	.	G	G	102	102	0	0	1	Pass	26	76	0	0	rCRSwithout3107N	130	217	0.58	GOOD	G	.	G	G	217	217	0	0	1	Pass	43	174	0	0	rCRSwithout3107N	130	209	0.58	GOOD	G	.	G	G	209	209	0
rCRSwithout3107N	131	101	0.65	GOOD	T	.	T	T	101	101	0	0	1	Pass	22	79	0	0	rCRSwithout3107N	131	218	0.58	GOOD	T	.	T	T	218	218	0	0	1	Pass	38	180	0	0	rCRSwithout3107N	131	204	0.56	GOOD	T	.	T	T	204	204	0
rCRSwithout3107N	132	101	0.65	GOOD	C	.	C	C	101	101	0	0	1	Pass	21	80	0	0	rCRSwithout3107N	132	218	0.58	GOOD	C	.	C	C	218	218	0	0	1	Pass	35	183	0	0	rCRSwithout3107N	132	205	0.57	GOOD	C	.	C	C	205	204	1
rCRSwithout3107N	133	104	0.67	GOOD	T	.	T	T	104	104	0	0	1	Pass	23	81	0	0	rCRSwithout3107N	133	221	0.59	GOOD	T	.	T	T	221	221	0	0	1	Pass	35	186	0	0	rCRSwithout3107N	133	222	0.61	GOOD	T	.	T	T	222	222	0
rCRSwithout3107N	134	105	0.67	GOOD	T	.	T	T	105	105	0	0	1	Pass	24	81	0	0	rCRSwithout3107N	134	221	0.59	GOOD	T	.	T	T	221	221	0	0	1	Pass	33	188	0	0	rCRSwithout3107N	134	209	0.58	GOOD	T	.	T	T	209	209	0
rCRSwithout3107N	135	107	0.69	GOOD	T	.	T	T	107	107	0	0	1	Pass	25	82	0	0	rCRSwithout3107N	135	226	0.6	GOOD	T	.	T	T	226	226	0	0	1	Pass	40	186	0	0	rCRSwithout3107N	135	216	0.6	GOOD	T	.	T	T	216	216	0
rCRSwithout3107N	136	100	0.64	GOOD	G	.	G	G	100	100	0	0	1	Pass	26	74	0	0	rCRSwithout3107N	136	203	0.54	GOOD	G	.	G	G	203	203	0	0	1	Pass	38	165	0	0	rCRSwithout3107N	136	196	0.54	GOOD	G	.	G	G	196	196	0
rCRSwithout3107N	137	95	0.61	GOOD	A	.	A	A	95	95	0	0	1	Pass	21	74	0	0	rCRSwithout3107N	137	205	0.54	GOOD	A	.	A	A	205	204	1	0.0049	0.5	Pass	32	172	0	1	rCRSwithout3107N	137	187	0.52	GOOD	A	.	A	A	187	187	0
rCRSwithout3107N	138	94	0.6	GOOD	T	.	T	T	94	94	0	0	1	Pass	20	74	0	0	rCRSwithout3107N	138	199	0.53	GOOD	T	.	T	T	199	199	0	0	1	Pass	31	168	0	0	rCRSwithout3107N	138	184	0.51	GOOD	T	.	T	T	184	184	0
rCRSwithout3107N	139	83	0.53	GOOD	T	.	T	T	83	83	0	0	1	Pass	23	60	0	0	rCRSwithout3107N	139	184	0.49	GOOD	T	.	T	T	184	184	0	0	1	Pass	34	150	0	0	rCRSwithout3107N	139	179	0.49	GOOD	T	.	T	T	179	179	0
rCRSwithout3107N	140	103	0.66	GOOD	C	.	C	C	103	103	0	0	1	Pass	24	79	0	0	rCRSwithout3107N	140	225	0.6	GOOD	C	.	C	C	225	225	0	0	1	Pass	34	191	0	0	rCRSwithout3107N	140	213	0.59	GOOD	C	.	C	C	213	213	0
rCRSwithout3107N	141	108	0.69	GOOD	C	.	C	C	108	108	0	0	1	Pass	25	83	0	0	rCRSwithout3107N	141	223	0.59	GOOD	C	.	C	C	223	223	0	0	1	Pass	32	191	0	0	rCRSwithout3107N	141	216	0.6	GOOD	C	.	C	C	216	216	0
rCRSwithout3107N	142	103	0.66	GOOD	T	.	T	T	103	103	0	0	1	Pass	23	80	0	0	rCRSwithout3107N	142	221	0.59	GOOD	T	.	T	T	221	221	0	0	1	Pass	31	190	0	0	rCRSwithout3107N	142	215	0.59	GOOD	T	.	T	T	215	215	0
rCRSwithout3107N	143	93	0.6	GOOD	G	.	G	G	93	92	1	0.0108	0.5	Pass	20	72	0	1	rCRSwithout3107N	143	211	0.56	GOOD	G	.	G	G	211	211	0	0	1	Pass	31	180	0	0	rCRSwithout3107N	143	205	0.57	GOOD	G	.	G	G	205	205	0
rCRSwithout3107N	144	93	0.6	GOOD	C	.	C	C	93	93	0	0	1	Pass	18	75	0	0	rCRSwithout3107N	144	215	0.57	GOOD	C	.	C	C	215	215	0	0	1	Pass	29	186	0	0	rCRSwithout3107N	144	203	0.56	GOOD	C	.	C	C	203	199	4
rCRSwithout3107N	145	95	0.61	GOOD	C	.	C	C	95	95	0	0	1	Pass	20	75	0	0	rCRSwithout3107N	145	211	0.56	GOOD	C	.	C	C	211	211	0	0	1	Pass	28	183	0	0	rCRSwithout3107N	145	201	0.55	GOOD	C	.	C	C	201	201	0
rCRSwithout3107N	146	89	0.57	GOOD	T	.	T	T	89	89	0	0	1	Pass	20	69	0	0	rCRSwithout3107N	146	195	0.52	GOOD	T	.	T	T	195	195	0	0	1	Pass	28	167	0	0	rCRSwithout3107N	146	194	0.53	GOOD	T	.	T	T	194	194	0
rCRSwithout3107N	147	99	0.64	GOOD	C	.	C	C	99	99	0	0	1	Pass	21	78	0	0	rCRSwithout3107N	147	211	0.56	GOOD	C	.	C	C	211	211	0	0	1	Pass	33	178	0	0	rCRSwithout3107N	147	203	0.56	GOOD	C	.	C	C	203	203	0
rCRSwithout3107N	148	97	0.62	GOOD	A	.	A	A	97	97	0	0	1	Pass	21	76	0	0	rCRSwithout3107N	148	205	0.54	GOOD	A	.	A	A	205	205	0	0	1	Pass	27	178	0	0	rCRSwithout3107N	148	193	0.53	GOOD	A	.	A	A	193	193	0
rCRSwithout3107N	149	82	0.53	GOOD	T	.	T	T	82	82	0	0	1	Pass	19	63	0	0	rCRSwithout3107N	149	187	0.5	GOOD	T	.	T	T	187	185	2	0.0107	0.24933	Pass	26	159	1	1	rCRSwithout3107N	149	181	0.5	GOOD	T	.	T	T	181	181	0
rCRSwithout3107N	150	89	0.57	GOOD	C	.	C	C	89	89	0	0	1	Pass	20	69	0	0	rCRSwithout3107N	150	200	0.53	GOOD	C	.	C	C	200	200	0	0	1	Pass	28	172	0	0	rCRSwithout3107N	150	195	0.54	GOOD	C	.	C	C	195	195	0
rCRSwithout3107N	151	92	0.59	GOOD	C	.	C	C	92	92	0	0	1	Pass	21	71	0	0	rCRSwithout3107N	151	204	0.54	GOOD	C	.	C	C	204	204	0	0	1	Pass	28	176	0	0	rCRSwithout3107N	151	189	0.52	GOOD	C	.	C	C	189	189	0
rCRSwithout3107N	152	98	0.63	GOOD	T	C	C	C	98	1	97	0.9898	1.73e-56	Pass	0	1	21	76	rCRSwithout3107N	152	223	0.59	GOOD	T	C	C	C	223	0	223	1	1.46e-133	Pass	0	0	31	192	rCRSwithout3107N	152	199	0.55	GOOD	T	C	C	C	199	0	199
rCRSwithout3107N	153	103	0.66	GOOD	A	.	A	A	103	103	0	0	1	Pass	20	83	0	0	rCRSwithout3107N	153	229	0.61	GOOD	A	.	A	A	229	229	0	0	1	Pass	25	204	0	0	rCRSwithout3107N	153	216	0.6	GOOD	A	.	A	A	216	216	0
rCRSwithout3107N	154	96	0.62	GOOD	T	.	T	T	96	96	0	0	1	Pass	18	78	0	0	rCRSwithout3107N	154	207	0.55	GOOD	T	.	T	T	207	207	0	0	1	Pass	24	183	0	0	rCRSwithout3107N	154	211	0.58	GOOD	T	.	T	T	211	211	0
rCRSwithout3107N	155	102	0.66	GOOD	T	.	T	T	102	102	0	0	1	Pass	19	83	0	0	rCRSwithout3107N	155	239	0.63	GOOD	T	.	T	T	239	239	0	0	1	Pass	27	212	0	0	rCRSwithout3107N	155	219	0.6	GOOD	T	.	T	T	219	219	0
rCRSwithout3107N	156	97	0.62	GOOD	A	.	A	A	97	96	1	0.0103	0.5	Pass	14	82	0	1	rCRSwithout3107N	156	234	0.62	GOOD	A	.	A	A	234	234	0	0	1	Pass	25	209	0	0	rCRSwithout3107N	156	212	0.58	GOOD	A	.	A	A	212	212	0
rCRSwithout3107N	157	91	0.58	GOOD	T	.	T	T	91	91	0	0	1	Pass	19	72	0	0	rCRSwithout3107N	157	202	0.54	GOOD	T	.	T	T	202	202	0	0	1	Pass	31	171	0	0	rCRSwithout3107N	157	201	0.55	GOOD	T	.	T	T	201	201	0
rCRSwithout3107N	158	87	0.56	GOOD	T	.	T	T	87	87	0	0	1	Pass	17	70	0	0	rCRSwithout3107N	158	203	0.54	GOOD	T	.	T	T	203	203	0	0	1	Pass	27	176	0	0	rCRSwithout3107N	158	201	0.55	GOOD	T	.	T	T	201	201	0
rCRSwithout3107N	159	94	0.6	GOOD	T	.	T	T	94	94	0	0	1	Pass	19	75	0	0	rCRSwithout3107N	159	203	0.54	GOOD	T	.	T	T	203	203	0	0	1	Pass	29	174	0	0	rCRSwithout3107N	159	195	0.54	GOOD	T	.	T	T	195	195	0
rCRSwithout3107N	160	88	0.57	GOOD	A	.	A	A	88	88	0	0	1	Pass	18	70	0	0	rCRSwithout3107N	160	203	0.54	GOOD	A	.	A	A	203	203	0	0	1	Pass	31	172	0	0	rCRSwithout3107N	160	191	0.53	GOOD	A	.	A	A	191	191	0
rCRSwithout3107N	161	86	0.55	GOOD	T	.	T	T	86	86	0	0	1	Pass	18	68	0	0	rCRSwithout3107N	161	183	0.49	GOOD	T	.	T	T	183	183	0	0	1	Pass	32	151	0	0	rCRSwithout3107N	161	167	0.46	GOOD	T	.	T	T	167	167	0
rCRSwithout3107N	162	87	0.56	GOOD	C	.	C	C	87	86	1	0.0115	0.5	Pass	16	70	0	1	rCRSwithout3107N	162	189	0.5	GOOD	C	.	C	C	189	189	0	0	1	Pass	25	164	0	0	rCRSwithout3107N	162	175	0.48	GOOD	C	.	C	C	175	175	0
rCRSwithout3107N	163	78	0.5	GOOD	G	.	G	G	78	78	0	0	1	Pass	15	63	0	0	rCRSwithout3107N	163	186	0.49	GOOD	G	.	G	G	186	186	0	0	1	Pass	24	162	0	0	rCRSwithout3107N	163	162	0.45	GOOD	G	.	G	G	162	162	0
rCRSwithout3107N	164	70	0.45	GOOD	C	.	C	C	70	70	0	0	1	Pass	15	55	0	0	rCRSwithout3107N	164	158	0.42	GOOD	C	.	C	C	158	158	0	0	1	Pass	25	133	0	0	rCRSwithout3107N	164	138	0.38	GOOD	C	.	C	C	138	138	0
rCRSwithout3107N	165	48	0.31	GOOD	A	.	A	A	48	48	0	0	1	Pass	16	32	0	0	rCRSwithout3107N	165	104	0.28	GOOD	A	.	A	A	104	104	0	0	1	Pass	23	81	0	0	rCRSwithout3107N	165	105	0.29	GOOD	A	.	A	A	105	105	0
rCRSwithout3107N	166	85	0.55	GOOD	C	.	C	C	85	85	0	0	1	Pass	12	73	0	0	rCRSwithout3107N	166	198	0.53	GOOD	C	.	C	C	198	198	0	0	1	Pass	22	176	0	0	rCRSwithout3107N	166	183	0.5	GOOD	C	.	C	C	183	183	0
rCRSwithout3107N	167	85	0.55	GOOD	C	.	C	C	85	85	0	0	1	Pass	12	73	0	0	rCRSwithout3107N	167	195	0.52	GOOD	C	.	C	C	195	195	0	0	1	Pass	21	174	0	0	rCRSwithout3107N	167	185	0.51	GOOD	C	.	C	C	185	185	0
rCRSwithout3107N	168	79	0.51	GOOD	T	.	T	T	79	79	0	0	1	Pass	13	66	0	0	rCRSwithout3107N	168	189	0.5	GOOD	T	.	T	T	189	189	0	0	1	Pass	20	169	0	0	rCRSwithout3107N	168	178	0.49	GOOD	T	.	T	T	178	178	0
rCRSwithout3107N	169	69	0.44	GOOD	A	.	A	A	69	69	0	0	1	Pass	14	55	0	0	rCRSwithout3107N	169	158	0.42	GOOD	A	.	A	A	158	158	0	0	1	Pass	19	139	0	0	rCRSwithout3107N	169	137	0.38	GOOD	A	.	A	A	137	137	0
rCRSwithout3107N	170	87	0.56	GOOD	C	.	C	C	87	86	1	0.0115	0.5	Pass	14	72	0	1	rCRSwithout3107N	170	193	0.51	GOOD	C	.	C	C	193	193	0	0	1	Pass	19	174	0	0	rCRSwithout3107N	170	185	0.51	GOOD	C	.	C	C	185	184	1
rCRSwithout3107N	171	92	0.59	GOOD	G	.	G	G	92	92	0	0	1	Pass	14	78	0	0	rCRSwithout3107N	171	204	0.54	GOOD	G	.	G	G	204	204	0	0	1	Pass	19	185	0	0	rCRSwithout3107N	171	179	0.49	GOOD	G	.	G	G	179	179	0
rCRSwithout3107N	172	76	0.49	GOOD	T	.	T	T	76	76	0	0	1	Pass	6	70	0	0	rCRSwithout3107N	172	192	0.51	GOOD	T	.	T	T	192	192	0	0	1	Pass	8	184	0	0	rCRSwithout3107N	172	152	0.42	GOOD	T	.	T	T	152	151	1
rCRSwithout3107N	173	73	0.47	GOOD	T	.	T	T	73	73	0	0	1	Pass	7	66	0	0	rCRSwithout3107N	173	183	0.49	GOOD	T	.	T	T	183	183	0	0	1	Pass	12	171	0	0	rCRSwithout3107N	173	162	0.45	GOOD	T	.	T	T	162	162	0
rCRSwithout3107N	174	92	0.59	GOOD	C	.	C	C	92	92	0	0	1	Pass	11	81	0	0	rCRSwithout3107N	174	197	0.52	GOOD	C	.	C	C	197	197	0	0	1	Pass	15	182	0	0	rCRSwithout3107N	174	182	0.5	GOOD	C	.	C	C	182	182	0
rCRSwithout3107N	175	92	0.59	GOOD	A	.	A	A	92	92	0	0	1	Pass	10	82	0	0	rCRSwithout3107N	175	206	0.55	GOOD	A	.	A	A	206	206	0	0	1	Pass	15	191	0	0	rCRSwithout3107N	175	194	0.53	GOOD	A	.	A	A	194	194	0
rCRSwithout3107N	176	86	0.55	GOOD	A	.	A	A	86	86	0	0	1	Pass	10	76	0	0	rCRSwithout3107N	176	214	0.57	GOOD	A	.	A	A	214	214	0	0	1	Pass	17	197	0	0	rCRSwithout3107N	176	195	0.54	GOOD	A	.	A	A	195	195	0
rCRSwithout3107N	177	86	0.55	GOOD	T	.	T	T	86	86	0	0	1	Pass	11	75	0	0	rCRSwithout3107N	177	208	0.55	GOOD	T	.	T	T	208	208	0	0	1	Pass	19	189	0	0	rCRSwithout3107N	177	190	0.52	GOOD	T	.	T	T	190	190	0
rCRSwithout3107N	178	83	0.53	GOOD	A	.	A	A	83	83	0	0	1	Pass	12	71	0	0	rCRSwithout3107N	178	210	0.56	GOOD	A	.	A	A	210	210	0	0	1	Pass	19	191	0	0	rCRSwithout3107N	178	185	0.51	GOOD	A	.	A	A	185	185	0
rCRSwithout3107N	179	82	0.53	GOOD	T	.	T	T	82	82	0	0	1	Pass	13	69	0	0	rCRSwithout3107N	179	197	0.52	GOOD	T	.	T	T	197	197	0	0	1	Pass	15	182	0	0	rCRSwithout3107N	179	175	0.48	GOOD	T	.	T	T	175	175	0
rCRSwithout3107N	180	76	0.49	GOOD	T	.	T	T	76	76	0	0	1	Pass	12	64	0	0	rCRSwithout3107N	180	193	0.51	GOOD	T	.	T	T	193	193	0	0	1	Pass	19	174	0	0	rCRSwithout3107N	180	168	0.46	GOOD	T	.	T	T	168	168	0
rCRSwithout3107N	181	75	0.48	GOOD	A	.	A	A	75	75	0	0	1	Pass	12	63	0	0	rCRSwithout3107N	181	186	0.49	GOOD	A	.	A	A	186	186	0	0	1	Pass	18	168	0	0	rCRSwithout3107N	181	158	0.44	GOOD	A	.	A	A	158	158	0
rCRSwithout3107N	182	85	0.55	GOOD	C	.	C	C	85	85	0	0	1	Pass	11	74	0	0	rCRSwithout3107N	182	182	0.48	GOOD	C	.	C	C	182	182	0	0	1	Pass	12	170	0	0	rCRSwithout3107N	182	163	0.45	GOOD	C	.	C	C	163	163	0
rCRSwithout3107N	183	74	0.48	GOOD	A	.	A	A	74	74	0	0	1	Pass	9	65	0	0	rCRSwithout3107N	183	178	0.47	GOOD	A	.	A	A	178	178	0	0	1	Pass	12	166	0	0	rCRSwithout3107N	183	156	0.43	GOOD	A	.	A	A	156	156	0
rCRSwithout3107N	184	74	0.48	GOOD	G	.	G	G	74	74	0	0	1	Pass	9	65	0	0	rCRSwithout3107N	184	181	0.48	GOOD	G	.	G	G	181	180	1	0.0055	0.5	Pass	13	167	0	1	rCRSwithout3107N	184	148	0.41	GOOD	G	.	G	G	148	148	0
rCRSwithout3107N	185	71	0.46	GOOD	G	.	G	G	71	71	0	0	1	Pass	9	62	0	0	rCRSwithout3107N	185	175	0.46	GOOD	G	.	G	G	175	175	0	0	1	Pass	13	162	0	0	rCRSwithout3107N	185	149	0.41	GOOD	G	.	G	G	149	148	1
rCRSwithout3107N	186	75	0.48	GOOD	C	.	C	C	75	75	0	0	1	Pass	9	66	0	0	rCRSwithout3107N	186	176	0.47	GOOD	C	.	C	C	176	176	0	0	1	Pass	14	162	0	0	rCRSwithout3107N	186	153	0.42	GOOD	C	.	C	C	153	153	0
rCRSwithout3107N	187	79	0.51	GOOD	G	.	G	G	79	79	0	0	1	Pass	10	69	0	0	rCRSwithout3107N	187	175	0.46	GOOD	G	.	G	G	175	175	0	0	1	Pass	10	165	0	0	rCRSwithout3107N	187	152	0.42	GOOD	G	.	G	G	152	152	0
rCRSwithout3107N	188	75	0.48	GOOD	A	.	A	A	75	75	0	0	1	Pass	7	68	0	0	rCRSwithout3107N	188	169	0.45	GOOD	A	.	A	A	169	169	0	0	1	Pass	4	165	0	0	rCRSwithout3107N	188	147	0.41	GOOD	A	.	A	A	147	147	0
rCRSwithout3107N	189	75	0.48	GOOD	A	.	A	A	75	75	0	0	1	Pass	8	67	0	0	rCRSwithout3107N	189	167	0.44	GOOD	A	.	A	A	167	167	0	0	1	Pass	6	161	0	0	rCRSwithout3107N	189	138	0.38	GOOD	A	.	A	A	138	138	0
rCRSwithout3107N	190	77	0.49	GOOD	C	.	C	C	77	77	0	0	1	Pass	9	68	0	0	rCRSwithout3107N	190	175	0.46	GOOD	C	.	C	C	175	175	0	0	1	Pass	7	168	0	0	rCRSwithout3107N	190	147	0.41	GOOD	C	.	C	C	147	147	0
rCRSwithout3107N	191	78	0.5	GOOD	A	.	A	A	78	78	0	0	1	Pass	9	69	0	0	rCRSwithout3107N	191	170	0.45	GOOD	A	.	A	A	170	170	0	0	1	Pass	10	160	0	0	rCRSwithout3107N	191	150	0.41	GOOD	A	.	A	A	150	150	0
rCRSwithout3107N	192	68	0.44	GOOD	T	.	T	T	68	68	0	0	1	Pass	7	61	0	0	rCRSwithout3107N	192	161	0.43	GOOD	T	.	T	T	161	161	0	0	1	Pass	10	151	0	0	rCRSwithout3107N	192	136	0.37	GOOD	T	.	T	T	136	136	0
rCRSwithout3107N	193	57	0.37	GOOD	A	.	A	A	57	57	0	0	1	Pass	6	51	0	0	rCRSwithout3107N	193	139	0.37	GOOD	A	.	A	A	139	139	0	0	1	Pass	9	130	0	0	rCRSwithout3107N	193	116	0.32	GOOD	A	.	A	A	116	115	1
rCRSwithout3107N	194	71	0.46	GOOD	C	.	C	C	71	71	0	0	1	Pass	7	64	0	0	rCRSwithout3107N	194	163	0.43	GOOD	C	.	C	C	163	163	0	0	1	Pass	10	153	0	0	rCRSwithout3107N	194	137	0.38	GOOD	C	.	C	C	137	137	0
rCRSwithout3107N	195	79	0.51	GOOD	T	.	T	T	79	79	0	0	1	Pass	8	71	0	0	rCRSwithout3107N	195	166	0.44	GOOD	T	.	T	T	166	166	0	0	1	Pass	9	157	0	0	rCRSwithout3107N	195	146	0.4	GOOD	T	.	T	T	146	146	0
rCRSwithout3107N	196	71	0.46	GOOD	T	.	T	T	71	71	0	0	1	Pass	8	63	0	0	rCRSwithout3107N	196	163	0.43	GOOD	T	.	T	T	163	163	0	0	1	Pass	8	155	0	0	rCRSwithout3107N	196	138	0.38	GOOD	T	.	T	T	138	138	0
rCRSwithout3107N	197	62	0.4	GOOD	A	.	A	A	62	62	0	0	1	Pass	9	53	0	0	rCRSwithout3107N	197	144	0.38	GOOD	A	.	A	A	144	144	0	0	1	Pass	9	135	0	0	rCRSwithout3107N	197	125	0.34	GOOD	A	.	A	A	125	125	0
rCRSwithout3107N	198	71	0.46	GOOD	C	.	C	C	71	71	0	0	1	Pass	9	62	0	0	rCRSwithout3107N	198	155	0.41	GOOD	C	.	C	C	155	155	0	0	1	Pass	8	147	0	0	rCRSwithout3107N	198	137	0.38	GOOD	C	.	C	C	137	137	0
rCRSwithout3107N	199	76	0.49	GOOD	T	.	T	T	76	76	0	0	1	Pass	8	68	0	0	rCRSwithout3107N	199	158	0.42	GOOD	T	.	T	T	158	158	0	0	1	Pass	9	149	0	0	rCRSwithout3107N	199	134	0.37	GOOD	T	.	T	T	134	134	0
rCRSwithout3107N	200	77	0.49	GOOD	A	.	A	A	77	77	0	0	1	Pass	9	68	0	0	rCRSwithout3107N	200	163	0.43	GOOD	A	.	A	A	163	163	0	0	1	Pass	11	152	0	0	rCRSwithout3107N	200	143	0.39	GOOD	A	.	A	A	143	143	0
rCRSwithout3107N	201	69	0.44	GOOD	A	.	A	A	69	69	0	0	1	Pass	6	63	0	0	rCRSwithout3107N	201	147	0.39	GOOD	A	.	A	A	147	147	0	0	1	Pass	10	137	0	0	rCRSwithout3107N	201	126	0.35	GOOD	A	.	A	A	126	126	0
rCRSwithout3107N	202	70	0.45	GOOD	A	.	A	A	70	70	0	0	1	Pass	6	64	0	0	rCRSwithout3107N	202	142	0.38	GOOD	A	.	A	A	142	142	0	0	1	Pass	9	133	0	0	rCRSwithout3107N	202	126	0.35	GOOD	A	.	A	A	126	126	0
rCRSwithout3107N	203	65	0.42	GOOD	G	.	G	G	65	65	0	0	1	Pass	4	61	0	0	rCRSwithout3107N	203	137	0.36	GOOD	G	.	G	G	137	137	0	0	1	Pass	6	131	0	0	rCRSwithout3107N	203	122	0.34	GOOD	G	.	G	G	122	122	0
rCRSwithout3107N	204	63	0.4	GOOD	T	.	T	T	63	63	0	0	1	Pass	3	60	0	0	rCRSwithout3107N	204	135	0.36	GOOD	T	.	T	T	135	135	0	0	1	Pass	2	133	0	0	rCRSwithout3107N	204	110	0.3	GOOD	T	.	T	T	110	110	0
rCRSwithout3107N	205	63	0.4	GOOD	G	.	G	G	63	63	0	0	1	Pass	3	60	0	0	rCRSwithout3107N	205	135	0.36	GOOD	G	.	G	G	135	135	0	0	1	Pass	3	132	0	0	rCRSwithout3107N	205	117	0.32	GOOD	G	.	G	G	117	117	0
rCRSwithout3107N	206	64	0.41	GOOD	T	.	T	T	64	64	0	0	1	Pass	2	62	0	0	rCRSwithout3107N	206	133	0.35	GOOD	T	.	T	T	133	132	1	0.0075	0.5	Pass	4	128	0	1	rCRSwithout3107N	206	112	0.31	GOOD	T	.	T	T	112	112	0
rCRSwithout3107N	207	64	0.41	GOOD	G	.	G	G	64	64	0	0	1	Pass	2	62	0	0	rCRSwithout3107N	207	131	0.35	GOOD	G	.	G	G	131	131	0	0	1	Pass	5	126	0	0	rCRSwithout3107N	207	104	0.29	GOOD	G	.	G	G	104	104	0
rCRSwithout3107N	208	66	0.42	GOOD	T	.	T	T	66	66	0	0	1	Pass	3	63	0	0	rCRSwithout3107N	208	131	0.35	GOOD	T	.	T	T	131	131	0	0	1	Pass	6	125	0	0	rCRSwithout3107N	208	112	0.31	GOOD	T	.	T	T	112	112	0
rCRSwithout3107N	209	72	0.46	GOOD	T	.	T	T	72	72	0	0	1	Pass	6	66	0	0	rCRSwithout3107N	209	140	0.37	GOOD	T	.	T	T	140	140	0	0	1	Pass	5	135	0	0	rCRSwithout3107N	209	118	0.33	GOOD	T	.	T	T	118	118	0
rCRSwithout3107N	210	70	0.45	GOOD	A	.	A	A	70	70	0	0	1	Pass	5	65	0	0	rCRSwithout3107N	210	138	0.37	GOOD	A	.	A	A	138	138	0	0	1	Pass	7	131	0	0	rCRSwithout3107N	210	112	0.31	GOOD	A	.	A	A	112	112	0
rCRSwithout3107N	211	70	0.45	GOOD	A	.	A	A	70	70	0	0	1	Pass	8	62	0	0	rCRSwithout3107N	211	131	0.35	GOOD	A	.	A	A	131	131	0	0	1	Pass	8	123	0	0	rCRSwithout3107N	211	100	0.28	GOOD	A	.	A	A	100	100	0
rCRSwithout3107N	212	66	0.42	GOOD	T	.	T	T	66	66	0	0	1	Pass	7	59	0	0	rCRSwithout3107N	212	126	0.33	GOOD	T	.	T	T	126	126	0	0	1	Pass	10	116	0	0	rCRSwithout3107N	212	105	0.29	GOOD	T	.	T	T	105	105	0
rCRSwithout3107N	213	70	0.45	GOOD	T	.	T	T	70	70	0	0	1	Pass	8	62	0	0	rCRSwithout3107N	213	130	0.34	GOOD	T	.	T	T	130	129	1	0.0077	0.5	Pass	9	120	0	1	rCRSwithout3107N	213	111	0.31	GOOD	T	.	T	T	111	111	0
rCRSwithout3107N	214	65	0.42	GOOD	A	.	A	A	65	65	0	0	1	Pass	9	56	0	0	rCRSwithout3107N	214	125	0.33	GOOD	A	.	A	A	125	125	0	0	1	Pass	9	116	0	0	rCRSwithout3107N	214	107	0.29	GOOD	A	.	A	A	107	107	0
rCRSwithout3107N	215	63	0.4	GOOD	A	.	A	A	63	63	0	0	1	Pass	6	57	0	0	rCRSwithout3107N	215	110	0.29	GOOD	A	.	A	A	110	110	0	0	1	Pass	3	107	0	0	rCRSwithout3107N	215	97	0.27	GOOD	A	.	A	A	97	97	0
rCRSwithout3107N	216	56	0.36	GOOD	T	.	T	T	56	56	0	0	1	Pass	7	49	0	0	rCRSwithout3107N	216	111	0.29	GOOD	T	.	T	T	111	110	1	0.009	0.5	Pass	6	104	0	1	rCRSwithout3107N	216	92	0.25	GOOD	T	.	T	T	92	92	0
rCRSwithout3107N	217	66	0.42	GOOD	T	C	C	C	66	0	66	1	2.65e-39	str10	0	0	6	60	rCRSwithout3107N	217	113	0.3	GOOD	T	C	C	C	113	0	113	1	1.75e-67	str10	0	0	5	108	rCRSwithout3107N	217	93	0.26	GOOD	T	C	C	C	93	0	93
rCRSwithout3107N	218	65	0.42	GOOD	A	.	A	A	65	65	0	0	1	Pass	6	59	0	0	rCRSwithout3107N	218	116	0.31	GOOD	A	.	A	A	116	116	0	0	1	Pass	6	110	0	0	rCRSwithout3107N	218	98	0.27	GOOD	A	.	A	A	98	98	0
rCRSwithout3107N	219	65	0.42	GOOD	A	.	A	A	65	65	0	0	1	Pass	7	58	0	0	rCRSwithout3107N	219	117	0.31	GOOD	A	.	A	A	117	117	0	0	1	Pass	9	108	0	0	rCRSwithout3107N	219	95	0.26	GOOD	A	.	A	A	95	95	0
rCRSwithout3107N	220	57	0.37	GOOD	T	.	T	T	57	57	0	0	1	Pass	4	53	0	0	rCRSwithout3107N	220	110	0.29	GOOD	T	.	T	T	110	110	0	0	1	Pass	8	102	0	0	rCRSwithout3107N	220	92	0.25	GOOD	T	.	T	T	92	92	0
rCRSwithout3107N	221	60	0.39	GOOD	G	.	G	G	60	60	0	0	1	Pass	3	57	0	0	rCRSwithout3107N	221	110	0.29	GOOD	G	.	G	G	110	109	1	0.0091	0.5	Pass	5	104	1	0	rCRSwithout3107N	221	90	0.25	GOOD	G	.	G	G	90	90	0
rCRSwithout3107N	222	64	0.41	GOOD	C	.	C	C	64	64	0	0	1	Pass	4	60	0	0	rCRSwithout3107N	222	105	0.28	GOOD	C	.	C	C	105	105	0	0	1	Pass	3	102	0	0	rCRSwithout3107N	222	92	0.25	GOOD	C	.	C	C	92	92	0
rCRSwithout3107N	223	66	0.42	GOOD	T	.	T	T	66	66	0	0	1	Pass	6	60	0	0	rCRSwithout3107N	223	107	0.28	GOOD	T	.	T	T	107	107	0	0	1	Pass	6	101	0	0	rCRSwithout3107N	223	90	0.25	GOOD	T	.	T	T	90	90	0
rCRSwithout3107N	224	64	0.41	GOOD	T	.	T	T	64	64	0	0	1	Pass	6	58	0	0	rCRSwithout3107N	224	106	0.28	GOOD	T	.	T	T	106	106	0	0	1	Pass	5	101	0	0	rCRSwithout3107N	224	94	0.26	GOOD	T	.	T	T	94	94	0
rCRSwithout3107N	225	61	0.39	GOOD	G	.	G	G	61	61	0	0	1	Pass	5	56	0	0	rCRSwithout3107N	225	106	0.28	GOOD	G	.	G	G	106	106	0	0	1	Pass	5	101	0	0	rCRSwithout3107N	225	91	0.25	GOOD	G	.	G	G	91	91	0
rCRSwithout3107N	226	52	0.33	GOOD	T	.	T	T	52	52	0	0	1	Pass	2	50	0	0	rCRSwithout3107N	226	99	0.26	GOOD	T	.	T	T	99	99	0	0	1	Pass	3	96	0	0	rCRSwithout3107N	226	88	0.24	GOOD	T	.	T	T	88	88	0
rCRSwithout3107N	227	47	0.3	GOOD	A	.	A	A	47	47	0	0	1	Pass	2	45	0	0	rCRSwithout3107N	227	97	0.26	GOOD	A	.	A	A	97	97	0	0	1	Pass	4	93	0	0	rCRSwithout3107N	227	83	0.23	GOOD	A	.	A	A	83	83	0
rCRSwithout3107N	228	54	0.35	GOOD	G	.	G	G	54	54	0	0	1	Pass	5	49	0	0	rCRSwithout3107N	228	97	0.26	GOOD	G	.	G	G	97	97	0	0	1	Pass	6	91	0	0	rCRSwithout3107N	228	83	0.23	GOOD	G	.	G	G	83	83	0
rCRSwithout3107N	229	43	0.28	GOOD	G	.	G	G	43	43	0	0	1	Pass	3	40	0	0	rCRSwithout3107N	229	85	0.23	GOOD	G	.	G	G	85	85	0	0	1	Pass	5	80	0	0	rCRSwithout3107N	229	77	0.21	GOOD	G	.	G	G	77	77	0
rCRSwithout3107N	230	43	0.28	GOOD	A	.	A	A	43	43	0	0	1	Pass	5	38	0	0	rCRSwithout3107N	230	79	0.21	GOOD	A	.	A	A	79	79	0	0	1	Pass	3	76	0	0	rCRSwithout3107N	230	71	0.2	GOOD	A	.	A	A	71	71	0
rCRSwithout3107N	231	45	0.29	GOOD	C	.	C	C	45	45	0	0	1	Pass	4	41	0	0	rCRSwithout3107N	231	83	0.22	GOOD	C	.	C	C	83	83	0	0	1	Pass	3	80	0	0	rCRSwithout3107N	231	70	0.19	GOOD	C	.	C	C	70	70	0
rCRSwithout3107N	232	48	0.31	GOOD	A	.	A	A	48	48	0	0	1	Pass	5	43	0	0	rCRSwithout3107N	232	87	0.23	GOOD	A	.	A	A	87	87	0	0	1	Pass	3	84	0	0	rCRSwithout3107N	232	81	0.22	GOOD	A	.	A	A	81	81	0
rCRSwithout3107N	233	46	0.3	GOOD	T	.	T	T	46	46	0	0	1	Pass	6	40	0	0	rCRSwithout3107N	233	89	0.24	GOOD	T	.	T	T	89	89	0	0	1	Pass	5	84	0	0	rCRSwithout3107N	233	76	0.21	GOOD	T	.	T	T	76	76	0
rCRSwithout3107N	234	47	0.3	GOOD	A	.	A	A	47	47	0	0	1	Pass	6	41	0	0	rCRSwithout3107N	234	82	0.22	GOOD	A	.	A	A	82	82	0	0	1	Pass	4	78	0	0	rCRSwithout3107N	234	72	0.2	GOOD	A	.	A	A	72	72	0
rCRSwithout3107N	235	40	0.26	GOOD	A	.	A	A	40	40	0	0	1	Pass	3	37	0	0	rCRSwithout3107N	235	80	0.21	GOOD	A	.	A	A	80	80	0	0	1	Pass	4	76	0	0	rCRSwithout3107N	235	67	0.18	GOOD	A	.	A	A	67	67	0
rCRSwithout3107N	236	40	0.26	GOOD	T	.	T	T	40	40	0	0	1	Pass	5	35	0	0	rCRSwithout3107N	236	72	0.19	GOOD	T	.	T	T	72	72	0	0	1	Pass	4	68	0	0	rCRSwithout3107N	236	65	0.18	GOOD	T	.	T	T	65	65	0
rCRSwithout3107N	237	42	0.27	GOOD	A	.	A	A	42	42	0	0	1	Pass	4	38	0	0	rCRSwithout3107N	237	70	0.19	GOOD	A	.	A	A	70	70	0	0	1	Pass	2	68	0	0	rCRSwithout3107N	237	62	0.17	GOOD	A	.	A	A	62	62	0
rCRSwithout3107N	238	40	0.26	GOOD	A	.	A	A	40	40	0	0	1	Pass	3	37	0	0	rCRSwithout3107N	238	70	0.19	GOOD	A	.	A	A	70	70	0	0	1	Pass	2	68	0	0	rCRSwithout3107N	238	61	0.17	GOOD	A	.	A	A	61	61	0
rCRSwithout3107N	239	32	0.21	GOOD	T	.	T	T	32	32	0	0	1	Pass	4	28	0	0	rCRSwithout3107N	239	63	0.17	GOOD	T	.	T	T	63	63	0	0	1	Pass	4	59	0	0	rCRSwithout3107N	239	55	0.15	GOOD	T	.	T	T	55	55	0
rCRSwithout3107N	240	35	0.22	GOOD	A	.	A	A	35	35	0	0	1	Pass	4	31	0	0	rCRSwithout3107N	240	58	0.15	GOOD	A	.	A	A	58	58	0	0	1	Pass	3	55	0	0	rCRSwithout3107N	240	51	0.14	GOOD	A	.	A	A	51	51	0
rCRSwithout3107N	241	31	0.2	GOOD	A	.	A	A	31	31	0	0	1	Pass	3	28	0	0	rCRSwithout3107N	241	54	0.14	GOOD	A	.	A	A	54	54	0	0	1	Pass	3	51	0	0	rCRSwithout3107N	241	43	0.12	GOOD	A	.	A	A	43	43	0
rCRSwithout3107N	242	35	0.22	GOOD	C	.	C	C	35	35	0	0	1	Pass	5	30	0	0	rCRSwithout3107N	242	59	0.16	GOOD	C	.	C	C	59	59	0	0	1	Pass	3	56	0	0	rCRSwithout3107N	242	49	0.14	GOOD	C	.	C	C	49	49	0
rCRSwithout3107N	243	40	0.26	GOOD	A	.	A	A	40	40	0	0	1	Pass	5	35	0	0	rCRSwithout3107N	243	61	0.16	GOOD	A	.	A	A	61	61	0	0	1	Pass	3	58	0	0	rCRSwithout3107N	243	53	0.15	GOOD	A	.	A	A	53	53	0
rCRSwithout3107N	244	38	0.24	GOOD	A	.	A	A	38	38	0	0	1	Pass	6	32	0	0	rCRSwithout3107N	244	58	0.15	GOOD	A	.	A	A	58	58	0	0	1	Pass	4	54	0	0	rCRSwithout3107N	244	57	0.16	GOOD	A	.	A	A	57	57	0
rCRSwithout3107N	245	34	0.22	GOOD	T	.	T	T	34	34	0	0	1	Pass	6	28	0	0	rCRSwithout3107N	245	57	0.15	GOOD	T	.	T	T	57	57	0	0	1	Pass	3	54	0	0	rCRSwithout3107N	245	52	0.14	GOOD	T	.	T	T	52	52	0
rCRSwithout3107N	246	32	0.21	GOOD	T	.	T	T	32	32	0	0	1	Pass	4	28	0	0	rCRSwithout3107N	246	54	0.14	GOOD	T	.	T	T	54	54	0	0	1	Pass	1	53	0	0	rCRSwithout3107N	246	48	0.13	GOOD	T	.	T	T	48	48	0
rCRSwithout3107N	247	32	0.21	GOOD	G	.	G	G	32	32	0	0	1	Pass	3	29	0	0	rCRSwithout3107N	247	49	0.13	GOOD	G	.	G	G	49	49	0	0	1	Pass	1	48	0	0	rCRSwithout3107N	247	45	0.12	GOOD	G	.	G	G	45	45	0
rCRSwithout3107N	248	33	0.21	GOOD	A	.	A	A	33	33	0	0	1	Pass	3	30	0	0	rCRSwithout3107N	248	52	0.14	GOOD	A	.	A	A	52	52	0	0	1	Pass	2	50	0	0	rCRSwithout3107N	248	45	0.12	GOOD	A	.	A	A	45	45	0
rCRSwithout3107N	249	29	0.19	GOOD	A	.	A	A	29	29	0	0	1	Pass	3	26	0	0	rCRSwithout3107N	249	44	0.12	GOOD	A	.	A	A	44	44	0	0	1	Pass	1	43	0	0	rCRSwithout3107N	249	46	0.13	GOOD	A	.	A	A	46	46	0
rCRSwithout3107N	250	29	0.19	GOOD	T	.	T	T	29	29	0	0	1	Pass	3	26	0	0	rCRSwithout3107N	250	42	0.11	GOOD	T	.	T	T	42	42	0	0	1	Pass	2	40	0	0	rCRSwithout3107N	250	41	0.11	GOOD	T	.	T	T	41	41	0
rCRSwithout3107N	251	28	0.18	GOOD	G	.	G	G	28	28	0	0	1	Pass	5	23	0	0	rCRSwithout3107N	251	41	0.11	GOOD	G	.	G	G	41	41	0	0	1	Pass	1	40	0	0	rCRSwithout3107N	251	39	0.11	GOOD	G	.	G	G	39	39	0
rCRSwithout3107N	252	23	0.15	GOOD	T	.	T	T	23	23	0	0	1	Pass	3	20	0	0	rCRSwithout3107N	252	41	0.11	GOOD	T	.	T	T	41	41	0	0	1	Pass	0	41	0	0	rCRSwithout3107N	252	33	0.09	WARNING	T	.	T	T	33	33	0
rCRSwithout3107N	253	28	0.18	GOOD	C	.	C	C	28	28	0	0	1	Pass	6	22	0	0	rCRSwithout3107N	253	42	0.11	GOOD	C	.	C	C	42	42	0	0	1	Pass	2	40	0	0	rCRSwithout3107N	253	39	0.11	GOOD	C	.	C	C	39	39	0
rCRSwithout3107N	254	29	0.19	GOOD	T	.	T	T	29	29	0	0	1	Pass	6	23	0	0	rCRSwithout3107N	254	42	0.11	GOOD	T	.	T	T	42	42	0	0	1	Pass	2	40	0	0	rCRSwithout3107N	254	40	0.11	GOOD	T	.	T	T	40	40	0
rCRSwithout3107N	255	28	0.18	GOOD	G	.	G	G	28	28	0	0	1	Pass	5	23	0	0	rCRSwithout3107N	255	40	0.11	GOOD	G	.	G	G	40	40	0	0	1	Pass	2	38	0	0	rCRSwithout3107N	255	39	0.11	GOOD	G	.	G	G	39	39	0
rCRSwithout3107N	256	23	0.15	GOOD	C	.	C	C	23	23	0	0	1	Pass	5	18	0	0	rCRSwithout3107N	256	28	0.07	WARNING	C	.	C	C	28	28	0	0	1	Pass	1	27	0	0	rCRSwithout3107N	256	25	0.07	WARNING	C	.	C	C	25	25	0
rCRSwithout3107N	257	19	0.12	GOOD	A	.	A	A	19	19	0	0	1	Pass	5	14	0	0	rCRSwithout3107N	257	26	0.07	WARNING	A	.	A	A	26	26	0	0	1	Pass	1	25	0	0	rCRSwithout3107N	257	22	0.06	WARNING	A	.	A	A	22	22	0
rCRSwithout3107N	258	25	0.16	GOOD	C	.	C	C	25	25	0	0	1	Pass	5	20	0	0	rCRSwithout3107N	258	31	0.08	WARNING	C	.	C	C	31	31	0	0	1	Pass	1	30	0	0	rCRSwithout3107N	258	32	0.09	WARNING	C	.	C	C	32	32	0
rCRSwithout3107N	259	22	0.14	GOOD	A	.	A	A	22	22	0	0	1	Pass	3	19	0	0	rCRSwithout3107N	259	28	0.07	WARNING	A	.	A	A	28	28	0	0	1	Pass	1	27	0	0	rCRSwithout3107N	259	27	0.07	WARNING	A	.	A	A	27	27	0
rCRSwithout3107N	260	23	0.15	GOOD	G	.	G	G	23	23	0	0	1	Pass	3	20	0	0	rCRSwithout3107N	260	25	0.07	WARNING	G	.	G	G	25	25	0	0	1	Pass	0	25	0	0	rCRSwithout3107N	260	28	0.08	WARNING	G	.	G	G	28	28	0
rCRSwithout3107N	261	25	0.16	GOOD	C	.	C	C	25	25	0	0	1	Pass	2	23	0	0	rCRSwithout3107N	261	25	0.07	WARNING	C	.	C	C	25	25	0	0	1	Pass	0	25	0	0	rCRSwithout3107N	261	29	0.08	WARNING	C	.	C	C	29	29	0
rCRSwithout3107N	262	23	0.15	GOOD	C	.	C	C	23	23	0	0	1	Pass	2	21	0	0	rCRSwithout3107N	262	26	0.07	WARNING	C	.	C	C	26	26	0	0	1	Pass	0	26	0	0	rCRSwithout3107N	262	26	0.07	WARNING	C	.	C	C	26	26	0
rCRSwithout3107N	263	20	0.13	GOOD	A	G	G	G	20	0	20	1	7.25e-12	Pass	0	0	2	18	rCRSwithout3107N	263	28	0.07	WARNING	A	G	G	G	28	0	28	1	1.31e-16	Pass	0	0	0	28	rCRSwithout3107N	263	28	0.08	WARNING	A	G	G	G	28	0	28
rCRSwithout3107N	264	22	0.14	GOOD	C	.	C	C	22	22	0	0	1	Pass	2	20	0	0	rCRSwithout3107N	264	24	0.06	WARNING	C	.	C	C	24	24	0	0	1	Pass	0	24	0	0	rCRSwithout3107N	264	26	0.07	WARNING	C	.	C	C	26	26	0
rCRSwithout3107N	265	19	0.12	GOOD	T	.	T	T	19	19	0	0	1	Pass	2	17	0	0	rCRSwithout3107N	265	26	0.07	WARNING	T	.	T	T	26	26	0	0	1	Pass	0	26	0	0	rCRSwithout3107N	265	25	0.07	WARNING	T	.	T	T	25	25	0
rCRSwithout3107N	266	20	0.13	GOOD	T	.	T	T	20	20	0	0	1	Pass	2	18	0	0	rCRSwithout3107N	266	25	0.07	WARNING	T	.	T	T	25	25	0	0	1	Pass	0	25	0	0	rCRSwithout3107N	266	26	0.07	WARNING	T	.	T	T	26	26	0
rCRSwithout3107N	267	21	0.13	GOOD	T	.	T	T	21	21	0	0	1	Pass	2	19	0	0	rCRSwithout3107N	267	23	0.06	WARNING	T	.	T	T	23	23	0	0	1	Pass	0	23	0	0	rCRSwithout3107N	267	25	0.07	WARNING	T	.	T	T	25	25	0
rCRSwithout3107N	268	22	0.14	GOOD	C	.	C	C	22	22	0	0	1	Pass	2	20	0	0	rCRSwithout3107N	268	23	0.06	WARNING	C	.	C	C	23	23	0	0	1	Pass	0	23	0	0	rCRSwithout3107N	268	24	0.07	WARNING	C	.	C	C	24	24	0
rCRSwithout3107N	269	16	0.1	GOOD	C	.	C	C	16	16	0	0	1	Pass	1	15	0	0	rCRSwithout3107N	269	21	0.06	WARNING	C	.	C	C	21	21	0	0	1	Pass	0	21	0	0	rCRSwithout3107N	269	23	0.06	WARNING	C	.	C	C	23	23	0
rCRSwithout3107N	270	18	0.12	GOOD	A	.	A	A	18	18	0	0	1	Pass	3	15	0	0	rCRSwithout3107N	270	20	0.05	WARNING	A	.	A	A	20	20	0	0	1	Pass	0	20	0	0	rCRSwithout3107N	270	16	0.04	WARNING	A	.	A	A	16	16	0
rCRSwithout3107N	271	15	0.1	WARNING	C	.	C	C	15	15	0	0	1	Pass	1	14	0	0	rCRSwithout3107N	271	16	0.04	WARNING	C	.	C	C	16	16	0	0	1	Pass	0	16	0	0	rCRSwithout3107N	271	17	0.05	WARNING	C	.	C	C	17	17	0
rCRSwithout3107N	272	16	0.1	GOOD	A	.	A	A	16	16	0	0	1	Pass	2	14	0	0	rCRSwithout3107N	272	15	0.04	WARNING	A	.	A	A	15	15	0	0	1	Pass	0	15	0	0	rCRSwithout3107N	272	17	0.05	WARNING	A	.	A	A	17	17	0
rCRSwithout3107N	273	16	0.1	GOOD	C	.	C	C	16	16	0	0	1	Pass	2	14	0	0	rCRSwithout3107N	273	13	0.03	WARNING	C	.	C	C	13	13	0	0	1	Pass	0	13	0	0	rCRSwithout3107N	273	19	0.05	WARNING	C	.	C	C	19	19	0
rCRSwithout3107N	274	18	0.12	GOOD	A	.	A	A	18	18	0	0	1	Pass	2	16	0	0	rCRSwithout3107N	274	14	0.04	WARNING	A	.	A	A	14	14	0	0	1	Pass	0	14	0	0	rCRSwithout3107N	274	18	0.05	WARNING	A	.	A	A	18	18	0
rCRSwithout3107N	275	9	0.06	WARNING	G	.	G	G	9	9	0	0	1	Pass	1	8	0	0	rCRSwithout3107N	275	11	0.03	WARNING	G	.	G	G	11	11	0	0	1	Pass	0	11	0	0	rCRSwithout3107N	275	13	0.04	WARNING	G	.	G	G	13	13	0
rCRSwithout3107N	276	8	0.05	WARNING	A	.	A	A	8	8	0	0	1	Pass	2	6	0	0	rCRSwithout3107N	276	8	0.02	WARNING	A	.	A	A	8	8	0	0	1	Pass	0	8	0	0	rCRSwithout3107N	276	11	0.03	WARNING	A	.	A	A	11	11	0
rCRSwithout3107N	277	7	0.04	WARNING	C	.	C	N	0	0	0	0	0	0	0	0	0	0	rCRSwithout3107N	277	8	0.02	WARNING	C	.	C	C	8	8	0	0	1	Pass	0	8	0	0	rCRSwithout3107N	277	11	0.03	WARNING	C	.	C	C	11	11	0
rCRSwithout3107N	278	8	0.05	WARNING	A	.	A	A	8	8	0	0	1	Pass	3	5	0	0	rCRSwithout3107N	278	8	0.02	WARNING	A	.	A	A	8	8	0	0	1	Pass	0	8	0	0	rCRSwithout3107N	278	17	0.05	WARNING	A	.	A	A	17	17	0
rCRSwithout3107N	279	6	0.04	WARNING	T	.	T	N	0	0	0	0	0	0	0	0	0	0	rCRSwithout3107N	279	5	0.01	WARNING	T	.	T	N	0	0	0	0	0	0	0	0	0	0	rCRSwithout3107N	279	15	0.04	WARNING	T	.	T	T	15	15	0
rCRSwithout3107N	280	8	0.05	WARNING	C	.	C	C	8	8	0	0	1	Pass	1	7	0	0	rCRSwithout3107N	280	7	0.02	WARNING	C	.	C	N	0	0	0	0	0	0	0	0	0	0	rCRSwithout3107N	280	16	0.04	WARNING	C	.	C	C	16	16	0
rCRSwithout3107N	281	12	0.08	WARNING	A	.	A	A	12	12	0	0	1	Pass	1	11	0	0	rCRSwithout3107N	281	7	0.02	WARNING	A	.	A	N	0	0	0	0	0	0	0	0	0	0	rCRSwithout3107N	281	19	0.05	WARNING	A	.	A	A	19	19	0
rCRSwithout3107N	282	6	0.04	WARNING	T	.	T	N	0	0	0	0	0	0	0	0	0	0	rCRSwithout3107N	282	6	0.02	WARNING	T	.	T	N	0	0	0	0	0	0	0	0	0	0	rCRSwithout3107N	282	12	0.03	WARNING	T	.	T	T	12	12	0
rCRSwithout3107N	283	5	0.03	WARNING	A	.	A	N	0	0	0	0	0	0	0	0	0	0	rCRSwithout3107N	283	4	0.01	WARNING	A	.	A	N	0	0	0	0	0	0	0	0	0	0	rCRSwithout3107N	283	9	0.02	WARNING	A	.	A	A	9	9	0
rCRSwithout3107N	284	4	0.03	WARNING	A	.	A	N	0	0	0	0	0	0	0	0	0	0	rCRSwithout3107N	284	4	0.01	WARNING	A	.	A	N	0	0	0	0	0	0	0	0	0	0	rCRSwithout3107N	284	8	0.02	WARNING	A	.	A	A	8	8	0
rCRSwithout3107N	285	6	0.04	WARNING	C	.	C	N	0	0	0	0	0	0	0	0	0	0	rCRSwithout3107N	285	5	0.01	WARNING	C	.	C	N	0	0	0	0	0	0	0	0	0	0	rCRSwithout3107N	285	10	0.03	WARNING	C	.	C	C	10	10	0
rCRSwithout3107N	286	9	0.06	WARNING	A	.	A	A	9	9	0	0	1	Pass	0	9	0	0	rCRSwithout3107N	286	6	0.02	WARNING	A	.	A	N	0	0	0	0	0	0	0	0	0	0	rCRSwithout3107N	286	16	0.04	WARNING	A	.	A	A	16	16	0
rCRSwithout3107N	287	12	0.08	WARNING	A	.	A	A	12	12	0	0	1	Pass	0	12	0	0	rCRSwithout3107N	287	10	0.03	WARNING	A	.	A	A	10	10	0	0	1	Pass	0	10	0	0	rCRSwithout3107N	287	19	0.05	WARNING	A	.	A	A	19	19	0
rCRSwithout3107N	288	11	0.07	WARNING	A	.	A	A	11	11	0	0	1	Pass	0	11	0	0	rCRSwithout3107N	288	10	0.03	WARNING	A	.	A	A	10	10	0	0	1	Pass	0	10	0	0	rCRSwithout3107N	288	17	0.05	WARNING	A	.	A	A	17	17	0
rCRSwithout3107N	289	10	0.06	WARNING	A	.	A	A	10	10	0	0	1	Pass	0	10	0	0	rCRSwithout3107N	289	7	0.02	WARNING	A	.	A	N	0	0	0	0	0	0	0	0	0	0	rCRSwithout3107N	289	18	0.05	WARNING	A	.	A	A	18	18	0
rCRSwithout3107N	290	5	0.03	WARNING	A	.	A	N	0	0	0	0	0	0	0	0	0	0	rCRSwithout3107N	290	6	0.02	WARNING	A	.	A	N	0	0	0	0	0	0	0	0	0	0	rCRSwithout3107N	290	10	0.03	WARNING	A	.	A	A	10	10	0
rCRSwithout3107N	291	4	0.03	WARNING	A	.	A	N	0	0	0	0	0	0	0	0	0	0	rCRSwithout3107N	291	2	0.01	WARNING	A	.	A	N	0	0	0	0	0	0	0	0	0	0	rCRSwithout3107N	291	8	0.02	WARNING	A	.	A	A	8	8	0
rCRSwithout3107N	292	6	0.04	WARNING	T	.	T	N	0	0	0	0	0	0	0	0	0	0	rCRSwithout3107N	292	3	0.01	WARNING	T	.	T	N	0	0	0	0	0	0	0	0	0	0	rCRSwithout3107N	292	5	0.01	WARNING	T	.	T	N	0	0	0
rCRSwithout3107N	293	3	0.02	WARNING	T	.	T	N	0	0	0	0	0	0	0	0	0	0	rCRSwithout3107N	293	4	0.01	WARNING	T	.	T	N	0	0	0	0	0	0	0	0	0	0	rCRSwithout3107N	293	4	0.01	WARNING	T	.	T	N	0	0	0
rCRSwithout3107N	294	4	0.03	WARNING	T	.	T	N	0	0	0	0	0	0	0	0	0	0	rCRSwithout3107N	294	2	0.01	WARNING	T	.	T	N	0	0	0	0	0	0	0	0	0	0	rCRSwithout3107N	294	4	0.01	WARNING	T	.	T	N	0	0	0
rCRSwithout3107N	295	2	0.01	WARNING	C	.	C	N	0	0	0	0	0	0	0	0	0	0	rCRSwithout3107N	295	2	0.01	WARNING	C	.	C	N	0	0	0	0	0	0	0	0	0	0	rCRSwithout3107N	295	3	0.01	WARNING	C	.	C	N	0	0	0
rCRSwithout3107N	296	2	0.01	WARNING	C	.	C	N	0	0	0	0	0	0	0	0	0	0	rCRSwithout3107N	296	2	0.01	WARNING	C	.	C	N	0	0	0	0	0	0	0	0	0	0	rCRSwithout3107N	296	2	0.01	WARNING	C	.	C	N	0	0	0
rCRSwithout3107N	297	1	0.01	WARNING	A	.	A	N	0	0	0	0	0	0	0	0	0	0	rCRSwithout3107N	297	2	0.01	WARNING	A	.	A	N	0	0	0	0	0	0	0	0	0	0	rCRSwithout3107N	297	2	0.01	WARNING	A	.	A	N	0	0	0
rCRSwithout3107N	298	3	0.02	WARNING	C	.	C	N	0	0	0	0	0	0	0	0	0	0	rCRSwithout3107N	298	3	0.01	WARNING	C	.	C	N	0	0	0	0	0	0	0	0	0	0	rCRSwithout3107N	298	6	0.02	WARNING	C	.	C	N	0	0	0
rCRSwithout3107N	299	5	0.03	WARNING	C	.	C	N	0	0	0	0	0	0	0	0	0	0	rCRSwithout3107N	299	2	0.01	WARNING	C	.	C	N	0	0	0	0	0	0	0	0	0	0	rCRSwithout3107N	299	5	0.01	WARNING	C	.	C	N	0	0	0
rCRSwithout3107N	300	4	0.03	WARNING	A	.	A	N	0	0	0	0	0	0	0	0	0	0	rCRSwithout3107N	300	2	0.01	WARNING	A	.	A	N	0	0	0	0	0	0	0	0	0	0	rCRSwithout3107N	300	2	0.01	WARNING	A	.	A	N	0	0	0
rCRSwithout3107N	301	1	0.01	WARNING	A	.	A	N	0	0	0	0	0	0	0	0	0	0	rCRSwithout3107N	301	2	0.01	WARNING	A	.	A	N	0	0	0	0	0	0	0	0	0	0	rCRSwithout3107N	301	1	0	WARNING	A	.	A	N	0	0	0
rCRSwithout3107N	302	0	0	EXCLUDE	A	.	A	N	0	0	0	0	0	0	0	0	0	0	rCRSwithout3107N	302	0	0	EXCLUDE	A	.	A	N	0	0	0	0	0	0	0	0	0	0	rCRSwithout3107N	302	0	0	EXCLUDE	A	.	A	N	0	0	0
rCRSwithout3107N	303	0	0	EXCLUDE	C	.	C	N	0	0	0	0	0	0	0	0	0	0	rCRSwithout3107N	303	0	0	EXCLUDE	C	.	C	N	0	0	0	0	0	0	0	0	0	0	rCRSwithout3107N	303	0	0	EXCLUDE	C	.	C	N	0	0	0
rCRSwithout3107N	304	0	0	EXCLUDE	C	.	C	N	0	0	0	0	0	0	0	0	0	0	rCRSwithout3107N	304	0	0	EXCLUDE	C	.	C	N	0	0	0	0	0	0	0	0	0	0	rCRSwithout3107N	304	0	0	EXCLUDE	C	.	C	N	0	0	0
rCRSwithout3107N	305	0	0	EXCLUDE	C	.	C	N	0	0	0	0	0	0	0	0	0	0	rCRSwithout3107N	305	0	0	EXCLUDE	C	.	C	N	0	0	0	0	0	0	0	0	0	0	rCRSwithout3107N	305	0	0	EXCLUDE	C	.	C	N	0	0	0
rCRSwithout3107N	306	0	0	EXCLUDE	C	.	C	N	0	0	0	0	0	0	0	0	0	0	rCRSwithout3107N	306	0	0	EXCLUDE	C	.	C	N	0	0	0	0	0	0	0	0	0	0	rCRSwithout3107N	306	0	0	EXCLUDE	C	.	C	N	0	0	0
rCRSwithout3107N	307	0	0	EXCLUDE	C	.	C	N	0	0	0	0	0	0	0	0	0	0	rCRSwithout3107N	307	0	0	EXCLUDE	C	.	C	N	0	0	0	0	0	0	0	0	0	0	rCRSwithout3107N	307	0	0	EXCLUDE	C	.	C	N	0	0	0
rCRSwithout3107N	308	0	0	EXCLUDE	C	.	C	N	0	0	0	0	0	0	0	0	0	0	rCRSwithout3107N	308	0	0	EXCLUDE	C	.	C	N	0	0	0	0	0	0	0	0	0	0	rCRSwithout3107N	308	0	0	EXCLUDE	C	.	C	N	0	0	0
rCRSwithout3107N	309	0	0	EXCLUDE	C	.	C	N	0	0	0	0	0	0	0	0	0	0	rCRSwithout3107N	309	0	0	EXCLUDE	C	.	C	N	0	0	0	0	0	0	0	0	0	0	rCRSwithout3107N	309	0	0	EXCLUDE	C	.	C	N	0	0	0
rCRSwithout3107N	310	2	0.01	WARNING	T	.	T	N	0	0	0	0	0	0	0	0	0	0	rCRSwithout3107N	310	0	0	EXCLUDE	T	.	T	N	0	0	0	0	0	0	0	0	0	0	rCRSwithout3107N	310	2	0.01	WARNING	T	.	T	N	0	0	0
rCRSwithout3107N	311	2	0.01	WARNING	C	.	C	N	0	0	0	0	0	0	0	0	0	0	rCRSwithout3107N	311	0	0	EXCLUDE	C	.	C	N	0	0	0	0	0	0	0	0	0	0	rCRSwithout3107N	311	0	0	EXCLUDE	C	.	C	N	0	0	0
rCRSwithout3107N	312	0	0	EXCLUDE	C	.	C	N	0	0	0	0	0	0	0	0	0	0	rCRSwithout3107N	312	0	0	EXCLUDE	C	.	C	N	0	0	0	0	0	0	0	0	0	0	rCRSwithout3107N	312	0	0	EXCLUDE	C	.	C	N	0	0	0
rCRSwithout3107N	313	0	0	EXCLUDE	C	.	C	N	0	0	0	0	0	0	0	0	0	0	rCRSwithout3107N	313	0	0	EXCLUDE	C	.	C	N	0	0	0	0	0	0	0	0	0	0	rCRSwithout3107N	313	0	0	EXCLUDE	C	.	C	N	0	0	0
rCRSwithout3107N	314	0	0	EXCLUDE	C	.	C	N	0	0	0	0	0	0	0	0	0	0	rCRSwithout3107N	314	0	0	EXCLUDE	C	.	C	N	0	0	0	0	0	0	0	0	0	0	rCRSwithout3107N	314	0	0	EXCLUDE	C	.	C	N	0	0	0
rCRSwithout3107N	315	0	0	EXCLUDE	C	.	C	N	0	0	0	0	0	0	0	0	0	0	rCRSwithout3107N	315	0	0	EXCLUDE	C	.	C	N	0	0	0	0	0	0	0	0	0	0	rCRSwithout3107N	315	0	0	EXCLUDE	C	.	C	N	0	0	0
rCRSwithout3107N	316	6	0.04	WARNING	G	.	G	N	0	0	0	0	0	0	0	0	0	0	rCRSwithout3107N	316	7	0.02	WARNING	G	.	G	N	0	0	0	0	0	0	0	0	0	0	rCRSwithout3107N	316	24	0.07	WARNING	G	.	G	G	24	24	0
rCRSwithout3107N	317	10	0.06	WARNING	C	.	C	C	10	10	0	0	1	Pass	2	8	0	0	rCRSwithout3107N	317	10	0.03	WARNING	C	.	C	C	10	10	0	0	1	Pass	0	10	0	0	rCRSwithout3107N	317	24	0.07	WARNING	C	.	C	C	24	24	0
rCRSwithout3107N	318	8	0.05	WARNING	T	.	T	T	8	8	0	0	1	Pass	1	7	0	0	rCRSwithout3107N	318	11	0.03	WARNING	T	.	T	T	11	11	0	0	1	Pass	0	11	0	0	rCRSwithout3107N	318	24	0.07	WARNING	T	.	T	T	24	24	0
rCRSwithout3107N	319	10	0.06	WARNING	T	.	T	T	10	10	0	0	1	Pass	3	7	0	0	rCRSwithout3107N	319	11	0.03	WARNING	T	.	T	T	11	11	0	0	1	Pass	0	11	0	0	rCRSwithout3107N	319	22	0.06	WARNING	T	.	T	T	22	22	0
rCRSwithout3107N	320	9	0.06	WARNING	C	.	C	C	9	9	0	0	1	Pass	2	7	0	0	rCRSwithout3107N	320	10	0.03	WARNING	C	.	C	C	10	10	0	0	1	Pass	0	10	0	0	rCRSwithout3107N	320	29	0.08	WARNING	C	.	C	C	29	29	0
rCRSwithout3107N	321	7	0.04	WARNING	T	.	T	N	0	0	0	0	0	0	0	0	0	0	rCRSwithout3107N	321	9	0.02	WARNING	T	.	T	T	9	9	0	0	1	Pass	0	9	0	0	rCRSwithout3107N	321	26	0.07	WARNING	T	.	T	T	26	26	0
rCRSwithout3107N	322	7	0.04	WARNING	G	.	G	N	0	0	0	0	0	0	0	0	0	0	rCRSwithout3107N	322	11	0.03	WARNING	G	.	G	G	11	11	0	0	1	Pass	0	11	0	0	rCRSwithout3107N	322	26	0.07	WARNING	G	.	G	G	26	26	0
rCRSwithout3107N	323	9	0.06	WARNING	G	.	G	G	9	9	0	0	1	Pass	3	6	0	0	rCRSwithout3107N	323	8	0.02	WARNING	G	.	G	G	8	8	0	0	1	Pass	0	8	0	0	rCRSwithout3107N	323	23	0.06	WARNING	G	.	G	G	23	23	0
rCRSwithout3107N	324	10	0.06	WARNING	C	.	C	C	10	10	0	0	1	Pass	2	8	0	0	rCRSwithout3107N	324	10	0.03	WARNING	C	.	C	C	10	10	0	0	1	Pass	0	10	0	0	rCRSwithout3107N	324	21	0.06	WARNING	C	.	C	C	21	21	0
rCRSwithout3107N	325	10	0.06	WARNING	C	.	C	C	10	10	0	0	1	Pass	3	7	0	0	rCRSwithout3107N	325	9	0.02	WARNING	C	.	C	C	9	9	0	0	1	Pass	0	9	0	0	rCRSwithout3107N	325	24	0.07	WARNING	C	.	C	C	24	24	0
rCRSwithout3107N	326	7	0.04	WARNING	A	.	A	N	0	0	0	0	0	0	0	0	0	0	rCRSwithout3107N	326	10	0.03	WARNING	A	.	A	A	10	10	0	0	1	Pass	0	10	0	0	rCRSwithout3107N	326	23	0.06	WARNING	A	.	A	A	23	23	0
rCRSwithout3107N	327	10	0.06	WARNING	C	.	C	C	10	10	0	0	1	Pass	1	9	0	0	rCRSwithout3107N	327	11	0.03	WARNING	C	.	C	C	11	10	1	0.0909	0.5	Pass	0	10	0	1	rCRSwithout3107N	327	26	0.07	WARNING	C	.	C	C	26	26	0
rCRSwithout3107N	328	9	0.06	WARNING	A	.	A	A	9	9	0	0	1	Pass	1	8	0	0	rCRSwithout3107N	328	11	0.03	WARNING	A	.	A	A	11	11	0	0	1	Pass	0	11	0	0	rCRSwithout3107N	328	27	0.07	WARNING	A	.	A	A	27	27	0
rCRSwithout3107N	329	7	0.04	WARNING	G	.	G	N	0	0	0	0	0	0	0	0	0	0	rCRSwithout3107N	329	10	0.03	WARNING	G	.	G	G	10	10	0	0	1	Pass	0	10	0	0	rCRSwithout3107N	329	25	0.07	WARNING	G	.	G	G	25	25	0
rCRSwithout3107N	330	9	0.06	WARNING	C	.	C	C	9	9	0	0	1	Pass	1	8	0	0	rCRSwithout3107N	330	9	0.02	WARNING	C	.	C	C	9	9	0	0	1	Pass	1	8	0	0	rCRSwithout3107N	330	22	0.06	WARNING	C	.	C	C	22	22	0
rCRSwithout3107N	331	9	0.06	WARNING	A	.	A	A	9	9	0	0	1	Pass	3	6	0	0	rCRSwithout3107N	331	7	0.02	WARNING	A	.	A	N	0	0	0	0	0	0	0	0	0	0	rCRSwithout3107N	331	19	0.05	WARNING	A	.	A	A	19	19	0
rCRSwithout3107N	332	10	0.06	WARNING	C	.	C	C	10	10	0	0	1	Pass	2	8	0	0	rCRSwithout3107N	332	17	0.05	WARNING	C	.	C	C	17	17	0	0	1	Pass	1	16	0	0	rCRSwithout3107N	332	25	0.07	WARNING	C	.	C	C	25	25	0
rCRSwithout3107N	333	9	0.06	WARNING	T	.	T	T	9	9	0	0	1	Pass	2	7	0	0	rCRSwithout3107N	333	14	0.04	WARNING	T	.	T	T	14	14	0	0	1	Pass	1	13	0	0	rCRSwithout3107N	333	33	0.09	WARNING	T	.	T	T	33	33	0
rCRSwithout3107N	334	11	0.07	WARNING	T	.	T	T	11	11	0	0	1	Pass	3	8	0	0	rCRSwithout3107N	334	15	0.04	WARNING	T	.	T	T	15	15	0	0	1	Pass	1	14	0	0	rCRSwithout3107N	334	28	0.08	WARNING	T	.	T	T	28	28	0
rCRSwithout3107N	335	9	0.06	WARNING	A	.	A	A	9	9	0	0	1	Pass	3	6	0	0	rCRSwithout3107N	335	17	0.05	WARNING	A	.	A	A	17	17	0	0	1	Pass	3	14	0	0	rCRSwithout3107N	335	28	0.08	WARNING	A	.	A	A	28	28	0
rCRSwithout3107N	336	6	0.04	WARNING	A	.	A	N	0	0	0	0	0	0	0	0	0	0	rCRSwithout3107N	336	13	0.03	WARNING	A	.	A	A	13	13	0	0	1	Pass	2	11	0	0	rCRSwithout3107N	336	24	0.07	WARNING	A	.	A	A	24	24	0
rCRSwithout3107N	337	7	0.04	WARNING	A	.	A	N	0	0	0	0	0	0	0	0	0	0	rCRSwithout3107N	337	11	0.03	WARNING	A	.	A	A	11	11	0	0	1	Pass	3	8	0	0	rCRSwithout3107N	337	22	0.06	WARNING	A	.	A	A	22	22	0
rCRSwithout3107N	338	7	0.04	WARNING	C	.	C	N	0	0	0	0	0	0	0	0	0	0	rCRSwithout3107N	338	10	0.03	WARNING	C	.	C	C	10	10	0	0	1	Pass	3	7	0	0	rCRSwithout3107N	338	17	0.05	WARNING	C	.	C	C	17	17	0
rCRSwithout3107N	339	4	0.03	WARNING	A	.	A	N	0	0	0	0	0	0	0	0	0	0	rCRSwithout3107N	339	8	0.02	WARNING	A	.	A	A	8	8	0	0	1	Pass	3	5	0	0	rCRSwithout3107N	339	17	0.05	WARNING	A	.	A	A	17	17	0
rCRSwithout3107N	340	4	0.03	WARNING	C	.	C	N	0	0	0	0	0	0	0	0	0	0	rCRSwithout3107N	340	10	0.03	WARNING	C	.	C	C	10	10	0	0	1	Pass	3	7	0	0	rCRSwithout3107N	340	24	0.07	WARNING	C	.	C	C	24	24	0
rCRSwithout3107N	341	1	0.01	WARNING	A	.	A	N	0	0	0	0	0	0	0	0	0	0	rCRSwithout3107N	341	8	0.02	WARNING	A	.	A	A	8	8	0	0	1	Pass	3	5	0	0	rCRSwithout3107N	341	23	0.06	WARNING	A	.	A	A	23	23	0
rCRSwithout3107N	342	4	0.03	WARNING	T	.	T	N	0	0	0	0	0	0	0	0	0	0	rCRSwithout3107N	342	7	0.02	WARNING	T	.	T	N	0	0	0	0	0	0	0	0	0	0	rCRSwithout3107N	342	22	0.06	WARNING	T	.	T	T	22	22	0
rCRSwithout3107N	343	8	0.05	WARNING	C	.	C	C	8	8	0	0	1	Pass	3	5	0	0	rCRSwithout3107N	343	14	0.04	WARNING	C	.	C	C	14	14	0	0	1	Pass	3	11	0	0	rCRSwithout3107N	343	24	0.07	WARNING	C	.	C	C	24	24	0
rCRSwithout3107N	344	7	0.04	WARNING	T	.	T	N	0	0	0	0	0	0	0	0	0	0	rCRSwithout3107N	344	11	0.03	WARNING	T	.	T	T	11	11	0	0	1	Pass	3	8	0	0	rCRSwithout3107N	344	24	0.07	WARNING	T	.	T	T	24	24	0
rCRSwithout3107N	345	11	0.07	WARNING	C	.	C	C	11	11	0	0	1	Pass	3	8	0	0	rCRSwithout3107N	345	14	0.04	WARNING	C	.	C	C	14	14	0	0	1	Pass	3	11	0	0	rCRSwithout3107N	345	26	0.07	WARNING	C	.	C	C	26	26	0
rCRSwithout3107N	346	8	0.05	WARNING	T	.	T	T	8	8	0	0	1	Pass	3	5	0	0	rCRSwithout3107N	346	15	0.04	WARNING	T	.	T	T	15	15	0	0	1	Pass	3	12	0	0	rCRSwithout3107N	346	24	0.07	WARNING	T	.	T	T	24	24	0
rCRSwithout3107N	347	6	0.04	WARNING	G	.	G	N	0	0	0	0	0	0	0	0	0	0	rCRSwithout3107N	347	10	0.03	WARNING	G	.	G	G	10	10	0	0	1	Pass	2	8	0	0	rCRSwithout3107N	347	23	0.06	WARNING	G	.	G	G	23	23	0
rCRSwithout3107N	348	5	0.03	WARNING	C	.	C	N	0	0	0	0	0	0	0	0	0	0	rCRSwithout3107N	348	11	0.03	WARNING	C	.	C	C	11	11	0	0	1	Pass	2	9	0	0	rCRSwithout3107N	348	25	0.07	WARNING	C	.	C	C	25	25	0
rCRSwithout3107N	349	9	0.06	WARNING	C	.	C	C	9	9	0	0	1	Pass	4	5	0	0	rCRSwithout3107N	349	15	0.04	WARNING	C	.	C	C	15	15	0	0	1	Pass	3	12	0	0	rCRSwithout3107N	349	28	0.08	WARNING	C	.	C	C	28	28	0
rCRSwithout3107N	350	5	0.03	WARNING	A	.	A	N	0	0	0	0	0	0	0	0	0	0	rCRSwithout3107N	350	12	0.03	WARNING	A	.	A	A	12	12	0	0	1	Pass	2	10	0	0	rCRSwithout3107N	350	25	0.07	WARNING	A	.	A	A	25	25	0
rCRSwithout3107N	351	7	0.04	WARNING	A	.	A	N	0	0	0	0	0	0	0	0	0	0	rCRSwithout3107N	351	10	0.03	WARNING	A	.	A	A	10	10	0	0	1	Pass	3	7	0	0	rCRSwithout3107N	351	21	0.06	WARNING	A	.	A	A	21	21	0
rCRSwithout3107N	352	6	0.04	WARNING	A	.	A	N	0	0	0	0	0	0	0	0	0	0	rCRSwithout3107N	352	8	0.02	WARNING	A	.	A	A	8	8	0	0	1	Pass	3	5	0	0	rCRSwithout3107N	352	18	0.05	WARNING	A	.	A	A	18	17	1
rCRSwithout3107N	353	8	0.05	WARNING	C	.	C	C	8	8	0	0	1	Pass	2	6	0	0	rCRSwithout3107N	353	12	0.03	WARNING	C	.	C	C	12	12	0	0	1	Pass	3	9	0	0	rCRSwithout3107N	353	23	0.06	WARNING	C	.	C	C	23	23	0
rCRSwithout3107N	354	6	0.04	WARNING	C	.	C	N	0	0	0	0	0	0	0	0	0	0	rCRSwithout3107N	354	12	0.03	WARNING	C	.	C	C	12	12	0	0	1	Pass	3	9	0	0	rCRSwithout3107N	354	28	0.08	WARNING	C	.	C	C	28	28	0
rCRSwithout3107N	355	10	0.06	WARNING	C	.	C	C	10	10	0	0	1	Pass	4	6	0	0	rCRSwithout3107N	355	14	0.04	WARNING	C	.	C	C	14	14	0	0	1	Pass	3	11	0	0	rCRSwithout3107N	355	21	0.06	WARNING	C	.	C	C	21	21	0
rCRSwithout3107N	356	9	0.06	WARNING	C	.	C	C	9	9	0	0	1	Pass	4	5	0	0	rCRSwithout3107N	356	11	0.03	WARNING	C	.	C	C	11	11	0	0	1	Pass	2	9	0	0	rCRSwithout3107N	356	25	0.07	WARNING	C	.	C	C	25	25	0
rCRSwithout3107N	357	9	0.06	WARNING	A	.	A	A	9	9	0	0	1	Pass	2	7	0	0	rCRSwithout3107N	357	13	0.03	WARNING	A	.	A	A	13	13	0	0	1	Pass	3	10	0	0	rCRSwithout3107N	357	25	0.07	WARNING	A	.	A	A	25	25	0
rCRSwithout3107N	358	7	0.04	WARNING	A	.	A	N	0	0	0	0	0	0	0	0	0	0	rCRSwithout3107N	358	14	0.04	WARNING	A	.	A	A	14	14	0	0	1	Pass	3	11	0	0	rCRSwithout3107N	358	25	0.07	WARNING	A	.	A	A	25	25	0
rCRSwithout3107N	359	11	0.07	WARNING	A	.	A	A	11	11	0	0	1	Pass	4	7	0	0	rCRSwithout3107N	359	14	0.04	WARNING	A	.	A	A	14	14	0	0	1	Pass	3	11	0	0	rCRSwithout3107N	359	26	0.07	WARNING	A	.	A	A	26	26	0
rCRSwithout3107N	360	7	0.04	WARNING	A	.	A	N	0	0	0	0	0	0	0	0	0	0	rCRSwithout3107N	360	12	0.03	WARNING	A	.	A	A	12	12	0	0	1	Pass	3	9	0	0	rCRSwithout3107N	360	24	0.07	WARNING	A	.	A	A	24	24	0
rCRSwithout3107N	361	5	0.03	WARNING	A	.	A	N	0	0	0	0	0	0	0	0	0	0	rCRSwithout3107N	361	9	0.02	WARNING	A	.	A	A	9	9	0	0	1	Pass	3	6	0	0	rCRSwithout3107N	361	22	0.06	WARNING	A	.	A	A	22	22	0
rCRSwithout3107N	362	9	0.06	WARNING	C	.	C	C	9	9	0	0	1	Pass	1	8	0	0	rCRSwithout3107N	362	14	0.04	WARNING	C	.	C	C	14	14	0	0	1	Pass	3	11	0	0	rCRSwithout3107N	362	25	0.07	WARNING	C	.	C	C	25	25	0
rCRSwithout3107N	363	7	0.04	WARNING	A	.	A	N	0	0	0	0	0	0	0	0	0	0	rCRSwithout3107N	363	17	0.05	WARNING	A	.	A	A	17	17	0	0	1	Pass	3	14	0	0	rCRSwithout3107N	363	27	0.07	WARNING	A	.	A	A	27	27	0
rCRSwithout3107N	364	8	0.05	WARNING	A	.	A	A	8	8	0	0	1	Pass	1	7	0	0	rCRSwithout3107N	364	14	0.04	WARNING	A	.	A	A	14	14	0	0	1	Pass	3	11	0	0	rCRSwithout3107N	364	22	0.06	WARNING	A	.	A	A	22	22	0
rCRSwithout3107N	365	5	0.03	WARNING	A	.	A	N	0	0	0	0	0	0	0	0	0	0	rCRSwithout3107N	365	14	0.04	WARNING	A	.	A	A	14	14	0	0	1	Pass	2	12	0	0	rCRSwithout3107N	365	24	0.07	WARNING	A	.	A	A	24	24	0
rCRSwithout3107N	366	2	0.01	WARNING	G	.	G	N	0	0	0	0	0	0	0	0	0	0	rCRSwithout3107N	366	12	0.03	WARNING	G	.	G	G	12	12	0	0	1	Pass	2	10	0	0	rCRSwithout3107N	366	22	0.06	WARNING	G	.	G	G	22	22	0
rCRSwithout3107N	367	3	0.02	WARNING	A	.	A	N	0	0	0	0	0	0	0	0	0	0	rCRSwithout3107N	367	13	0.03	WARNING	A	.	A	A	13	13	0	0	1	Pass	3	10	0	0	rCRSwithout3107N	367	19	0.05	WARNING	A	.	A	A	19	19	0
rCRSwithout3107N	368	3	0.02	WARNING	A	.	A	N	0	0	0	0	0	0	0	0	0	0	rCRSwithout3107N	368	9	0.02	WARNING	A	.	A	A	9	9	0	0	1	Pass	3	6	0	0	rCRSwithout3107N	368	15	0.04	WARNING	A	.	A	A	15	15	0
rCRSwithout3107N	369	9	0.06	WARNING	C	.	C	C	9	9	0	0	1	Pass	1	8	0	0	rCRSwithout3107N	369	16	0.04	WARNING	C	.	C	C	16	16	0	0	1	Pass	2	14	0	0	rCRSwithout3107N	369	23	0.06	WARNING	C	.	C	C	23	23	0
rCRSwithout3107N	370	8	0.05	WARNING	C	.	C	C	8	8	0	0	1	Pass	2	6	0	0	rCRSwithout3107N	370	12	0.03	WARNING	C	.	C	C	12	12	0	0	1	Pass	2	10	0	0	rCRSwithout3107N	370	24	0.07	WARNING	C	.	C	C	24	24	0
rCRSwithout3107N	371	8	0.05	WARNING	C	.	C	C	8	8	0	0	1	Pass	2	6	0	0	rCRSwithout3107N	371	14	0.04	WARNING	C	.	C	C	14	14	0	0	1	Pass	2	12	0	0	rCRSwithout3107N	371	26	0.07	WARNING	C	.	C	C	26	26	0
rCRSwithout3107N	372	5	0.03	WARNING	T	.	T	N	0	0	0	0	0	0	0	0	0	0	rCRSwithout3107N	372	12	0.03	WARNING	T	.	T	T	12	12	0	0	1	Pass	4	8	0	0	rCRSwithout3107N	372	27	0.07	WARNING	T	.	T	T	27	27	0
rCRSwithout3107N	373	6	0.04	WARNING	A	.	A	N	0	0	0	0	0	0	0	0	0	0	rCRSwithout3107N	373	12	0.03	WARNING	A	.	A	A	12	12	0	0	1	Pass	5	7	0	0	rCRSwithout3107N	373	26	0.07	WARNING	A	.	A	A	26	26	0
rCRSwithout3107N	374	5	0.03	WARNING	A	.	A	N	0	0	0	0	0	0	0	0	0	0	rCRSwithout3107N	374	9	0.02	WARNING	A	.	A	A	9	9	0	0	1	Pass	5	4	0	0	rCRSwithout3107N	374	18	0.05	WARNING	A	.	A	A	18	18	0
rCRSwithout3107N	375	2	0.01	WARNING	C	.	C	N	0	0	0	0	0	0	0	0	0	0	rCRSwithout3107N	375	5	0.01	WARNING	C	.	C	N	0	0	0	0	0	0	0	0	0	0	rCRSwithout3107N	375	20	0.06	WARNING	C	.	C	C	20	20	0
rCRSwithout3107N	376	1	0.01	WARNING	A	.	A	N	0	0	0	0	0	0	0	0	0	0	rCRSwithout3107N	376	6	0.02	WARNING	A	.	A	N	0	0	0	0	0	0	0	0	0	0	rCRSwithout3107N	376	17	0.05	WARNING	A	.	A	A	17	17	0
rCRSwithout3107N	377	9	0.06	WARNING	C	.	C	C	9	9	0	0	1	Pass	1	8	0	0	rCRSwithout3107N	377	9	0.02	WARNING	C	.	C	C	9	9	0	0	1	Pass	3	6	0	0	rCRSwithout3107N	377	24	0.07	WARNING	C	.	C	C	24	24	0
rCRSwithout3107N	378	8	0.05	WARNING	C	.	C	C	8	8	0	0	1	Pass	2	6	0	0	rCRSwithout3107N	378	13	0.03	WARNING	C	.	C	C	13	13	0	0	1	Pass	5	8	0	0	rCRSwithout3107N	378	25	0.07	WARNING	C	.	C	C	25	25	0
rCRSwithout3107N	379	8	0.05	WARNING	A	.	A	A	8	8	0	0	1	Pass	2	6	0	0	rCRSwithout3107N	379	11	0.03	WARNING	A	.	A	A	11	11	0	0	1	Pass	5	6	0	0	rCRSwithout3107N	379	26	0.07	WARNING	A	.	A	A	26	26	0
rCRSwithout3107N	380	5	0.03	WARNING	G	.	G	N	0	0	0	0	0	0	0	0	0	0	rCRSwithout3107N	380	7	0.02	WARNING	G	.	G	N	0	0	0	0	0	0	0	0	0	0	rCRSwithout3107N	380	21	0.06	WARNING	G	.	G	G	21	21	0
rCRSwithout3107N	381	10	0.06	WARNING	C	.	C	C	10	10	0	0	1	Pass	2	8	0	0	rCRSwithout3107N	381	7	0.02	WARNING	C	.	C	N	0	0	0	0	0	0	0	0	0	0	rCRSwithout3107N	381	21	0.06	WARNING	C	.	C	C	21	21	0
rCRSwithout3107N	382	8	0.05	WARNING	C	.	C	C	8	8	0	0	1	Pass	1	7	0	0	rCRSwithout3107N	382	9	0.02	WARNING	C	.	C	C	9	9	0	0	1	Pass	5	4	0	0	rCRSwithout3107N	382	21	0.06	WARNING	C	.	C	C	21	21	0
rCRSwithout3107N	383	5	0.03	WARNING	T	.	T	N	0	0	0	0	0	0	0	0	0	0	rCRSwithout3107N	383	11	0.03	WARNING	T	.	T	T	11	11	0	0	1	Pass	7	4	0	0	rCRSwithout3107N	383	22	0.06	WARNING	T	.	T	T	22	22	0
rCRSwithout3107N	384	7	0.04	WARNING	A	.	A	N	0	0	0	0	0	0	0	0	0	0	rCRSwithout3107N	384	10	0.03	WARNING	A	.	A	A	10	10	0	0	1	Pass	7	3	0	0	rCRSwithout3107N	384	21	0.06	WARNING	A	.	A	A	21	21	0
rCRSwithout3107N	385	5	0.03	WARNING	A	.	A	N	0	0	0	0	0	0	0	0	0	0	rCRSwithout3107N	385	8	0.02	WARNING	A	.	A	A	8	8	0	0	1	Pass	6	2	0	0	rCRSwithout3107N	385	22	0.06	WARNING	A	.	A	A	22	22	0
rCRSwithout3107N	386	8	0.05	WARNING	C	.	C	C	8	8	0	0	1	Pass	2	6	0	0	rCRSwithout3107N	386	12	0.03	WARNING	C	.	C	C	12	12	0	0	1	Pass	7	5	0	0	rCRSwithout3107N	386	23	0.06	WARNING	C	.	C	C	23	23	0
rCRSwithout3107N	387	8	0.05	WARNING	C	.	C	C	8	8	0	0	1	Pass	1	7	0	0	rCRSwithout3107N	387	10	0.03	WARNING	C	.	C	C	10	10	0	0	1	Pass	7	3	0	0	rCRSwithout3107N	387	28	0.08	WARNING	C	.	C	C	28	28	0
rCRSwithout3107N	388	5	0.03	WARNING	A	.	A	N	0	0	0	0	0	0	0	0	0	0	rCRSwithout3107N	388	11	0.03	WARNING	A	.	A	A	11	11	0	0	1	Pass	7	4	0	0	rCRSwithout3107N	388	21	0.06	WARNING	A	.	A	A	21	21	0
rCRSwithout3107N	389	6	0.04	WARNING	G	.	G	N	0	0	0	0	0	0	0	0	0	0	rCRSwithout3107N	389	8	0.02	WARNING	G	.	G	G	8	8	0	0	1	Pass	5	3	0	0	rCRSwithout3107N	389	18	0.05	WARNING	G	.	G	G	18	18	0
rCRSwithout3107N	390	6	0.04	WARNING	A	.	A	N	0	0	0	0	0	0	0	0	0	0	rCRSwithout3107N	390	11	0.03	WARNING	A	.	A	A	11	11	0	0	1	Pass	7	4	0	0	rCRSwithout3107N	390	22	0.06	WARNING	A	.	A	A	22	22	0
rCRSwithout3107N	391	6	0.04	WARNING	T	.	T	N	0	0	0	0	0	0	0	0	0	0	rCRSwithout3107N	391	11	0.03	WARNING	T	.	T	T	11	11	0	0	1	Pass	6	5	0	0	rCRSwithout3107N	391	21	0.06	WARNING	T	.	T	T	21	21	0
rCRSwithout3107N	392	5	0.03	WARNING	T	.	T	N	0	0	0	0	0	0	0	0	0	0	rCRSwithout3107N	392	10	0.03	WARNING	T	.	T	T	10	10	0	0	1	Pass	8	2	0	0	rCRSwithout3107N	392	24	0.07	WARNING	T	.	T	T	24	24	0
rCRSwithout3107N	393	4	0.03	WARNING	T	.	T	N	0	0	0	0	0	0	0	0	0	0	rCRSwithout3107N	393	11	0.03	WARNING	T	.	T	T	11	11	0	0	1	Pass	8	3	0	0	rCRSwithout3107N	393	23	0.06	WARNING	T	.	T	T	23	23	0
rCRSwithout3107N	394	4	0.03	WARNING	C	.	C	N	0	0	0	0	0	0	0	0	0	0	rCRSwithout3107N	394	13	0.03	WARNING	C	.	C	C	13	13	0	0	1	Pass	8	5	0	0	rCRSwithout3107N	394	24	0.07	WARNING	C	.	C	C	24	24	0
rCRSwithout3107N	395	8	0.05	WARNING	A	.	A	A	8	8	0	0	1	Pass	2	6	0	0	rCRSwithout3107N	395	14	0.04	WARNING	A	.	A	A	14	14	0	0	1	Pass	8	6	0	0	rCRSwithout3107N	395	25	0.07	WARNING	A	.	A	A	25	25	0
rCRSwithout3107N	396	7	0.04	WARNING	A	.	A	N	0	0	0	0	0	0	0	0	0	0	rCRSwithout3107N	396	14	0.04	WARNING	A	.	A	A	14	14	0	0	1	Pass	8	6	0	0	rCRSwithout3107N	396	25	0.07	WARNING	A	.	A	A	25	25	0
rCRSwithout3107N	397	8	0.05	WARNING	A	.	A	A	8	8	0	0	1	Pass	1	7	0	0	rCRSwithout3107N	397	13	0.03	WARNING	A	.	A	A	13	13	0	0	1	Pass	8	5	0	0	rCRSwithout3107N	397	29	0.08	WARNING	A	.	A	A	29	29	0
rCRSwithout3107N	398	6	0.04	WARNING	T	.	T	N	0	0	0	0	0	0	0	0	0	0	rCRSwithout3107N	398	9	0.02	WARNING	T	.	T	T	9	9	0	0	1	Pass	8	1	0	0	rCRSwithout3107N	398	27	0.07	WARNING	T	.	T	T	27	27	0
rCRSwithout3107N	399	7	0.04	WARNING	T	.	T	N	0	0	0	0	0	0	0	0	0	0	rCRSwithout3107N	399	11	0.03	WARNING	T	.	T	T	11	11	0	0	1	Pass	6	5	0	0	rCRSwithout3107N	399	21	0.06	WARNING	T	.	T	T	21	21	0
rCRSwithout3107N	400	7	0.04	WARNING	T	.	T	N	0	0	0	0	0	0	0	0	0	0	rCRSwithout3107N	400	9	0.02	WARNING	T	.	T	T	9	9	0	0	1	Pass	7	2	0	0	rCRSwithout3107N	400	24	0.07	WARNING	T	.	T	T	24	24	0
rCRSwithout3107N	401	6	0.04	WARNING	T	.	T	N	0	0	0	0	0	0	0	0	0	0	rCRSwithout3107N	401	9	0.02	WARNING	T	.	T	T	9	9	0	0	1	Pass	7	2	0	0	rCRSwithout3107N	401	24	0.07	WARNING	T	.	T	T	24	24	0
rCRSwithout3107N	402	8	0.05	WARNING	A	.	A	A	8	8	0	0	1	Pass	3	5	0	0	rCRSwithout3107N	402	12	0.03	WARNING	A	.	A	A	12	12	0	0	1	Pass	7	5	0	0	rCRSwithout3107N	402	24	0.07	WARNING	A	.	A	A	24	24	0
rCRSwithout3107N	403	6	0.04	WARNING	T	.	T	N	0	0	0	0	0	0	0	0	0	0	rCRSwithout3107N	403	11	0.03	WARNING	T	.	T	T	11	11	0	0	1	Pass	6	5	0	0	rCRSwithout3107N	403	23	0.06	WARNING	T	.	T	T	23	23	0
rCRSwithout3107N	404	6	0.04	WARNING	C	.	C	N	0	0	0	0	0	0	0	0	0	0	rCRSwithout3107N	404	9	0.02	WARNING	C	.	C	C	9	9	0	0	1	Pass	5	4	0	0	rCRSwithout3107N	404	21	0.06	WARNING	C	.	C	C	21	21	0
rCRSwithout3107N	405	9	0.06	WARNING	T	.	T	T	9	9	0	0	1	Pass	2	7	0	0	rCRSwithout3107N	405	11	0.03	WARNING	T	.	T	T	11	11	0	0	1	Pass	6	5	0	0	rCRSwithout3107N	405	26	0.07	WARNING	T	.	T	T	26	26	0
rCRSwithout3107N	406	6	0.04	WARNING	T	.	T	N	0	0	0	0	0	0	0	0	0	0	rCRSwithout3107N	406	10	0.03	WARNING	T	.	T	T	10	10	0	0	1	Pass	6	4	0	0	rCRSwithout3107N	406	26	0.07	WARNING	T	.	T	T	26	26	0
rCRSwithout3107N	407	11	0.07	WARNING	T	.	T	T	11	11	0	0	1	Pass	2	9	0	0	rCRSwithout3107N	407	12	0.03	WARNING	T	.	T	T	12	12	0	0	1	Pass	6	6	0	0	rCRSwithout3107N	407	26	0.07	WARNING	T	.	T	T	26	26	0
rCRSwithout3107N	408	11	0.07	WARNING	T	.	T	T	11	11	0	0	1	Pass	2	9	0	0	rCRSwithout3107N	408	12	0.03	WARNING	T	.	T	T	12	12	0	0	1	Pass	6	6	0	0	rCRSwithout3107N	408	24	0.07	WARNING	T	.	T	T	24	24	0
rCRSwithout3107N	409	9	0.06	WARNING	G	.	G	G	9	9	0	0	1	Pass	2	7	0	0	rCRSwithout3107N	409	10	0.03	WARNING	G	.	G	G	10	10	0	0	1	Pass	6	4	0	0	rCRSwithout3107N	409	22	0.06	WARNING	G	.	G	G	22	22	0
rCRSwithout3107N	410	11	0.07	WARNING	G	.	G	G	11	11	0	0	1	Pass	3	8	0	0	rCRSwithout3107N	410	9	0.02	WARNING	G	.	G	G	9	9	0	0	1	Pass	5	4	0	0	rCRSwithout3107N	410	22	0.06	WARNING	G	.	G	G	22	22	0
rCRSwithout3107N	411	8	0.05	WARNING	C	.	C	C	8	8	0	0	1	Pass	2	6	0	0	rCRSwithout3107N	411	10	0.03	WARNING	C	.	C	C	10	10	0	0	1	Pass	6	4	0	0	rCRSwithout3107N	411	22	0.06	WARNING	C	.	C	C	22	22	0
rCRSwithout3107N	412	7	0.04	WARNING	G	.	G	N	0	0	0	0	0	0	0	0	0	0	rCRSwithout3107N	412	10	0.03	WARNING	G	.	G	G	10	10	0	0	1	Pass	6	4	0	0	rCRSwithout3107N	412	19	0.05	WARNING	G	.	G	G	19	19	0
rCRSwithout3107N	413	8	0.05	WARNING	G	.	G	G	8	8	0	0	1	Pass	2	6	0	0	rCRSwithout3107N	413	10	0.03	WARNING	G	.	G	G	10	10	0	0	1	Pass	6	4	0	0	rCRSwithout3107N	413	21	0.06	WARNING	G	.	G	G	21	21	0
rCRSwithout3107N	414	8	0.05	WARNING	T	.	T	T	8	8	0	0	1	Pass	0	8	0	0	rCRSwithout3107N	414	7	0.02	WARNING	T	.	T	N	0	0	0	0	0	0	0	0	0	0	rCRSwithout3107N	414	14	0.04	WARNING	T	.	T	T	14	14	0
rCRSwithout3107N	415	10	0.06	WARNING	A	.	A	A	10	10	0	0	1	Pass	1	9	0	0	rCRSwithout3107N	415	11	0.03	WARNING	A	.	A	A	11	11	0	0	1	Pass	5	6	0	0	rCRSwithout3107N	415	20	0.06	WARNING	A	.	A	A	20	20	0
rCRSwithout3107N	416	7	0.04	WARNING	T	.	T	N	0	0	0	0	0	0	0	0	0	0	rCRSwithout3107N	416	11	0.03	WARNING	T	.	T	T	11	11	0	0	1	Pass	7	4	0	0	rCRSwithout3107N	416	20	0.06	WARNING	T	.	T	T	20	20	0
rCRSwithout3107N	417	4	0.03	WARNING	G	.	G	N	0	0	0	0	0	0	0	0	0	0	rCRSwithout3107N	417	9	0.02	WARNING	G	.	G	G	9	9	0	0	1	Pass	8	1	0	0	rCRSwithout3107N	417	17	0.05	WARNING	G	.	G	G	17	17	0
rCRSwithout3107N	418	3	0.02	WARNING	C	.	C	N	0	0	0	0	0	0	0	0	0	0	rCRSwithout3107N	418	9	0.02	WARNING	C	.	C	C	9	9	0	0	1	Pass	8	1	0	0	rCRSwithout3107N	418	17	0.05	WARNING	C	.	C	C	17	17	0
rCRSwithout3107N	419	3	0.02	WARNING	A	.	A	N	0	0	0	0	0	0	0	0	0	0	rCRSwithout3107N	419	9	0.02	WARNING	A	.	A	A	9	9	0	0	1	Pass	8	1	0	0	rCRSwithout3107N	419	14	0.04	WARNING	A	.	A	A	14	14	0
rCRSwithout3107N	420	7	0.04	WARNING	C	.	C	N	0	0	0	0	0	0	0	0	0	0	rCRSwithout3107N	420	13	0.03	WARNING	C	.	C	C	13	13	0	0	1	Pass	7	6	0	0	rCRSwithout3107N	420	23	0.06	WARNING	C	.	C	C	23	23	0
rCRSwithout3107N	421	7	0.04	WARNING	T	.	T	N	0	0	0	0	0	0	0	0	0	0	rCRSwithout3107N	421	11	0.03	WARNING	T	.	T	T	11	11	0	0	1	Pass	6	5	0	0	rCRSwithout3107N	421	21	0.06	WARNING	T	.	T	T	21	21	0
rCRSwithout3107N	422	8	0.05	WARNING	T	.	T	T	8	8	0	0	1	Pass	2	6	0	0	rCRSwithout3107N	422	10	0.03	WARNING	T	.	T	T	10	10	0	0	1	Pass	6	4	0	0	rCRSwithout3107N	422	23	0.06	WARNING	T	.	T	T	23	23	0
rCRSwithout3107N	423	8	0.05	WARNING	T	.	T	T	8	8	0	0	1	Pass	2	6	0	0	rCRSwithout3107N	423	10	0.03	WARNING	T	.	T	T	10	10	0	0	1	Pass	6	4	0	0	rCRSwithout3107N	423	28	0.08	WARNING	T	.	T	T	28	28	0
rCRSwithout3107N	424	10	0.06	WARNING	T	.	T	T	10	10	0	0	1	Pass	2	8	0	0	rCRSwithout3107N	424	12	0.03	WARNING	T	.	T	T	12	12	0	0	1	Pass	7	5	0	0	rCRSwithout3107N	424	22	0.06	WARNING	T	.	T	T	22	22	0
rCRSwithout3107N	425	4	0.03	WARNING	A	.	A	N	0	0	0	0	0	0	0	0	0	0	rCRSwithout3107N	425	11	0.03	WARNING	A	.	A	A	11	11	0	0	1	Pass	6	5	0	0	rCRSwithout3107N	425	26	0.07	WARNING	A	.	A	A	26	26	0
rCRSwithout3107N	426	5	0.03	WARNING	A	.	A	N	0	0	0	0	0	0	0	0	0	0	rCRSwithout3107N	426	10	0.03	WARNING	A	.	A	A	10	10	0	0	1	Pass	6	4	0	0	rCRSwithout3107N	426	23	0.06	WARNING	A	.	A	A	23	23	0
rCRSwithout3107N	427	6	0.04	WARNING	C	.	C	N	0	0	0	0	0	0	0	0	0	0	rCRSwithout3107N	427	11	0.03	WARNING	C	.	C	C	11	11	0	0	1	Pass	7	4	0	0	rCRSwithout3107N	427	23	0.06	WARNING	C	.	C	C	23	23	0
rCRSwithout3107N	428	5	0.03	WARNING	A	.	A	N	0	0	0	0	0	0	0	0	0	0	rCRSwithout3107N	428	11	0.03	WARNING	A	.	A	A	11	11	0	0	1	Pass	6	5	0	0	rCRSwithout3107N	428	19	0.05	WARNING	A	.	A	A	19	19	0
rCRSwithout3107N	429	4	0.03	WARNING	G	.	G	N	0	0	0	0	0	0	0	0	0	0	rCRSwithout3107N	429	10	0.03	WARNING	G	.	G	G	10	10	0	0	1	Pass	7	3	0	0	rCRSwithout3107N	429	15	0.04	WARNING	G	.	G	G	15	15	0
rCRSwithout3107N	430	0	0	EXCLUDE	T	.	T	N	0	0	0	0	0	0	0	0	0	0	rCRSwithout3107N	430	6	0.02	WARNING	T	.	T	N	0	0	0	0	0	0	0	0	0	0	rCRSwithout3107N	430	9	0.02	WARNING	T	.	T	T	9	9	0
rCRSwithout3107N	431	1	0.01	WARNING	C	.	C	N	0	0	0	0	0	0	0	0	0	0	rCRSwithout3107N	431	6	0.02	WARNING	C	.	C	N	0	0	0	0	0	0	0	0	0	0	rCRSwithout3107N	431	11	0.03	WARNING	C	.	C	C	11	11	0
rCRSwithout3107N	432	2	0.01	WARNING	A	.	A	N	0	0	0	0	0	0	0	0	0	0	rCRSwithout3107N	432	5	0.01	WARNING	A	.	A	N	0	0	0	0	0	0	0	0	0	0	rCRSwithout3107N	432	10	0.03	WARNING	A	.	A	A	10	10	0
rCRSwithout3107N	433	8	0.05	WARNING	C	.	C	C	8	8	0	0	1	Pass	2	6	0	0	rCRSwithout3107N	433	7	0.02	WARNING	C	.	C	N	0	0	0	0	0	0	0	0	0	0	rCRSwithout3107N	433	15	0.04	WARNING	C	.	C	C	15	15	0
rCRSwithout3107N	434	10	0.06	WARNING	C	.	C	C	10	10	0	0	1	Pass	1	9	0	0	rCRSwithout3107N	434	11	0.03	WARNING	C	.	C	C	11	11	0	0	1	Pass	5	6	0	0	rCRSwithout3107N	434	18	0.05	WARNING	C	.	C	C	18	18	0
rCRSwithout3107N	435	10	0.06	WARNING	C	.	C	C	10	10	0	0	1	Pass	2	8	0	0	rCRSwithout3107N	435	11	0.03	WARNING	C	.	C	C	11	11	0	0	1	Pass	7	4	0	0	rCRSwithout3107N	435	17	0.05	WARNING	C	.	C	C	17	17	0
rCRSwithout3107N	436	10	0.06	WARNING	C	.	C	C	10	10	0	0	1	Pass	1	9	0	0	rCRSwithout3107N	436	12	0.03	WARNING	C	.	C	C	12	12	0	0	1	Pass	7	5	0	0	rCRSwithout3107N	436	15	0.04	WARNING	C	.	C	C	15	15	0
rCRSwithout3107N	437	7	0.04	WARNING	C	.	C	N	0	0	0	0	0	0	0	0	0	0	rCRSwithout3107N	437	11	0.03	WARNING	C	.	C	C	11	11	0	0	1	Pass	6	5	0	0	rCRSwithout3107N	437	16	0.04	WARNING	C	.	C	C	16	16	0
rCRSwithout3107N	438	9	0.06	WARNING	C	.	C	C	9	9	0	0	1	Pass	1	8	0	0	rCRSwithout3107N	438	12	0.03	WARNING	C	.	C	C	12	12	0	0	1	Pass	7	5	0	0	rCRSwithout3107N	438	17	0.05	WARNING	C	.	C	C	17	17	0
rCRSwithout3107N	439	8	0.05	WARNING	A	.	A	A	8	8	0	0	1	Pass	1	7	0	0	rCRSwithout3107N	439	10	0.03	WARNING	A	.	A	A	10	10	0	0	1	Pass	6	4	0	0	rCRSwithout3107N	439	12	0.03	WARNING	A	.	A	A	12	12	0
rCRSwithout3107N	440	6	0.04	WARNING	A	.	A	N	0	0	0	0	0	0	0	0	0	0	rCRSwithout3107N	440	8	0.02	WARNING	A	.	A	A	8	8	0	0	1	Pass	5	3	0	0	rCRSwithout3107N	440	10	0.03	WARNING	A	.	A	A	10	10	0
rCRSwithout3107N	441	7	0.04	WARNING	C	.	C	N	0	0	0	0	0	0	0	0	0	0	rCRSwithout3107N	441	7	0.02	WARNING	C	.	C	N	0	0	0	0	0	0	0	0	0	0	rCRSwithout3107N	441	16	0.04	WARNING	C	.	C	C	16	16	0
rCRSwithout3107N	442	6	0.04	WARNING	T	.	T	N	0	0	0	0	0	0	0	0	0	0	rCRSwithout3107N	442	8	0.02	WARNING	T	.	T	T	8	8	0	0	1	Pass	4	4	0	0	rCRSwithout3107N	442	11	0.03	WARNING	T	.	T	T	11	11	0
rCRSwithout3107N	443	8	0.05	WARNING	A	.	A	A	8	8	0	0	1	Pass	1	7	0	0	rCRSwithout3107N	443	10	0.03	WARNING	A	.	A	A	10	10	0	0	1	Pass	5	5	0	0	rCRSwithout3107N	443	12	0.03	WARNING	A	.	A	A	12	12	0
rCRSwithout3107N	444	8	0.05	WARNING	A	.	A	A	8	8	0	0	1	Pass	2	6	0	0	rCRSwithout3107N	444	8	0.02	WARNING	A	.	A	A	8	8	0	0	1	Pass	5	3	0	0	rCRSwithout3107N	444	15	0.04	WARNING	A	.	A	A	15	15	0
rCRSwithout3107N	445	7	0.04	WARNING	C	.	C	N	0	0	0	0	0	0	0	0	0	0	rCRSwithout3107N	445	7	0.02	WARNING	C	.	C	N	0	0	0	0	0	0	0	0	0	0	rCRSwithout3107N	445	11	0.03	WARNING	C	.	C	C	11	11	0
rCRSwithout3107N	446	4	0.03	WARNING	A	.	A	N	0	0	0	0	0	0	0	0	0	0	rCRSwithout3107N	446	6	0.02	WARNING	A	.	A	N	0	0	0	0	0	0	0	0	0	0	rCRSwithout3107N	446	10	0.03	WARNING	A	.	A	A	10	10	0
rCRSwithout3107N	447	8	0.05	WARNING	C	.	C	C	8	8	0	0	1	Pass	1	7	0	0	rCRSwithout3107N	447	8	0.02	WARNING	C	.	C	C	8	8	0	0	1	Pass	4	4	0	0	rCRSwithout3107N	447	17	0.05	WARNING	C	.	C	C	17	17	0
rCRSwithout3107N	448	11	0.07	WARNING	A	.	A	A	11	11	0	0	1	Pass	3	8	0	0	rCRSwithout3107N	448	11	0.03	WARNING	A	.	A	A	11	11	0	0	1	Pass	8	3	0	0	rCRSwithout3107N	448	20	0.06	WARNING	A	.	A	A	20	20	0
rCRSwithout3107N	449	6	0.04	WARNING	T	.	T	N	0	0	0	0	0	0	0	0	0	0	rCRSwithout3107N	449	11	0.03	WARNING	T	.	T	T	11	11	0	0	1	Pass	6	5	0	0	rCRSwithout3107N	449	17	0.05	WARNING	T	.	T	T	17	17	0
rCRSwithout3107N	450	9	0.06	WARNING	T	.	T	T	9	9	0	0	1	Pass	2	7	0	0	rCRSwithout3107N	450	10	0.03	WARNING	T	.	T	T	10	10	0	0	1	Pass	7	3	0	0	rCRSwithout3107N	450	19	0.05	WARNING	T	.	T	T	19	19	0
rCRSwithout3107N	451	8	0.05	WARNING	A	.	A	A	8	8	0	0	1	Pass	1	7	0	0	rCRSwithout3107N	451	9	0.02	WARNING	A	.	A	A	9	9	0	0	1	Pass	6	3	0	0	rCRSwithout3107N	451	15	0.04	WARNING	A	.	A	A	15	15	0
rCRSwithout3107N	452	9	0.06	WARNING	T	.	T	T	9	9	0	0	1	Pass	2	7	0	0	rCRSwithout3107N	452	9	0.02	WARNING	T	.	T	T	9	9	0	0	1	Pass	6	3	0	0	rCRSwithout3107N	452	19	0.05	WARNING	T	.	T	T	19	19	0
rCRSwithout3107N	453	7	0.04	WARNING	T	.	T	N	0	0	0	0	0	0	0	0	0	0	rCRSwithout3107N	453	9	0.02	WARNING	T	.	T	T	9	9	0	0	1	Pass	8	1	0	0	rCRSwithout3107N	453	22	0.06	WARNING	T	.	T	T	22	22	0
rCRSwithout3107N	454	8	0.05	WARNING	T	.	T	T	8	8	0	0	1	Pass	2	6	0	0	rCRSwithout3107N	454	10	0.03	WARNING	T	.	T	T	10	10	0	0	1	Pass	8	2	0	0	rCRSwithout3107N	454	24	0.07	WARNING	T	.	T	T	24	24	0
rCRSwithout3107N	455	6	0.04	WARNING	T	.	T	N	0	0	0	0	0	0	0	0	0	0	rCRSwithout3107N	455	9	0.02	WARNING	T	.	T	T	9	9	0	0	1	Pass	8	1	0	0	rCRSwithout3107N	455	23	0.06	WARNING	T	.	T	T	23	23	0
rCRSwithout3107N	456	5	0.03	WARNING	C	.	C	N	0	0	0	0	0	0	0	0	0	0	rCRSwithout3107N	456	6	0.02	WARNING	C	.	C	N	0	0	0	0	0	0	0	0	0	0	rCRSwithout3107N	456	19	0.05	WARNING	C	.	C	C	19	19	0
rCRSwithout3107N	457	7	0.04	WARNING	C	.	C	N	0	0	0	0	0	0	0	0	0	0	rCRSwithout3107N	457	6	0.02	WARNING	C	.	C	N	0	0	0	0	0	0	0	0	0	0	rCRSwithout3107N	457	16	0.04	WARNING	C	.	C	C	16	16	0
rCRSwithout3107N	458	7	0.04	WARNING	C	.	C	N	0	0	0	0	0	0	0	0	0	0	rCRSwithout3107N	458	6	0.02	WARNING	C	.	C	N	0	0	0	0	0	0	0	0	0	0	rCRSwithout3107N	458	16	0.04	WARNING	C	.	C	C	16	16	0
rCRSwithout3107N	459	6	0.04	WARNING	C	.	C	N	0	0	0	0	0	0	0	0	0	0	rCRSwithout3107N	459	7	0.02	WARNING	C	.	C	N	0	0	0	0	0	0	0	0	0	0	rCRSwithout3107N	459	20	0.06	WARNING	C	.	C	C	20	20	0
rCRSwithout3107N	460	3	0.02	WARNING	T	.	T	N	0	0	0	0	0	0	0	0	0	0	rCRSwithout3107N	460	6	0.02	WARNING	T	.	T	N	0	0	0	0	0	0	0	0	0	0	rCRSwithout3107N	460	15	0.04	WARNING	T	.	T	T	15	15	0
rCRSwithout3107N	461	5	0.03	WARNING	C	.	C	N	0	0	0	0	0	0	0	0	0	0	rCRSwithout3107N	461	8	0.02	WARNING	C	.	C	C	8	8	0	0	1	Pass	5	3	0	0	rCRSwithout3107N	461	18	0.05	WARNING	C	.	C	C	18	18	0
rCRSwithout3107N	462	7	0.04	WARNING	C	.	C	N	0	0	0	0	0	0	0	0	0	0	rCRSwithout3107N	462	7	0.02	WARNING	C	.	C	N	0	0	0	0	0	0	0	0	0	0	rCRSwithout3107N	462	21	0.06	WARNING	C	.	C	C	21	20	1
rCRSwithout3107N	463	5	0.03	WARNING	C	.	C	N	0	0	0	0	0	0	0	0	0	0	rCRSwithout3107N	463	7	0.02	WARNING	C	.	C	N	0	0	0	0	0	0	0	0	0	0	rCRSwithout3107N	463	19	0.05	WARNING	C	.	C	C	19	19	0
rCRSwithout3107N	464	4	0.03	WARNING	A	.	A	N	0	0	0	0	0	0	0	0	0	0	rCRSwithout3107N	464	4	0.01	WARNING	A	.	A	N	0	0	0	0	0	0	0	0	0	0	rCRSwithout3107N	464	15	0.04	WARNING	A	.	A	A	15	15	0
rCRSwithout3107N	465	7	0.04	WARNING	C	.	C	N	0	0	0	0	0	0	0	0	0	0	rCRSwithout3107N	465	11	0.03	WARNING	C	.	C	C	11	11	0	0	1	Pass	8	3	0	0	rCRSwithout3107N	465	23	0.06	WARNING	C	.	C	C	23	23	0
rCRSwithout3107N	466	4	0.03	WARNING	T	.	T	N	0	0	0	0	0	0	0	0	0	0	rCRSwithout3107N	466	7	0.02	WARNING	T	.	T	N	0	0	0	0	0	0	0	0	0	0	rCRSwithout3107N	466	20	0.06	WARNING	T	.	T	T	20	20	0
rCRSwithout3107N	467	7	0.04	WARNING	C	.	C	N	0	0	0	0	0	0	0	0	0	0	rCRSwithout3107N	467	10	0.03	WARNING	C	.	C	C	10	10	0	0	1	Pass	7	3	0	0	rCRSwithout3107N	467	23	0.06	WARNING	C	.	C	C	23	23	0
rCRSwithout3107N	468	8	0.05	WARNING	C	.	C	C	8	8	0	0	1	Pass	3	5	0	0	rCRSwithout3107N	468	18	0.05	WARNING	C	.	C	C	18	18	0	0	1	Pass	15	3	0	0	rCRSwithout3107N	468	23	0.06	WARNING	C	.	C	C	23	23	0
rCRSwithout3107N	469	9	0.06	WARNING	C	.	C	C	9	9	0	0	1	Pass	3	6	0	0	rCRSwithout3107N	469	18	0.05	WARNING	C	.	C	C	18	18	0	0	1	Pass	15	3	0	0	rCRSwithout3107N	469	29	0.08	WARNING	C	.	C	C	29	29	0
rCRSwithout3107N	470	6	0.04	WARNING	A	.	A	N	0	0	0	0	0	0	0	0	0	0	rCRSwithout3107N	470	17	0.05	WARNING	A	.	A	A	17	17	0	0	1	Pass	14	3	0	0	rCRSwithout3107N	470	29	0.08	WARNING	A	.	A	A	29	29	0
rCRSwithout3107N	471	8	0.05	WARNING	T	.	T	T	8	8	0	0	1	Pass	4	4	0	0	rCRSwithout3107N	471	16	0.04	WARNING	T	.	T	T	16	16	0	0	1	Pass	15	1	0	0	rCRSwithout3107N	471	26	0.07	WARNING	T	.	T	T	26	26	0
rCRSwithout3107N	472	4	0.03	WARNING	A	.	A	N	0	0	0	0	0	0	0	0	0	0	rCRSwithout3107N	472	17	0.05	WARNING	A	.	A	A	17	17	0	0	1	Pass	16	1	0	0	rCRSwithout3107N	472	22	0.06	WARNING	A	.	A	A	22	22	0
rCRSwithout3107N	473	8	0.05	WARNING	C	.	C	C	8	8	0	0	1	Pass	5	3	0	0	rCRSwithout3107N	473	20	0.05	WARNING	C	.	C	C	20	20	0	0	1	Pass	18	2	0	0	rCRSwithout3107N	473	27	0.07	WARNING	C	.	C	C	27	27	0
rCRSwithout3107N	474	6	0.04	WARNING	T	.	T	N	0	0	0	0	0	0	0	0	0	0	rCRSwithout3107N	474	19	0.05	WARNING	T	.	T	T	19	19	0	0	1	Pass	19	0	0	0	rCRSwithout3107N	474	28	0.08	WARNING	T	.	T	T	28	28	0
rCRSwithout3107N	475	6	0.04	WARNING	A	.	A	N	0	0	0	0	0	0	0	0	0	0	rCRSwithout3107N	475	19	0.05	WARNING	A	.	A	A	19	19	0	0	1	Pass	19	0	0	0	rCRSwithout3107N	475	23	0.06	WARNING	A	.	A	A	23	23	0
rCRSwithout3107N	476	6	0.04	WARNING	C	.	C	N	0	0	0	0	0	0	0	0	0	0	rCRSwithout3107N	476	28	0.07	WARNING	C	.	C	C	28	28	0	0	1	Pass	27	1	0	0	rCRSwithout3107N	476	38	0.1	GOOD	C	.	C	C	38	38	0
rCRSwithout3107N	477	7	0.04	WARNING	T	.	T	N	0	0	0	0	0	0	0	0	0	0	rCRSwithout3107N	477	26	0.07	WARNING	T	.	T	T	26	26	0	0	1	Pass	26	0	0	0	rCRSwithout3107N	477	35	0.1	WARNING	T	.	T	T	35	35	0
rCRSwithout3107N	478	6	0.04	WARNING	A	.	A	N	0	0	0	0	0	0	0	0	0	0	rCRSwithout3107N	478	25	0.07	WARNING	A	.	A	A	25	25	0	0	1	Pass	25	0	0	0	rCRSwithout3107N	478	37	0.1	GOOD	A	.	A	A	37	37	0
rCRSwithout3107N	479	4	0.03	WARNING	A	.	A	N	0	0	0	0	0	0	0	0	0	0	rCRSwithout3107N	479	26	0.07	WARNING	A	.	A	A	26	25	1	0.0385	0.5	Pass	25	0	1	0	rCRSwithout3107N	479	34	0.09	WARNING	A	.	A	A	34	34	0
rCRSwithout3107N	480	4	0.03	WARNING	T	.	T	N	0	0	0	0	0	0	0	0	0	0	rCRSwithout3107N	480	24	0.06	WARNING	T	.	T	T	24	24	0	0	1	Pass	24	0	0	0	rCRSwithout3107N	480	34	0.09	WARNING	T	.	T	T	34	34	0
rCRSwithout3107N	481	6	0.04	WARNING	C	.	C	N	0	0	0	0	0	0	0	0	0	0	rCRSwithout3107N	481	29	0.08	WARNING	C	.	C	C	29	29	0	0	1	Pass	28	1	0	0	rCRSwithout3107N	481	38	0.1	GOOD	C	.	C	C	38	38	0
rCRSwithout3107N	482	7	0.04	WARNING	T	.	T	N	0	0	0	0	0	0	0	0	0	0	rCRSwithout3107N	482	26	0.07	WARNING	T	.	T	T	26	25	1	0.0385	0.5	Pass	25	0	1	0	rCRSwithout3107N	482	38	0.1	GOOD	T	.	T	T	38	38	0
rCRSwithout3107N	483	7	0.04	WARNING	C	.	C	N	0	0	0	0	0	0	0	0	0	0	rCRSwithout3107N	483	29	0.08	WARNING	C	.	C	C	29	29	0	0	1	Pass	27	2	0	0	rCRSwithout3107N	483	37	0.1	GOOD	C	.	C	C	37	37	0
rCRSwithout3107N	484	6	0.04	WARNING	A	.	A	N	0	0	0	0	0	0	0	0	0	0	rCRSwithout3107N	484	30	0.08	WARNING	A	.	A	A	30	30	0	0	1	Pass	28	2	0	0	rCRSwithout3107N	484	33	0.09	WARNING	A	.	A	A	33	33	0
rCRSwithout3107N	485	6	0.04	WARNING	T	.	T	N	0	0	0	0	0	0	0	0	0	0	rCRSwithout3107N	485	31	0.08	WARNING	T	.	T	T	31	31	0	0	1	Pass	30	1	0	0	rCRSwithout3107N	485	35	0.1	WARNING	T	.	T	T	35	35	0
rCRSwithout3107N	486	9	0.06	WARNING	C	.	C	C	9	9	0	0	1	Pass	7	2	0	0	rCRSwithout3107N	486	31	0.08	WARNING	C	.	C	C	31	31	0	0	1	Pass	30	1	0	0	rCRSwithout3107N	486	39	0.11	GOOD	C	.	C	C	39	39	0
rCRSwithout3107N	487	10	0.06	WARNING	A	.	A	A	10	10	0	0	1	Pass	7	3	0	0	rCRSwithout3107N	487	34	0.09	WARNING	A	.	A	A	34	34	0	0	1	Pass	30	4	0	0	rCRSwithout3107N	487	41	0.11	GOOD	A	.	A	A	41	41	0
rCRSwithout3107N	488	10	0.06	WARNING	A	.	A	A	10	10	0	0	1	Pass	8	2	0	0	rCRSwithout3107N	488	32	0.08	WARNING	A	.	A	A	32	32	0	0	1	Pass	31	1	0	0	rCRSwithout3107N	488	41	0.11	GOOD	A	.	A	A	41	41	0
rCRSwithout3107N	489	9	0.06	WARNING	T	.	T	T	9	9	0	0	1	Pass	8	1	0	0	rCRSwithout3107N	489	34	0.09	WARNING	T	.	T	T	34	34	0	0	1	Pass	33	1	0	0	rCRSwithout3107N	489	35	0.1	WARNING	T	.	T	T	35	34	1
rCRSwithout3107N	490	9	0.06	WARNING	A	.	A	A	9	9	0	0	1	Pass	8	1	0	0	rCRSwithout3107N	490	33	0.09	WARNING	A	.	A	A	33	33	0	0	1	Pass	33	0	0	0	rCRSwithout3107N	490	36	0.1	WARNING	A	.	A	A	36	36	0
rCRSwithout3107N	491	9	0.06	WARNING	C	.	C	C	9	9	0	0	1	Pass	8	1	0	0	rCRSwithout3107N	491	35	0.09	WARNING	C	.	C	C	35	35	0	0	1	Pass	35	0	0	0	rCRSwithout3107N	491	38	0.1	GOOD	C	.	C	C	38	38	0
rCRSwithout3107N	492	6	0.04	WARNING	A	.	A	N	0	0	0	0	0	0	0	0	0	0	rCRSwithout3107N	492	35	0.09	WARNING	A	.	A	A	35	35	0	0	1	Pass	35	0	0	0	rCRSwithout3107N	492	40	0.11	GOOD	A	.	A	A	40	40	0
rCRSwithout3107N	493	8	0.05	WARNING	A	.	A	A	8	8	0	0	1	Pass	7	1	0	0	rCRSwithout3107N	493	36	0.1	WARNING	A	.	A	A	36	36	0	0	1	Pass	36	0	0	0	rCRSwithout3107N	493	40	0.11	GOOD	A	.	A	A	40	40	0
rCRSwithout3107N	494	7	0.04	WARNING	C	.	C	N	0	0	0	0	0	0	0	0	0	0	rCRSwithout3107N	494	30	0.08	WARNING	C	.	C	C	30	30	0	0	1	Pass	28	2	0	0	rCRSwithout3107N	494	38	0.1	GOOD	C	.	C	C	38	38	0
rCRSwithout3107N	495	9	0.06	WARNING	C	.	C	C	9	9	0	0	1	Pass	7	2	0	0	rCRSwithout3107N	495	35	0.09	WARNING	C	.	C	C	35	35	0	0	1	Pass	33	2	0	0	rCRSwithout3107N	495	40	0.11	GOOD	C	.	C	C	40	40	0
rCRSwithout3107N	496	13	0.08	WARNING	C	.	C	C	13	13	0	0	1	Pass	11	2	0	0	rCRSwithout3107N	496	37	0.1	WARNING	C	.	C	C	37	37	0	0	1	Pass	34	3	0	0	rCRSwithout3107N	496	47	0.13	GOOD	C	.	C	C	47	47	0
rCRSwithout3107N	497	13	0.08	WARNING	C	.	C	C	13	13	0	0	1	Pass	11	2	0	0	rCRSwithout3107N	497	37	0.1	WARNING	C	.	C	C	37	37	0	0	1	Pass	34	3	0	0	rCRSwithout3107N	497	47	0.13	GOOD	C	.	C	C	47	47	0
rCRSwithout3107N	498	10	0.06	WARNING	C	.	C	C	10	10	0	0	1	Pass	9	1	0	0	rCRSwithout3107N	498	40	0.11	GOOD	C	.	C	C	40	40	0	0	1	Pass	36	4	0	0	rCRSwithout3107N	498	49	0.14	GOOD	C	.	C	C	49	49	0
rCRSwithout3107N	499	7	0.04	WARNING	G	.	G	N	0	0	0	0	0	0	0	0	0	0	rCRSwithout3107N	499	29	0.08	WARNING	G	.	G	G	29	29	0	0	1	Pass	25	4	0	0	rCRSwithout3107N	499	29	0.08	WARNING	G	.	G	G	29	29	0
rCRSwithout3107N	500	9	0.06	WARNING	C	.	C	C	9	9	0	0	1	Pass	8	1	0	0	rCRSwithout3107N	500	30	0.08	WARNING	C	.	C	C	30	30	0	0	1	Pass	26	4	0	0	rCRSwithout3107N	500	40	0.11	GOOD	C	.	C	C	40	40	0
rCRSwithout3107N	501	12	0.08	WARNING	C	.	C	C	12	12	0	0	1	Pass	11	1	0	0	rCRSwithout3107N	501	37	0.1	WARNING	C	.	C	C	37	37	0	0	1	Pass	34	3	0	0	rCRSwithout3107N	501	45	0.12	GOOD	C	.	C	C	45	45	0
rCRSwithout3107N	502	13	0.08	WARNING	C	.	C	C	13	13	0	0	1	Pass	12	1	0	0	rCRSwithout3107N	502	41	0.11	GOOD	C	.	C	C	41	41	0	0	1	Pass	37	4	0	0	rCRSwithout3107N	502	47	0.13	GOOD	C	.	C	C	47	47	0
rCRSwithout3107N	503	11	0.07	WARNING	A	.	A	A	11	11	0	0	1	Pass	10	1	0	0	rCRSwithout3107N	503	36	0.1	WARNING	A	.	A	A	36	36	0	0	1	Pass	34	2	0	0	rCRSwithout3107N	503	35	0.1	WARNING	A	.	A	A	35	35	0
rCRSwithout3107N	504	12	0.08	WARNING	T	.	T	T	12	12	0	0	1	Pass	11	1	0	0	rCRSwithout3107N	504	33	0.09	WARNING	T	.	T	T	33	33	0	0	1	Pass	32	1	0	0	rCRSwithout3107N	504	38	0.1	GOOD	T	.	T	T	38	38	0
rCRSwithout3107N	505	8	0.05	WARNING	C	.	C	C	8	8	0	0	1	Pass	8	0	0	0	rCRSwithout3107N	505	41	0.11	GOOD	C	.	C	C	41	41	0	0	1	Pass	35	6	0	0	rCRSwithout3107N	505	46	0.13	GOOD	C	.	C	C	46	46	0
rCRSwithout3107N	506	15	0.1	WARNING	C	.	C	C	15	15	0	0	1	Pass	14	1	0	0	rCRSwithout3107N	506	47	0.12	GOOD	C	.	C	C	47	47	0	0	1	Pass	43	4	0	0	rCRSwithout3107N	506	51	0.14	GOOD	C	.	C	C	51	51	0
rCRSwithout3107N	507	12	0.08	WARNING	T	.	T	T	12	12	0	0	1	Pass	11	1	0	0	rCRSwithout3107N	507	33	0.09	WARNING	T	.	T	T	33	33	0	0	1	Pass	29	4	0	0	rCRSwithout3107N	507	45	0.12	GOOD	T	.	T	T	45	45	0
rCRSwithout3107N	508	9	0.06	WARNING	A	G	G	G	9	0	9	1	2.06e-05	Pass	0	0	8	1	rCRSwithout3107N	508	25	0.07	WARNING	A	G	G	G	25	0	25	1	7.91e-15	Pass	0	0	22	3	rCRSwithout3107N	508	35	0.1	WARNING	A	G	G	G	35	1	34
rCRSwithout3107N	509	12	0.08	WARNING	C	.	C	C	12	12	0	0	1	Pass	10	2	0	0	rCRSwithout3107N	509	41	0.11	GOOD	C	.	C	C	41	41	0	0	1	Pass	36	5	0	0	rCRSwithout3107N	509	39	0.11	GOOD	C	.	C	C	39	39	0
rCRSwithout3107N	510	16	0.1	GOOD	C	.	C	C	16	16	0	0	1	Pass	14	2	0	0	rCRSwithout3107N	510	43	0.11	GOOD	C	.	C	C	43	43	0	0	1	Pass	39	4	0	0	rCRSwithout3107N	510	44	0.12	GOOD	C	.	C	C	44	44	0
rCRSwithout3107N	511	15	0.1	WARNING	C	.	C	C	15	15	0	0	1	Pass	14	1	0	0	rCRSwithout3107N	511	46	0.12	GOOD	C	.	C	C	46	46	0	0	1	Pass	41	5	0	0	rCRSwithout3107N	511	56	0.15	GOOD	C	.	C	C	56	56	0
rCRSwithout3107N	512	12	0.08	WARNING	A	.	A	A	12	12	0	0	1	Pass	11	1	0	0	rCRSwithout3107N	512	37	0.1	WARNING	A	.	A	A	37	37	0	0	1	Pass	34	3	0	0	rCRSwithout3107N	512	44	0.12	GOOD	A	.	A	A	44	44	0
rCRSwithout3107N	513	11	0.07	WARNING	G	.	G	G	11	11	0	0	1	Pass	10	1	0	0	rCRSwithout3107N	513	34	0.09	WARNING	G	.	G	G	34	34	0	0	1	Pass	30	4	0	0	rCRSwithout3107N	513	40	0.11	GOOD	G	.	G	G	40	39	1
rCRSwithout3107N	514	14	0.09	WARNING	C	.	C	C	14	14	0	0	1	Pass	13	1	0	0	rCRSwithout3107N	514	36	0.1	WARNING	C	.	C	C	36	36	0	0	1	Pass	32	4	0	0	rCRSwithout3107N	514	51	0.14	GOOD	C	.	C	C	51	51	0
rCRSwithout3107N	515	15	0.1	WARNING	A	.	A	A	15	15	0	0	1	Pass	14	1	0	0	rCRSwithout3107N	515	36	0.1	WARNING	A	.	A	A	36	36	0	0	1	Pass	33	3	0	0	rCRSwithout3107N	515	47	0.13	GOOD	A	.	A	A	47	47	0
rCRSwithout3107N	516	21	0.13	GOOD	C	.	C	C	21	21	0	0	1	Pass	20	1	0	0	rCRSwithout3107N	516	44	0.12	GOOD	C	.	C	C	44	44	0	0	1	Pass	41	3	0	0	rCRSwithout3107N	516	44	0.12	GOOD	C	.	C	C	44	44	0
rCRSwithout3107N	517	23	0.15	GOOD	A	.	A	A	23	23	0	0	1	Pass	22	1	0	0	rCRSwithout3107N	517	45	0.12	GOOD	A	.	A	A	45	45	0	0	1	Pass	42	3	0	0	rCRSwithout3107N	517	48	0.13	GOOD	A	.	A	A	48	48	0
rCRSwithout3107N	518	23	0.15	GOOD	C	.	C	C	23	23	0	0	1	Pass	22	1	0	0	rCRSwithout3107N	518	51	0.14	GOOD	C	.	C	C	51	51	0	0	1	Pass	47	4	0	0	rCRSwithout3107N	518	47	0.13	GOOD	C	.	C	C	47	47	0
rCRSwithout3107N	519	19	0.12	GOOD	A	.	A	A	19	19	0	0	1	Pass	18	1	0	0	rCRSwithout3107N	519	46	0.12	GOOD	A	.	A	A	46	46	0	0	1	Pass	42	4	0	0	rCRSwithout3107N	519	46	0.13	GOOD	A	.	A	A	46	46	0
rCRSwithout3107N	520	22	0.14	GOOD	C	.	C	C	22	22	0	0	1	Pass	21	1	0	0	rCRSwithout3107N	520	47	0.12	GOOD	C	.	C	C	47	47	0	0	1	Pass	43	4	0	0	rCRSwithout3107N	520	45	0.12	GOOD	C	.	C	C	45	45	0
rCRSwithout3107N	521	19	0.12	GOOD	A	.	A	A	19	19	0	0	1	Pass	18	1	0	0	rCRSwithout3107N	521	43	0.11	GOOD	A	.	A	A	43	43	0	0	1	Pass	42	1	0	0	rCRSwithout3107N	521	39	0.11	GOOD	A	.	A	A	39	39	0
rCRSwithout3107N	522	25	0.16	GOOD	C	.	C	C	25	25	0	0	1	Pass	24	1	0	0	rCRSwithout3107N	522	56	0.15	GOOD	C	.	C	C	56	56	0	0	1	Pass	51	5	0	0	rCRSwithout3107N	522	49	0.14	GOOD	C	.	C	C	49	49	0
rCRSwithout3107N	523	25	0.16	GOOD	A	.	A	A	25	25	0	0	1	Pass	24	1	0	0	rCRSwithout3107N	523	48	0.13	GOOD	A	.	A	A	48	48	0	0	1	Pass	45	3	0	0	rCRSwithout3107N	523	47	0.13	GOOD	A	.	A	A	47	47	0
rCRSwithout3107N	524	27	0.17	GOOD	C	.	C	C	27	27	0	0	1	Pass	25	2	0	0	rCRSwithout3107N	524	53	0.14	GOOD	C	.	C	C	53	53	0	0	1	Pass	47	6	0	0	rCRSwithout3107N	524	49	0.14	GOOD	C	.	C	C	49	49	0
rCRSwithout3107N	525	28	0.18	GOOD	C	.	C	C	28	28	0	0	1	Pass	26	2	0	0	rCRSwithout3107N	525	65	0.17	GOOD	C	.	C	C	65	65	0	0	1	Pass	58	7	0	0	rCRSwithout3107N	525	56	0.15	GOOD	C	.	C	C	56	56	0
rCRSwithout3107N	526	24	0.15	GOOD	G	.	G	G	24	24	0	0	1	Pass	23	1	0	0	rCRSwithout3107N	526	50	0.13	GOOD	G	.	G	G	50	50	0	0	1	Pass	43	7	0	0	rCRSwithout3107N	526	41	0.11	GOOD	G	.	G	G	41	41	0
rCRSwithout3107N	527	25	0.16	GOOD	C	.	C	C	25	25	0	0	1	Pass	24	1	0	0	rCRSwithout3107N	527	54	0.14	GOOD	C	.	C	C	54	54	0	0	1	Pass	48	6	0	0	rCRSwithout3107N	527	47	0.13	GOOD	C	.	C	C	47	47	0
rCRSwithout3107N	528	22	0.14	GOOD	T	.	T	T	22	22	0	0	1	Pass	22	0	0	0	rCRSwithout3107N	528	47	0.12	GOOD	T	.	T	T	47	47	0	0	1	Pass	42	5	0	0	rCRSwithout3107N	528	40	0.11	GOOD	T	.	T	T	40	40	0
rCRSwithout3107N	529	23	0.15	GOOD	G	.	G	G	23	23	0	0	1	Pass	23	0	0	0	rCRSwithout3107N	529	43	0.11	GOOD	G	.	G	G	43	43	0	0	1	Pass	39	4	0	0	rCRSwithout3107N	529	38	0.1	GOOD	G	.	G	G	38	38	0
rCRSwithout3107N	530	25	0.16	GOOD	C	.	C	C	25	25	0	0	1	Pass	25	0	0	0	rCRSwithout3107N	530	51	0.14	GOOD	C	.	C	C	51	51	0	0	1	Pass	48	3	0	0	rCRSwithout3107N	530	45	0.12	GOOD	C	.	C	C	45	45	0
rCRSwithout3107N	531	25	0.16	GOOD	T	.	T	T	25	25	0	0	1	Pass	25	0	0	0	rCRSwithout3107N	531	50	0.13	GOOD	T	.	T	T	50	50	0	0	1	Pass	46	4	0	0	rCRSwithout3107N	531	49	0.14	GOOD	T	.	T	T	49	49	0
rCRSwithout3107N	532	28	0.18	GOOD	A	.	A	A	28	28	0	0	1	Pass	28	0	0	0	rCRSwithout3107N	532	56	0.15	GOOD	A	.	A	A	56	56	0	0	1	Pass	52	4	0	0	rCRSwithout3107N	532	48	0.13	GOOD	A	.	A	A	48	48	0
rCRSwithout3107N	533	29	0.19	GOOD	A	.	A	A	29	29	0	0	1	Pass	29	0	0	0	rCRSwithout3107N	533	55	0.15	GOOD	A	.	A	A	55	55	0	0	1	Pass	55	0	0	0	rCRSwithout3107N	533	56	0.15	GOOD	A	.	A	A	56	56	0
rCRSwithout3107N	534	27	0.17	GOOD	C	.	C	C	27	27	0	0	1	Pass	27	0	0	0	rCRSwithout3107N	534	55	0.15	GOOD	C	.	C	C	55	55	0	0	1	Pass	49	6	0	0	rCRSwithout3107N	534	56	0.15	GOOD	C	.	C	C	56	56	0
rCRSwithout3107N	535	25	0.16	GOOD	C	.	C	C	25	25	0	0	1	Pass	25	0	0	0	rCRSwithout3107N	535	54	0.14	GOOD	C	.	C	C	54	54	0	0	1	Pass	50	4	0	0	rCRSwithout3107N	535	51	0.14	GOOD	C	.	C	C	51	51	0
rCRSwithout3107N	536	26	0.17	GOOD	C	.	C	C	26	26	0	0	1	Pass	26	0	0	0	rCRSwithout3107N	536	63	0.17	GOOD	C	.	C	C	63	63	0	0	1	Pass	61	2	0	0	rCRSwithout3107N	536	60	0.17	GOOD	C	.	C	C	60	60	0
rCRSwithout3107N	537	31	0.2	GOOD	C	.	C	C	31	31	0	0	1	Pass	31	0	0	0	rCRSwithout3107N	537	77	0.2	GOOD	C	.	C	C	77	77	0	0	1	Pass	73	4	0	0	rCRSwithout3107N	537	59	0.16	GOOD	C	.	C	C	59	59	0
rCRSwithout3107N	538	25	0.16	GOOD	A	.	A	A	25	25	0	0	1	Pass	25	0	0	0	rCRSwithout3107N	538	58	0.15	GOOD	A	.	A	A	58	58	0	0	1	Pass	57	1	0	0	rCRSwithout3107N	538	40	0.11	GOOD	A	.	A	A	40	40	0
rCRSwithout3107N	539	23	0.15	GOOD	T	.	T	T	23	23	0	0	1	Pass	23	0	0	0	rCRSwithout3107N	539	54	0.14	GOOD	T	.	T	T	54	54	0	0	1	Pass	54	0	0	0	rCRSwithout3107N	539	43	0.12	GOOD	T	.	T	T	43	43	0
rCRSwithout3107N	540	20	0.13	GOOD	A	.	A	A	20	20	0	0	1	Pass	20	0	0	0	rCRSwithout3107N	540	59	0.16	GOOD	A	.	A	A	59	59	0	0	1	Pass	59	0	0	0	rCRSwithout3107N	540	41	0.11	GOOD	A	.	A	A	41	41	0
rCRSwithout3107N	541	28	0.18	GOOD	C	.	C	C	28	28	0	0	1	Pass	26	2	0	0	rCRSwithout3107N	541	58	0.15	GOOD	C	.	C	C	58	58	0	0	1	Pass	52	6	0	0	rCRSwithout3107N	541	48	0.13	GOOD	C	.	C	C	48	48	0
rCRSwithout3107N	542	28	0.18	GOOD	C	.	C	C	28	28	0	0	1	Pass	26	2	0	0	rCRSwithout3107N	542	67	0.18	GOOD	C	.	C	C	67	67	0	0	1	Pass	61	6	0	0	rCRSwithout3107N	542	63	0.17	GOOD	C	.	C	C	63	63	0
rCRSwithout3107N	543	36	0.23	GOOD	C	.	C	C	36	36	0	0	1	Pass	34	2	0	0	rCRSwithout3107N	543	88	0.23	GOOD	C	.	C	C	88	88	0	0	1	Pass	83	5	0	0	rCRSwithout3107N	543	79	0.22	GOOD	C	.	C	C	79	79	0
rCRSwithout3107N	544	36	0.23	GOOD	C	.	C	C	36	36	0	0	1	Pass	34	2	0	0	rCRSwithout3107N	544	93	0.25	GOOD	C	.	C	C	93	93	0	0	1	Pass	89	4	0	0	rCRSwithout3107N	544	86	0.24	GOOD	C	.	C	C	86	86	0
rCRSwithout3107N	545	22	0.14	GOOD	G	.	G	G	22	22	0	0	1	Pass	20	2	0	0	rCRSwithout3107N	545	69	0.18	GOOD	G	.	G	G	69	69	0	0	1	Pass	66	3	0	0	rCRSwithout3107N	545	54	0.15	GOOD	G	.	G	G	54	54	0
rCRSwithout3107N	546	24	0.15	GOOD	A	.	A	A	24	24	0	0	1	Pass	22	2	0	0	rCRSwithout3107N	546	66	0.18	GOOD	A	.	A	A	66	66	0	0	1	Pass	62	4	0	0	rCRSwithout3107N	546	50	0.14	GOOD	A	.	A	A	50	50	0
rCRSwithout3107N	547	28	0.18	GOOD	A	.	A	A	28	28	0	0	1	Pass	27	1	0	0	rCRSwithout3107N	547	74	0.2	GOOD	A	.	A	A	74	74	0	0	1	Pass	71	3	0	0	rCRSwithout3107N	547	58	0.16	GOOD	A	.	A	A	58	58	0
rCRSwithout3107N	548	27	0.17	GOOD	C	.	C	C	27	27	0	0	1	Pass	26	1	0	0	rCRSwithout3107N	548	75	0.2	GOOD	C	.	C	C	75	75	0	0	1	Pass	69	6	0	0	rCRSwithout3107N	548	61	0.17	GOOD	C	.	C	C	61	61	0
rCRSwithout3107N	549	28	0.18	GOOD	C	.	C	C	28	28	0	0	1	Pass	28	0	0	0	rCRSwithout3107N	549	84	0.22	GOOD	C	.	C	C	84	84	0	0	1	Pass	77	7	0	0	rCRSwithout3107N	549	68	0.19	GOOD	C	.	C	C	68	68	0
rCRSwithout3107N	550	25	0.16	GOOD	A	.	A	A	25	25	0	0	1	Pass	25	0	0	0	rCRSwithout3107N	550	74	0.2	GOOD	A	.	A	A	74	74	0	0	1	Pass	71	3	0	0	rCRSwithout3107N	550	50	0.14	GOOD	A	.	A	A	50	50	0
rCRSwithout3107N	551	26	0.17	GOOD	A	.	A	A	26	26	0	0	1	Pass	26	0	0	0	rCRSwithout3107N	551	81	0.21	GOOD	A	.	A	A	81	81	0	0	1	Pass	79	2	0	0	rCRSwithout3107N	551	59	0.16	GOOD	A	.	A	A	59	59	0
rCRSwithout3107N	552	27	0.17	GOOD	C	.	C	C	27	27	0	0	1	Pass	26	1	0	0	rCRSwithout3107N	552	76	0.2	GOOD	C	.	C	C	76	76	0	0	1	Pass	69	7	0	0	rCRSwithout3107N	552	60	0.17	GOOD	C	.	C	C	60	60	0
rCRSwithout3107N	553	31	0.2	GOOD	C	.	C	C	31	31	0	0	1	Pass	30	1	0	0	rCRSwithout3107N	553	88	0.23	GOOD	C	.	C	C	88	88	0	0	1	Pass	82	6	0	0	rCRSwithout3107N	553	61	0.17	GOOD	C	.	C	C	61	61	0
rCRSwithout3107N	554	25	0.16	GOOD	A	.	A	A	25	25	0	0	1	Pass	25	0	0	0	rCRSwithout3107N	554	71	0.19	GOOD	A	.	A	A	71	71	0	0	1	Pass	68	3	0	0	rCRSwithout3107N	554	57	0.16	GOOD	A	.	A	A	57	57	0
rCRSwithout3107N	555	29	0.19	GOOD	A	.	A	A	29	29	0	0	1	Pass	29	0	0	0	rCRSwithout3107N	555	77	0.2	GOOD	A	.	A	A	77	77	0	0	1	Pass	76	1	0	0	rCRSwithout3107N	555	60	0.17	GOOD	A	.	A	A	60	60	0
rCRSwithout3107N	556	31	0.2	GOOD	A	.	A	A	31	31	0	0	1	Pass	31	0	0	0	rCRSwithout3107N	556	81	0.21	GOOD	A	.	A	A	81	81	0	0	1	Pass	80	1	0	0	rCRSwithout3107N	556	59	0.16	GOOD	A	.	A	A	59	58	1
rCRSwithout3107N	557	28	0.18	GOOD	C	.	C	C	28	28	0	0	1	Pass	26	2	0	0	rCRSwithout3107N	557	66	0.18	GOOD	C	.	C	C	66	66	0	0	1	Pass	60	6	0	0	rCRSwithout3107N	557	54	0.15	GOOD	C	.	C	C	54	54	0
rCRSwithout3107N	558	27	0.17	GOOD	C	.	C	C	27	27	0	0	1	Pass	26	1	0	0	rCRSwithout3107N	558	81	0.21	GOOD	C	.	C	C	81	81	0	0	1	Pass	75	6	0	0	rCRSwithout3107N	558	65	0.18	GOOD	C	.	C	C	65	65	0
rCRSwithout3107N	559	33	0.21	GOOD	C	.	C	C	33	33	0	0	1	Pass	32	1	0	0	rCRSwithout3107N	559	92	0.24	GOOD	C	.	C	C	92	92	0	0	1	Pass	89	3	0	0	rCRSwithout3107N	559	69	0.19	GOOD	C	.	C	C	69	69	0
rCRSwithout3107N	560	40	0.26	GOOD	C	.	C	C	40	40	0	0	1	Pass	40	0	0	0	rCRSwithout3107N	560	106	0.28	GOOD	C	.	C	C	106	106	0	0	1	Pass	101	5	0	0	rCRSwithout3107N	560	82	0.23	GOOD	C	.	C	C	82	82	0
rCRSwithout3107N	561	31	0.2	GOOD	A	.	A	A	31	31	0	0	1	Pass	30	1	0	0	rCRSwithout3107N	561	83	0.22	GOOD	A	.	A	A	83	83	0	0	1	Pass	78	5	0	0	rCRSwithout3107N	561	68	0.19	GOOD	A	.	A	A	68	68	0
rCRSwithout3107N	562	30	0.19	GOOD	A	.	A	A	30	30	0	0	1	Pass	30	0	0	0	rCRSwithout3107N	562	90	0.24	GOOD	A	.	A	A	90	90	0	0	1	Pass	83	7	0	0	rCRSwithout3107N	562	67	0.18	GOOD	A	.	A	A	67	67	0
rCRSwithout3107N	563	30	0.19	GOOD	A	.	A	A	30	30	0	0	1	Pass	30	0	0	0	rCRSwithout3107N	563	91	0.24	GOOD	A	.	A	A	91	91	0	0	1	Pass	88	3	0	0	rCRSwithout3107N	563	63	0.17	GOOD	A	.	A	A	63	63	0
rCRSwithout3107N	564	21	0.13	GOOD	G	.	G	G	21	21	0	0	1	Pass	21	0	0	0	rCRSwithout3107N	564	59	0.16	GOOD	G	.	G	G	59	58	1	0.0169	0.5	Pass	57	1	1	0	rCRSwithout3107N	564	47	0.13	GOOD	G	.	G	G	47	47	0
rCRSwithout3107N	565	19	0.12	GOOD	A	.	A	A	19	19	0	0	1	Pass	19	0	0	0	rCRSwithout3107N	565	73	0.19	GOOD	A	.	A	A	73	73	0	0	1	Pass	72	1	0	0	rCRSwithout3107N	565	45	0.12	GOOD	A	.	A	A	45	45	0
rCRSwithout3107N	566	23	0.15	GOOD	C	.	C	C	23	23	0	0	1	Pass	23	0	0	0	rCRSwithout3107N	566	76	0.2	GOOD	C	.	C	C	76	76	0	0	1	Pass	76	0	0	0	rCRSwithout3107N	566	50	0.14	GOOD	C	.	C	C	50	50	0
rCRSwithout3107N	567	23	0.15	GOOD	A	.	A	A	23	23	0	0	1	Pass	23	0	0	0	rCRSwithout3107N	567	78	0.21	GOOD	A	.	A	A	78	70	7	0.0897	0.0067755	Pass	70	0	7	0	rCRSwithout3107N	567	50	0.14	GOOD	A	.	A	A	50	47	3
rCRSwithout3107N	568	27	0.17	GOOD	C	.	C	C	27	27	0	0	1	Pass	26	1	0	0	rCRSwithout3107N	568	71	0.19	GOOD	C	.	C	C	71	71	0	0	1	Pass	62	9	0	0	rCRSwithout3107N	568	52	0.14	GOOD	C	.	C	C	52	52	0
rCRSwithout3107N	569	28	0.18	GOOD	C	.	C	C	28	28	0	0	1	Pass	27	1	0	0	rCRSwithout3107N	569	86	0.23	GOOD	C	.	C	C	86	86	0	0	1	Pass	79	7	0	0	rCRSwithout3107N	569	57	0.16	GOOD	C	.	C	C	57	57	0
rCRSwithout3107N	570	28	0.18	GOOD	C	.	C	C	28	28	0	0	1	Pass	27	1	0	0	rCRSwithout3107N	570	92	0.24	GOOD	C	.	C	C	92	92	0	0	1	Pass	85	7	0	0	rCRSwithout3107N	570	73	0.2	GOOD	C	.	C	C	73	73	0
rCRSwithout3107N	571	32	0.21	GOOD	C	.	C	C	32	32	0	0	1	Pass	32	0	0	0	rCRSwithout3107N	571	101	0.27	GOOD	C	.	C	C	101	101	0	0	1	Pass	95	6	0	0	rCRSwithout3107N	571	78	0.22	GOOD	C	.	C	C	78	78	0
rCRSwithout3107N	572	35	0.22	GOOD	C	.	C	C	35	35	0	0	1	Pass	34	1	0	0	rCRSwithout3107N	572	104	0.28	GOOD	C	.	C	C	104	104	0	0	1	Pass	97	7	0	0	rCRSwithout3107N	572	80	0.22	GOOD	C	.	C	C	80	80	0
rCRSwithout3107N	573	38	0.24	GOOD	C	.	C	C	38	38	0	0	1	Pass	37	1	0	0	rCRSwithout3107N	573	106	0.28	GOOD	C	.	C	C	106	106	0	0	1	Pass	102	4	0	0	rCRSwithout3107N	573	90	0.25	GOOD	C	.	C	C	90	90	0
rCRSwithout3107N	574	26	0.17	GOOD	A	.	A	A	26	26	0	0	1	Pass	26	0	0	0	rCRSwithout3107N	574	84	0.22	GOOD	A	.	A	A	84	84	0	0	1	Pass	82	2	0	0	rCRSwithout3107N	574	61	0.17	GOOD	A	.	A	A	61	61	0
rCRSwithout3107N	575	28	0.18	GOOD	C	.	C	C	28	28	0	0	1	Pass	25	3	0	0	rCRSwithout3107N	575	91	0.24	GOOD	C	.	C	C	91	91	0	0	1	Pass	83	8	0	0	rCRSwithout3107N	575	70	0.19	GOOD	C	.	C	C	70	70	0
rCRSwithout3107N	576	22	0.14	GOOD	A	.	A	A	22	22	0	0	1	Pass	20	2	0	0	rCRSwithout3107N	576	88	0.23	GOOD	A	.	A	A	88	88	0	0	1	Pass	81	7	0	0	rCRSwithout3107N	576	65	0.18	GOOD	A	.	A	A	65	65	0
rCRSwithout3107N	577	22	0.14	GOOD	G	.	G	G	22	22	0	0	1	Pass	19	3	0	0	rCRSwithout3107N	577	83	0.22	GOOD	G	.	G	G	83	83	0	0	1	Pass	76	7	0	0	rCRSwithout3107N	577	59	0.16	GOOD	G	.	G	G	59	59	0
rCRSwithout3107N	578	20	0.13	GOOD	T	.	T	T	20	20	0	0	1	Pass	17	3	0	0	rCRSwithout3107N	578	56	0.15	GOOD	T	.	T	T	56	56	0	0	1	Pass	49	7	0	0	rCRSwithout3107N	578	52	0.14	GOOD	T	.	T	T	52	52	0
rCRSwithout3107N	579	29	0.19	GOOD	T	.	T	T	29	29	0	0	1	Pass	26	3	0	0	rCRSwithout3107N	579	73	0.19	GOOD	T	.	T	T	73	73	0	0	1	Pass	67	6	0	0	rCRSwithout3107N	579	65	0.18	GOOD	T	.	T	T	65	65	0
rCRSwithout3107N	580	38	0.24	GOOD	T	.	T	T	38	38	0	0	1	Pass	35	3	0	0	rCRSwithout3107N	580	103	0.27	GOOD	T	.	T	T	103	103	0	0	1	Pass	92	11	0	0	rCRSwithout3107N	580	92	0.25	GOOD	T	.	T	T	92	92	0
rCRSwithout3107N	581	42	0.27	GOOD	A	.	A	A	42	42	0	0	1	Pass	39	3	0	0	rCRSwithout3107N	581	118	0.31	GOOD	A	.	A	A	118	118	0	0	1	Pass	108	10	0	0	rCRSwithout3107N	581	99	0.27	GOOD	A	.	A	A	99	99	0
rCRSwithout3107N	582	35	0.22	GOOD	T	.	T	T	35	35	0	0	1	Pass	32	3	0	0	rCRSwithout3107N	582	101	0.27	GOOD	T	.	T	T	101	101	0	0	1	Pass	93	8	0	0	rCRSwithout3107N	582	101	0.28	GOOD	T	.	T	T	101	101	0
rCRSwithout3107N	583	38	0.24	GOOD	G	.	G	G	38	38	0	0	1	Pass	35	3	0	0	rCRSwithout3107N	583	101	0.27	GOOD	G	.	G	G	101	101	0	0	1	Pass	91	10	0	0	rCRSwithout3107N	583	99	0.27	GOOD	G	.	G	G	99	99	0
rCRSwithout3107N	584	33	0.21	GOOD	T	.	T	T	33	33	0	0	1	Pass	30	3	0	0	rCRSwithout3107N	584	100	0.27	GOOD	T	.	T	T	100	99	1	0.01	0.5	Pass	91	8	1	0	rCRSwithout3107N	584	95	0.26	GOOD	T	.	T	T	95	95	0
rCRSwithout3107N	585	41	0.26	GOOD	A	.	A	A	41	41	0	0	1	Pass	35	6	0	0	rCRSwithout3107N	585	111	0.29	GOOD	A	.	A	A	111	111	0	0	1	Pass	102	9	0	0	rCRSwithout3107N	585	97	0.27	GOOD	A	.	A	A	97	97	0
rCRSwithout3107N	586	45	0.29	GOOD	G	.	G	G	45	45	0	0	1	Pass	41	4	0	0	rCRSwithout3107N	586	107	0.28	GOOD	G	.	G	G	107	107	0	0	1	Pass	99	8	0	0	rCRSwithout3107N	586	105	0.29	GOOD	G	.	G	G	105	105	0
rCRSwithout3107N	587	45	0.29	GOOD	C	.	C	C	45	45	0	0	1	Pass	44	1	0	0	rCRSwithout3107N	587	98	0.26	GOOD	C	.	C	C	98	98	0	0	1	Pass	91	7	0	0	rCRSwithout3107N	587	87	0.24	GOOD	C	.	C	C	87	87	0
rCRSwithout3107N	588	43	0.28	GOOD	T	.	T	T	43	43	0	0	1	Pass	41	2	0	0	rCRSwithout3107N	588	102	0.27	GOOD	T	.	T	T	102	102	0	0	1	Pass	98	4	0	0	rCRSwithout3107N	588	81	0.22	GOOD	T	.	T	T	81	81	0
rCRSwithout3107N	589	41	0.26	GOOD	T	.	T	T	41	41	0	0	1	Pass	41	0	0	0	rCRSwithout3107N	589	101	0.27	GOOD	T	.	T	T	101	101	0	0	1	Pass	100	1	0	0	rCRSwithout3107N	589	87	0.24	GOOD	T	.	T	T	87	87	0
rCRSwithout3107N	590	48	0.31	GOOD	A	.	A	A	48	48	0	0	1	Pass	48	0	0	0	rCRSwithout3107N	590	99	0.26	GOOD	A	.	A	A	99	99	0	0	1	Pass	98	1	0	0	rCRSwithout3107N	590	84	0.23	GOOD	A	.	A	A	84	84	0
rCRSwithout3107N	591	43	0.28	GOOD	C	.	C	C	43	43	0	0	1	Pass	40	3	0	0	rCRSwithout3107N	591	115	0.31	GOOD	C	.	C	C	115	115	0	0	1	Pass	106	9	0	0	rCRSwithout3107N	591	101	0.28	GOOD	C	.	C	C	101	101	0
rCRSwithout3107N	592	49	0.31	GOOD	C	.	C	C	49	49	0	0	1	Pass	46	3	0	0	rCRSwithout3107N	592	118	0.31	GOOD	C	.	C	C	118	118	0	0	1	Pass	113	5	0	0	rCRSwithout3107N	592	108	0.3	GOOD	C	.	C	C	108	108	0
rCRSwithout3107N	593	40	0.26	GOOD	T	.	T	T	40	40	0	0	1	Pass	39	1	0	0	rCRSwithout3107N	593	104	0.28	GOOD	T	.	T	T	104	104	0	0	1	Pass	102	2	0	0	rCRSwithout3107N	593	95	0.26	GOOD	T	.	T	T	95	95	0
rCRSwithout3107N	594	49	0.31	GOOD	C	.	C	C	49	49	0	0	1	Pass	45	4	0	0	rCRSwithout3107N	594	108	0.29	GOOD	C	.	C	C	108	108	0	0	1	Pass	99	9	0	0	rCRSwithout3107N	594	104	0.29	GOOD	C	.	C	C	104	104	0
rCRSwithout3107N	595	46	0.3	GOOD	C	.	C	C	46	46	0	0	1	Pass	43	3	0	0	rCRSwithout3107N	595	113	0.3	GOOD	C	.	C	C	113	113	0	0	1	Pass	106	7	0	0	rCRSwithout3107N	595	106	0.29	GOOD	C	.	C	C	106	106	0
rCRSwithout3107N	596	39	0.25	GOOD	T	.	T	T	39	39	0	0	1	Pass	35	4	0	0	rCRSwithout3107N	596	104	0.28	GOOD	T	.	T	T	104	104	0	0	1	Pass	100	4	0	0	rCRSwithout3107N	596	91	0.25	GOOD	T	.	T	T	91	91	0
rCRSwithout3107N	597	56	0.36	GOOD	C	.	C	C	56	56	0	0	1	Pass	49	7	0	0	rCRSwithout3107N	597	124	0.33	GOOD	C	.	C	C	124	124	0	0	1	Pass	114	10	0	0	rCRSwithout3107N	597	115	0.32	GOOD	C	.	C	C	115	115	0
rCRSwithout3107N	598	52	0.33	GOOD	A	.	A	A	52	52	0	0	1	Pass	43	9	0	0	rCRSwithout3107N	598	112	0.3	GOOD	A	.	A	A	112	112	0	0	1	Pass	103	9	0	0	rCRSwithout3107N	598	119	0.33	GOOD	A	.	A	A	119	119	0
rCRSwithout3107N	599	51	0.33	GOOD	A	.	A	A	51	51	0	0	1	Pass	44	7	0	0	rCRSwithout3107N	599	124	0.33	GOOD	A	.	A	A	124	124	0	0	1	Pass	113	11	0	0	rCRSwithout3107N	599	107	0.29	GOOD	A	.	A	A	107	107	0
rCRSwithout3107N	600	49	0.31	GOOD	A	.	A	A	49	49	0	0	1	Pass	42	7	0	0	rCRSwithout3107N	600	121	0.32	GOOD	A	.	A	A	121	121	0	0	1	Pass	109	12	0	0	rCRSwithout3107N	600	113	0.31	GOOD	A	.	A	A	113	113	0
rCRSwithout3107N	601	45	0.29	GOOD	G	.	G	G	45	45	0	0	1	Pass	40	5	0	0	rCRSwithout3107N	601	106	0.28	GOOD	G	.	G	G	106	106	0	0	1	Pass	97	9	0	0	rCRSwithout3107N	601	98	0.27	GOOD	G	.	G	G	98	98	0
rCRSwithout3107N	602	49	0.31	GOOD	C	.	C	C	49	49	0	0	1	Pass	44	5	0	0	rCRSwithout3107N	602	127	0.34	GOOD	C	.	C	C	127	127	0	0	1	Pass	116	11	0	0	rCRSwithout3107N	602	125	0.34	GOOD	C	.	C	C	125	124	1
rCRSwithout3107N	603	55	0.35	GOOD	A	.	A	A	55	55	0	0	1	Pass	49	6	0	0	rCRSwithout3107N	603	135	0.36	GOOD	A	.	A	A	135	135	0	0	1	Pass	120	15	0	0	rCRSwithout3107N	603	134	0.37	GOOD	A	.	A	A	134	134	0
rCRSwithout3107N	604	58	0.37	GOOD	A	.	A	A	58	58	0	0	1	Pass	50	8	0	0	rCRSwithout3107N	604	135	0.36	GOOD	A	.	A	A	135	135	0	0	1	Pass	121	14	0	0	rCRSwithout3107N	604	136	0.37	GOOD	A	.	A	A	136	136	0
rCRSwithout3107N	605	54	0.35	GOOD	T	.	T	T	54	54	0	0	1	Pass	50	4	0	0	rCRSwithout3107N	605	125	0.33	GOOD	T	.	T	T	125	125	0	0	1	Pass	114	11	0	0	rCRSwithout3107N	605	122	0.34	GOOD	T	.	T	T	122	122	0
rCRSwithout3107N	606	55	0.35	GOOD	A	.	A	A	55	55	0	0	1	Pass	52	3	0	0	rCRSwithout3107N	606	132	0.35	GOOD	A	.	A	A	132	132	0	0	1	Pass	126	6	0	0	rCRSwithout3107N	606	130	0.36	GOOD	A	.	A	A	130	130	0
rCRSwithout3107N	607	55	0.35	GOOD	C	.	C	C	55	55	0	0	1	Pass	50	5	0	0	rCRSwithout3107N	607	130	0.34	GOOD	C	.	C	C	130	130	0	0	1	Pass	124	6	0	0	rCRSwithout3107N	607	133	0.37	GOOD	C	.	C	C	133	133	0
rCRSwithout3107N	608	56	0.36	GOOD	A	.	A	A	56	56	0	0	1	Pass	51	5	0	0	rCRSwithout3107N	608	129	0.34	GOOD	A	.	A	A	129	129	0	0	1	Pass	122	7	0	0	rCRSwithout3107N	608	133	0.37	GOOD	A	.	A	A	133	133	0
rCRSwithout3107N	609	61	0.39	GOOD	C	.	C	C	61	61	0	0	1	Pass	53	8	0	0	rCRSwithout3107N	609	134	0.36	GOOD	C	.	C	C	134	134	0	0	1	Pass	121	13	0	0	rCRSwithout3107N	609	135	0.37	GOOD	C	.	C	C	135	135	0
rCRSwithout3107N	610	57	0.37	GOOD	T	.	T	T	57	57	0	0	1	Pass	50	7	0	0	rCRSwithout3107N	610	139	0.37	GOOD	T	.	T	T	139	139	0	0	1	Pass	123	16	0	0	rCRSwithout3107N	610	138	0.38	GOOD	T	.	T	T	138	138	0
rCRSwithout3107N	611	62	0.4	GOOD	G	.	G	G	62	62	0	0	1	Pass	53	9	0	0	rCRSwithout3107N	611	132	0.35	GOOD	G	.	G	G	132	132	0	0	1	Pass	116	16	0	0	rCRSwithout3107N	611	135	0.37	GOOD	G	.	G	G	135	135	0
rCRSwithout3107N	612	57	0.37	GOOD	A	.	A	A	57	57	0	0	1	Pass	47	10	0	0	rCRSwithout3107N	612	132	0.35	GOOD	A	.	A	A	132	132	0	0	1	Pass	116	16	0	0	rCRSwithout3107N	612	137	0.38	GOOD	A	.	A	A	137	137	0
rCRSwithout3107N	613	53	0.34	GOOD	A	.	A	A	53	53	0	0	1	Pass	46	7	0	0	rCRSwithout3107N	613	145	0.38	GOOD	A	.	A	A	145	145	0	0	1	Pass	132	13	0	0	rCRSwithout3107N	613	136	0.37	GOOD	A	.	A	A	136	136	0
rCRSwithout3107N	614	60	0.39	GOOD	A	.	A	A	60	60	0	0	1	Pass	52	8	0	0	rCRSwithout3107N	614	129	0.34	GOOD	A	.	A	A	129	129	0	0	1	Pass	117	12	0	0	rCRSwithout3107N	614	139	0.38	GOOD	A	.	A	A	139	139	0
rCRSwithout3107N	615	61	0.39	GOOD	A	.	A	A	61	60	1	0.0164	0.5	Pass	51	9	1	0	rCRSwithout3107N	615	129	0.34	GOOD	A	.	A	A	129	129	0	0	1	Pass	116	13	0	0	rCRSwithout3107N	615	140	0.39	GOOD	A	.	A	A	140	140	0
rCRSwithout3107N	616	49	0.31	GOOD	T	.	T	T	49	49	0	0	1	Pass	42	7	0	0	rCRSwithout3107N	616	129	0.34	GOOD	T	.	T	T	129	129	0	0	1	Pass	116	13	0	0	rCRSwithout3107N	616	121	0.33	GOOD	T	.	T	T	121	121	0
rCRSwithout3107N	617	54	0.35	GOOD	G	.	G	G	54	54	0	0	1	Pass	47	7	0	0	rCRSwithout3107N	617	125	0.33	GOOD	G	.	G	G	125	125	0	0	1	Pass	113	12	0	0	rCRSwithout3107N	617	115	0.32	GOOD	G	.	G	G	115	115	0
rCRSwithout3107N	618	48	0.31	GOOD	T	.	T	T	48	48	0	0	1	Pass	40	8	0	0	rCRSwithout3107N	618	86	0.23	GOOD	T	.	T	T	86	86	0	0	1	Pass	75	11	0	0	rCRSwithout3107N	618	95	0.26	GOOD	T	.	T	T	95	95	0
rCRSwithout3107N	619	54	0.35	GOOD	T	.	T	T	54	54	0	0	1	Pass	46	8	0	0	rCRSwithout3107N	619	119	0.32	GOOD	T	.	T	T	119	119	0	0	1	Pass	106	13	0	0	rCRSwithout3107N	619	117	0.32	GOOD	T	.	T	T	117	117	0
rCRSwithout3107N	620	63	0.4	GOOD	T	.	T	T	63	63	0	0	1	Pass	55	8	0	0	rCRSwithout3107N	620	139	0.37	GOOD	T	.	T	T	139	139	0	0	1	Pass	123	16	0	0	rCRSwithout3107N	620	142	0.39	GOOD	T	.	T	T	142	142	0
rCRSwithout3107N	621	61	0.39	GOOD	A	.	A	A	61	61	0	0	1	Pass	53	8	0	0	rCRSwithout3107N	621	140	0.37	GOOD	A	.	A	A	140	140	0	0	1	Pass	127	13	0	0	rCRSwithout3107N	621	137	0.38	GOOD	A	.	A	A	137	137	0
rCRSwithout3107N	622	58	0.37	GOOD	G	.	G	G	58	58	0	0	1	Pass	51	7	0	0	rCRSwithout3107N	622	127	0.34	GOOD	G	.	G	G	127	127	0	0	1	Pass	115	12	0	0	rCRSwithout3107N	622	131	0.36	GOOD	G	.	G	G	131	131	0
rCRSwithout3107N	623	57	0.37	GOOD	A	.	A	A	57	57	0	0	1	Pass	49	8	0	0	rCRSwithout3107N	623	137	0.36	GOOD	A	.	A	A	137	137	0	0	1	Pass	126	11	0	0	rCRSwithout3107N	623	128	0.35	GOOD	A	.	A	A	128	128	0
rCRSwithout3107N	624	60	0.39	GOOD	C	.	C	C	60	60	0	0	1	Pass	52	8	0	0	rCRSwithout3107N	624	145	0.38	GOOD	C	.	C	C	145	145	0	0	1	Pass	134	11	0	0	rCRSwithout3107N	624	149	0.41	GOOD	C	.	C	C	149	149	0
rCRSwithout3107N	625	58	0.37	GOOD	G	.	G	G	58	58	0	0	1	Pass	50	8	0	0	rCRSwithout3107N	625	129	0.34	GOOD	G	.	G	G	129	129	0	0	1	Pass	116	13	0	0	rCRSwithout3107N	625	128	0.35	GOOD	G	.	G	G	128	126	2
rCRSwithout3107N	626	51	0.33	GOOD	G	.	G	G	51	51	0	0	1	Pass	41	10	0	0	rCRSwithout3107N	626	107	0.28	GOOD	G	.	G	G	107	107	0	0	1	Pass	97	10	0	0	rCRSwithout3107N	626	110	0.3	GOOD	G	.	G	G	110	110	0
rCRSwithout3107N	627	54	0.35	GOOD	G	.	G	G	54	54	0	0	1	Pass	47	7	0	0	rCRSwithout3107N	627	120	0.32	GOOD	G	.	G	G	120	120	0	0	1	Pass	109	11	0	0	rCRSwithout3107N	627	112	0.31	GOOD	G	.	G	G	112	112	0
rCRSwithout3107N	628	60	0.39	GOOD	C	.	C	C	60	60	0	0	1	Pass	48	12	0	0	rCRSwithout3107N	628	119	0.32	GOOD	C	.	C	C	119	119	0	0	1	Pass	104	15	0	0	rCRSwithout3107N	628	131	0.36	GOOD	C	.	C	C	131	131	0
rCRSwithout3107N	629	68	0.44	GOOD	T	.	T	T	68	68	0	0	1	Pass	56	12	0	0	rCRSwithout3107N	629	128	0.34	GOOD	T	.	T	T	128	128	0	0	1	Pass	116	12	0	0	rCRSwithout3107N	629	160	0.44	GOOD	T	.	T	T	160	160	0
rCRSwithout3107N	630	65	0.42	GOOD	C	.	C	C	65	65	0	0	1	Pass	60	5	0	0	rCRSwithout3107N	630	147	0.39	GOOD	C	.	C	C	147	147	0	0	1	Pass	136	11	0	0	rCRSwithout3107N	630	168	0.46	GOOD	C	.	C	C	168	168	0
rCRSwithout3107N	631	66	0.42	GOOD	A	.	A	A	66	66	0	0	1	Pass	59	7	0	0	rCRSwithout3107N	631	154	0.41	GOOD	A	.	A	A	154	154	0	0	1	Pass	143	11	0	0	rCRSwithout3107N	631	164	0.45	GOOD	A	.	A	A	164	164	0
rCRSwithout3107N	632	68	0.44	GOOD	C	.	C	C	68	68	0	0	1	Pass	62	6	0	0	rCRSwithout3107N	632	160	0.42	GOOD	C	.	C	C	160	160	0	0	1	Pass	146	14	0	0	rCRSwithout3107N	632	176	0.49	GOOD	C	.	C	C	176	176	0
rCRSwithout3107N	633	63	0.4	GOOD	A	.	A	A	63	63	0	0	1	Pass	61	2	0	0	rCRSwithout3107N	633	158	0.42	GOOD	A	.	A	A	158	158	0	0	1	Pass	146	12	0	0	rCRSwithout3107N	633	172	0.47	GOOD	A	.	A	A	172	172	0
rCRSwithout3107N	634	65	0.42	GOOD	T	.	T	T	65	65	0	0	1	Pass	62	3	0	0	rCRSwithout3107N	634	157	0.42	GOOD	T	.	T	T	157	157	0	0	1	Pass	149	8	0	0	rCRSwithout3107N	634	157	0.43	GOOD	T	.	T	T	157	157	0
rCRSwithout3107N	635	63	0.4	GOOD	C	.	C	C	63	63	0	0	1	Pass	61	2	0	0	rCRSwithout3107N	635	155	0.41	GOOD	C	.	C	C	155	155	0	0	1	Pass	150	5	0	0	rCRSwithout3107N	635	156	0.43	GOOD	C	.	C	C	156	156	0
rCRSwithout3107N	636	64	0.41	GOOD	A	.	A	A	64	64	0	0	1	Pass	62	2	0	0	rCRSwithout3107N	636	137	0.36	GOOD	A	.	A	A	137	136	1	0.0073	0.5	Pass	135	1	1	0	rCRSwithout3107N	636	149	0.41	GOOD	A	.	A	A	149	148	1
rCRSwithout3107N	637	72	0.46	GOOD	C	.	C	C	72	72	0	0	1	Pass	65	7	0	0	rCRSwithout3107N	637	155	0.41	GOOD	C	.	C	C	155	155	0	0	1	Pass	140	15	0	0	rCRSwithout3107N	637	169	0.47	GOOD	C	.	C	C	169	169	0
rCRSwithout3107N	638	73	0.47	GOOD	C	.	C	C	73	73	0	0	1	Pass	66	7	0	0	rCRSwithout3107N	638	156	0.41	GOOD	C	.	C	C	156	156	0	0	1	Pass	142	14	0	0	rCRSwithout3107N	638	181	0.5	GOOD	C	.	C	C	181	180	1
rCRSwithout3107N	639	79	0.51	GOOD	C	.	C	C	79	79	0	0	1	Pass	67	12	0	0	rCRSwithout3107N	639	177	0.47	GOOD	C	.	C	C	177	177	0	0	1	Pass	163	14	0	0	rCRSwithout3107N	639	184	0.51	GOOD	C	.	C	C	184	184	0
rCRSwithout3107N	640	92	0.59	GOOD	C	.	C	C	92	92	0	0	1	Pass	80	12	0	0	rCRSwithout3107N	640	184	0.49	GOOD	C	.	C	C	184	184	0	0	1	Pass	170	14	0	0	rCRSwithout3107N	640	201	0.55	GOOD	C	.	C	C	201	201	0
rCRSwithout3107N	641	79	0.51	GOOD	A	.	A	A	79	79	0	0	1	Pass	68	11	0	0	rCRSwithout3107N	641	161	0.43	GOOD	A	.	A	A	161	161	0	0	1	Pass	145	16	0	0	rCRSwithout3107N	641	185	0.51	GOOD	A	.	A	A	185	185	0
rCRSwithout3107N	642	69	0.44	GOOD	T	.	T	T	69	69	0	0	1	Pass	62	7	0	0	rCRSwithout3107N	642	158	0.42	GOOD	T	.	T	T	158	158	0	0	1	Pass	142	16	0	0	rCRSwithout3107N	642	173	0.48	GOOD	T	.	T	T	173	173	0
rCRSwithout3107N	643	78	0.5	GOOD	A	.	A	A	78	78	0	0	1	Pass	67	11	0	0	rCRSwithout3107N	643	172	0.46	GOOD	A	.	A	A	172	172	0	0	1	Pass	155	17	0	0	rCRSwithout3107N	643	181	0.5	GOOD	A	.	A	A	181	181	0
rCRSwithout3107N	644	74	0.48	GOOD	A	.	A	A	74	74	0	0	1	Pass	63	11	0	0	rCRSwithout3107N	644	168	0.45	GOOD	A	.	A	A	168	168	0	0	1	Pass	152	16	0	0	rCRSwithout3107N	644	184	0.51	GOOD	A	.	A	A	184	184	0
rCRSwithout3107N	645	81	0.52	GOOD	A	.	A	A	81	81	0	0	1	Pass	71	10	0	0	rCRSwithout3107N	645	175	0.46	GOOD	A	.	A	A	175	175	0	0	1	Pass	159	16	0	0	rCRSwithout3107N	645	186	0.51	GOOD	A	.	A	A	186	186	0
rCRSwithout3107N	646	85	0.55	GOOD	C	.	C	C	85	85	0	0	1	Pass	70	15	0	0	rCRSwithout3107N	646	166	0.44	GOOD	C	.	C	C	166	166	0	0	1	Pass	146	20	0	0	rCRSwithout3107N	646	200	0.55	GOOD	C	.	C	C	200	200	0
rCRSwithout3107N	647	95	0.61	GOOD	A	.	A	A	95	95	0	0	1	Pass	79	16	0	0	rCRSwithout3107N	647	171	0.45	GOOD	A	.	A	A	171	171	0	0	1	Pass	153	18	0	0	rCRSwithout3107N	647	198	0.55	GOOD	A	.	A	A	198	198	0
rCRSwithout3107N	648	83	0.53	GOOD	A	.	A	A	83	83	0	0	1	Pass	71	12	0	0	rCRSwithout3107N	648	163	0.43	GOOD	A	.	A	A	163	163	0	0	1	Pass	148	15	0	0	rCRSwithout3107N	648	190	0.52	GOOD	A	.	A	A	190	190	0
rCRSwithout3107N	649	83	0.53	GOOD	A	.	A	A	83	83	0	0	1	Pass	71	12	0	0	rCRSwithout3107N	649	161	0.43	GOOD	A	.	A	A	161	161	0	0	1	Pass	145	16	0	0	rCRSwithout3107N	649	191	0.53	GOOD	A	.	A	A	191	191	0
rCRSwithout3107N	650	79	0.51	GOOD	T	.	T	T	79	79	0	0	1	Pass	66	13	0	0	rCRSwithout3107N	650	155	0.41	GOOD	T	.	T	T	155	155	0	0	1	Pass	137	18	0	0	rCRSwithout3107N	650	181	0.5	GOOD	T	.	T	T	181	181	0
rCRSwithout3107N	651	85	0.55	GOOD	A	.	A	A	85	85	0	0	1	Pass	71	14	0	0	rCRSwithout3107N	651	152	0.4	GOOD	A	.	A	A	152	152	0	0	1	Pass	138	14	0	0	rCRSwithout3107N	651	197	0.54	GOOD	A	.	A	A	197	197	0
rCRSwithout3107N	652	72	0.46	GOOD	G	.	G	G	72	72	0	0	1	Pass	60	12	0	0	rCRSwithout3107N	652	136	0.36	GOOD	G	.	G	G	136	136	0	0	1	Pass	123	13	0	0	rCRSwithout3107N	652	179	0.49	GOOD	G	.	G	G	179	179	0
rCRSwithout3107N	653	78	0.5	GOOD	G	.	G	G	78	78	0	0	1	Pass	64	14	0	0	rCRSwithout3107N	653	143	0.38	GOOD	G	.	G	G	143	143	0	0	1	Pass	127	16	0	0	rCRSwithout3107N	653	174	0.48	GOOD	G	.	G	G	174	174	0
rCRSwithout3107N	654	44	0.28	GOOD	T	.	T	T	44	44	0	0	1	Pass	27	17	0	0	rCRSwithout3107N	654	72	0.19	GOOD	T	.	T	T	72	72	0	0	1	Pass	56	16	0	0	rCRSwithout3107N	654	87	0.24	GOOD	T	.	T	T	87	87	0
rCRSwithout3107N	655	57	0.37	GOOD	T	.	T	T	57	57	0	0	1	Pass	41	16	0	0	rCRSwithout3107N	655	101	0.27	GOOD	T	.	T	T	101	101	0	0	1	Pass	85	16	0	0	rCRSwithout3107N	655	124	0.34	GOOD	T	.	T	T	124	124	0
rCRSwithout3107N	656	71	0.46	GOOD	T	.	T	T	71	71	0	0	1	Pass	54	17	0	0	rCRSwithout3107N	656	124	0.33	GOOD	T	.	T	T	124	124	0	0	1	Pass	108	16	0	0	rCRSwithout3107N	656	141	0.39	GOOD	T	.	T	T	141	141	0
rCRSwithout3107N	657	71	0.46	GOOD	G	.	G	G	71	71	0	0	1	Pass	55	16	0	0	rCRSwithout3107N	657	140	0.37	GOOD	G	.	G	G	140	140	0	0	1	Pass	124	16	0	0	rCRSwithout3107N	657	153	0.42	GOOD	G	.	G	G	153	153	0
rCRSwithout3107N	658	72	0.46	GOOD	G	.	G	G	72	72	0	0	1	Pass	59	13	0	0	rCRSwithout3107N	658	133	0.35	GOOD	G	.	G	G	133	133	0	0	1	Pass	118	15	0	0	rCRSwithout3107N	658	154	0.42	GOOD	G	.	G	G	154	154	0
rCRSwithout3107N	659	67	0.43	GOOD	T	.	T	T	67	67	0	0	1	Pass	55	12	0	0	rCRSwithout3107N	659	117	0.31	GOOD	T	.	T	T	117	117	0	0	1	Pass	103	14	0	0	rCRSwithout3107N	659	123	0.34	GOOD	T	.	T	T	123	123	0
rCRSwithout3107N	660	78	0.5	GOOD	C	.	C	C	78	78	0	0	1	Pass	61	17	0	0	rCRSwithout3107N	660	148	0.39	GOOD	C	.	C	C	148	148	0	0	1	Pass	130	18	0	0	rCRSwithout3107N	660	147	0.41	GOOD	C	.	C	C	147	147	0
rCRSwithout3107N	661	80	0.51	GOOD	C	.	C	C	80	80	0	0	1	Pass	63	17	0	0	rCRSwithout3107N	661	177	0.47	GOOD	C	.	C	C	177	177	0	0	1	Pass	153	24	0	0	rCRSwithout3107N	661	186	0.51	GOOD	C	.	C	C	186	186	0
rCRSwithout3107N	662	95	0.61	GOOD	T	.	T	T	95	95	0	0	1	Pass	78	17	0	0	rCRSwithout3107N	662	188	0.5	GOOD	T	.	T	T	188	188	0	0	1	Pass	169	19	0	0	rCRSwithout3107N	662	192	0.53	GOOD	T	.	T	T	192	192	0
rCRSwithout3107N	663	100	0.64	GOOD	A	.	A	A	100	100	0	0	1	Pass	84	16	0	0	rCRSwithout3107N	663	181	0.48	GOOD	A	.	A	A	181	181	0	0	1	Pass	163	18	0	0	rCRSwithout3107N	663	200	0.55	GOOD	A	.	A	A	200	200	0
rCRSwithout3107N	664	88	0.57	GOOD	G	.	G	G	88	88	0	0	1	Pass	71	17	0	0	rCRSwithout3107N	664	167	0.44	GOOD	G	.	G	G	167	167	0	0	1	Pass	148	19	0	0	rCRSwithout3107N	664	188	0.52	GOOD	G	.	G	G	188	188	0
rCRSwithout3107N	665	90	0.58	GOOD	C	.	C	C	90	90	0	0	1	Pass	72	18	0	0	rCRSwithout3107N	665	172	0.46	GOOD	C	.	C	C	172	172	0	0	1	Pass	151	21	0	0	rCRSwithout3107N	665	177	0.49	GOOD	C	.	C	C	177	175	2
rCRSwithout3107N	666	92	0.59	GOOD	C	.	C	C	92	92	0	0	1	Pass	73	19	0	0	rCRSwithout3107N	666	188	0.5	GOOD	C	.	C	C	188	188	0	0	1	Pass	167	21	0	0	rCRSwithout3107N	666	195	0.54	GOOD	C	.	C	C	195	195	0
rCRSwithout3107N	667	98	0.63	GOOD	T	.	T	T	98	98	0	0	1	Pass	84	14	0	0	rCRSwithout3107N	667	183	0.49	GOOD	T	.	T	T	183	183	0	0	1	Pass	160	23	0	0	rCRSwithout3107N	667	188	0.52	GOOD	T	.	T	T	188	188	0
rCRSwithout3107N	668	100	0.64	GOOD	T	.	T	T	100	100	0	0	1	Pass	82	18	0	0	rCRSwithout3107N	668	187	0.5	GOOD	T	.	T	T	187	187	0	0	1	Pass	162	25	0	0	rCRSwithout3107N	668	194	0.53	GOOD	T	.	T	T	194	194	0
rCRSwithout3107N	669	97	0.62	GOOD	T	.	T	T	97	97	0	0	1	Pass	81	16	0	0	rCRSwithout3107N	669	198	0.53	GOOD	T	.	T	T	198	198	0	0	1	Pass	172	26	0	0	rCRSwithout3107N	669	191	0.53	GOOD	T	.	T	T	191	191	0
rCRSwithout3107N	670	97	0.62	GOOD	C	.	C	C	97	97	0	0	1	Pass	78	19	0	0	rCRSwithout3107N	670	195	0.52	GOOD	C	.	C	C	195	195	0	0	1	Pass	167	28	0	0	rCRSwithout3107N	670	201	0.55	GOOD	C	.	C	C	201	201	0
rCRSwithout3107N	671	99	0.64	GOOD	T	.	T	T	99	99	0	0	1	Pass	78	21	0	0	rCRSwithout3107N	671	199	0.53	GOOD	T	.	T	T	199	199	0	0	1	Pass	172	27	0	0	rCRSwithout3107N	671	210	0.58	GOOD	T	.	T	T	210	210	0
rCRSwithout3107N	672	110	0.71	GOOD	A	.	A	A	110	110	0	0	1	Pass	90	20	0	0	rCRSwithout3107N	672	208	0.55	GOOD	A	.	A	A	208	208	0	0	1	Pass	181	27	0	0	rCRSwithout3107N	672	233	0.64	GOOD	A	.	A	A	233	233	0
rCRSwithout3107N	673	109	0.7	GOOD	T	.	T	T	109	109	0	0	1	Pass	95	14	0	0	rCRSwithout3107N	673	225	0.6	GOOD	T	.	T	T	225	225	0	0	1	Pass	200	25	0	0	rCRSwithout3107N	673	242	0.67	GOOD	T	.	T	T	242	242	0
rCRSwithout3107N	674	119	0.76	GOOD	T	.	T	T	119	119	0	0	1	Pass	102	17	0	0	rCRSwithout3107N	674	229	0.61	GOOD	T	.	T	T	229	228	1	0.0044	0.5	Pass	203	25	1	0	rCRSwithout3107N	674	246	0.68	GOOD	T	.	T	T	246	246	0
rCRSwithout3107N	675	120	0.77	GOOD	A	.	A	A	120	120	0	0	1	Pass	101	19	0	0	rCRSwithout3107N	675	234	0.62	GOOD	A	.	A	A	234	234	0	0	1	Pass	203	31	0	0	rCRSwithout3107N	675	260	0.72	GOOD	A	.	A	A	260	260	0
rCRSwithout3107N	676	98	0.63	GOOD	G	.	G	G	98	97	1	0.0102	0.5	Pass	79	18	0	1	rCRSwithout3107N	676	189	0.5	GOOD	G	.	G	G	189	189	0	0	1	Pass	162	27	0	0	rCRSwithout3107N	676	221	0.61	GOOD	G	.	G	G	221	221	0
rCRSwithout3107N	677	92	0.59	GOOD	C	.	C	C	92	92	0	0	1	Pass	75	17	0	0	rCRSwithout3107N	677	174	0.46	GOOD	C	.	C	C	174	174	0	0	1	Pass	149	25	0	0	rCRSwithout3107N	677	202	0.56	GOOD	C	.	C	C	202	202	0
rCRSwithout3107N	678	93	0.6	GOOD	T	.	T	T	93	93	0	0	1	Pass	75	18	0	0	rCRSwithout3107N	678	166	0.44	GOOD	T	.	T	T	166	166	0	0	1	Pass	148	18	0	0	rCRSwithout3107N	678	205	0.57	GOOD	T	.	T	T	205	204	1
rCRSwithout3107N	679	98	0.63	GOOD	C	.	C	C	98	98	0	0	1	Pass	78	20	0	0	rCRSwithout3107N	679	178	0.47	GOOD	C	.	C	C	178	178	0	0	1	Pass	155	23	0	0	rCRSwithout3107N	679	217	0.6	GOOD	C	.	C	C	217	216	1
rCRSwithout3107N	680	98	0.63	GOOD	T	.	T	T	98	98	0	0	1	Pass	80	18	0	0	rCRSwithout3107N	680	185	0.49	GOOD	T	.	T	T	185	185	0	0	1	Pass	159	26	0	0	rCRSwithout3107N	680	218	0.6	GOOD	T	.	T	T	218	218	0
rCRSwithout3107N	681	107	0.69	GOOD	T	.	T	T	107	107	0	0	1	Pass	84	23	0	0	rCRSwithout3107N	681	200	0.53	GOOD	T	.	T	T	200	200	0	0	1	Pass	164	36	0	0	rCRSwithout3107N	681	214	0.59	GOOD	T	.	T	T	214	214	0
rCRSwithout3107N	682	103	0.66	GOOD	A	.	A	A	103	103	0	0	1	Pass	83	20	0	0	rCRSwithout3107N	682	193	0.51	GOOD	A	.	A	A	193	193	0	0	1	Pass	163	30	0	0	rCRSwithout3107N	682	222	0.61	GOOD	A	.	A	A	222	222	0
rCRSwithout3107N	683	93	0.6	GOOD	G	.	G	G	93	93	0	0	1	Pass	75	18	0	0	rCRSwithout3107N	683	187	0.5	GOOD	G	.	G	G	187	187	0	0	1	Pass	159	28	0	0	rCRSwithout3107N	683	215	0.59	GOOD	G	.	G	G	215	215	0
rCRSwithout3107N	684	90	0.58	GOOD	T	.	T	T	90	90	0	0	1	Pass	68	22	0	0	rCRSwithout3107N	684	183	0.49	GOOD	T	.	T	T	183	183	0	0	1	Pass	150	33	0	0	rCRSwithout3107N	684	202	0.56	GOOD	T	.	T	T	202	202	0
rCRSwithout3107N	685	111	0.71	GOOD	A	.	A	A	111	111	0	0	1	Pass	93	18	0	0	rCRSwithout3107N	685	206	0.55	GOOD	A	.	A	A	206	206	0	0	1	Pass	176	30	0	0	rCRSwithout3107N	685	244	0.67	GOOD	A	.	A	A	244	244	0
rCRSwithout3107N	686	115	0.74	GOOD	A	.	A	A	115	115	0	0	1	Pass	94	21	0	0	rCRSwithout3107N	686	228	0.61	GOOD	A	.	A	A	228	228	0	0	1	Pass	197	31	0	0	rCRSwithout3107N	686	250	0.69	GOOD	A	.	A	A	250	250	0
rCRSwithout3107N	687	110	0.71	GOOD	G	.	G	G	110	110	0	0	1	Pass	87	23	0	0	rCRSwithout3107N	687	205	0.54	GOOD	G	.	G	G	205	205	0	0	1	Pass	170	35	0	0	rCRSwithout3107N	687	222	0.61	GOOD	G	.	G	G	222	222	0
rCRSwithout3107N	688	108	0.69	GOOD	A	.	A	A	108	108	0	0	1	Pass	83	25	0	0	rCRSwithout3107N	688	196	0.52	GOOD	A	.	A	A	196	195	1	0.0051	0.5	Pass	163	32	0	1	rCRSwithout3107N	688	233	0.64	GOOD	A	.	A	A	233	233	0
rCRSwithout3107N	689	125	0.8	GOOD	T	.	T	T	125	125	0	0	1	Pass	100	25	0	0	rCRSwithout3107N	689	209	0.55	GOOD	T	.	T	T	209	209	0	0	1	Pass	180	29	0	0	rCRSwithout3107N	689	234	0.65	GOOD	T	.	T	T	234	234	0
rCRSwithout3107N	690	127	0.82	GOOD	T	.	T	T	127	127	0	0	1	Pass	104	23	0	0	rCRSwithout3107N	690	216	0.57	GOOD	T	.	T	T	216	216	0	0	1	Pass	188	28	0	0	rCRSwithout3107N	690	232	0.64	GOOD	T	.	T	T	232	232	0
rCRSwithout3107N	691	116	0.74	GOOD	A	.	A	A	116	116	0	0	1	Pass	100	16	0	0	rCRSwithout3107N	691	207	0.55	GOOD	A	.	A	A	207	207	0	0	1	Pass	191	16	0	0	rCRSwithout3107N	691	228	0.63	GOOD	A	.	A	A	228	228	0
rCRSwithout3107N	692	121	0.78	GOOD	C	.	C	C	121	121	0	0	1	Pass	101	20	0	0	rCRSwithout3107N	692	214	0.57	GOOD	C	.	C	C	214	214	0	0	1	Pass	194	20	0	0	rCRSwithout3107N	692	233	0.64	GOOD	C	.	C	C	233	233	0
rCRSwithout3107N	693	118	0.76	GOOD	A	.	A	A	118	118	0	0	1	Pass	104	14	0	0	rCRSwithout3107N	693	208	0.55	GOOD	A	.	A	A	208	208	0	0	1	Pass	195	13	0	0	rCRSwithout3107N	693	232	0.64	GOOD	A	.	A	A	232	232	0
rCRSwithout3107N	694	125	0.8	GOOD	C	.	C	C	125	125	0	0	1	Pass	105	20	0	0	rCRSwithout3107N	694	229	0.61	GOOD	C	.	C	C	229	229	0	0	1	Pass	200	29	0	0	rCRSwithout3107N	694	260	0.72	GOOD	C	.	C	C	260	260	0
rCRSwithout3107N	695	126	0.81	GOOD	A	.	A	A	126	126	0	0	1	Pass	102	24	0	0	rCRSwithout3107N	695	219	0.58	GOOD	A	.	A	A	219	219	0	0	1	Pass	187	32	0	0	rCRSwithout3107N	695	248	0.68	GOOD	A	.	A	A	248	246	2
rCRSwithout3107N	696	121	0.78	GOOD	T	.	T	T	121	120	1	0.0083	0.5	Pass	101	19	1	0	rCRSwithout3107N	696	214	0.57	GOOD	T	.	T	T	214	214	0	0	1	Pass	186	28	0	0	rCRSwithout3107N	696	242	0.67	GOOD	T	.	T	T	242	242	0
rCRSwithout3107N	697	114	0.73	GOOD	G	.	G	G	114	114	0	0	1	Pass	96	18	0	0	rCRSwithout3107N	697	203	0.54	GOOD	G	.	G	G	203	203	0	0	1	Pass	175	28	0	0	rCRSwithout3107N	697	247	0.68	GOOD	G	.	G	G	247	247	0
rCRSwithout3107N	698	125	0.8	GOOD	C	.	C	C	125	125	0	0	1	Pass	107	18	0	0	rCRSwithout3107N	698	221	0.59	GOOD	C	.	C	C	221	221	0	0	1	Pass	195	26	0	0	rCRSwithout3107N	698	236	0.65	GOOD	C	.	C	C	236	236	0
rCRSwithout3107N	699	133	0.85	GOOD	A	.	A	A	133	133	0	0	1	Pass	111	22	0	0	rCRSwithout3107N	699	229	0.61	GOOD	A	.	A	A	229	229	0	0	1	Pass	197	32	0	0	rCRSwithout3107N	699	247	0.68	GOOD	A	.	A	A	247	247	0
rCRSwithout3107N	700	121	0.78	GOOD	A	.	A	A	121	121	0	0	1	Pass	102	19	0	0	rCRSwithout3107N	700	219	0.58	GOOD	A	.	A	A	219	219	0	0	1	Pass	186	33	0	0	rCRSwithout3107N	700	229	0.63	GOOD	A	.	A	A	229	229	0
rCRSwithout3107N	701	119	0.76	GOOD	G	.	G	G	119	119	0	0	1	Pass	100	19	0	0	rCRSwithout3107N	701	203	0.54	GOOD	G	.	G	G	203	203	0	0	1	Pass	176	27	0	0	rCRSwithout3107N	701	223	0.61	GOOD	G	.	G	G	223	222	1
rCRSwithout3107N	702	122	0.78	GOOD	C	.	C	C	122	122	0	0	1	Pass	103	19	0	0	rCRSwithout3107N	702	207	0.55	GOOD	C	.	C	C	207	207	0	0	1	Pass	181	26	0	0	rCRSwithout3107N	702	238	0.66	GOOD	C	.	C	C	238	238	0
rCRSwithout3107N	703	122	0.78	GOOD	A	.	A	A	122	122	0	0	1	Pass	107	15	0	0	rCRSwithout3107N	703	222	0.59	GOOD	A	.	A	A	222	222	0	0	1	Pass	199	23	0	0	rCRSwithout3107N	703	241	0.66	GOOD	A	.	A	A	241	241	0
rCRSwithout3107N	704	129	0.83	GOOD	T	.	T	T	129	129	0	0	1	Pass	114	15	0	0	rCRSwithout3107N	704	215	0.57	GOOD	T	.	T	T	215	215	0	0	1	Pass	195	20	0	0	rCRSwithout3107N	704	241	0.66	GOOD	T	.	T	T	241	241	0
rCRSwithout3107N	705	127	0.82	GOOD	C	.	C	C	127	127	0	0	1	Pass	110	17	0	0	rCRSwithout3107N	705	213	0.57	GOOD	C	.	C	C	213	213	0	0	1	Pass	178	35	0	0	rCRSwithout3107N	705	246	0.68	GOOD	C	.	C	C	246	246	0
rCRSwithout3107N	706	120	0.77	GOOD	C	.	C	C	120	119	1	0.0083	0.5	Pass	97	22	1	0	rCRSwithout3107N	706	209	0.55	GOOD	C	.	C	C	209	209	0	0	1	Pass	179	30	0	0	rCRSwithout3107N	706	233	0.64	GOOD	C	.	C	C	233	233	0
rCRSwithout3107N	707	128	0.82	GOOD	C	.	C	C	128	128	0	0	1	Pass	107	21	0	0	rCRSwithout3107N	707	211	0.56	GOOD	C	.	C	C	211	210	1	0.0047	0.5	Pass	180	30	1	0	rCRSwithout3107N	707	249	0.69	GOOD	C	.	C	C	249	249	0
rCRSwithout3107N	708	128	0.82	GOOD	C	.	C	C	128	128	0	0	1	Pass	110	18	0	0	rCRSwithout3107N	708	233	0.62	GOOD	C	.	C	C	233	233	0	0	1	Pass	200	33	0	0	rCRSwithout3107N	708	262	0.72	GOOD	C	.	C	C	262	262	0
rCRSwithout3107N	709	120	0.77	GOOD	G	.	G	G	120	120	0	0	1	Pass	101	19	0	0	rCRSwithout3107N	709	204	0.54	GOOD	G	.	G	G	204	204	0	0	1	Pass	174	30	0	0	rCRSwithout3107N	709	240	0.66	GOOD	G	.	G	G	240	240	0
rCRSwithout3107N	710	97	0.62	GOOD	T	.	T	T	97	97	0	0	1	Pass	79	18	0	0	rCRSwithout3107N	710	164	0.44	GOOD	T	.	T	T	164	164	0	0	1	Pass	136	28	0	0	rCRSwithout3107N	710	182	0.5	GOOD	T	.	T	T	182	181	1
rCRSwithout3107N	711	109	0.7	GOOD	T	.	T	T	109	109	0	0	1	Pass	90	19	0	0	rCRSwithout3107N	711	196	0.52	GOOD	T	.	T	T	196	195	1	0.0051	0.5	Pass	165	30	1	0	rCRSwithout3107N	711	221	0.61	GOOD	T	.	T	T	221	221	0
rCRSwithout3107N	712	118	0.76	GOOD	C	.	C	C	118	118	0	0	1	Pass	100	18	0	0	rCRSwithout3107N	712	214	0.57	GOOD	C	.	C	C	214	214	0	0	1	Pass	185	29	0	0	rCRSwithout3107N	712	238	0.66	GOOD	C	.	C	C	238	238	0
rCRSwithout3107N	713	122	0.78	GOOD	C	.	C	C	122	122	0	0	1	Pass	102	20	0	0	rCRSwithout3107N	713	223	0.59	GOOD	C	.	C	C	223	223	0	0	1	Pass	186	37	0	0	rCRSwithout3107N	713	240	0.66	GOOD	C	.	C	C	240	240	0
rCRSwithout3107N	714	126	0.81	GOOD	A	.	A	A	126	126	0	0	1	Pass	106	20	0	0	rCRSwithout3107N	714	250	0.66	GOOD	A	.	A	A	250	250	0	0	1	Pass	216	34	0	0	rCRSwithout3107N	714	266	0.73	GOOD	A	.	A	A	266	266	0
rCRSwithout3107N	715	112	0.72	GOOD	G	.	G	G	112	112	0	0	1	Pass	96	16	0	0	rCRSwithout3107N	715	218	0.58	GOOD	G	.	G	G	218	218	0	0	1	Pass	184	34	0	0	rCRSwithout3107N	715	239	0.66	GOOD	G	.	G	G	239	239	0
rCRSwithout3107N	716	92	0.59	GOOD	T	.	T	T	92	92	0	0	1	Pass	71	21	0	0	rCRSwithout3107N	716	155	0.41	GOOD	T	.	T	T	155	155	0	0	1	Pass	122	33	0	0	rCRSwithout3107N	716	185	0.51	GOOD	T	.	T	T	185	185	0
rCRSwithout3107N	717	104	0.67	GOOD	G	.	G	G	104	104	0	0	1	Pass	83	21	0	0	rCRSwithout3107N	717	186	0.49	GOOD	G	.	G	G	186	186	0	0	1	Pass	150	36	0	0	rCRSwithout3107N	717	192	0.53	GOOD	G	.	G	G	192	192	0
rCRSwithout3107N	718	100	0.64	GOOD	A	.	A	A	100	100	0	0	1	Pass	80	20	0	0	rCRSwithout3107N	718	186	0.49	GOOD	A	.	A	A	186	186	0	0	1	Pass	154	32	0	0	rCRSwithout3107N	718	208	0.57	GOOD	A	.	A	A	208	208	0
rCRSwithout3107N	719	105	0.67	GOOD	G	.	G	G	105	105	0	0	1	Pass	89	16	0	0	rCRSwithout3107N	719	193	0.51	GOOD	G	.	G	G	193	193	0	0	1	Pass	165	28	0	0	rCRSwithout3107N	719	227	0.63	GOOD	G	.	G	G	227	227	0
rCRSwithout3107N	720	94	0.6	GOOD	T	.	T	T	94	94	0	0	1	Pass	77	17	0	0	rCRSwithout3107N	720	160	0.42	GOOD	T	.	T	T	160	159	1	0.0062	0.5	Pass	133	26	1	0	rCRSwithout3107N	720	183	0.5	GOOD	T	.	T	T	183	183	0
rCRSwithout3107N	721	108	0.69	GOOD	T	.	T	T	108	108	0	0	1	Pass	93	15	0	0	rCRSwithout3107N	721	195	0.52	GOOD	T	.	T	T	195	195	0	0	1	Pass	172	23	0	0	rCRSwithout3107N	721	219	0.6	GOOD	T	.	T	T	219	219	0
rCRSwithout3107N	722	94	0.6	GOOD	C	.	C	C	94	94	0	0	1	Pass	88	6	0	0	rCRSwithout3107N	722	181	0.48	GOOD	C	.	C	C	181	181	0	0	1	Pass	171	10	0	0	rCRSwithout3107N	722	201	0.55	GOOD	C	.	C	C	201	201	0
rCRSwithout3107N	723	108	0.69	GOOD	A	.	A	A	108	108	0	0	1	Pass	106	2	0	0	rCRSwithout3107N	723	213	0.57	GOOD	A	.	A	A	213	213	0	0	1	Pass	207	6	0	0	rCRSwithout3107N	723	225	0.62	GOOD	A	.	A	A	225	225	0
rCRSwithout3107N	724	114	0.73	GOOD	C	.	C	C	114	114	0	0	1	Pass	91	23	0	0	rCRSwithout3107N	724	213	0.57	GOOD	C	.	C	C	213	213	0	0	1	Pass	170	43	0	0	rCRSwithout3107N	724	246	0.68	GOOD	C	.	C	C	246	246	0
rCRSwithout3107N	725	105	0.67	GOOD	C	.	C	C	105	105	0	0	1	Pass	82	23	0	0	rCRSwithout3107N	725	203	0.54	GOOD	C	.	C	C	203	203	0	0	1	Pass	166	37	0	0	rCRSwithout3107N	725	232	0.64	GOOD	C	.	C	C	232	232	0
rCRSwithout3107N	726	110	0.71	GOOD	C	.	C	C	110	110	0	0	1	Pass	87	23	0	0	rCRSwithout3107N	726	212	0.56	GOOD	C	.	C	C	212	212	0	0	1	Pass	172	40	0	0	rCRSwithout3107N	726	244	0.67	GOOD	C	.	C	C	244	244	0
rCRSwithout3107N	727	120	0.77	GOOD	T	.	T	T	120	120	0	0	1	Pass	96	24	0	0	rCRSwithout3107N	727	215	0.57	GOOD	T	.	T	T	215	215	0	0	1	Pass	170	45	0	0	rCRSwithout3107N	727	246	0.68	GOOD	T	.	T	T	246	245	1
rCRSwithout3107N	728	130	0.83	GOOD	C	.	C	C	130	130	0	0	1	Pass	99	31	0	0	rCRSwithout3107N	728	211	0.56	GOOD	C	.	C	C	211	211	0	0	1	Pass	167	44	0	0	rCRSwithout3107N	728	254	0.7	GOOD	C	.	C	C	254	254	0
rCRSwithout3107N	729	131	0.84	GOOD	T	.	T	T	131	131	0	0	1	Pass	104	27	0	0	rCRSwithout3107N	729	224	0.59	GOOD	T	.	T	T	224	224	0	0	1	Pass	180	44	0	0	rCRSwithout3107N	729	265	0.73	GOOD	T	.	T	T	265	265	0
rCRSwithout3107N	730	131	0.84	GOOD	A	.	A	A	131	128	3	0.0229	0.12356	Pass	94	34	2	1	rCRSwithout3107N	730	237	0.63	GOOD	A	.	A	A	237	237	0	0	1	Pass	180	57	0	0	rCRSwithout3107N	730	287	0.79	GOOD	A	.	A	A	287	287	0
rCRSwithout3107N	731	130	0.83	GOOD	A	.	A	A	130	130	0	0	1	Pass	98	32	0	0	rCRSwithout3107N	731	229	0.61	GOOD	A	.	A	A	229	228	1	0.0044	0.5	Pass	180	48	1	0	rCRSwithout3107N	731	282	0.78	GOOD	A	.	A	A	282	282	0
rCRSwithout3107N	732	116	0.74	GOOD	A	.	A	A	116	116	0	0	1	Pass	94	22	0	0	rCRSwithout3107N	732	191	0.51	GOOD	A	.	A	A	191	191	0	0	1	Pass	167	24	0	0	rCRSwithout3107N	732	244	0.67	GOOD	A	.	A	A	244	244	0
rCRSwithout3107N	733	115	0.74	GOOD	T	.	T	T	115	115	0	0	1	Pass	100	15	0	0	rCRSwithout3107N	733	194	0.51	GOOD	T	.	T	T	194	194	0	0	1	Pass	181	13	0	0	rCRSwithout3107N	733	222	0.61	GOOD	T	.	T	T	222	221	1
rCRSwithout3107N	734	105	0.67	GOOD	C	.	C	C	105	105	0	0	1	Pass	93	12	0	0	rCRSwithout3107N	734	188	0.5	GOOD	C	.	C	C	188	188	0	0	1	Pass	175	13	0	0	rCRSwithout3107N	734	223	0.61	GOOD	C	.	C	C	223	223	0
rCRSwithout3107N	735	108	0.69	GOOD	A	.	A	A	108	108	0	0	1	Pass	101	7	0	0	rCRSwithout3107N	735	192	0.51	GOOD	A	.	A	A	192	192	0	0	1	Pass	185	7	0	0	rCRSwithout3107N	735	217	0.6	GOOD	A	.	A	A	217	217	0
rCRSwithout3107N	736	121	0.78	GOOD	C	.	C	C	121	121	0	0	1	Pass	95	26	0	0	rCRSwithout3107N	736	220	0.58	GOOD	C	.	C	C	220	220	0	0	1	Pass	178	42	0	0	rCRSwithout3107N	736	268	0.74	GOOD	C	.	C	C	268	268	0
rCRSwithout3107N	737	120	0.77	GOOD	C	.	C	C	120	120	0	0	1	Pass	92	28	0	0	rCRSwithout3107N	737	204	0.54	GOOD	C	.	C	C	204	204	0	0	1	Pass	165	39	0	0	rCRSwithout3107N	737	240	0.66	GOOD	C	.	C	C	240	240	0
rCRSwithout3107N	738	117	0.75	GOOD	A	.	A	A	117	117	0	0	1	Pass	97	20	0	0	rCRSwithout3107N	738	207	0.55	GOOD	A	.	A	A	207	207	0	0	1	Pass	169	38	0	0	rCRSwithout3107N	738	228	0.63	GOOD	A	.	A	A	228	228	0
rCRSwithout3107N	739	123	0.79	GOOD	C	.	C	C	123	123	0	0	1	Pass	94	29	0	0	rCRSwithout3107N	739	230	0.61	GOOD	C	.	C	C	230	230	0	0	1	Pass	181	49	0	0	rCRSwithout3107N	739	248	0.68	GOOD	C	.	C	C	248	247	1
rCRSwithout3107N	740	124	0.8	GOOD	G	.	G	G	124	124	0	0	1	Pass	96	28	0	0	rCRSwithout3107N	740	217	0.58	GOOD	G	.	G	G	217	217	0	0	1	Pass	168	49	0	0	rCRSwithout3107N	740	252	0.69	GOOD	G	.	G	G	252	252	0
rCRSwithout3107N	741	101	0.65	GOOD	A	.	A	A	101	101	0	0	1	Pass	74	27	0	0	rCRSwithout3107N	741	185	0.49	GOOD	A	.	A	A	185	185	0	0	1	Pass	138	47	0	0	rCRSwithout3107N	741	214	0.59	GOOD	A	.	A	A	214	214	0
rCRSwithout3107N	742	109	0.7	GOOD	T	.	T	T	109	109	0	0	1	Pass	86	23	0	0	rCRSwithout3107N	742	175	0.46	GOOD	T	.	T	T	175	175	0	0	1	Pass	142	33	0	0	rCRSwithout3107N	742	208	0.57	GOOD	T	.	T	T	208	208	0
rCRSwithout3107N	743	123	0.79	GOOD	C	.	C	C	123	123	0	0	1	Pass	91	32	0	0	rCRSwithout3107N	743	208	0.55	GOOD	C	.	C	C	208	207	1	0.0048	0.5	Pass	151	56	1	0	rCRSwithout3107N	743	254	0.7	GOOD	C	.	C	C	254	254	0
rCRSwithout3107N	744	121	0.78	GOOD	A	.	A	A	121	121	0	0	1	Pass	91	30	0	0	rCRSwithout3107N	744	218	0.58	GOOD	A	.	A	A	218	218	0	0	1	Pass	161	57	0	0	rCRSwithout3107N	744	261	0.72	GOOD	A	.	A	A	261	261	0
rCRSwithout3107N	745	125	0.8	GOOD	A	.	A	A	125	124	1	0.008	0.5	Pass	93	31	1	0	rCRSwithout3107N	745	215	0.57	GOOD	A	.	A	A	215	215	0	0	1	Pass	158	57	0	0	rCRSwithout3107N	745	263	0.73	GOOD	A	.	A	A	263	263	0
rCRSwithout3107N	746	121	0.78	GOOD	A	.	A	A	121	121	0	0	1	Pass	91	30	0	0	rCRSwithout3107N	746	212	0.56	GOOD	A	.	A	A	212	212	0	0	1	Pass	156	56	0	0	rCRSwithout3107N	746	258	0.71	GOOD	A	.	A	A	258	258	0
rCRSwithout3107N	747	121	0.78	GOOD	A	.	A	A	121	121	0	0	1	Pass	93	28	0	0	rCRSwithout3107N	747	211	0.56	GOOD	A	.	A	A	211	210	1	0.0047	0.5	Pass	151	59	1	0	rCRSwithout3107N	747	248	0.68	GOOD	A	.	A	A	248	248	0
rCRSwithout3107N	748	101	0.65	GOOD	G	.	G	G	101	101	0	0	1	Pass	78	23	0	0	rCRSwithout3107N	748	180	0.48	GOOD	G	.	G	G	180	180	0	0	1	Pass	125	55	0	0	rCRSwithout3107N	748	215	0.59	GOOD	G	.	G	G	215	215	0
rCRSwithout3107N	749	92	0.59	GOOD	G	.	G	G	92	92	0	0	1	Pass	66	26	0	0	rCRSwithout3107N	749	155	0.41	GOOD	G	.	G	G	155	155	0	0	1	Pass	110	45	0	0	rCRSwithout3107N	749	197	0.54	GOOD	G	.	G	G	197	197	0
rCRSwithout3107N	750	97	0.62	GOOD	A	G	G	G	97	0	97	1	6.96e-58	Pass	0	0	70	27	rCRSwithout3107N	750	157	0.42	GOOD	A	G	G	G	157	0	157	1	6.66e-94	Pass	0	0	114	43	rCRSwithout3107N	750	194	0.53	GOOD	A	G	G	G	194	0	194
rCRSwithout3107N	751	89	0.57	GOOD	A	.	A	A	89	89	0	0	1	Pass	67	22	0	0	rCRSwithout3107N	751	168	0.45	GOOD	A	.	A	A	168	168	0	0	1	Pass	122	46	0	0	rCRSwithout3107N	751	191	0.53	GOOD	A	.	A	A	191	191	0
rCRSwithout3107N	752	108	0.69	GOOD	C	.	C	C	108	108	0	0	1	Pass	79	29	0	0	rCRSwithout3107N	752	197	0.52	GOOD	C	.	C	C	197	197	0	0	1	Pass	142	55	0	0	rCRSwithout3107N	752	214	0.59	GOOD	C	.	C	C	214	214	0
rCRSwithout3107N	753	116	0.74	GOOD	A	.	A	A	116	116	0	0	1	Pass	84	32	0	0	rCRSwithout3107N	753	206	0.55	GOOD	A	.	A	A	206	206	0	0	1	Pass	142	64	0	0	rCRSwithout3107N	753	234	0.65	GOOD	A	.	A	A	234	234	0
rCRSwithout3107N	754	122	0.78	GOOD	A	.	A	A	122	122	0	0	1	Pass	97	25	0	0	rCRSwithout3107N	754	195	0.52	GOOD	A	.	A	A	195	195	0	0	1	Pass	143	52	0	0	rCRSwithout3107N	754	219	0.6	GOOD	A	.	A	A	219	219	0
rCRSwithout3107N	755	102	0.66	GOOD	G	.	G	G	102	102	0	0	1	Pass	79	23	0	0	rCRSwithout3107N	755	173	0.46	GOOD	G	.	G	G	173	171	1	0.0058	0.5	Pass	127	44	1	0	rCRSwithout3107N	755	207	0.57	GOOD	G	.	G	G	207	206	1
rCRSwithout3107N	756	106	0.68	GOOD	C	.	C	C	106	106	0	0	1	Pass	81	25	0	0	rCRSwithout3107N	756	191	0.51	GOOD	C	.	C	C	191	191	0	0	1	Pass	140	51	0	0	rCRSwithout3107N	756	209	0.58	GOOD	C	.	C	C	209	209	0
rCRSwithout3107N	757	111	0.71	GOOD	A	.	A	A	111	111	0	0	1	Pass	92	19	0	0	rCRSwithout3107N	757	185	0.49	GOOD	A	.	A	A	185	185	0	0	1	Pass	144	41	0	0	rCRSwithout3107N	757	217	0.6	GOOD	A	.	A	A	217	217	0
rCRSwithout3107N	758	118	0.76	GOOD	T	.	T	T	118	118	0	0	1	Pass	100	18	0	0	rCRSwithout3107N	758	193	0.51	GOOD	T	.	T	T	193	193	0	0	1	Pass	156	37	0	0	rCRSwithout3107N	758	217	0.6	GOOD	T	.	T	T	217	217	0
rCRSwithout3107N	759	122	0.78	GOOD	C	.	C	C	122	122	0	0	1	Pass	94	28	0	0	rCRSwithout3107N	759	207	0.55	GOOD	C	.	C	C	207	207	0	0	1	Pass	152	55	0	0	rCRSwithout3107N	759	238	0.66	GOOD	C	.	C	C	238	238	0
rCRSwithout3107N	760	116	0.74	GOOD	A	.	A	A	116	116	0	0	1	Pass	93	23	0	0	rCRSwithout3107N	760	206	0.55	GOOD	A	.	A	A	206	206	0	0	1	Pass	157	49	0	0	rCRSwithout3107N	760	231	0.64	GOOD	A	.	A	A	231	231	0
rCRSwithout3107N	761	117	0.75	GOOD	A	.	A	A	117	117	0	0	1	Pass	95	22	0	0	rCRSwithout3107N	761	212	0.56	GOOD	A	.	A	A	212	212	0	0	1	Pass	162	50	0	0	rCRSwithout3107N	761	219	0.6	GOOD	A	.	A	A	219	219	0
rCRSwithout3107N	762	101	0.65	GOOD	G	.	G	G	101	101	0	0	1	Pass	84	17	0	0	rCRSwithout3107N	762	187	0.5	GOOD	G	.	G	G	187	187	0	0	1	Pass	153	34	0	0	rCRSwithout3107N	762	198	0.55	GOOD	G	.	G	G	198	198	0
rCRSwithout3107N	763	110	0.71	GOOD	C	.	C	C	110	110	0	0	1	Pass	91	19	0	0	rCRSwithout3107N	763	188	0.5	GOOD	C	.	C	C	188	188	0	0	1	Pass	157	31	0	0	rCRSwithout3107N	763	218	0.6	GOOD	C	.	C	C	218	218	0
rCRSwithout3107N	764	106	0.68	GOOD	A	.	A	A	106	106	0	0	1	Pass	91	15	0	0	rCRSwithout3107N	764	181	0.48	GOOD	A	.	A	A	181	181	0	0	1	Pass	161	20	0	0	rCRSwithout3107N	764	205	0.57	GOOD	A	.	A	A	205	205	0
rCRSwithout3107N	765	121	0.78	GOOD	C	.	C	C	121	121	0	0	1	Pass	94	27	0	0	rCRSwithout3107N	765	210	0.56	GOOD	C	.	C	C	210	210	0	0	1	Pass	156	54	0	0	rCRSwithout3107N	765	236	0.65	GOOD	C	.	C	C	236	236	0
rCRSwithout3107N	766	104	0.67	GOOD	G	.	G	G	104	104	0	0	1	Pass	77	27	0	0	rCRSwithout3107N	766	180	0.48	GOOD	G	.	G	G	180	180	0	0	1	Pass	127	53	0	0	rCRSwithout3107N	766	203	0.56	GOOD	G	.	G	G	203	203	0
rCRSwithout3107N	767	120	0.77	GOOD	C	.	C	C	120	120	0	0	1	Pass	91	29	0	0	rCRSwithout3107N	767	197	0.52	GOOD	C	.	C	C	197	197	0	0	1	Pass	147	50	0	0	rCRSwithout3107N	767	230	0.63	GOOD	C	.	C	C	230	230	0
rCRSwithout3107N	768	112	0.72	GOOD	A	.	A	A	112	112	0	0	1	Pass	88	24	0	0	rCRSwithout3107N	768	197	0.52	GOOD	A	.	A	A	197	197	0	0	1	Pass	140	57	0	0	rCRSwithout3107N	768	223	0.61	GOOD	A	.	A	A	223	223	0
rCRSwithout3107N	769	103	0.66	GOOD	G	.	G	G	103	103	0	0	1	Pass	79	24	0	0	rCRSwithout3107N	769	178	0.47	GOOD	G	.	G	G	178	178	0	0	1	Pass	128	50	0	0	rCRSwithout3107N	769	218	0.6	GOOD	G	.	G	G	218	218	0
rCRSwithout3107N	770	107	0.69	GOOD	C	.	C	C	107	107	0	0	1	Pass	82	25	0	0	rCRSwithout3107N	770	218	0.58	GOOD	C	.	C	C	218	218	0	0	1	Pass	156	62	0	0	rCRSwithout3107N	770	230	0.63	GOOD	C	.	C	C	230	230	0
rCRSwithout3107N	771	113	0.73	GOOD	A	.	A	A	113	113	0	0	1	Pass	80	33	0	0	rCRSwithout3107N	771	232	0.62	GOOD	A	.	A	A	232	232	0	0	1	Pass	158	74	0	0	rCRSwithout3107N	771	251	0.69	GOOD	A	.	A	A	251	251	0
rCRSwithout3107N	772	115	0.74	GOOD	A	.	A	A	115	115	0	0	1	Pass	89	26	0	0	rCRSwithout3107N	772	215	0.57	GOOD	A	.	A	A	215	215	0	0	1	Pass	158	57	0	0	rCRSwithout3107N	772	232	0.64	GOOD	A	.	A	A	232	232	0
rCRSwithout3107N	773	96	0.62	GOOD	T	.	T	T	96	96	0	0	1	Pass	73	23	0	0	rCRSwithout3107N	773	191	0.51	GOOD	T	.	T	T	191	191	0	0	1	Pass	137	54	0	0	rCRSwithout3107N	773	205	0.57	GOOD	T	.	T	T	205	205	0
rCRSwithout3107N	774	96	0.62	GOOD	G	.	G	G	96	96	0	0	1	Pass	73	23	0	0	rCRSwithout3107N	774	191	0.51	GOOD	G	.	G	G	191	191	0	0	1	Pass	140	51	0	0	rCRSwithout3107N	774	193	0.53	GOOD	G	.	G	G	193	193	0
rCRSwithout3107N	775	116	0.74	GOOD	C	.	C	C	116	116	0	0	1	Pass	88	28	0	0	rCRSwithout3107N	775	215	0.57	GOOD	C	.	C	C	215	214	1	0.0047	0.5	Pass	155	59	1	0	rCRSwithout3107N	775	223	0.61	GOOD	C	.	C	C	223	223	0
rCRSwithout3107N	776	112	0.72	GOOD	A	.	A	A	112	112	0	0	1	Pass	85	27	0	0	rCRSwithout3107N	776	210	0.56	GOOD	A	.	A	A	210	210	0	0	1	Pass	154	56	0	0	rCRSwithout3107N	776	216	0.6	GOOD	A	.	A	A	216	216	0
rCRSwithout3107N	777	104	0.67	GOOD	G	.	G	G	104	104	0	0	1	Pass	80	24	0	0	rCRSwithout3107N	777	200	0.53	GOOD	G	.	G	G	200	199	1	0.005	0.5	Pass	138	61	1	0	rCRSwithout3107N	777	216	0.6	GOOD	G	.	G	G	216	216	0
rCRSwithout3107N	778	106	0.68	GOOD	C	.	C	C	106	106	0	0	1	Pass	83	23	0	0	rCRSwithout3107N	778	209	0.55	GOOD	C	.	C	C	209	209	0	0	1	Pass	149	60	0	0	rCRSwithout3107N	778	198	0.55	GOOD	C	.	C	C	198	198	0
rCRSwithout3107N	779	111	0.71	GOOD	T	.	T	T	111	111	0	0	1	Pass	88	23	0	0	rCRSwithout3107N	779	201	0.53	GOOD	T	.	T	T	201	201	0	0	1	Pass	150	51	0	0	rCRSwithout3107N	779	192	0.53	GOOD	T	.	T	T	192	192	0
rCRSwithout3107N	780	117	0.75	GOOD	C	.	C	C	117	117	0	0	1	Pass	89	28	0	0	rCRSwithout3107N	780	223	0.59	GOOD	C	.	C	C	223	223	0	0	1	Pass	161	62	0	0	rCRSwithout3107N	780	216	0.6	GOOD	C	.	C	C	216	216	0
rCRSwithout3107N	781	118	0.76	GOOD	A	.	A	A	118	118	0	0	1	Pass	90	28	0	0	rCRSwithout3107N	781	225	0.6	GOOD	A	.	A	A	225	225	0	0	1	Pass	158	67	0	0	rCRSwithout3107N	781	229	0.63	GOOD	A	.	A	A	229	229	0
rCRSwithout3107N	782	115	0.74	GOOD	A	.	A	A	115	115	0	0	1	Pass	84	31	0	0	rCRSwithout3107N	782	213	0.57	GOOD	A	.	A	A	213	213	0	0	1	Pass	155	58	0	0	rCRSwithout3107N	782	202	0.56	GOOD	A	.	A	A	202	202	0
rCRSwithout3107N	783	109	0.7	GOOD	A	.	A	A	109	109	0	0	1	Pass	87	22	0	0	rCRSwithout3107N	783	197	0.52	GOOD	A	.	A	A	197	197	0	0	1	Pass	155	42	0	0	rCRSwithout3107N	783	197	0.54	GOOD	A	.	A	A	197	197	0
rCRSwithout3107N	784	107	0.69	GOOD	A	.	A	A	107	107	0	0	1	Pass	88	19	0	0	rCRSwithout3107N	784	192	0.51	GOOD	A	.	A	A	192	192	0	0	1	Pass	157	35	0	0	rCRSwithout3107N	784	179	0.49	GOOD	A	.	A	A	179	179	0
rCRSwithout3107N	785	110	0.71	GOOD	C	.	C	C	110	110	0	0	1	Pass	83	27	0	0	rCRSwithout3107N	785	214	0.57	GOOD	C	.	C	C	214	214	0	0	1	Pass	149	65	0	0	rCRSwithout3107N	785	219	0.6	GOOD	C	.	C	C	219	219	0
rCRSwithout3107N	786	92	0.59	GOOD	G	.	G	G	92	92	0	0	1	Pass	66	26	0	0	rCRSwithout3107N	786	182	0.48	GOOD	G	.	G	G	182	181	1	0.0055	0.5	Pass	119	62	1	0	rCRSwithout3107N	786	187	0.52	GOOD	G	.	G	G	187	187	0
rCRSwithout3107N	787	93	0.6	GOOD	C	.	C	C	93	93	0	0	1	Pass	63	30	0	0	rCRSwithout3107N	787	199	0.53	GOOD	C	.	C	C	199	199	0	0	1	Pass	133	66	0	0	rCRSwithout3107N	787	200	0.55	GOOD	C	.	C	C	200	200	0
rCRSwithout3107N	788	93	0.6	GOOD	T	.	T	T	93	93	0	0	1	Pass	65	28	0	0	rCRSwithout3107N	788	191	0.51	GOOD	T	.	T	T	191	191	0	0	1	Pass	126	65	0	0	rCRSwithout3107N	788	204	0.56	GOOD	T	.	T	T	204	204	0
rCRSwithout3107N	789	100	0.64	GOOD	T	.	T	T	100	100	0	0	1	Pass	69	31	0	0	rCRSwithout3107N	789	201	0.53	GOOD	T	.	T	T	201	201	0	0	1	Pass	135	66	0	0	rCRSwithout3107N	789	216	0.6	GOOD	T	.	T	T	216	216	0
rCRSwithout3107N	790	109	0.7	GOOD	A	.	A	A	109	109	0	0	1	Pass	74	35	0	0	rCRSwithout3107N	790	201	0.53	GOOD	A	.	A	A	201	201	0	0	1	Pass	134	67	0	0	rCRSwithout3107N	790	224	0.62	GOOD	A	.	A	A	224	224	0
rCRSwithout3107N	791	100	0.64	GOOD	G	.	G	G	100	100	0	0	1	Pass	72	28	0	0	rCRSwithout3107N	791	189	0.5	GOOD	G	.	G	G	189	188	1	0.0053	0.5	Pass	129	59	0	1	rCRSwithout3107N	791	193	0.53	GOOD	G	.	G	G	193	193	0
rCRSwithout3107N	792	99	0.64	GOOD	C	.	C	C	99	99	0	0	1	Pass	70	29	0	0	rCRSwithout3107N	792	197	0.52	GOOD	C	.	C	C	197	197	0	0	1	Pass	140	57	0	0	rCRSwithout3107N	792	198	0.55	GOOD	C	.	C	C	198	198	0
rCRSwithout3107N	793	116	0.74	GOOD	C	.	C	C	116	116	0	0	1	Pass	80	36	0	0	rCRSwithout3107N	793	221	0.59	GOOD	C	.	C	C	221	221	0	0	1	Pass	158	63	0	0	rCRSwithout3107N	793	210	0.58	GOOD	C	.	C	C	210	210	0
rCRSwithout3107N	794	122	0.78	GOOD	T	.	T	T	122	122	0	0	1	Pass	88	34	0	0	rCRSwithout3107N	794	226	0.6	GOOD	T	.	T	T	226	225	1	0.0044	0.5	Pass	161	64	1	0	rCRSwithout3107N	794	231	0.64	GOOD	T	.	T	T	231	231	0
rCRSwithout3107N	795	112	0.72	GOOD	A	.	A	A	112	112	0	0	1	Pass	83	29	0	0	rCRSwithout3107N	795	221	0.59	GOOD	A	.	A	A	221	221	0	0	1	Pass	161	60	0	0	rCRSwithout3107N	795	212	0.58	GOOD	A	.	A	A	212	212	0
rCRSwithout3107N	796	87	0.56	GOOD	G	.	G	G	87	87	0	0	1	Pass	63	24	0	0	rCRSwithout3107N	796	178	0.47	GOOD	G	.	G	G	178	178	0	0	1	Pass	119	59	0	0	rCRSwithout3107N	796	194	0.53	GOOD	G	.	G	G	194	194	0
rCRSwithout3107N	797	99	0.64	GOOD	C	.	C	C	99	99	0	0	1	Pass	77	22	0	0	rCRSwithout3107N	797	187	0.5	GOOD	C	.	C	C	187	187	0	0	1	Pass	142	45	0	0	rCRSwithout3107N	797	200	0.55	GOOD	C	.	C	C	200	200	0
rCRSwithout3107N	798	99	0.64	GOOD	C	.	C	C	99	99	0	0	1	Pass	86	13	0	0	rCRSwithout3107N	798	199	0.53	GOOD	C	.	C	C	199	199	0	0	1	Pass	169	30	0	0	rCRSwithout3107N	798	204	0.56	GOOD	C	.	C	C	204	204	0
rCRSwithout3107N	799	95	0.61	GOOD	A	.	A	A	95	95	0	0	1	Pass	87	8	0	0	rCRSwithout3107N	799	201	0.53	GOOD	A	.	A	A	201	201	0	0	1	Pass	175	26	0	0	rCRSwithout3107N	799	195	0.54	GOOD	A	.	A	A	195	195	0
rCRSwithout3107N	800	103	0.66	GOOD	C	.	C	C	103	103	0	0	1	Pass	96	7	0	0	rCRSwithout3107N	800	213	0.57	GOOD	C	.	C	C	213	213	0	0	1	Pass	185	28	0	0	rCRSwithout3107N	800	205	0.57	GOOD	C	.	C	C	205	205	0
rCRSwithout3107N	801	98	0.63	GOOD	A	.	A	A	98	97	1	0.0102	0.5	Pass	92	5	1	0	rCRSwithout3107N	801	199	0.53	GOOD	A	.	A	A	199	198	1	0.005	0.5	Pass	180	18	1	0	rCRSwithout3107N	801	188	0.52	GOOD	A	.	A	A	188	187	1
rCRSwithout3107N	802	124	0.8	GOOD	C	.	C	C	124	124	0	0	1	Pass	93	31	0	0	rCRSwithout3107N	802	235	0.62	GOOD	C	.	C	C	235	234	1	0.0043	0.5	Pass	177	57	0	1	rCRSwithout3107N	802	238	0.66	GOOD	C	.	C	C	238	238	0
rCRSwithout3107N	803	118	0.76	GOOD	C	.	C	C	118	118	0	0	1	Pass	85	33	0	0	rCRSwithout3107N	803	224	0.59	GOOD	C	.	C	C	224	224	0	0	1	Pass	156	68	0	0	rCRSwithout3107N	803	206	0.57	GOOD	C	.	C	C	206	206	0
rCRSwithout3107N	804	108	0.69	GOOD	C	.	C	C	108	108	0	0	1	Pass	79	29	0	0	rCRSwithout3107N	804	224	0.59	GOOD	C	.	C	C	224	224	0	0	1	Pass	163	61	0	0	rCRSwithout3107N	804	227	0.63	GOOD	C	.	C	C	227	227	0
rCRSwithout3107N	805	110	0.71	GOOD	C	.	C	C	110	110	0	0	1	Pass	79	31	0	0	rCRSwithout3107N	805	237	0.63	GOOD	C	.	C	C	237	237	0	0	1	Pass	176	61	0	0	rCRSwithout3107N	805	224	0.62	GOOD	C	.	C	C	224	224	0
rCRSwithout3107N	806	120	0.77	GOOD	C	.	C	C	120	120	0	0	1	Pass	92	28	0	0	rCRSwithout3107N	806	244	0.65	GOOD	C	.	C	C	244	244	0	0	1	Pass	185	59	0	0	rCRSwithout3107N	806	230	0.63	GOOD	C	.	C	C	230	230	0
rCRSwithout3107N	807	112	0.72	GOOD	A	.	A	A	112	112	0	0	1	Pass	85	27	0	0	rCRSwithout3107N	807	229	0.61	GOOD	A	.	A	A	229	229	0	0	1	Pass	171	58	0	0	rCRSwithout3107N	807	208	0.57	GOOD	A	.	A	A	208	208	0
rCRSwithout3107N	808	127	0.82	GOOD	C	.	C	C	127	126	1	0.0079	0.5	Pass	89	37	1	0	rCRSwithout3107N	808	263	0.7	GOOD	C	.	C	C	263	262	1	0.0038	0.5	Pass	183	79	0	1	rCRSwithout3107N	808	261	0.72	GOOD	C	.	C	C	261	261	0
rCRSwithout3107N	809	106	0.68	GOOD	G	.	G	G	106	106	0	0	1	Pass	72	34	0	0	rCRSwithout3107N	809	239	0.63	GOOD	G	.	G	G	239	239	0	0	1	Pass	159	80	0	0	rCRSwithout3107N	809	231	0.64	GOOD	G	.	G	G	231	231	0
rCRSwithout3107N	810	88	0.57	GOOD	G	.	G	G	88	88	0	0	1	Pass	59	29	0	0	rCRSwithout3107N	810	195	0.52	GOOD	G	.	G	G	195	195	0	0	1	Pass	125	70	0	0	rCRSwithout3107N	810	184	0.51	GOOD	G	.	G	G	184	184	0
rCRSwithout3107N	811	93	0.6	GOOD	G	.	G	G	93	93	0	0	1	Pass	58	35	0	0	rCRSwithout3107N	811	197	0.52	GOOD	G	.	G	G	197	197	0	0	1	Pass	127	70	0	0	rCRSwithout3107N	811	193	0.53	GOOD	G	.	G	G	193	191	2
rCRSwithout3107N	812	105	0.67	GOOD	A	.	A	A	105	105	0	0	1	Pass	71	34	0	0	rCRSwithout3107N	812	202	0.54	GOOD	A	.	A	A	202	202	0	0	1	Pass	122	80	0	0	rCRSwithout3107N	812	195	0.54	GOOD	A	.	A	A	195	195	0
rCRSwithout3107N	813	95	0.61	GOOD	A	.	A	A	95	95	0	0	1	Pass	65	30	0	0	rCRSwithout3107N	813	210	0.56	GOOD	A	.	A	A	210	210	0	0	1	Pass	137	73	0	0	rCRSwithout3107N	813	219	0.6	GOOD	A	.	A	A	219	219	0
rCRSwithout3107N	814	95	0.61	GOOD	A	.	A	A	95	95	0	0	1	Pass	69	26	0	0	rCRSwithout3107N	814	210	0.56	GOOD	A	.	A	A	210	210	0	0	1	Pass	145	65	0	0	rCRSwithout3107N	814	218	0.6	GOOD	A	.	A	A	218	218	0
rCRSwithout3107N	815	115	0.74	GOOD	C	.	C	C	115	115	0	0	1	Pass	81	34	0	0	rCRSwithout3107N	815	239	0.63	GOOD	C	.	C	C	239	239	0	0	1	Pass	160	79	0	0	rCRSwithout3107N	815	244	0.67	GOOD	C	.	C	C	244	244	0
rCRSwithout3107N	816	123	0.79	GOOD	A	.	A	A	123	123	0	0	1	Pass	86	37	0	0	rCRSwithout3107N	816	254	0.67	GOOD	A	.	A	A	254	254	0	0	1	Pass	176	78	0	0	rCRSwithout3107N	816	251	0.69	GOOD	A	.	A	A	251	251	0
rCRSwithout3107N	817	104	0.67	GOOD	G	.	G	G	104	104	0	0	1	Pass	70	34	0	0	rCRSwithout3107N	817	225	0.6	GOOD	G	.	G	G	225	224	1	0.0044	0.5	Pass	146	78	0	1	rCRSwithout3107N	817	225	0.62	GOOD	G	.	G	G	225	225	0
rCRSwithout3107N	818	115	0.74	GOOD	C	.	C	C	115	115	0	0	1	Pass	76	39	0	0	rCRSwithout3107N	818	247	0.66	GOOD	C	.	C	C	247	247	0	0	1	Pass	165	82	0	0	rCRSwithout3107N	818	232	0.64	GOOD	C	.	C	C	232	232	0
rCRSwithout3107N	819	114	0.73	GOOD	A	.	A	A	114	114	0	0	1	Pass	76	38	0	0	rCRSwithout3107N	819	239	0.63	GOOD	A	.	A	A	239	239	0	0	1	Pass	157	82	0	0	rCRSwithout3107N	819	232	0.64	GOOD	A	.	A	A	232	232	0
rCRSwithout3107N	820	108	0.69	GOOD	G	.	G	G	108	108	0	0	1	Pass	66	42	0	0	rCRSwithout3107N	820	223	0.59	GOOD	G	.	G	G	223	223	0	0	1	Pass	143	80	0	0	rCRSwithout3107N	820	217	0.6	GOOD	G	.	G	G	217	217	0
rCRSwithout3107N	821	76	0.49	GOOD	T	.	T	T	76	76	0	0	1	Pass	33	43	0	0	rCRSwithout3107N	821	175	0.46	GOOD	T	.	T	T	175	175	0	0	1	Pass	92	83	0	0	rCRSwithout3107N	821	149	0.41	GOOD	T	.	T	T	149	149	0
rCRSwithout3107N	822	80	0.51	GOOD	G	.	G	G	80	80	0	0	1	Pass	39	41	0	0	rCRSwithout3107N	822	189	0.5	GOOD	G	.	G	G	189	189	0	0	1	Pass	105	84	0	0	rCRSwithout3107N	822	169	0.47	GOOD	G	.	G	G	169	169	0
rCRSwithout3107N	823	98	0.63	GOOD	A	.	A	A	98	98	0	0	1	Pass	52	46	0	0	rCRSwithout3107N	823	214	0.57	GOOD	A	.	A	A	214	214	0	0	1	Pass	117	97	0	0	rCRSwithout3107N	823	197	0.54	GOOD	A	.	A	A	197	197	0
rCRSwithout3107N	824	115	0.74	GOOD	T	.	T	T	115	114	1	0.0087	0.5	Pass	78	36	1	0	rCRSwithout3107N	824	242	0.64	GOOD	T	.	T	T	242	242	0	0	1	Pass	161	81	0	0	rCRSwithout3107N	824	213	0.59	GOOD	T	.	T	T	213	213	0
rCRSwithout3107N	825	118	0.76	GOOD	T	.	T	T	118	118	0	0	1	Pass	88	30	0	0	rCRSwithout3107N	825	254	0.67	GOOD	T	.	T	T	254	254	0	0	1	Pass	185	69	0	0	rCRSwithout3107N	825	236	0.65	GOOD	T	.	T	T	236	236	0
rCRSwithout3107N	826	108	0.69	GOOD	A	.	A	A	108	108	0	0	1	Pass	82	26	0	0	rCRSwithout3107N	826	253	0.67	GOOD	A	.	A	A	253	253	0	0	1	Pass	192	61	0	0	rCRSwithout3107N	826	236	0.65	GOOD	A	.	A	A	236	236	0
rCRSwithout3107N	827	101	0.65	GOOD	A	.	A	A	101	101	0	0	1	Pass	77	24	0	0	rCRSwithout3107N	827	211	0.56	GOOD	A	.	A	A	211	211	0	0	1	Pass	169	42	0	0	rCRSwithout3107N	827	184	0.51	GOOD	A	.	A	A	184	184	0
rCRSwithout3107N	828	112	0.72	GOOD	C	.	C	C	112	112	0	0	1	Pass	71	41	0	0	rCRSwithout3107N	828	244	0.65	GOOD	C	.	C	C	244	244	0	0	1	Pass	166	78	0	0	rCRSwithout3107N	828	222	0.61	GOOD	C	.	C	C	222	222	0
rCRSwithout3107N	829	121	0.78	GOOD	C	.	C	C	121	121	0	0	1	Pass	83	38	0	0	rCRSwithout3107N	829	253	0.67	GOOD	C	.	C	C	253	253	0	0	1	Pass	166	87	0	0	rCRSwithout3107N	829	233	0.64	GOOD	C	.	C	C	233	233	0
rCRSwithout3107N	830	122	0.78	GOOD	T	.	T	T	122	122	0	0	1	Pass	85	37	0	0	rCRSwithout3107N	830	251	0.67	GOOD	T	.	T	T	251	251	0	0	1	Pass	174	77	0	0	rCRSwithout3107N	830	230	0.63	GOOD	T	.	T	T	230	230	0
rCRSwithout3107N	831	120	0.77	GOOD	T	.	T	T	120	120	0	0	1	Pass	82	38	0	0	rCRSwithout3107N	831	252	0.67	GOOD	T	.	T	T	252	252	0	0	1	Pass	171	81	0	0	rCRSwithout3107N	831	235	0.65	GOOD	T	.	T	T	235	235	0
rCRSwithout3107N	832	132	0.85	GOOD	T	.	T	T	132	132	0	0	1	Pass	84	48	0	0	rCRSwithout3107N	832	259	0.69	GOOD	T	.	T	T	259	259	0	0	1	Pass	159	100	0	0	rCRSwithout3107N	832	268	0.74	GOOD	T	.	T	T	268	268	0
rCRSwithout3107N	833	126	0.81	GOOD	A	.	A	A	126	126	0	0	1	Pass	83	43	0	0	rCRSwithout3107N	833	264	0.7	GOOD	A	.	A	A	264	264	0	0	1	Pass	173	91	0	0	rCRSwithout3107N	833	246	0.68	GOOD	A	.	A	A	246	246	0
rCRSwithout3107N	834	116	0.74	GOOD	G	.	G	G	116	116	0	0	1	Pass	73	43	0	0	rCRSwithout3107N	834	245	0.65	GOOD	G	.	G	G	245	245	0	0	1	Pass	153	92	0	0	rCRSwithout3107N	834	216	0.6	GOOD	G	.	G	G	216	214	2
rCRSwithout3107N	835	124	0.8	GOOD	C	.	C	C	124	124	0	0	1	Pass	80	44	0	0	rCRSwithout3107N	835	265	0.7	GOOD	C	.	C	C	265	265	0	0	1	Pass	170	95	0	0	rCRSwithout3107N	835	237	0.65	GOOD	C	.	C	C	237	236	1
rCRSwithout3107N	836	118	0.76	GOOD	A	.	A	A	118	118	0	0	1	Pass	74	44	0	0	rCRSwithout3107N	836	260	0.69	GOOD	A	.	A	A	260	260	0	0	1	Pass	164	96	0	0	rCRSwithout3107N	836	247	0.68	GOOD	A	.	A	A	247	247	0
rCRSwithout3107N	837	110	0.71	GOOD	A	.	A	A	110	110	0	0	1	Pass	68	42	0	0	rCRSwithout3107N	837	238	0.63	GOOD	A	.	A	A	238	238	0	0	1	Pass	145	93	0	0	rCRSwithout3107N	837	233	0.64	GOOD	A	.	A	A	233	233	0
rCRSwithout3107N	838	113	0.73	GOOD	T	.	T	T	113	113	0	0	1	Pass	76	37	0	0	rCRSwithout3107N	838	239	0.63	GOOD	T	.	T	T	239	239	0	0	1	Pass	155	84	0	0	rCRSwithout3107N	838	230	0.63	GOOD	T	.	T	T	230	230	0
rCRSwithout3107N	839	109	0.7	GOOD	A	.	A	A	109	109	0	0	1	Pass	72	37	0	0	rCRSwithout3107N	839	234	0.62	GOOD	A	.	A	A	234	233	1	0.0043	0.5	Pass	152	81	1	0	rCRSwithout3107N	839	222	0.61	GOOD	A	.	A	A	222	222	0
rCRSwithout3107N	840	95	0.61	GOOD	A	.	A	A	95	95	0	0	1	Pass	63	32	0	0	rCRSwithout3107N	840	212	0.56	GOOD	A	.	A	A	212	212	0	0	1	Pass	144	68	0	0	rCRSwithout3107N	840	195	0.54	GOOD	A	.	A	A	195	195	0
rCRSwithout3107N	841	89	0.57	GOOD	A	.	A	A	89	89	0	0	1	Pass	63	26	0	0	rCRSwithout3107N	841	202	0.54	GOOD	A	.	A	A	202	202	0	0	1	Pass	142	60	0	0	rCRSwithout3107N	841	189	0.52	GOOD	A	.	A	A	189	189	0
rCRSwithout3107N	842	104	0.67	GOOD	C	.	C	C	104	104	0	0	1	Pass	66	38	0	0	rCRSwithout3107N	842	241	0.64	GOOD	C	.	C	C	241	241	0	0	1	Pass	146	95	0	0	rCRSwithout3107N	842	213	0.59	GOOD	C	.	C	C	213	213	0
rCRSwithout3107N	843	107	0.69	GOOD	G	.	G	G	107	107	0	0	1	Pass	65	42	0	0	rCRSwithout3107N	843	234	0.62	GOOD	G	.	G	G	234	234	0	0	1	Pass	145	89	0	0	rCRSwithout3107N	843	211	0.58	GOOD	G	.	G	G	211	211	0
rCRSwithout3107N	844	105	0.67	GOOD	A	.	A	A	105	105	0	0	1	Pass	62	43	0	0	rCRSwithout3107N	844	236	0.63	GOOD	A	.	A	A	236	236	0	0	1	Pass	139	97	0	0	rCRSwithout3107N	844	210	0.58	GOOD	A	.	A	A	210	210	0
rCRSwithout3107N	845	98	0.63	GOOD	A	.	A	A	98	97	1	0.0102	0.5	Pass	52	45	1	0	rCRSwithout3107N	845	228	0.61	GOOD	A	.	A	A	228	228	0	0	1	Pass	137	91	0	0	rCRSwithout3107N	845	212	0.58	GOOD	A	.	A	A	212	212	0
rCRSwithout3107N	846	98	0.63	GOOD	A	.	A	A	98	98	0	0	1	Pass	56	42	0	0	rCRSwithout3107N	846	209	0.55	GOOD	A	.	A	A	209	209	0	0	1	Pass	116	93	0	0	rCRSwithout3107N	846	203	0.56	GOOD	A	.	A	A	203	203	0
rCRSwithout3107N	847	99	0.64	GOOD	G	.	G	G	99	99	0	0	1	Pass	57	42	0	0	rCRSwithout3107N	847	201	0.53	GOOD	G	.	G	G	201	201	0	0	1	Pass	118	83	0	0	rCRSwithout3107N	847	200	0.55	GOOD	G	.	G	G	200	200	0
rCRSwithout3107N	848	68	0.44	GOOD	T	.	T	T	68	68	0	0	1	Pass	24	44	0	0	rCRSwithout3107N	848	132	0.35	GOOD	T	.	T	T	132	132	0	0	1	Pass	49	83	0	0	rCRSwithout3107N	848	128	0.35	GOOD	T	.	T	T	128	128	0
rCRSwithout3107N	849	80	0.51	GOOD	T	.	T	T	80	80	0	0	1	Pass	34	46	0	0	rCRSwithout3107N	849	168	0.45	GOOD	T	.	T	T	168	168	0	0	1	Pass	72	96	0	0	rCRSwithout3107N	849	155	0.43	GOOD	T	.	T	T	155	155	0
rCRSwithout3107N	850	104	0.67	GOOD	T	.	T	T	104	104	0	0	1	Pass	53	51	0	0	rCRSwithout3107N	850	221	0.59	GOOD	T	.	T	T	221	221	0	0	1	Pass	120	101	0	0	rCRSwithout3107N	850	206	0.57	GOOD	T	.	T	T	206	206	0
rCRSwithout3107N	851	98	0.63	GOOD	A	.	A	A	98	98	0	0	1	Pass	60	38	0	0	rCRSwithout3107N	851	207	0.55	GOOD	A	.	A	A	207	207	0	0	1	Pass	131	76	0	0	rCRSwithout3107N	851	207	0.57	GOOD	A	.	A	A	207	207	0
rCRSwithout3107N	852	95	0.61	GOOD	A	.	A	A	95	95	0	0	1	Pass	56	39	0	0	rCRSwithout3107N	852	190	0.5	GOOD	A	.	A	A	190	190	0	0	1	Pass	120	70	0	0	rCRSwithout3107N	852	190	0.52	GOOD	A	.	A	A	190	188	2
rCRSwithout3107N	853	104	0.67	GOOD	C	.	C	C	104	104	0	0	1	Pass	58	46	0	0	rCRSwithout3107N	853	224	0.59	GOOD	C	.	C	C	224	224	0	0	1	Pass	132	92	0	0	rCRSwithout3107N	853	219	0.6	GOOD	C	.	C	C	219	219	0
rCRSwithout3107N	854	107	0.69	GOOD	T	.	T	T	107	107	0	0	1	Pass	63	44	0	0	rCRSwithout3107N	854	229	0.61	GOOD	T	.	T	T	229	229	0	0	1	Pass	141	88	0	0	rCRSwithout3107N	854	219	0.6	GOOD	T	.	T	T	219	219	0
rCRSwithout3107N	855	102	0.66	GOOD	A	.	A	A	102	102	0	0	1	Pass	55	47	0	0	rCRSwithout3107N	855	240	0.64	GOOD	A	.	A	A	240	240	0	0	1	Pass	147	93	0	0	rCRSwithout3107N	855	207	0.57	GOOD	A	.	A	A	207	207	0
rCRSwithout3107N	856	104	0.67	GOOD	A	.	A	A	104	104	0	0	1	Pass	61	43	0	0	rCRSwithout3107N	856	224	0.59	GOOD	A	.	A	A	224	224	0	0	1	Pass	139	85	0	0	rCRSwithout3107N	856	192	0.53	GOOD	A	.	A	A	192	192	0
rCRSwithout3107N	857	99	0.64	GOOD	G	.	G	G	99	99	0	0	1	Pass	57	42	0	0	rCRSwithout3107N	857	206	0.55	GOOD	G	.	G	G	206	206	0	0	1	Pass	120	86	0	0	rCRSwithout3107N	857	184	0.51	GOOD	G	.	G	G	184	184	0
rCRSwithout3107N	858	109	0.7	GOOD	C	.	C	C	109	109	0	0	1	Pass	61	48	0	0	rCRSwithout3107N	858	250	0.66	GOOD	C	.	C	C	250	250	0	0	1	Pass	148	102	0	0	rCRSwithout3107N	858	223	0.61	GOOD	C	.	C	C	223	223	0
rCRSwithout3107N	859	108	0.69	GOOD	T	.	T	T	108	108	0	0	1	Pass	63	45	0	0	rCRSwithout3107N	859	262	0.7	GOOD	T	.	T	T	262	262	0	0	1	Pass	162	100	0	0	rCRSwithout3107N	859	224	0.62	GOOD	T	.	T	T	224	224	0
rCRSwithout3107N	860	116	0.74	GOOD	A	.	A	A	116	116	0	0	1	Pass	70	46	0	0	rCRSwithout3107N	860	267	0.71	GOOD	A	.	A	A	267	267	0	0	1	Pass	174	93	0	0	rCRSwithout3107N	860	234	0.65	GOOD	A	.	A	A	234	234	0
rCRSwithout3107N	861	99	0.64	GOOD	T	.	T	T	99	99	0	0	1	Pass	64	35	0	0	rCRSwithout3107N	861	239	0.63	GOOD	T	.	T	T	239	239	0	0	1	Pass	171	68	0	0	rCRSwithout3107N	861	211	0.58	GOOD	T	.	T	T	211	211	0
rCRSwithout3107N	862	96	0.62	GOOD	A	.	A	A	96	96	0	0	1	Pass	82	14	0	0	rCRSwithout3107N	862	243	0.64	GOOD	A	.	A	A	243	243	0	0	1	Pass	206	37	0	0	rCRSwithout3107N	862	213	0.59	GOOD	A	.	A	A	213	213	0
rCRSwithout3107N	863	118	0.76	GOOD	C	.	C	C	118	118	0	0	1	Pass	85	33	0	0	rCRSwithout3107N	863	276	0.73	GOOD	C	.	C	C	276	276	0	0	1	Pass	205	71	0	0	rCRSwithout3107N	863	239	0.66	GOOD	C	.	C	C	239	239	0
rCRSwithout3107N	864	128	0.82	GOOD	T	.	T	T	128	128	0	0	1	Pass	107	21	0	0	rCRSwithout3107N	864	295	0.78	GOOD	T	.	T	T	295	295	0	0	1	Pass	239	56	0	0	rCRSwithout3107N	864	255	0.7	GOOD	T	.	T	T	255	255	0
rCRSwithout3107N	865	106	0.68	GOOD	A	.	A	A	106	106	0	0	1	Pass	90	16	0	0	rCRSwithout3107N	865	257	0.68	GOOD	A	.	A	A	257	257	0	0	1	Pass	217	40	0	0	rCRSwithout3107N	865	223	0.61	GOOD	A	.	A	A	223	223	0
rCRSwithout3107N	866	94	0.6	GOOD	A	.	A	A	94	94	0	0	1	Pass	85	9	0	0	rCRSwithout3107N	866	222	0.59	GOOD	A	.	A	A	222	221	1	0.0045	0.5	Pass	201	20	1	0	rCRSwithout3107N	866	202	0.56	GOOD	A	.	A	A	202	202	0
rCRSwithout3107N	867	108	0.69	GOOD	C	.	C	C	108	108	0	0	1	Pass	77	31	0	0	rCRSwithout3107N	867	261	0.69	GOOD	C	.	C	C	261	261	0	0	1	Pass	190	71	0	0	rCRSwithout3107N	867	232	0.64	GOOD	C	.	C	C	232	232	0
rCRSwithout3107N	868	108	0.69	GOOD	C	.	C	C	108	108	0	0	1	Pass	79	29	0	0	rCRSwithout3107N	868	255	0.68	GOOD	C	.	C	C	255	255	0	0	1	Pass	183	72	0	0	rCRSwithout3107N	868	229	0.63	GOOD	C	.	C	C	229	229	0
rCRSwithout3107N	869	106	0.68	GOOD	C	.	C	C	106	106	0	0	1	Pass	76	30	0	0	rCRSwithout3107N	869	252	0.67	GOOD	C	.	C	C	252	252	0	0	1	Pass	179	73	0	0	rCRSwithout3107N	869	239	0.66	GOOD	C	.	C	C	239	239	0
rCRSwithout3107N	870	139	0.89	GOOD	C	.	C	C	139	139	0	0	1	Pass	101	38	0	0	rCRSwithout3107N	870	330	0.88	GOOD	C	.	C	C	330	330	0	0	1	Pass	251	79	0	0	rCRSwithout3107N	870	283	0.78	GOOD	C	.	C	C	283	283	0
rCRSwithout3107N	871	142	0.91	GOOD	A	.	A	A	142	142	0	0	1	Pass	105	37	0	0	rCRSwithout3107N	871	334	0.89	GOOD	A	.	A	A	334	334	0	0	1	Pass	259	75	0	0	rCRSwithout3107N	871	284	0.78	GOOD	A	.	A	A	284	284	0
rCRSwithout3107N	872	139	0.89	GOOD	G	.	G	G	139	139	0	0	1	Pass	101	38	0	0	rCRSwithout3107N	872	330	0.88	GOOD	G	.	G	G	330	330	0	0	1	Pass	256	74	0	0	rCRSwithout3107N	872	283	0.78	GOOD	G	.	G	G	283	283	0
rCRSwithout3107N	873	116	0.74	GOOD	G	.	G	G	116	116	0	0	1	Pass	92	24	0	0	rCRSwithout3107N	873	300	0.8	GOOD	G	.	G	G	300	300	0	0	1	Pass	243	57	0	0	rCRSwithout3107N	873	247	0.68	GOOD	G	.	G	G	247	247	0
rCRSwithout3107N	874	118	0.76	GOOD	G	.	G	G	118	118	0	0	1	Pass	91	27	0	0	rCRSwithout3107N	874	313	0.83	GOOD	G	.	G	G	313	312	1	0.0032	0.5	Pass	249	63	1	0	rCRSwithout3107N	874	243	0.67	GOOD	G	.	G	G	243	243	0
rCRSwithout3107N	875	78	0.5	GOOD	T	.	T	T	78	78	0	0	1	Pass	46	32	0	0	rCRSwithout3107N	875	207	0.55	GOOD	T	.	T	T	207	207	0	0	1	Pass	136	71	0	0	rCRSwithout3107N	875	139	0.38	GOOD	T	.	T	T	139	139	0
rCRSwithout3107N	876	102	0.66	GOOD	T	.	T	T	102	102	0	0	1	Pass	70	32	0	0	rCRSwithout3107N	876	255	0.68	GOOD	T	.	T	T	255	255	0	0	1	Pass	182	73	0	0	rCRSwithout3107N	876	203	0.56	GOOD	T	.	T	T	203	202	1
rCRSwithout3107N	877	113	0.73	GOOD	G	.	G	G	113	113	0	0	1	Pass	77	36	0	0	rCRSwithout3107N	877	277	0.74	GOOD	G	.	G	G	277	276	1	0.0036	0.5	Pass	210	66	1	0	rCRSwithout3107N	877	229	0.63	GOOD	G	.	G	G	229	229	0
rCRSwithout3107N	878	119	0.76	GOOD	G	.	G	G	119	119	0	0	1	Pass	87	32	0	0	rCRSwithout3107N	878	291	0.77	GOOD	G	.	G	G	291	291	0	0	1	Pass	221	70	0	0	rCRSwithout3107N	878	236	0.65	GOOD	G	.	G	G	236	236	0
rCRSwithout3107N	879	90	0.58	GOOD	T	.	T	T	90	90	0	0	1	Pass	61	29	0	0	rCRSwithout3107N	879	249	0.66	GOOD	T	.	T	T	249	249	0	0	1	Pass	184	65	0	0	rCRSwithout3107N	879	193	0.53	GOOD	T	.	T	T	193	193	0
rCRSwithout3107N	880	116	0.74	GOOD	C	.	C	C	116	116	0	0	1	Pass	77	39	0	0	rCRSwithout3107N	880	291	0.77	GOOD	C	.	C	C	291	290	1	0.0034	0.5	Pass	216	74	1	0	rCRSwithout3107N	880	218	0.6	GOOD	C	.	C	C	218	218	0
rCRSwithout3107N	881	119	0.76	GOOD	A	.	A	A	119	119	0	0	1	Pass	82	37	0	0	rCRSwithout3107N	881	312	0.83	GOOD	A	.	A	A	312	312	0	0	1	Pass	237	75	0	0	rCRSwithout3107N	881	251	0.69	GOOD	A	.	A	A	251	251	0
rCRSwithout3107N	882	118	0.76	GOOD	A	.	A	A	118	118	0	0	1	Pass	86	32	0	0	rCRSwithout3107N	882	309	0.82	GOOD	A	.	A	A	309	309	0	0	1	Pass	241	68	0	0	rCRSwithout3107N	882	265	0.73	GOOD	A	.	A	A	265	265	0
rCRSwithout3107N	883	129	0.83	GOOD	T	.	T	T	129	129	0	0	1	Pass	103	26	0	0	rCRSwithout3107N	883	347	0.92	GOOD	T	.	T	T	347	347	0	0	1	Pass	288	59	0	0	rCRSwithout3107N	883	276	0.76	GOOD	T	.	T	T	276	276	0
rCRSwithout3107N	884	136	0.87	GOOD	T	.	T	T	136	136	0	0	1	Pass	108	28	0	0	rCRSwithout3107N	884	331	0.88	GOOD	T	.	T	T	331	331	0	0	1	Pass	274	57	0	0	rCRSwithout3107N	884	273	0.75	GOOD	T	.	T	T	273	273	0
rCRSwithout3107N	885	127	0.82	GOOD	T	.	T	T	127	127	0	0	1	Pass	101	26	0	0	rCRSwithout3107N	885	301	0.8	GOOD	T	.	T	T	301	301	0	0	1	Pass	255	46	0	0	rCRSwithout3107N	885	257	0.71	GOOD	T	.	T	T	257	257	0
rCRSwithout3107N	886	136	0.87	GOOD	C	.	C	C	136	136	0	0	1	Pass	105	31	0	0	rCRSwithout3107N	886	320	0.85	GOOD	C	.	C	C	320	320	0	0	1	Pass	247	73	0	0	rCRSwithout3107N	886	267	0.74	GOOD	C	.	C	C	267	267	0
rCRSwithout3107N	887	119	0.76	GOOD	G	.	G	G	119	119	0	0	1	Pass	89	30	0	0	rCRSwithout3107N	887	317	0.84	GOOD	G	.	G	G	317	317	0	0	1	Pass	245	72	0	0	rCRSwithout3107N	887	264	0.73	GOOD	G	.	G	G	264	264	0
rCRSwithout3107N	888	91	0.58	GOOD	T	.	T	T	91	91	0	0	1	Pass	64	27	0	0	rCRSwithout3107N	888	265	0.7	GOOD	T	.	T	T	265	265	0	0	1	Pass	198	67	0	0	rCRSwithout3107N	888	207	0.57	GOOD	T	.	T	T	207	207	0
rCRSwithout3107N	889	106	0.68	GOOD	G	.	G	G	106	106	0	0	1	Pass	75	31	0	0	rCRSwithout3107N	889	288	0.76	GOOD	G	.	G	G	288	288	0	0	1	Pass	216	72	0	0	rCRSwithout3107N	889	231	0.64	GOOD	G	.	G	G	231	231	0
rCRSwithout3107N	890	117	0.75	GOOD	C	.	C	C	117	117	0	0	1	Pass	84	33	0	0	rCRSwithout3107N	890	303	0.8	GOOD	C	.	C	C	303	303	0	0	1	Pass	233	70	0	0	rCRSwithout3107N	890	244	0.67	GOOD	C	.	C	C	244	243	1
rCRSwithout3107N	891	124	0.8	GOOD	C	.	C	C	124	124	0	0	1	Pass	91	33	0	0	rCRSwithout3107N	891	317	0.84	GOOD	C	.	C	C	317	317	0	0	1	Pass	243	74	0	0	rCRSwithout3107N	891	261	0.72	GOOD	C	.	C	C	261	261	0
rCRSwithout3107N	892	119	0.76	GOOD	A	.	A	A	119	119	0	0	1	Pass	89	30	0	0	rCRSwithout3107N	892	318	0.84	GOOD	A	.	A	A	318	318	0	0	1	Pass	250	68	0	0	rCRSwithout3107N	892	259	0.71	GOOD	A	.	A	A	259	259	0
rCRSwithout3107N	893	114	0.73	GOOD	G	.	G	G	114	114	0	0	1	Pass	83	31	0	0	rCRSwithout3107N	893	298	0.79	GOOD	G	.	G	G	298	297	1	0.0034	0.5	Pass	235	62	1	0	rCRSwithout3107N	893	245	0.68	GOOD	G	.	G	G	245	245	0
rCRSwithout3107N	894	123	0.79	GOOD	C	.	C	C	123	123	0	0	1	Pass	89	34	0	0	rCRSwithout3107N	894	290	0.77	GOOD	C	.	C	C	290	290	0	0	1	Pass	240	50	0	0	rCRSwithout3107N	894	261	0.72	GOOD	C	.	C	C	261	261	0
rCRSwithout3107N	895	109	0.7	GOOD	C	.	C	C	109	109	0	0	1	Pass	90	19	0	0	rCRSwithout3107N	895	287	0.76	GOOD	C	.	C	C	287	287	0	0	1	Pass	243	44	0	0	rCRSwithout3107N	895	248	0.68	GOOD	C	.	C	C	248	248	0
rCRSwithout3107N	896	106	0.68	GOOD	A	.	A	A	106	106	0	0	1	Pass	92	14	0	0	rCRSwithout3107N	896	273	0.72	GOOD	A	.	A	A	273	273	0	0	1	Pass	244	29	0	0	rCRSwithout3107N	896	238	0.66	GOOD	A	.	A	A	238	238	0
rCRSwithout3107N	897	127	0.82	GOOD	C	.	C	C	127	127	0	0	1	Pass	90	37	0	0	rCRSwithout3107N	897	329	0.87	GOOD	C	.	C	C	329	329	0	0	1	Pass	255	74	0	0	rCRSwithout3107N	897	286	0.79	GOOD	C	.	C	C	286	286	0
rCRSwithout3107N	898	135	0.87	GOOD	C	.	C	C	135	135	0	0	1	Pass	95	40	0	0	rCRSwithout3107N	898	350	0.93	GOOD	C	.	C	C	350	349	1	0.0029	0.5	Pass	256	93	1	0	rCRSwithout3107N	898	283	0.78	GOOD	C	.	C	C	283	283	0
rCRSwithout3107N	899	124	0.8	GOOD	G	.	G	G	124	124	0	0	1	Pass	85	39	0	0	rCRSwithout3107N	899	317	0.84	GOOD	G	.	G	G	317	317	0	0	1	Pass	225	92	0	0	rCRSwithout3107N	899	279	0.77	GOOD	G	.	G	G	279	279	0
rCRSwithout3107N	900	139	0.89	GOOD	C	.	C	C	139	139	0	0	1	Pass	98	41	0	0	rCRSwithout3107N	900	332	0.88	GOOD	C	.	C	C	332	331	1	0.003	0.5	Pass	245	86	0	1	rCRSwithout3107N	900	288	0.79	GOOD	C	.	C	C	288	288	0
rCRSwithout3107N	901	129	0.83	GOOD	G	.	G	G	129	129	0	0	1	Pass	87	42	0	0	rCRSwithout3107N	901	310	0.82	GOOD	G	.	G	G	310	310	0	0	1	Pass	228	82	0	0	rCRSwithout3107N	901	280	0.77	GOOD	G	.	G	G	280	279	1
rCRSwithout3107N	902	121	0.78	GOOD	G	.	G	G	121	121	0	0	1	Pass	77	44	0	0	rCRSwithout3107N	902	290	0.77	GOOD	G	.	G	G	290	290	0	0	1	Pass	208	82	0	0	rCRSwithout3107N	902	267	0.74	GOOD	G	.	G	G	267	267	0
rCRSwithout3107N	903	95	0.61	GOOD	T	.	T	T	95	95	0	0	1	Pass	54	41	0	0	rCRSwithout3107N	903	214	0.57	GOOD	T	.	T	T	214	213	1	0.0047	0.5	Pass	133	80	1	0	rCRSwithout3107N	903	190	0.52	GOOD	T	.	T	T	190	190	0
rCRSwithout3107N	904	101	0.65	GOOD	C	.	C	C	101	101	0	0	1	Pass	62	39	0	0	rCRSwithout3107N	904	236	0.63	GOOD	C	.	C	C	236	236	0	0	1	Pass	164	72	0	0	rCRSwithout3107N	904	212	0.58	GOOD	C	.	C	C	212	212	0
rCRSwithout3107N	905	103	0.66	GOOD	A	.	A	A	103	103	0	0	1	Pass	71	32	0	0	rCRSwithout3107N	905	268	0.71	GOOD	A	.	A	A	268	268	0	0	1	Pass	194	74	0	0	rCRSwithout3107N	905	225	0.62	GOOD	A	.	A	A	225	225	0
rCRSwithout3107N	906	124	0.8	GOOD	C	.	C	C	124	124	0	0	1	Pass	88	36	0	0	rCRSwithout3107N	906	301	0.8	GOOD	C	.	C	C	301	301	0	0	1	Pass	228	73	0	0	rCRSwithout3107N	906	252	0.69	GOOD	C	.	C	C	252	252	0
rCRSwithout3107N	907	115	0.74	GOOD	A	.	A	A	115	115	0	0	1	Pass	83	32	0	0	rCRSwithout3107N	907	288	0.76	GOOD	A	.	A	A	288	288	0	0	1	Pass	224	64	0	0	rCRSwithout3107N	907	271	0.75	GOOD	A	.	A	A	271	271	0
rCRSwithout3107N	908	132	0.85	GOOD	C	.	C	C	132	132	0	0	1	Pass	84	48	0	0	rCRSwithout3107N	908	309	0.82	GOOD	C	.	C	C	309	308	1	0.0032	0.5	Pass	225	83	0	1	rCRSwithout3107N	908	277	0.76	GOOD	C	.	C	C	277	276	1
rCRSwithout3107N	909	129	0.83	GOOD	G	.	G	G	129	129	0	0	1	Pass	81	48	0	0	rCRSwithout3107N	909	318	0.84	GOOD	G	.	G	G	318	318	0	0	1	Pass	229	89	0	0	rCRSwithout3107N	909	285	0.79	GOOD	G	.	G	G	285	285	0
rCRSwithout3107N	910	117	0.75	GOOD	A	.	A	A	117	117	0	0	1	Pass	66	51	0	0	rCRSwithout3107N	910	282	0.75	GOOD	A	.	A	A	282	282	0	0	1	Pass	182	100	0	0	rCRSwithout3107N	910	269	0.74	GOOD	A	.	A	A	269	269	0
rCRSwithout3107N	911	115	0.74	GOOD	T	.	T	T	115	115	0	0	1	Pass	78	37	0	0	rCRSwithout3107N	911	281	0.75	GOOD	T	.	T	T	281	281	0	0	1	Pass	204	77	0	0	rCRSwithout3107N	911	245	0.68	GOOD	T	.	T	T	245	245	0
rCRSwithout3107N	912	113	0.73	GOOD	T	.	T	T	113	113	0	0	1	Pass	83	30	0	0	rCRSwithout3107N	912	281	0.75	GOOD	T	.	T	T	281	281	0	0	1	Pass	218	63	0	0	rCRSwithout3107N	912	237	0.65	GOOD	T	.	T	T	237	237	0
rCRSwithout3107N	913	108	0.69	GOOD	A	.	A	A	108	108	0	0	1	Pass	84	24	0	0	rCRSwithout3107N	913	266	0.71	GOOD	A	.	A	A	266	266	0	0	1	Pass	217	49	0	0	rCRSwithout3107N	913	231	0.64	GOOD	A	.	A	A	231	231	0
rCRSwithout3107N	914	106	0.68	GOOD	A	.	A	A	106	106	0	0	1	Pass	90	16	0	0	rCRSwithout3107N	914	273	0.72	GOOD	A	.	A	A	273	273	0	0	1	Pass	230	43	0	0	rCRSwithout3107N	914	233	0.64	GOOD	A	.	A	A	233	232	1
rCRSwithout3107N	915	120	0.77	GOOD	C	.	C	C	120	120	0	0	1	Pass	83	37	0	0	rCRSwithout3107N	915	320	0.85	GOOD	C	.	C	C	320	320	0	0	1	Pass	221	99	0	0	rCRSwithout3107N	915	267	0.74	GOOD	C	.	C	C	267	267	0
rCRSwithout3107N	916	127	0.82	GOOD	C	.	C	C	127	127	0	0	1	Pass	86	41	0	0	rCRSwithout3107N	916	283	0.75	GOOD	C	.	C	C	283	283	0	0	1	Pass	198	85	0	0	rCRSwithout3107N	916	276	0.76	GOOD	C	.	C	C	276	276	0
rCRSwithout3107N	917	126	0.81	GOOD	C	.	C	C	126	126	0	0	1	Pass	86	40	0	0	rCRSwithout3107N	917	299	0.79	GOOD	C	.	C	C	299	299	0	0	1	Pass	207	92	0	0	rCRSwithout3107N	917	273	0.75	GOOD	C	.	C	C	273	273	0
rCRSwithout3107N	918	127	0.82	GOOD	A	.	A	A	127	127	0	0	1	Pass	85	42	0	0	rCRSwithout3107N	918	307	0.81	GOOD	A	.	A	A	307	307	0	0	1	Pass	211	96	0	0	rCRSwithout3107N	918	278	0.77	GOOD	A	.	A	A	278	278	0
rCRSwithout3107N	919	111	0.71	GOOD	A	.	A	A	111	111	0	0	1	Pass	75	36	0	0	rCRSwithout3107N	919	271	0.72	GOOD	A	.	A	A	271	271	0	0	1	Pass	186	85	0	0	rCRSwithout3107N	919	241	0.66	GOOD	A	.	A	A	241	241	0
rCRSwithout3107N	920	107	0.69	GOOD	G	.	G	G	107	107	0	0	1	Pass	77	30	0	0	rCRSwithout3107N	920	266	0.71	GOOD	G	.	G	G	266	266	0	0	1	Pass	189	77	0	0	rCRSwithout3107N	920	254	0.7	GOOD	G	.	G	G	254	254	0
rCRSwithout3107N	921	83	0.53	GOOD	T	.	T	T	83	83	0	0	1	Pass	53	30	0	0	rCRSwithout3107N	921	179	0.48	GOOD	T	.	T	T	179	179	0	0	1	Pass	116	63	0	0	rCRSwithout3107N	921	163	0.45	GOOD	T	.	T	T	163	163	0
rCRSwithout3107N	922	113	0.73	GOOD	C	.	C	C	113	113	0	0	1	Pass	70	43	0	0	rCRSwithout3107N	922	256	0.68	GOOD	C	.	C	C	256	255	1	0.0039	0.5	Pass	159	96	1	0	rCRSwithout3107N	922	224	0.62	GOOD	C	.	C	C	224	224	0
rCRSwithout3107N	923	129	0.83	GOOD	A	.	A	A	129	129	0	0	1	Pass	77	52	0	0	rCRSwithout3107N	923	328	0.87	GOOD	A	.	A	A	328	327	1	0.003	0.5	Pass	211	116	1	0	rCRSwithout3107N	923	302	0.83	GOOD	A	.	A	A	302	302	0
rCRSwithout3107N	924	122	0.78	GOOD	A	.	A	A	122	122	0	0	1	Pass	71	51	0	0	rCRSwithout3107N	924	278	0.74	GOOD	A	.	A	A	278	278	0	0	1	Pass	169	109	0	0	rCRSwithout3107N	924	267	0.74	GOOD	A	.	A	A	267	267	0
rCRSwithout3107N	925	133	0.85	GOOD	T	.	T	T	133	133	0	0	1	Pass	98	35	0	0	rCRSwithout3107N	925	326	0.87	GOOD	T	.	T	T	326	326	0	0	1	Pass	242	84	0	0	rCRSwithout3107N	925	282	0.78	GOOD	T	.	T	T	282	282	0
rCRSwithout3107N	926	145	0.93	GOOD	A	.	A	A	145	145	0	0	1	Pass	104	41	0	0	rCRSwithout3107N	926	348	0.92	GOOD	A	.	A	A	348	348	0	0	1	Pass	247	101	0	0	rCRSwithout3107N	926	298	0.82	GOOD	A	.	A	A	298	298	0
rCRSwithout3107N	927	116	0.74	GOOD	G	.	G	G	116	116	0	0	1	Pass	80	36	0	0	rCRSwithout3107N	927	275	0.73	GOOD	G	.	G	G	275	275	0	0	1	Pass	191	84	0	0	rCRSwithout3107N	927	258	0.71	GOOD	G	.	G	G	258	258	0
rCRSwithout3107N	928	116	0.74	GOOD	A	.	A	A	116	116	0	0	1	Pass	77	39	0	0	rCRSwithout3107N	928	271	0.72	GOOD	A	.	A	A	271	271	0	0	1	Pass	181	90	0	0	rCRSwithout3107N	928	242	0.67	GOOD	A	.	A	A	242	242	0
rCRSwithout3107N	929	121	0.78	GOOD	A	.	A	A	121	121	0	0	1	Pass	86	35	0	0	rCRSwithout3107N	929	294	0.78	GOOD	A	.	A	A	294	294	0	0	1	Pass	205	89	0	0	rCRSwithout3107N	929	260	0.72	GOOD	A	.	A	A	260	260	0
rCRSwithout3107N	930	119	0.76	GOOD	G	.	G	G	119	119	0	0	1	Pass	84	35	0	0	rCRSwithout3107N	930	267	0.71	GOOD	G	.	G	G	267	267	0	0	1	Pass	177	90	0	0	rCRSwithout3107N	930	236	0.65	GOOD	G	.	G	G	236	236	0
rCRSwithout3107N	931	120	0.77	GOOD	C	.	C	C	120	119	1	0.0083	0.5	Pass	82	37	1	0	rCRSwithout3107N	931	260	0.69	GOOD	C	.	C	C	260	260	0	0	1	Pass	176	84	0	0	rCRSwithout3107N	931	233	0.64	GOOD	C	.	C	C	233	233	0
rCRSwithout3107N	932	132	0.85	GOOD	C	.	C	C	132	132	0	0	1	Pass	86	46	0	0	rCRSwithout3107N	932	303	0.8	GOOD	C	.	C	C	303	302	1	0.0033	0.5	Pass	208	94	0	1	rCRSwithout3107N	932	261	0.72	GOOD	C	.	C	C	261	261	0
rCRSwithout3107N	933	121	0.78	GOOD	G	.	G	G	121	121	0	0	1	Pass	79	42	0	0	rCRSwithout3107N	933	275	0.73	GOOD	G	.	G	G	275	274	1	0.0036	0.5	Pass	180	94	1	0	rCRSwithout3107N	933	243	0.67	GOOD	G	.	G	G	243	242	1
rCRSwithout3107N	934	111	0.71	GOOD	G	.	G	G	111	111	0	0	1	Pass	68	43	0	0	rCRSwithout3107N	934	258	0.68	GOOD	G	.	G	G	258	258	0	0	1	Pass	161	97	0	0	rCRSwithout3107N	934	232	0.64	GOOD	G	.	G	G	232	231	1
rCRSwithout3107N	935	120	0.77	GOOD	C	.	C	C	120	119	1	0.0083	0.5	Pass	78	41	0	1	rCRSwithout3107N	935	271	0.72	GOOD	C	.	C	C	271	270	1	0.0037	0.5	Pass	187	83	1	0	rCRSwithout3107N	935	244	0.67	GOOD	C	.	C	C	244	244	0
rCRSwithout3107N	936	135	0.87	GOOD	G	.	G	G	135	135	0	0	1	Pass	88	47	0	0	rCRSwithout3107N	936	287	0.76	GOOD	G	.	G	G	287	287	0	0	1	Pass	201	86	0	0	rCRSwithout3107N	936	256	0.71	GOOD	G	.	G	G	256	256	0
rCRSwithout3107N	937	103	0.66	GOOD	T	.	T	T	103	103	0	0	1	Pass	51	52	0	0	rCRSwithout3107N	937	215	0.57	GOOD	T	.	T	T	215	215	0	0	1	Pass	109	106	0	0	rCRSwithout3107N	937	214	0.59	GOOD	T	.	T	T	214	214	0
rCRSwithout3107N	938	109	0.7	GOOD	A	.	A	A	109	109	0	0	1	Pass	59	50	0	0	rCRSwithout3107N	938	233	0.62	GOOD	A	.	A	A	233	233	0	0	1	Pass	122	111	0	0	rCRSwithout3107N	938	234	0.65	GOOD	A	.	A	A	234	234	0
rCRSwithout3107N	939	125	0.8	GOOD	A	.	A	A	125	125	0	0	1	Pass	76	49	0	0	rCRSwithout3107N	939	256	0.68	GOOD	A	.	A	A	256	256	0	0	1	Pass	159	97	0	0	rCRSwithout3107N	939	258	0.71	GOOD	A	.	A	A	258	258	0
rCRSwithout3107N	940	125	0.8	GOOD	A	.	A	A	125	124	1	0.008	0.5	Pass	72	52	1	0	rCRSwithout3107N	940	285	0.76	GOOD	A	.	A	A	285	285	0	0	1	Pass	176	109	0	0	rCRSwithout3107N	940	260	0.72	GOOD	A	.	A	A	260	260	0
rCRSwithout3107N	941	116	0.74	GOOD	G	.	G	G	116	116	0	0	1	Pass	71	45	0	0	rCRSwithout3107N	941	248	0.66	GOOD	G	.	G	G	248	248	0	0	1	Pass	142	106	0	0	rCRSwithout3107N	941	233	0.64	GOOD	G	.	G	G	233	233	0
rCRSwithout3107N	942	120	0.77	GOOD	A	.	A	A	120	120	0	0	1	Pass	76	44	0	0	rCRSwithout3107N	942	262	0.7	GOOD	A	.	A	A	262	262	0	0	1	Pass	156	106	0	0	rCRSwithout3107N	942	237	0.65	GOOD	A	.	A	A	237	237	0
rCRSwithout3107N	943	132	0.85	GOOD	G	.	G	G	132	132	0	0	1	Pass	79	53	0	0	rCRSwithout3107N	943	274	0.73	GOOD	G	.	G	G	274	274	0	0	1	Pass	166	108	0	0	rCRSwithout3107N	943	255	0.7	GOOD	G	.	G	G	255	255	0
rCRSwithout3107N	944	69	0.44	GOOD	T	.	T	T	69	69	0	0	1	Pass	23	46	0	0	rCRSwithout3107N	944	162	0.43	GOOD	T	.	T	T	162	162	0	0	1	Pass	44	118	0	0	rCRSwithout3107N	944	169	0.47	GOOD	T	.	T	T	169	169	0
rCRSwithout3107N	945	82	0.53	GOOD	G	.	G	G	82	82	0	0	1	Pass	38	44	0	0	rCRSwithout3107N	945	173	0.46	GOOD	G	.	G	G	173	173	0	0	1	Pass	69	104	0	0	rCRSwithout3107N	945	174	0.48	GOOD	G	.	G	G	174	174	0
rCRSwithout3107N	946	84	0.54	GOOD	T	.	T	T	84	84	0	0	1	Pass	37	47	0	0	rCRSwithout3107N	946	175	0.46	GOOD	T	.	T	T	175	175	0	0	1	Pass	58	117	0	0	rCRSwithout3107N	946	175	0.48	GOOD	T	.	T	T	175	175	0
rCRSwithout3107N	947	96	0.62	GOOD	T	.	T	T	96	96	0	0	1	Pass	55	41	0	0	rCRSwithout3107N	947	228	0.61	GOOD	T	.	T	T	228	228	0	0	1	Pass	120	108	0	0	rCRSwithout3107N	947	219	0.6	GOOD	T	.	T	T	219	219	0
rCRSwithout3107N	948	123	0.79	GOOD	T	.	T	T	123	123	0	0	1	Pass	72	51	0	0	rCRSwithout3107N	948	265	0.7	GOOD	T	.	T	T	265	265	0	0	1	Pass	143	122	0	0	rCRSwithout3107N	948	241	0.66	GOOD	T	.	T	T	241	241	0
rCRSwithout3107N	949	134	0.86	GOOD	T	.	T	T	134	134	0	0	1	Pass	86	48	0	0	rCRSwithout3107N	949	302	0.8	GOOD	T	.	T	T	302	302	0	0	1	Pass	183	119	0	0	rCRSwithout3107N	949	281	0.77	GOOD	T	.	T	T	281	281	0
rCRSwithout3107N	950	148	0.95	GOOD	A	.	A	A	148	148	0	0	1	Pass	89	59	0	0	rCRSwithout3107N	950	332	0.88	GOOD	A	.	A	A	332	332	0	0	1	Pass	201	131	0	0	rCRSwithout3107N	950	307	0.85	GOOD	A	.	A	A	307	307	0
rCRSwithout3107N	951	143	0.92	GOOD	G	.	G	G	143	143	0	0	1	Pass	90	53	0	0	rCRSwithout3107N	951	304	0.81	GOOD	G	.	G	G	304	304	0	0	1	Pass	197	107	0	0	rCRSwithout3107N	951	270	0.74	GOOD	G	.	G	G	270	270	0
rCRSwithout3107N	952	114	0.73	GOOD	A	.	A	A	114	114	0	0	1	Pass	89	25	0	0	rCRSwithout3107N	952	245	0.65	GOOD	A	.	A	A	245	245	0	0	1	Pass	192	53	0	0	rCRSwithout3107N	952	211	0.58	GOOD	A	.	A	A	211	211	0
rCRSwithout3107N	953	108	0.69	GOOD	T	.	T	T	108	108	0	0	1	Pass	92	16	0	0	rCRSwithout3107N	953	247	0.66	GOOD	T	.	T	T	247	247	0	0	1	Pass	210	37	0	0	rCRSwithout3107N	953	208	0.57	GOOD	T	.	T	T	208	208	0
rCRSwithout3107N	954	97	0.62	GOOD	C	.	C	C	97	97	0	0	1	Pass	84	13	0	0	rCRSwithout3107N	954	208	0.55	GOOD	C	.	C	C	208	208	0	0	1	Pass	182	26	0	0	rCRSwithout3107N	954	179	0.49	GOOD	C	.	C	C	179	179	0
rCRSwithout3107N	955	89	0.57	GOOD	A	.	A	A	89	88	1	0.0112	0.5	Pass	78	10	1	0	rCRSwithout3107N	955	218	0.58	GOOD	A	.	A	A	218	214	3	0.0138	0.12413	Pass	204	10	3	0	rCRSwithout3107N	955	186	0.51	GOOD	A	.	A	A	186	183	2
rCRSwithout3107N	956	116	0.74	GOOD	C	.	C	C	116	116	0	0	1	Pass	73	43	0	0	rCRSwithout3107N	956	267	0.71	GOOD	C	.	C	C	267	267	0	0	1	Pass	165	102	0	0	rCRSwithout3107N	956	239	0.66	GOOD	C	.	C	C	239	239	0
rCRSwithout3107N	957	117	0.75	GOOD	C	.	C	C	117	117	0	0	1	Pass	71	46	0	0	rCRSwithout3107N	957	247	0.66	GOOD	C	.	C	C	247	247	0	0	1	Pass	156	91	0	0	rCRSwithout3107N	957	217	0.6	GOOD	C	.	C	C	217	217	0
rCRSwithout3107N	958	122	0.78	GOOD	C	.	C	C	122	120	2	0.0164	0.24897	Pass	81	39	1	1	rCRSwithout3107N	958	254	0.67	GOOD	C	.	C	C	254	253	1	0.0039	0.5	Pass	171	82	1	0	rCRSwithout3107N	958	227	0.63	GOOD	C	.	C	C	227	227	0
rCRSwithout3107N	959	115	0.74	GOOD	C	.	C	C	115	115	0	0	1	Pass	84	31	0	0	rCRSwithout3107N	959	264	0.7	GOOD	C	.	C	C	264	264	0	0	1	Pass	187	77	0	0	rCRSwithout3107N	959	235	0.65	GOOD	C	.	C	C	235	235	0
rCRSwithout3107N	960	113	0.73	GOOD	C	.	C	C	113	113	0	0	1	Pass	88	25	0	0	rCRSwithout3107N	960	252	0.67	GOOD	C	.	C	C	252	252	0	0	1	Pass	195	57	0	0	rCRSwithout3107N	960	231	0.64	GOOD	C	.	C	C	231	231	0
rCRSwithout3107N	961	97	0.62	GOOD	T	.	T	T	97	97	0	0	1	Pass	76	21	0	0	rCRSwithout3107N	961	208	0.55	GOOD	T	.	T	T	208	207	1	0.0048	0.5	Pass	171	36	1	0	rCRSwithout3107N	961	188	0.52	GOOD	T	.	T	T	188	188	0
rCRSwithout3107N	962	129	0.83	GOOD	C	.	C	C	129	129	0	0	1	Pass	78	51	0	0	rCRSwithout3107N	962	291	0.77	GOOD	C	.	C	C	291	291	0	0	1	Pass	187	104	0	0	rCRSwithout3107N	962	270	0.74	GOOD	C	.	C	C	270	270	0
rCRSwithout3107N	963	139	0.89	GOOD	C	.	C	C	139	139	0	0	1	Pass	93	46	0	0	rCRSwithout3107N	963	320	0.85	GOOD	C	.	C	C	320	320	0	0	1	Pass	221	99	0	0	rCRSwithout3107N	963	286	0.79	GOOD	C	.	C	C	286	286	0
rCRSwithout3107N	964	146	0.94	GOOD	C	.	C	C	146	145	1	0.0068	0.5	Pass	97	48	0	1	rCRSwithout3107N	964	338	0.9	GOOD	C	.	C	C	338	338	0	0	1	Pass	238	100	0	0	rCRSwithout3107N	964	305	0.84	GOOD	C	.	C	C	305	305	0
rCRSwithout3107N	965	163	1.05	GOOD	C	.	C	C	163	163	0	0	1	Pass	107	56	0	0	rCRSwithout3107N	965	380	1.01	GOOD	C	.	C	C	380	380	0	0	1	Pass	252	128	0	0	rCRSwithout3107N	965	350	0.96	GOOD	C	.	C	C	350	350	0
rCRSwithout3107N	966	148	0.95	GOOD	A	.	A	A	148	148	0	0	1	Pass	95	53	0	0	rCRSwithout3107N	966	369	0.98	GOOD	A	.	A	A	369	369	0	0	1	Pass	240	129	0	0	rCRSwithout3107N	966	341	0.94	GOOD	A	.	A	A	341	341	0
rCRSwithout3107N	967	140	0.9	GOOD	A	.	A	A	140	140	0	0	1	Pass	94	46	0	0	rCRSwithout3107N	967	322	0.85	GOOD	A	.	A	A	322	322	0	0	1	Pass	206	116	0	0	rCRSwithout3107N	967	294	0.81	GOOD	A	.	A	A	294	294	0
rCRSwithout3107N	968	124	0.8	GOOD	T	.	T	T	124	124	0	0	1	Pass	87	37	0	0	rCRSwithout3107N	968	278	0.74	GOOD	T	.	T	T	278	278	0	0	1	Pass	190	88	0	0	rCRSwithout3107N	968	269	0.74	GOOD	T	.	T	T	269	269	0
rCRSwithout3107N	969	143	0.92	GOOD	A	.	A	A	143	143	0	0	1	Pass	89	54	0	0	rCRSwithout3107N	969	325	0.86	GOOD	A	.	A	A	325	325	0	0	1	Pass	196	129	0	0	rCRSwithout3107N	969	319	0.88	GOOD	A	.	A	A	319	319	0
rCRSwithout3107N	970	143	0.92	GOOD	A	.	A	A	143	143	0	0	1	Pass	96	47	0	0	rCRSwithout3107N	970	342	0.91	GOOD	A	.	A	A	342	341	1	0.0029	0.5	Pass	213	128	1	0	rCRSwithout3107N	970	315	0.87	GOOD	A	.	A	A	315	315	0
rCRSwithout3107N	971	137	0.88	GOOD	A	.	A	A	137	137	0	0	1	Pass	88	49	0	0	rCRSwithout3107N	971	325	0.86	GOOD	A	.	A	A	325	325	0	0	1	Pass	215	110	0	0	rCRSwithout3107N	971	299	0.82	GOOD	A	.	A	A	299	298	1
rCRSwithout3107N	972	124	0.8	GOOD	G	.	G	G	124	124	0	0	1	Pass	78	46	0	0	rCRSwithout3107N	972	282	0.75	GOOD	G	.	G	G	282	282	0	0	1	Pass	181	101	0	0	rCRSwithout3107N	972	249	0.69	GOOD	G	.	G	G	249	249	0
rCRSwithout3107N	973	133	0.85	GOOD	C	.	C	C	133	133	0	0	1	Pass	85	48	0	0	rCRSwithout3107N	973	317	0.84	GOOD	C	.	C	C	317	317	0	0	1	Pass	210	107	0	0	rCRSwithout3107N	973	283	0.78	GOOD	C	.	C	C	283	283	0
rCRSwithout3107N	974	133	0.85	GOOD	T	.	T	T	133	133	0	0	1	Pass	91	42	0	0	rCRSwithout3107N	974	343	0.91	GOOD	T	.	T	T	343	342	1	0.0029	0.5	Pass	230	112	1	0	rCRSwithout3107N	974	314	0.87	GOOD	T	.	T	T	314	314	0
rCRSwithout3107N	975	140	0.9	GOOD	A	.	A	A	140	140	0	0	1	Pass	94	46	0	0	rCRSwithout3107N	975	358	0.95	GOOD	A	.	A	A	358	358	0	0	1	Pass	228	130	0	0	rCRSwithout3107N	975	319	0.88	GOOD	A	.	A	A	319	319	0
rCRSwithout3107N	976	146	0.94	GOOD	A	.	A	A	146	146	0	0	1	Pass	102	44	0	0	rCRSwithout3107N	976	347	0.92	GOOD	A	.	A	A	347	347	0	0	1	Pass	240	107	0	0	rCRSwithout3107N	976	309	0.85	GOOD	A	.	A	A	309	309	0
rCRSwithout3107N	977	133	0.85	GOOD	A	.	A	A	133	133	0	0	1	Pass	89	44	0	0	rCRSwithout3107N	977	325	0.86	GOOD	A	.	A	A	325	325	0	0	1	Pass	223	102	0	0	rCRSwithout3107N	977	304	0.84	GOOD	A	.	A	A	304	304	0
rCRSwithout3107N	978	109	0.7	GOOD	A	.	A	A	109	109	0	0	1	Pass	84	25	0	0	rCRSwithout3107N	978	263	0.7	GOOD	A	.	A	A	263	263	0	0	1	Pass	202	61	0	0	rCRSwithout3107N	978	243	0.67	GOOD	A	.	A	A	243	243	0
rCRSwithout3107N	979	125	0.8	GOOD	C	.	C	C	125	125	0	0	1	Pass	86	39	0	0	rCRSwithout3107N	979	313	0.83	GOOD	C	.	C	C	313	313	0	0	1	Pass	211	102	0	0	rCRSwithout3107N	979	287	0.79	GOOD	C	.	C	C	287	287	0
rCRSwithout3107N	980	121	0.78	GOOD	T	.	T	T	121	121	0	0	1	Pass	87	34	0	0	rCRSwithout3107N	980	299	0.79	GOOD	T	.	T	T	299	299	0	0	1	Pass	208	91	0	0	rCRSwithout3107N	980	282	0.78	GOOD	T	.	T	T	282	282	0
rCRSwithout3107N	981	131	0.84	GOOD	C	.	C	C	131	131	0	0	1	Pass	94	37	0	0	rCRSwithout3107N	981	305	0.81	GOOD	C	.	C	C	305	305	0	0	1	Pass	221	84	0	0	rCRSwithout3107N	981	300	0.83	GOOD	C	.	C	C	300	300	0
rCRSwithout3107N	982	118	0.76	GOOD	A	.	A	A	118	116	2	0.0169	0.24894	Pass	86	30	1	1	rCRSwithout3107N	982	294	0.78	GOOD	A	.	A	A	294	294	0	0	1	Pass	238	56	0	0	rCRSwithout3107N	982	270	0.74	GOOD	A	.	A	A	270	270	0
rCRSwithout3107N	983	141	0.91	GOOD	C	.	C	C	141	141	0	0	1	Pass	91	50	0	0	rCRSwithout3107N	983	335	0.89	GOOD	C	.	C	C	335	335	0	0	1	Pass	228	107	0	0	rCRSwithout3107N	983	299	0.82	GOOD	C	.	C	C	299	299	0
rCRSwithout3107N	984	150	0.96	GOOD	C	.	C	C	150	150	0	0	1	Pass	100	50	0	0	rCRSwithout3107N	984	362	0.96	GOOD	C	.	C	C	362	362	0	0	1	Pass	224	138	0	0	rCRSwithout3107N	984	316	0.87	GOOD	C	.	C	C	316	316	0
rCRSwithout3107N	985	136	0.87	GOOD	T	.	T	T	136	136	0	0	1	Pass	85	51	0	0	rCRSwithout3107N	985	328	0.87	GOOD	T	.	T	T	328	328	0	0	1	Pass	189	139	0	0	rCRSwithout3107N	985	292	0.8	GOOD	T	.	T	T	292	292	0
rCRSwithout3107N	986	141	0.91	GOOD	G	.	G	G	141	141	0	0	1	Pass	86	55	0	0	rCRSwithout3107N	986	339	0.9	GOOD	G	.	G	G	339	339	0	0	1	Pass	194	145	0	0	rCRSwithout3107N	986	302	0.83	GOOD	G	.	G	G	302	302	0
rCRSwithout3107N	987	129	0.83	GOOD	A	.	A	A	129	129	0	0	1	Pass	76	53	0	0	rCRSwithout3107N	987	321	0.85	GOOD	A	.	A	A	321	320	1	0.0031	0.5	Pass	183	137	0	1	rCRSwithout3107N	987	305	0.84	GOOD	A	.	A	A	305	305	0
rCRSwithout3107N	988	132	0.85	GOOD	G	.	G	G	132	132	0	0	1	Pass	83	49	0	0	rCRSwithout3107N	988	335	0.89	GOOD	G	.	G	G	335	335	0	0	1	Pass	202	133	0	0	rCRSwithout3107N	988	316	0.87	GOOD	G	.	G	G	316	316	0
rCRSwithout3107N	989	107	0.69	GOOD	T	.	T	T	107	107	0	0	1	Pass	51	56	0	0	rCRSwithout3107N	989	252	0.67	GOOD	T	.	T	T	252	251	1	0.004	0.5	Pass	123	128	1	0	rCRSwithout3107N	989	239	0.66	GOOD	T	.	T	T	239	239	0
rCRSwithout3107N	990	140	0.9	GOOD	T	.	T	T	140	140	0	0	1	Pass	86	54	0	0	rCRSwithout3107N	990	331	0.88	GOOD	T	.	T	T	331	331	0	0	1	Pass	205	126	0	0	rCRSwithout3107N	990	310	0.85	GOOD	T	.	T	T	310	310	0
rCRSwithout3107N	991	133	0.85	GOOD	G	.	G	G	133	133	0	0	1	Pass	80	53	0	0	rCRSwithout3107N	991	341	0.9	GOOD	G	.	G	G	341	341	0	0	1	Pass	203	138	0	0	rCRSwithout3107N	991	318	0.88	GOOD	G	.	G	G	318	318	0
rCRSwithout3107N	992	114	0.73	GOOD	T	.	T	T	114	113	1	0.0088	0.5	Pass	59	54	0	1	rCRSwithout3107N	992	278	0.74	GOOD	T	.	T	T	278	272	6	0.0216	0.015205	Pass	133	139	3	3	rCRSwithout3107N	992	277	0.76	GOOD	T	.	T	T	277	274	3
rCRSwithout3107N	993	128	0.82	GOOD	A	.	A	A	128	128	0	0	1	Pass	69	59	0	0	rCRSwithout3107N	993	305	0.81	GOOD	A	.	A	A	305	305	0	0	1	Pass	163	142	0	0	rCRSwithout3107N	993	290	0.8	GOOD	A	.	A	A	290	290	0
rCRSwithout3107N	994	154	0.99	GOOD	A	.	A	A	154	154	0	0	1	Pass	101	53	0	0	rCRSwithout3107N	994	377	1	GOOD	A	.	A	A	377	377	0	0	1	Pass	237	140	0	0	rCRSwithout3107N	994	359	0.99	GOOD	A	.	A	A	359	359	0
rCRSwithout3107N	995	155	1	GOOD	A	.	A	A	155	155	0	0	1	Pass	101	54	0	0	rCRSwithout3107N	995	401	1.06	GOOD	A	.	A	A	401	401	0	0	1	Pass	263	138	0	0	rCRSwithout3107N	995	360	0.99	GOOD	A	.	A	A	360	360	0
rCRSwithout3107N	996	127	0.82	GOOD	A	.	A	A	127	127	0	0	1	Pass	81	46	0	0	rCRSwithout3107N	996	344	0.91	GOOD	A	.	A	A	344	344	0	0	1	Pass	217	127	0	0	rCRSwithout3107N	996	308	0.85	GOOD	A	.	A	A	308	308	0
rCRSwithout3107N	997	118	0.76	GOOD	A	.	A	A	118	118	0	0	1	Pass	82	36	0	0	rCRSwithout3107N	997	288	0.76	GOOD	A	.	A	A	288	288	0	0	1	Pass	199	89	0	0	rCRSwithout3107N	997	267	0.74	GOOD	A	.	A	A	267	267	0
rCRSwithout3107N	998	118	0.76	GOOD	A	.	A	A	118	118	0	0	1	Pass	89	29	0	0	rCRSwithout3107N	998	281	0.75	GOOD	A	.	A	A	281	281	0	0	1	Pass	213	68	0	0	rCRSwithout3107N	998	247	0.68	GOOD	A	.	A	A	247	247	0
rCRSwithout3107N	999	138	0.89	GOOD	C	.	C	C	138	138	0	0	1	Pass	84	54	0	0	rCRSwithout3107N	999	342	0.91	GOOD	C	.	C	C	342	341	1	0.0029	0.5	Pass	214	127	1	0	rCRSwithout3107N	999	312	0.86	GOOD	C	.	C	C	312	312	0
rCRSwithout3107N	1000	130	0.83	GOOD	T	.	T	T	130	130	0	0	1	Pass	79	51	0	0	rCRSwithout3107N	1000	326	0.87	GOOD	T	.	T	T	326	326	0	0	1	Pass	214	112	0	0	rCRSwithout3107N	1000	286	0.79	GOOD	T	.	T	T	286	286	0
rCRSwithout3107N	1001	151	0.97	GOOD	C	.	C	C	151	151	0	0	1	Pass	87	64	0	0	rCRSwithout3107N	1001	377	1	GOOD	C	.	C	C	377	377	0	0	1	Pass	225	152	0	0	rCRSwithout3107N	1001	337	0.93	GOOD	C	.	C	C	337	337	0
rCRSwithout3107N	1002	156	1	GOOD	C	.	C	C	156	156	0	0	1	Pass	92	64	0	0	rCRSwithout3107N	1002	384	1.02	GOOD	C	.	C	C	384	384	0	0	1	Pass	226	158	0	0	rCRSwithout3107N	1002	341	0.94	GOOD	C	.	C	C	341	341	0
rCRSwithout3107N	1003	148	0.95	GOOD	A	.	A	A	148	148	0	0	1	Pass	90	58	0	0	rCRSwithout3107N	1003	350	0.93	GOOD	A	.	A	A	350	350	0	0	1	Pass	208	142	0	0	rCRSwithout3107N	1003	320	0.88	GOOD	A	.	A	A	320	320	0
rCRSwithout3107N	1004	143	0.92	GOOD	G	.	G	G	143	143	0	0	1	Pass	85	58	0	0	rCRSwithout3107N	1004	334	0.89	GOOD	G	.	G	G	334	334	0	0	1	Pass	198	136	0	0	rCRSwithout3107N	1004	305	0.84	GOOD	G	.	G	G	305	305	0
rCRSwithout3107N	1005	116	0.74	GOOD	T	.	T	T	116	116	0	0	1	Pass	46	70	0	0	rCRSwithout3107N	1005	265	0.7	GOOD	T	.	T	T	265	265	0	0	1	Pass	106	159	0	0	rCRSwithout3107N	1005	248	0.68	GOOD	T	.	T	T	248	248	0
rCRSwithout3107N	1006	118	0.76	GOOD	T	.	T	T	118	118	0	0	1	Pass	59	59	0	0	rCRSwithout3107N	1006	270	0.72	GOOD	T	.	T	T	270	270	0	0	1	Pass	136	134	0	0	rCRSwithout3107N	1006	244	0.67	GOOD	T	.	T	T	244	244	0
rCRSwithout3107N	1007	122	0.78	GOOD	G	.	G	G	122	122	0	0	1	Pass	62	60	0	0	rCRSwithout3107N	1007	284	0.75	GOOD	G	.	G	G	284	284	0	0	1	Pass	147	137	0	0	rCRSwithout3107N	1007	261	0.72	GOOD	G	.	G	G	261	261	0
rCRSwithout3107N	1008	125	0.8	GOOD	A	.	A	A	125	125	0	0	1	Pass	68	57	0	0	rCRSwithout3107N	1008	298	0.79	GOOD	A	.	A	A	298	298	0	0	1	Pass	161	137	0	0	rCRSwithout3107N	1008	249	0.69	GOOD	A	.	A	A	249	249	0
rCRSwithout3107N	1009	136	0.87	GOOD	C	.	C	C	136	136	0	0	1	Pass	78	58	0	0	rCRSwithout3107N	1009	323	0.86	GOOD	C	.	C	C	323	323	0	0	1	Pass	187	136	0	0	rCRSwithout3107N	1009	291	0.8	GOOD	C	.	C	C	291	291	0
rCRSwithout3107N	1010	122	0.78	GOOD	A	.	A	A	122	122	0	0	1	Pass	74	48	0	0	rCRSwithout3107N	1010	290	0.77	GOOD	A	.	A	A	290	290	0	0	1	Pass	168	122	0	0	rCRSwithout3107N	1010	259	0.71	GOOD	A	.	A	A	259	259	0
rCRSwithout3107N	1011	144	0.92	GOOD	C	.	C	C	144	144	0	0	1	Pass	73	71	0	0	rCRSwithout3107N	1011	335	0.89	GOOD	C	.	C	C	335	335	0	0	1	Pass	182	153	0	0	rCRSwithout3107N	1011	332	0.92	GOOD	C	.	C	C	332	332	0
rCRSwithout3107N	1012	150	0.96	GOOD	A	.	A	A	150	150	0	0	1	Pass	71	79	0	0	rCRSwithout3107N	1012	359	0.95	GOOD	A	.	A	A	359	359	0	0	1	Pass	183	176	0	0	rCRSwithout3107N	1012	345	0.95	GOOD	A	.	A	A	345	345	0
rCRSwithout3107N	1013	156	1	GOOD	A	.	A	A	156	156	0	0	1	Pass	76	80	0	0	rCRSwithout3107N	1013	365	0.97	GOOD	A	.	A	A	365	365	0	0	1	Pass	181	184	0	0	rCRSwithout3107N	1013	348	0.96	GOOD	A	.	A	A	348	348	0
rCRSwithout3107N	1014	157	1.01	GOOD	A	.	A	A	157	157	0	0	1	Pass	80	77	0	0	rCRSwithout3107N	1014	355	0.94	GOOD	A	.	A	A	355	355	0	0	1	Pass	178	177	0	0	rCRSwithout3107N	1014	332	0.92	GOOD	A	.	A	A	332	332	0
rCRSwithout3107N	1015	140	0.9	GOOD	A	.	A	A	140	140	0	0	1	Pass	70	70	0	0	rCRSwithout3107N	1015	344	0.91	GOOD	A	.	A	A	344	344	0	0	1	Pass	168	176	0	0	rCRSwithout3107N	1015	294	0.81	GOOD	A	.	A	A	294	294	0
rCRSwithout3107N	1016	133	0.85	GOOD	T	.	T	T	133	133	0	0	1	Pass	72	61	0	0	rCRSwithout3107N	1016	326	0.87	GOOD	T	.	T	T	326	326	0	0	1	Pass	172	154	0	0	rCRSwithout3107N	1016	282	0.78	GOOD	T	.	T	T	282	282	0
rCRSwithout3107N	1017	145	0.93	GOOD	A	.	A	A	145	145	0	0	1	Pass	72	73	0	0	rCRSwithout3107N	1017	331	0.88	GOOD	A	.	A	A	331	331	0	0	1	Pass	171	160	0	0	rCRSwithout3107N	1017	300	0.83	GOOD	A	.	A	A	300	300	0
rCRSwithout3107N	1018	118	0.76	GOOD	G	.	G	G	118	118	0	0	1	Pass	53	65	0	0	rCRSwithout3107N	1018	258	0.68	GOOD	G	.	G	G	258	258	0	0	1	Pass	124	134	0	0	rCRSwithout3107N	1018	245	0.68	GOOD	G	.	G	G	245	245	0
rCRSwithout3107N	1019	107	0.69	GOOD	A	.	A	A	107	107	0	0	1	Pass	59	48	0	0	rCRSwithout3107N	1019	242	0.64	GOOD	A	.	A	A	242	242	0	0	1	Pass	134	108	0	0	rCRSwithout3107N	1019	233	0.64	GOOD	A	.	A	A	233	233	0
rCRSwithout3107N	1020	116	0.74	GOOD	C	.	C	C	116	116	0	0	1	Pass	60	56	0	0	rCRSwithout3107N	1020	276	0.73	GOOD	C	.	C	C	276	276	0	0	1	Pass	139	137	0	0	rCRSwithout3107N	1020	262	0.72	GOOD	C	.	C	C	262	262	0
rCRSwithout3107N	1021	112	0.72	GOOD	T	.	T	T	112	111	1	0.0089	0.5	Pass	56	55	0	1	rCRSwithout3107N	1021	259	0.69	GOOD	T	.	T	T	259	259	0	0	1	Pass	125	134	0	0	rCRSwithout3107N	1021	261	0.72	GOOD	T	.	T	T	261	261	0
rCRSwithout3107N	1022	107	0.69	GOOD	A	.	A	A	107	106	1	0.0093	0.5	Pass	62	44	1	0	rCRSwithout3107N	1022	239	0.63	GOOD	A	.	A	A	239	238	1	0.0042	0.5	Pass	134	104	1	0	rCRSwithout3107N	1022	238	0.66	GOOD	A	.	A	A	238	238	0
rCRSwithout3107N	1023	129	0.83	GOOD	C	.	C	C	129	129	0	0	1	Pass	59	70	0	0	rCRSwithout3107N	1023	319	0.85	GOOD	C	.	C	C	319	319	0	0	1	Pass	151	168	0	0	rCRSwithout3107N	1023	302	0.83	GOOD	C	.	C	C	302	302	0
rCRSwithout3107N	1024	126	0.81	GOOD	G	.	G	G	126	126	0	0	1	Pass	59	67	0	0	rCRSwithout3107N	1024	300	0.8	GOOD	G	.	G	G	300	300	0	0	1	Pass	134	166	0	0	rCRSwithout3107N	1024	280	0.77	GOOD	G	.	G	G	280	280	0
rCRSwithout3107N	1025	139	0.89	GOOD	A	.	A	A	139	139	0	0	1	Pass	67	72	0	0	rCRSwithout3107N	1025	319	0.85	GOOD	A	.	A	A	319	319	0	0	1	Pass	145	174	0	0	rCRSwithout3107N	1025	294	0.81	GOOD	A	.	A	A	294	294	0
rCRSwithout3107N	1026	135	0.87	GOOD	A	.	A	A	135	135	0	0	1	Pass	66	69	0	0	rCRSwithout3107N	1026	305	0.81	GOOD	A	.	A	A	305	305	0	0	1	Pass	146	159	0	0	rCRSwithout3107N	1026	295	0.81	GOOD	A	.	A	A	295	295	0
rCRSwithout3107N	1027	125	0.8	GOOD	A	.	A	A	125	125	0	0	1	Pass	63	62	0	0	rCRSwithout3107N	1027	301	0.8	GOOD	A	.	A	A	301	301	0	0	1	Pass	140	161	0	0	rCRSwithout3107N	1027	291	0.8	GOOD	A	.	A	A	291	291	0
rCRSwithout3107N	1028	115	0.74	GOOD	G	.	G	G	115	115	0	0	1	Pass	50	65	0	0	rCRSwithout3107N	1028	261	0.69	GOOD	G	.	G	G	261	261	0	0	1	Pass	108	153	0	0	rCRSwithout3107N	1028	236	0.65	GOOD	G	.	G	G	236	236	0
rCRSwithout3107N	1029	85	0.55	GOOD	T	.	T	T	85	85	0	0	1	Pass	19	66	0	0	rCRSwithout3107N	1029	202	0.54	GOOD	T	.	T	T	202	202	0	0	1	Pass	49	153	0	0	rCRSwithout3107N	1029	208	0.57	GOOD	T	.	T	T	208	208	0
rCRSwithout3107N	1030	93	0.6	GOOD	G	.	G	G	93	93	0	0	1	Pass	30	63	0	0	rCRSwithout3107N	1030	219	0.58	GOOD	G	.	G	G	219	219	0	0	1	Pass	68	151	0	0	rCRSwithout3107N	1030	219	0.6	GOOD	G	.	G	G	219	219	0
rCRSwithout3107N	1031	103	0.66	GOOD	G	.	G	G	103	103	0	0	1	Pass	37	66	0	0	rCRSwithout3107N	1031	250	0.66	GOOD	G	.	G	G	250	250	0	0	1	Pass	94	156	0	0	rCRSwithout3107N	1031	243	0.67	GOOD	G	.	G	G	243	243	0
rCRSwithout3107N	1032	112	0.72	GOOD	C	.	C	C	112	111	1	0.0089	0.5	Pass	47	64	1	0	rCRSwithout3107N	1032	273	0.72	GOOD	C	.	C	C	273	273	0	0	1	Pass	112	161	0	0	rCRSwithout3107N	1032	251	0.69	GOOD	C	.	C	C	251	251	0
rCRSwithout3107N	1033	123	0.79	GOOD	T	.	T	T	123	123	0	0	1	Pass	59	64	0	0	rCRSwithout3107N	1033	291	0.77	GOOD	T	.	T	T	291	290	1	0.0034	0.5	Pass	129	161	0	1	rCRSwithout3107N	1033	280	0.77	GOOD	T	.	T	T	280	280	0
rCRSwithout3107N	1034	128	0.82	GOOD	T	.	T	T	128	128	0	0	1	Pass	59	69	0	0	rCRSwithout3107N	1034	303	0.8	GOOD	T	.	T	T	303	303	0	0	1	Pass	137	166	0	0	rCRSwithout3107N	1034	285	0.79	GOOD	T	.	T	T	285	285	0
rCRSwithout3107N	1035	139	0.89	GOOD	T	.	T	T	139	139	0	0	1	Pass	68	71	0	0	rCRSwithout3107N	1035	315	0.84	GOOD	T	.	T	T	315	315	0	0	1	Pass	145	170	0	0	rCRSwithout3107N	1035	299	0.82	GOOD	T	.	T	T	299	299	0
rCRSwithout3107N	1036	144	0.92	GOOD	A	.	A	A	144	144	0	0	1	Pass	75	69	0	0	rCRSwithout3107N	1036	307	0.81	GOOD	A	.	A	A	307	307	0	0	1	Pass	146	161	0	0	rCRSwithout3107N	1036	291	0.8	GOOD	A	.	A	A	291	291	0
rCRSwithout3107N	1037	141	0.91	GOOD	A	.	A	A	141	141	0	0	1	Pass	80	61	0	0	rCRSwithout3107N	1037	305	0.81	GOOD	A	.	A	A	305	305	0	0	1	Pass	148	157	0	0	rCRSwithout3107N	1037	292	0.8	GOOD	A	.	A	A	292	292	0
rCRSwithout3107N	1038	140	0.9	GOOD	C	.	C	C	140	140	0	0	1	Pass	79	61	0	0	rCRSwithout3107N	1038	302	0.8	GOOD	C	.	C	C	302	302	0	0	1	Pass	157	145	0	0	rCRSwithout3107N	1038	301	0.83	GOOD	C	.	C	C	301	301	0
rCRSwithout3107N	1039	139	0.89	GOOD	A	.	A	A	139	139	0	0	1	Pass	80	59	0	0	rCRSwithout3107N	1039	318	0.84	GOOD	A	.	A	A	318	318	0	0	1	Pass	172	146	0	0	rCRSwithout3107N	1039	305	0.84	GOOD	A	.	A	A	305	305	0
rCRSwithout3107N	1040	125	0.8	GOOD	T	.	T	T	125	125	0	0	1	Pass	72	53	0	0	rCRSwithout3107N	1040	293	0.78	GOOD	T	.	T	T	293	293	0	0	1	Pass	159	134	0	0	rCRSwithout3107N	1040	286	0.79	GOOD	T	.	T	T	286	286	0
rCRSwithout3107N	1041	123	0.79	GOOD	A	.	A	A	123	123	0	0	1	Pass	76	47	0	0	rCRSwithout3107N	1041	292	0.77	GOOD	A	.	A	A	292	292	0	0	1	Pass	166	126	0	0	rCRSwithout3107N	1041	294	0.81	GOOD	A	.	A	A	294	294	0
rCRSwithout3107N	1042	120	0.77	GOOD	T	.	T	T	120	120	0	0	1	Pass	75	45	0	0	rCRSwithout3107N	1042	282	0.75	GOOD	T	.	T	T	282	281	1	0.0035	0.5	Pass	174	107	0	1	rCRSwithout3107N	1042	284	0.78	GOOD	T	.	T	T	284	284	0
rCRSwithout3107N	1043	125	0.8	GOOD	C	.	C	C	125	125	0	0	1	Pass	76	49	0	0	rCRSwithout3107N	1043	285	0.76	GOOD	C	.	C	C	285	285	0	0	1	Pass	156	129	0	0	rCRSwithout3107N	1043	293	0.81	GOOD	C	.	C	C	293	293	0
rCRSwithout3107N	1044	137	0.88	GOOD	T	.	T	T	137	137	0	0	1	Pass	85	52	0	0	rCRSwithout3107N	1044	322	0.85	GOOD	T	.	T	T	322	322	0	0	1	Pass	190	132	0	0	rCRSwithout3107N	1044	313	0.86	GOOD	T	.	T	T	313	313	0
rCRSwithout3107N	1045	134	0.86	GOOD	G	.	G	G	134	134	0	0	1	Pass	77	57	0	0	rCRSwithout3107N	1045	323	0.86	GOOD	G	.	G	G	323	323	0	0	1	Pass	192	131	0	0	rCRSwithout3107N	1045	299	0.82	GOOD	G	.	G	G	299	299	0
rCRSwithout3107N	1046	119	0.76	GOOD	A	.	A	A	119	119	0	0	1	Pass	64	55	0	0	rCRSwithout3107N	1046	268	0.71	GOOD	A	.	A	A	268	268	0	0	1	Pass	141	127	0	0	rCRSwithout3107N	1046	260	0.72	GOOD	A	.	A	A	260	260	0
rCRSwithout3107N	1047	116	0.74	GOOD	A	.	A	A	116	116	0	0	1	Pass	68	48	0	0	rCRSwithout3107N	1047	268	0.71	GOOD	A	.	A	A	268	268	0	0	1	Pass	155	113	0	0	rCRSwithout3107N	1047	256	0.71	GOOD	A	.	A	A	256	256	0
rCRSwithout3107N	1048	116	0.74	GOOD	C	.	C	C	116	116	0	0	1	Pass	73	43	0	0	rCRSwithout3107N	1048	281	0.75	GOOD	C	.	C	C	281	281	0	0	1	Pass	166	115	0	0	rCRSwithout3107N	1048	264	0.73	GOOD	C	.	C	C	264	264	0
rCRSwithout3107N	1049	114	0.73	GOOD	A	.	A	A	114	114	0	0	1	Pass	81	33	0	0	rCRSwithout3107N	1049	262	0.7	GOOD	A	.	A	A	262	262	0	0	1	Pass	167	95	0	0	rCRSwithout3107N	1049	262	0.72	GOOD	A	.	A	A	262	262	0
rCRSwithout3107N	1050	120	0.77	GOOD	C	.	C	C	120	120	0	0	1	Pass	75	45	0	0	rCRSwithout3107N	1050	293	0.78	GOOD	C	.	C	C	293	293	0	0	1	Pass	175	118	0	0	rCRSwithout3107N	1050	282	0.78	GOOD	C	.	C	C	282	282	0
rCRSwithout3107N	1051	120	0.77	GOOD	A	.	A	A	120	120	0	0	1	Pass	81	39	0	0	rCRSwithout3107N	1051	285	0.76	GOOD	A	.	A	A	285	285	0	0	1	Pass	174	111	0	0	rCRSwithout3107N	1051	277	0.76	GOOD	A	.	A	A	277	277	0
rCRSwithout3107N	1052	137	0.88	GOOD	C	.	C	C	137	137	0	0	1	Pass	83	54	0	0	rCRSwithout3107N	1052	307	0.81	GOOD	C	.	C	C	307	307	0	0	1	Pass	178	129	0	0	rCRSwithout3107N	1052	304	0.84	GOOD	C	.	C	C	304	304	0
rCRSwithout3107N	1053	144	0.92	GOOD	A	.	A	A	144	144	0	0	1	Pass	87	57	0	0	rCRSwithout3107N	1053	318	0.84	GOOD	A	.	A	A	318	318	0	0	1	Pass	183	135	0	0	rCRSwithout3107N	1053	314	0.87	GOOD	A	.	A	A	314	314	0
rCRSwithout3107N	1054	141	0.91	GOOD	A	.	A	A	141	141	0	0	1	Pass	86	55	0	0	rCRSwithout3107N	1054	305	0.81	GOOD	A	.	A	A	305	305	0	0	1	Pass	179	126	0	0	rCRSwithout3107N	1054	299	0.82	GOOD	A	.	A	A	299	299	0
rCRSwithout3107N	1055	117	0.75	GOOD	T	.	T	T	117	117	0	0	1	Pass	65	52	0	0	rCRSwithout3107N	1055	271	0.72	GOOD	T	.	T	T	271	271	0	0	1	Pass	145	126	0	0	rCRSwithout3107N	1055	268	0.74	GOOD	T	.	T	T	268	268	0
rCRSwithout3107N	1056	127	0.82	GOOD	A	.	A	A	127	127	0	0	1	Pass	74	53	0	0	rCRSwithout3107N	1056	273	0.72	GOOD	A	.	A	A	273	273	0	0	1	Pass	158	115	0	0	rCRSwithout3107N	1056	272	0.75	GOOD	A	.	A	A	272	272	0
rCRSwithout3107N	1057	108	0.69	GOOD	G	.	G	G	108	108	0	0	1	Pass	60	48	0	0	rCRSwithout3107N	1057	246	0.65	GOOD	G	.	G	G	246	246	0	0	1	Pass	132	114	0	0	rCRSwithout3107N	1057	255	0.7	GOOD	G	.	G	G	255	255	0
rCRSwithout3107N	1058	115	0.74	GOOD	C	.	C	C	115	115	0	0	1	Pass	67	48	0	0	rCRSwithout3107N	1058	259	0.69	GOOD	C	.	C	C	259	259	0	0	1	Pass	144	115	0	0	rCRSwithout3107N	1058	244	0.67	GOOD	C	.	C	C	244	244	0
rCRSwithout3107N	1059	119	0.76	GOOD	T	.	T	T	119	119	0	0	1	Pass	70	49	0	0	rCRSwithout3107N	1059	272	0.72	GOOD	T	.	T	T	272	272	0	0	1	Pass	160	112	0	0	rCRSwithout3107N	1059	260	0.72	GOOD	T	.	T	T	260	260	0
rCRSwithout3107N	1060	134	0.86	GOOD	A	.	A	A	134	134	0	0	1	Pass	87	47	0	0	rCRSwithout3107N	1060	320	0.85	GOOD	A	.	A	A	320	320	0	0	1	Pass	209	111	0	0	rCRSwithout3107N	1060	297	0.82	GOOD	A	.	A	A	297	297	0
rCRSwithout3107N	1061	121	0.78	GOOD	A	.	A	A	121	121	0	0	1	Pass	78	43	0	0	rCRSwithout3107N	1061	293	0.78	GOOD	A	.	A	A	293	293	0	0	1	Pass	186	107	0	0	rCRSwithout3107N	1061	278	0.77	GOOD	A	.	A	A	278	278	0
rCRSwithout3107N	1062	103	0.66	GOOD	G	.	G	G	103	103	0	0	1	Pass	66	37	0	0	rCRSwithout3107N	1062	225	0.6	GOOD	G	.	G	G	225	225	0	0	1	Pass	147	78	0	0	rCRSwithout3107N	1062	221	0.61	GOOD	G	.	G	G	221	220	1
rCRSwithout3107N	1063	96	0.62	GOOD	A	.	A	A	96	96	0	0	1	Pass	73	23	0	0	rCRSwithout3107N	1063	209	0.55	GOOD	A	.	A	A	209	209	0	0	1	Pass	158	51	0	0	rCRSwithout3107N	1063	211	0.58	GOOD	A	.	A	A	211	211	0
rCRSwithout3107N	1064	122	0.78	GOOD	C	.	C	C	122	122	0	0	1	Pass	73	49	0	0	rCRSwithout3107N	1064	267	0.71	GOOD	C	.	C	C	267	267	0	0	1	Pass	167	100	0	0	rCRSwithout3107N	1064	261	0.72	GOOD	C	.	C	C	261	261	0
rCRSwithout3107N	1065	121	0.78	GOOD	C	.	C	C	121	121	0	0	1	Pass	75	46	0	0	rCRSwithout3107N	1065	277	0.74	GOOD	C	.	C	C	277	277	0	0	1	Pass	177	100	0	0	rCRSwithout3107N	1065	271	0.75	GOOD	C	.	C	C	271	271	0
rCRSwithout3107N	1066	127	0.82	GOOD	C	.	C	C	127	127	0	0	1	Pass	79	48	0	0	rCRSwithout3107N	1066	282	0.75	GOOD	C	.	C	C	282	282	0	0	1	Pass	182	100	0	0	rCRSwithout3107N	1066	271	0.75	GOOD	C	.	C	C	271	271	0
rCRSwithout3107N	1067	137	0.88	GOOD	A	.	A	A	137	137	0	0	1	Pass	86	51	0	0	rCRSwithout3107N	1067	303	0.8	GOOD	A	.	A	A	303	303	0	0	1	Pass	186	117	0	0	rCRSwithout3107N	1067	276	0.76	GOOD	A	.	A	A	276	276	0
rCRSwithout3107N	1068	120	0.77	GOOD	A	.	A	A	120	120	0	0	1	Pass	81	39	0	0	rCRSwithout3107N	1068	258	0.68	GOOD	A	.	A	A	258	258	0	0	1	Pass	166	92	0	0	rCRSwithout3107N	1068	247	0.68	GOOD	A	.	A	A	247	247	0
rCRSwithout3107N	1069	115	0.74	GOOD	A	.	A	A	115	115	0	0	1	Pass	81	34	0	0	rCRSwithout3107N	1069	269	0.71	GOOD	A	.	A	A	269	269	0	0	1	Pass	177	92	0	0	rCRSwithout3107N	1069	253	0.7	GOOD	A	.	A	A	253	253	0
rCRSwithout3107N	1070	126	0.81	GOOD	C	.	C	C	126	126	0	0	1	Pass	79	47	0	0	rCRSwithout3107N	1070	268	0.71	GOOD	C	.	C	C	268	268	0	0	1	Pass	167	101	0	0	rCRSwithout3107N	1070	270	0.74	GOOD	C	.	C	C	270	270	0
rCRSwithout3107N	1071	116	0.74	GOOD	T	.	T	T	116	116	0	0	1	Pass	73	43	0	0	rCRSwithout3107N	1071	253	0.67	GOOD	T	.	T	T	253	253	0	0	1	Pass	159	94	0	0	rCRSwithout3107N	1071	248	0.68	GOOD	T	.	T	T	248	248	0
rCRSwithout3107N	1072	122	0.78	GOOD	G	.	G	G	122	122	0	0	1	Pass	72	50	0	0	rCRSwithout3107N	1072	272	0.72	GOOD	G	.	G	G	272	272	0	0	1	Pass	164	108	0	0	rCRSwithout3107N	1072	260	0.72	GOOD	G	.	G	G	260	260	0
rCRSwithout3107N	1073	121	0.78	GOOD	G	.	G	G	121	121	0	0	1	Pass	71	50	0	0	rCRSwithout3107N	1073	252	0.67	GOOD	G	.	G	G	252	252	0	0	1	Pass	151	101	0	0	rCRSwithout3107N	1073	247	0.68	GOOD	G	.	G	G	247	247	0
rCRSwithout3107N	1074	117	0.75	GOOD	G	.	G	G	117	117	0	0	1	Pass	71	46	0	0	rCRSwithout3107N	1074	257	0.68	GOOD	G	.	G	G	257	257	0	0	1	Pass	155	102	0	0	rCRSwithout3107N	1074	251	0.69	GOOD	G	.	G	G	251	251	0
rCRSwithout3107N	1075	118	0.76	GOOD	A	.	A	A	118	118	0	0	1	Pass	66	52	0	0	rCRSwithout3107N	1075	266	0.71	GOOD	A	.	A	A	266	266	0	0	1	Pass	153	113	0	0	rCRSwithout3107N	1075	265	0.73	GOOD	A	.	A	A	265	265	0
rCRSwithout3107N	1076	136	0.87	GOOD	T	.	T	T	136	136	0	0	1	Pass	88	48	0	0	rCRSwithout3107N	1076	285	0.76	GOOD	T	.	T	T	285	285	0	0	1	Pass	172	113	0	0	rCRSwithout3107N	1076	276	0.76	GOOD	T	.	T	T	276	276	0
rCRSwithout3107N	1077	143	0.92	GOOD	T	.	T	T	143	143	0	0	1	Pass	93	50	0	0	rCRSwithout3107N	1077	295	0.78	GOOD	T	.	T	T	295	295	0	0	1	Pass	185	110	0	0	rCRSwithout3107N	1077	275	0.76	GOOD	T	.	T	T	275	275	0
rCRSwithout3107N	1078	142	0.91	GOOD	A	.	A	A	142	142	0	0	1	Pass	92	50	0	0	rCRSwithout3107N	1078	293	0.78	GOOD	A	.	A	A	293	293	0	0	1	Pass	182	111	0	0	rCRSwithout3107N	1078	271	0.75	GOOD	A	.	A	A	271	271	0
rCRSwithout3107N	1079	118	0.76	GOOD	G	.	G	G	118	118	0	0	1	Pass	81	37	0	0	rCRSwithout3107N	1079	259	0.69	GOOD	G	.	G	G	259	259	0	0	1	Pass	169	90	0	0	rCRSwithout3107N	1079	254	0.7	GOOD	G	.	G	G	254	254	0
rCRSwithout3107N	1080	124	0.8	GOOD	A	.	A	A	124	124	0	0	1	Pass	88	36	0	0	rCRSwithout3107N	1080	276	0.73	GOOD	A	.	A	A	276	276	0	0	1	Pass	188	88	0	0	rCRSwithout3107N	1080	259	0.71	GOOD	A	.	A	A	259	258	1
rCRSwithout3107N	1081	113	0.73	GOOD	T	.	T	T	113	113	0	0	1	Pass	87	26	0	0	rCRSwithout3107N	1081	249	0.66	GOOD	T	.	T	T	249	249	0	0	1	Pass	183	66	0	0	rCRSwithout3107N	1081	233	0.64	GOOD	T	.	T	T	233	233	0
rCRSwithout3107N	1082	111	0.71	GOOD	A	.	A	A	111	110	1	0.009	0.5	Pass	96	14	1	0	rCRSwithout3107N	1082	248	0.66	GOOD	A	.	A	A	248	248	0	0	1	Pass	216	32	0	0	rCRSwithout3107N	1082	235	0.65	GOOD	A	.	A	A	235	235	0
rCRSwithout3107N	1083	139	0.89	GOOD	C	.	C	C	139	139	0	0	1	Pass	92	47	0	0	rCRSwithout3107N	1083	312	0.83	GOOD	C	.	C	C	312	311	1	0.0032	0.5	Pass	193	118	1	0	rCRSwithout3107N	1083	281	0.77	GOOD	C	.	C	C	281	281	0
rCRSwithout3107N	1084	129	0.83	GOOD	C	.	C	C	129	129	0	0	1	Pass	92	37	0	0	rCRSwithout3107N	1084	283	0.75	GOOD	C	.	C	C	283	283	0	0	1	Pass	186	97	0	0	rCRSwithout3107N	1084	248	0.68	GOOD	C	.	C	C	248	248	0
rCRSwithout3107N	1085	135	0.87	GOOD	C	.	C	C	135	135	0	0	1	Pass	99	36	0	0	rCRSwithout3107N	1085	279	0.74	GOOD	C	.	C	C	279	279	0	0	1	Pass	196	83	0	0	rCRSwithout3107N	1085	252	0.69	GOOD	C	.	C	C	252	252	0
rCRSwithout3107N	1086	121	0.78	GOOD	C	.	C	C	121	121	0	0	1	Pass	96	25	0	0	rCRSwithout3107N	1086	276	0.73	GOOD	C	.	C	C	276	275	1	0.0036	0.5	Pass	206	69	0	1	rCRSwithout3107N	1086	236	0.65	GOOD	C	.	C	C	236	236	0
rCRSwithout3107N	1087	110	0.71	GOOD	A	.	A	A	110	110	0	0	1	Pass	94	16	0	0	rCRSwithout3107N	1087	244	0.65	GOOD	A	.	A	A	244	244	0	0	1	Pass	194	50	0	0	rCRSwithout3107N	1087	223	0.61	GOOD	A	.	A	A	223	223	0
rCRSwithout3107N	1088	134	0.86	GOOD	C	.	C	C	134	134	0	0	1	Pass	99	35	0	0	rCRSwithout3107N	1088	298	0.79	GOOD	C	.	C	C	298	298	0	0	1	Pass	216	82	0	0	rCRSwithout3107N	1088	273	0.75	GOOD	C	.	C	C	273	273	0
rCRSwithout3107N	1089	132	0.85	GOOD	T	.	T	T	132	132	0	0	1	Pass	97	35	0	0	rCRSwithout3107N	1089	291	0.77	GOOD	T	.	T	T	291	291	0	0	1	Pass	211	80	0	0	rCRSwithout3107N	1089	247	0.68	GOOD	T	.	T	T	247	247	0
rCRSwithout3107N	1090	136	0.87	GOOD	A	.	A	A	136	136	0	0	1	Pass	99	37	0	0	rCRSwithout3107N	1090	293	0.78	GOOD	A	.	A	A	293	293	0	0	1	Pass	212	81	0	0	rCRSwithout3107N	1090	270	0.74	GOOD	A	.	A	A	270	270	0
rCRSwithout3107N	1091	126	0.81	GOOD	T	.	T	T	126	125	1	0.0079	0.5	Pass	93	32	1	0	rCRSwithout3107N	1091	279	0.74	GOOD	T	.	T	T	279	278	1	0.0036	0.5	Pass	211	67	0	1	rCRSwithout3107N	1091	249	0.69	GOOD	T	.	T	T	249	249	0
rCRSwithout3107N	1092	118	0.76	GOOD	G	.	G	G	118	118	0	0	1	Pass	85	33	0	0	rCRSwithout3107N	1092	261	0.69	GOOD	G	.	G	G	261	261	0	0	1	Pass	194	67	0	0	rCRSwithout3107N	1092	237	0.65	GOOD	G	.	G	G	237	237	0
rCRSwithout3107N	1093	129	0.83	GOOD	C	.	C	C	129	129	0	0	1	Pass	98	31	0	0	rCRSwithout3107N	1093	274	0.73	GOOD	C	.	C	C	274	274	0	0	1	Pass	208	66	0	0	rCRSwithout3107N	1093	247	0.68	GOOD	C	.	C	C	247	247	0
rCRSwithout3107N	1094	135	0.87	GOOD	T	.	T	T	135	135	0	0	1	Pass	104	31	0	0	rCRSwithout3107N	1094	303	0.8	GOOD	T	.	T	T	303	302	1	0.0033	0.5	Pass	235	67	0	1	rCRSwithout3107N	1094	260	0.72	GOOD	T	.	T	T	260	260	0
rCRSwithout3107N	1095	140	0.9	GOOD	T	.	T	T	140	140	0	0	1	Pass	109	31	0	0	rCRSwithout3107N	1095	295	0.78	GOOD	T	.	T	T	295	295	0	0	1	Pass	227	68	0	0	rCRSwithout3107N	1095	266	0.73	GOOD	T	.	T	T	266	266	0
rCRSwithout3107N	1096	133	0.85	GOOD	A	.	A	A	133	133	0	0	1	Pass	102	31	0	0	rCRSwithout3107N	1096	264	0.7	GOOD	A	.	A	A	264	264	0	0	1	Pass	200	64	0	0	rCRSwithout3107N	1096	251	0.69	GOOD	A	.	A	A	251	250	1
rCRSwithout3107N	1097	119	0.76	GOOD	G	.	G	G	119	119	0	0	1	Pass	92	27	0	0	rCRSwithout3107N	1097	245	0.65	GOOD	G	.	G	G	245	245	0	0	1	Pass	182	63	0	0	rCRSwithout3107N	1097	228	0.63	GOOD	G	.	G	G	228	228	0
rCRSwithout3107N	1098	117	0.75	GOOD	C	.	C	C	117	117	0	0	1	Pass	90	27	0	0	rCRSwithout3107N	1098	243	0.64	GOOD	C	.	C	C	243	243	0	0	1	Pass	180	63	0	0	rCRSwithout3107N	1098	219	0.6	GOOD	C	.	C	C	219	219	0
rCRSwithout3107N	1099	123	0.79	GOOD	C	.	C	C	123	123	0	0	1	Pass	96	27	0	0	rCRSwithout3107N	1099	255	0.68	GOOD	C	.	C	C	255	255	0	0	1	Pass	199	56	0	0	rCRSwithout3107N	1099	219	0.6	GOOD	C	.	C	C	219	219	0
rCRSwithout3107N	1100	140	0.9	GOOD	C	.	C	C	140	140	0	0	1	Pass	113	27	0	0	rCRSwithout3107N	1100	284	0.75	GOOD	C	.	C	C	284	284	0	0	1	Pass	228	56	0	0	rCRSwithout3107N	1100	255	0.7	GOOD	C	.	C	C	255	255	0
rCRSwithout3107N	1101	147	0.94	GOOD	T	.	T	T	147	147	0	0	1	Pass	119	28	0	0	rCRSwithout3107N	1101	289	0.77	GOOD	T	.	T	T	289	289	0	0	1	Pass	231	58	0	0	rCRSwithout3107N	1101	251	0.69	GOOD	T	.	T	T	251	250	1
rCRSwithout3107N	1102	139	0.89	GOOD	A	.	A	A	139	139	0	0	1	Pass	112	27	0	0	rCRSwithout3107N	1102	293	0.78	GOOD	A	.	A	A	293	293	0	0	1	Pass	230	63	0	0	rCRSwithout3107N	1102	248	0.68	GOOD	A	.	A	A	248	247	1
rCRSwithout3107N	1103	142	0.91	GOOD	A	.	A	A	142	142	0	0	1	Pass	117	25	0	0	rCRSwithout3107N	1103	271	0.72	GOOD	A	.	A	A	271	271	0	0	1	Pass	223	48	0	0	rCRSwithout3107N	1103	241	0.66	GOOD	A	.	A	A	241	241	0
rCRSwithout3107N	1104	125	0.8	GOOD	A	.	A	A	125	125	0	0	1	Pass	107	18	0	0	rCRSwithout3107N	1104	261	0.69	GOOD	A	.	A	A	261	261	0	0	1	Pass	229	32	0	0	rCRSwithout3107N	1104	226	0.62	GOOD	A	.	A	A	226	226	0
rCRSwithout3107N	1105	127	0.82	GOOD	C	.	C	C	127	127	0	0	1	Pass	106	21	0	0	rCRSwithout3107N	1105	266	0.71	GOOD	C	.	C	C	266	266	0	0	1	Pass	217	49	0	0	rCRSwithout3107N	1105	222	0.61	GOOD	C	.	C	C	222	222	0
rCRSwithout3107N	1106	135	0.87	GOOD	C	.	C	C	135	135	0	0	1	Pass	113	22	0	0	rCRSwithout3107N	1106	276	0.73	GOOD	C	.	C	C	276	276	0	0	1	Pass	231	45	0	0	rCRSwithout3107N	1106	237	0.65	GOOD	C	.	C	C	237	236	1
rCRSwithout3107N	1107	119	0.76	GOOD	T	.	T	T	119	119	0	0	1	Pass	102	17	0	0	rCRSwithout3107N	1107	260	0.69	GOOD	T	.	T	T	260	260	0	0	1	Pass	224	36	0	0	rCRSwithout3107N	1107	218	0.6	GOOD	T	.	T	T	218	218	0
rCRSwithout3107N	1108	140	0.9	GOOD	C	.	C	C	140	140	0	0	1	Pass	117	23	0	0	rCRSwithout3107N	1108	287	0.76	GOOD	C	.	C	C	287	287	0	0	1	Pass	237	50	0	0	rCRSwithout3107N	1108	242	0.67	GOOD	C	.	C	C	242	242	0
rCRSwithout3107N	1109	127	0.82	GOOD	A	.	A	A	127	127	0	0	1	Pass	106	21	0	0	rCRSwithout3107N	1109	282	0.75	GOOD	A	.	A	A	282	282	0	0	1	Pass	231	51	0	0	rCRSwithout3107N	1109	240	0.66	GOOD	A	.	A	A	240	240	0
rCRSwithout3107N	1110	119	0.76	GOOD	A	.	A	A	119	119	0	0	1	Pass	100	19	0	0	rCRSwithout3107N	1110	264	0.7	GOOD	A	.	A	A	264	264	0	0	1	Pass	225	39	0	0	rCRSwithout3107N	1110	227	0.63	GOOD	A	.	A	A	227	227	0
rCRSwithout3107N	1111	123	0.79	GOOD	C	.	C	C	123	123	0	0	1	Pass	103	20	0	0	rCRSwithout3107N	1111	252	0.67	GOOD	C	.	C	C	252	252	0	0	1	Pass	211	41	0	0	rCRSwithout3107N	1111	234	0.65	GOOD	C	.	C	C	234	234	0
rCRSwithout3107N	1112	122	0.78	GOOD	A	.	A	A	122	122	0	0	1	Pass	102	20	0	0	rCRSwithout3107N	1112	254	0.67	GOOD	A	.	A	A	254	254	0	0	1	Pass	214	40	0	0	rCRSwithout3107N	1112	229	0.63	GOOD	A	.	A	A	229	229	0
rCRSwithout3107N	1113	117	0.75	GOOD	G	.	G	G	117	117	0	0	1	Pass	98	19	0	0	rCRSwithout3107N	1113	243	0.64	GOOD	G	.	G	G	243	243	0	0	1	Pass	202	41	0	0	rCRSwithout3107N	1113	217	0.6	GOOD	G	.	G	G	217	217	0
rCRSwithout3107N	1114	92	0.59	GOOD	T	.	T	T	92	92	0	0	1	Pass	74	18	0	0	rCRSwithout3107N	1114	205	0.54	GOOD	T	.	T	T	205	205	0	0	1	Pass	160	45	0	0	rCRSwithout3107N	1114	170	0.47	GOOD	T	.	T	T	170	170	0
rCRSwithout3107N	1115	103	0.66	GOOD	T	.	T	T	103	103	0	0	1	Pass	84	19	0	0	rCRSwithout3107N	1115	223	0.59	GOOD	T	.	T	T	223	223	0	0	1	Pass	186	37	0	0	rCRSwithout3107N	1115	191	0.53	GOOD	T	.	T	T	191	191	0
rCRSwithout3107N	1116	123	0.79	GOOD	A	.	A	A	123	123	0	0	1	Pass	90	33	0	0	rCRSwithout3107N	1116	260	0.69	GOOD	A	.	A	A	260	260	0	0	1	Pass	186	74	0	0	rCRSwithout3107N	1116	228	0.63	GOOD	A	.	A	A	228	228	0
rCRSwithout3107N	1117	124	0.8	GOOD	A	.	A	A	124	124	0	0	1	Pass	105	19	0	0	rCRSwithout3107N	1117	269	0.71	GOOD	A	.	A	A	269	269	0	0	1	Pass	230	39	0	0	rCRSwithout3107N	1117	236	0.65	GOOD	A	.	A	A	236	236	0
rCRSwithout3107N	1118	109	0.7	GOOD	A	.	A	A	109	109	0	0	1	Pass	93	16	0	0	rCRSwithout3107N	1118	234	0.62	GOOD	A	.	A	A	234	234	0	0	1	Pass	202	32	0	0	rCRSwithout3107N	1118	216	0.6	GOOD	A	.	A	A	216	216	0
rCRSwithout3107N	1119	112	0.72	GOOD	T	.	T	T	112	112	0	0	1	Pass	99	13	0	0	rCRSwithout3107N	1119	253	0.67	GOOD	T	.	T	T	253	253	0	0	1	Pass	223	30	0	0	rCRSwithout3107N	1119	233	0.64	GOOD	T	.	T	T	233	232	1
rCRSwithout3107N	1120	112	0.72	GOOD	C	.	C	C	112	112	0	0	1	Pass	95	17	0	0	rCRSwithout3107N	1120	246	0.65	GOOD	C	.	C	C	246	246	0	0	1	Pass	213	33	0	0	rCRSwithout3107N	1120	224	0.62	GOOD	C	.	C	C	224	223	1
rCRSwithout3107N	1121	118	0.76	GOOD	A	.	A	A	118	118	0	0	1	Pass	97	21	0	0	rCRSwithout3107N	1121	241	0.64	GOOD	A	.	A	A	241	241	0	0	1	Pass	208	33	0	0	rCRSwithout3107N	1121	205	0.57	GOOD	A	.	A	A	205	205	0
rCRSwithout3107N	1122	112	0.72	GOOD	A	.	A	A	112	112	0	0	1	Pass	97	15	0	0	rCRSwithout3107N	1122	236	0.63	GOOD	A	.	A	A	236	236	0	0	1	Pass	206	30	0	0	rCRSwithout3107N	1122	200	0.55	GOOD	A	.	A	A	200	200	0
rCRSwithout3107N	1123	118	0.76	GOOD	C	.	C	C	118	118	0	0	1	Pass	97	21	0	0	rCRSwithout3107N	1123	249	0.66	GOOD	C	.	C	C	249	248	1	0.004	0.5	Pass	216	32	1	0	rCRSwithout3107N	1123	222	0.61	GOOD	C	.	C	C	222	222	0
rCRSwithout3107N	1124	133	0.85	GOOD	A	.	A	A	133	133	0	0	1	Pass	100	33	0	0	rCRSwithout3107N	1124	271	0.72	GOOD	A	.	A	A	271	271	0	0	1	Pass	221	50	0	0	rCRSwithout3107N	1124	244	0.67	GOOD	A	.	A	A	244	244	0
rCRSwithout3107N	1125	126	0.81	GOOD	A	.	A	A	126	126	0	0	1	Pass	100	26	0	0	rCRSwithout3107N	1125	249	0.66	GOOD	A	.	A	A	249	249	0	0	1	Pass	203	46	0	0	rCRSwithout3107N	1125	229	0.63	GOOD	A	.	A	A	229	229	0
rCRSwithout3107N	1126	111	0.71	GOOD	A	.	A	A	111	111	0	0	1	Pass	96	15	0	0	rCRSwithout3107N	1126	234	0.62	GOOD	A	.	A	A	234	234	0	0	1	Pass	204	30	0	0	rCRSwithout3107N	1126	204	0.56	GOOD	A	.	A	A	204	203	1
rCRSwithout3107N	1127	110	0.71	GOOD	A	.	A	A	110	110	0	0	1	Pass	97	13	0	0	rCRSwithout3107N	1127	226	0.6	GOOD	A	.	A	A	226	226	0	0	1	Pass	204	22	0	0	rCRSwithout3107N	1127	204	0.56	GOOD	A	.	A	A	204	204	0
rCRSwithout3107N	1128	118	0.76	GOOD	C	.	C	C	118	118	0	0	1	Pass	100	18	0	0	rCRSwithout3107N	1128	229	0.61	GOOD	C	.	C	C	229	229	0	0	1	Pass	200	29	0	0	rCRSwithout3107N	1128	208	0.57	GOOD	C	.	C	C	208	208	0
rCRSwithout3107N	1129	98	0.63	GOOD	T	.	T	T	98	98	0	0	1	Pass	84	14	0	0	rCRSwithout3107N	1129	213	0.57	GOOD	T	.	T	T	213	213	0	0	1	Pass	184	29	0	0	rCRSwithout3107N	1129	196	0.54	GOOD	T	.	T	T	196	195	1
rCRSwithout3107N	1130	98	0.63	GOOD	G	.	G	G	98	98	0	0	1	Pass	82	16	0	0	rCRSwithout3107N	1130	209	0.55	GOOD	G	.	G	G	209	208	1	0.0048	0.5	Pass	181	27	1	0	rCRSwithout3107N	1130	176	0.49	GOOD	G	.	G	G	176	175	1
rCRSwithout3107N	1131	103	0.66	GOOD	C	.	C	C	103	103	0	0	1	Pass	85	18	0	0	rCRSwithout3107N	1131	212	0.56	GOOD	C	.	C	C	212	212	0	0	1	Pass	183	29	0	0	rCRSwithout3107N	1131	192	0.53	GOOD	C	.	C	C	192	192	0
rCRSwithout3107N	1132	98	0.63	GOOD	T	.	T	T	98	98	0	0	1	Pass	83	15	0	0	rCRSwithout3107N	1132	202	0.54	GOOD	T	.	T	T	202	202	0	0	1	Pass	176	26	0	0	rCRSwithout3107N	1132	175	0.48	GOOD	T	.	T	T	175	175	0
rCRSwithout3107N	1133	108	0.69	GOOD	C	.	C	C	108	108	0	0	1	Pass	90	18	0	0	rCRSwithout3107N	1133	218	0.58	GOOD	C	.	C	C	218	218	0	0	1	Pass	180	38	0	0	rCRSwithout3107N	1133	196	0.54	GOOD	C	.	C	C	196	195	1
rCRSwithout3107N	1134	86	0.55	GOOD	G	.	G	G	86	84	2	0.0233	0.24854	Pass	68	16	2	0	rCRSwithout3107N	1134	171	0.45	GOOD	G	.	G	G	171	171	0	0	1	Pass	138	33	0	0	rCRSwithout3107N	1134	171	0.47	GOOD	G	.	G	G	171	170	1
rCRSwithout3107N	1135	110	0.71	GOOD	C	.	C	C	110	110	0	0	1	Pass	87	23	0	0	rCRSwithout3107N	1135	213	0.57	GOOD	C	.	C	C	213	213	0	0	1	Pass	161	52	0	0	rCRSwithout3107N	1135	196	0.54	GOOD	C	.	C	C	196	196	0
rCRSwithout3107N	1136	109	0.7	GOOD	C	.	C	C	109	109	0	0	1	Pass	92	17	0	0	rCRSwithout3107N	1136	224	0.59	GOOD	C	.	C	C	224	224	0	0	1	Pass	187	37	0	0	rCRSwithout3107N	1136	200	0.55	GOOD	C	.	C	C	200	200	0
rCRSwithout3107N	1137	118	0.76	GOOD	A	.	A	A	118	118	0	0	1	Pass	101	17	0	0	rCRSwithout3107N	1137	216	0.57	GOOD	A	.	A	A	216	216	0	0	1	Pass	181	35	0	0	rCRSwithout3107N	1137	205	0.57	GOOD	A	.	A	A	205	205	0
rCRSwithout3107N	1138	104	0.67	GOOD	G	.	G	G	104	104	0	0	1	Pass	88	16	0	0	rCRSwithout3107N	1138	207	0.55	GOOD	G	.	G	G	207	207	0	0	1	Pass	182	25	0	0	rCRSwithout3107N	1138	196	0.54	GOOD	G	.	G	G	196	196	0
rCRSwithout3107N	1139	91	0.58	GOOD	A	.	A	A	91	91	0	0	1	Pass	75	16	0	0	rCRSwithout3107N	1139	220	0.58	GOOD	A	.	A	A	220	220	0	0	1	Pass	185	35	0	0	rCRSwithout3107N	1139	206	0.57	GOOD	A	.	A	A	206	206	0
rCRSwithout3107N	1140	96	0.62	GOOD	A	.	A	A	96	96	0	0	1	Pass	83	13	0	0	rCRSwithout3107N	1140	204	0.54	GOOD	A	.	A	A	204	204	0	0	1	Pass	182	22	0	0	rCRSwithout3107N	1140	192	0.53	GOOD	A	.	A	A	192	192	0
rCRSwithout3107N	1141	103	0.66	GOOD	C	.	C	C	103	103	0	0	1	Pass	93	10	0	0	rCRSwithout3107N	1141	206	0.55	GOOD	C	.	C	C	206	206	0	0	1	Pass	185	21	0	0	rCRSwithout3107N	1141	194	0.53	GOOD	C	.	C	C	194	194	0
rCRSwithout3107N	1142	102	0.66	GOOD	A	.	A	A	102	102	0	0	1	Pass	93	9	0	0	rCRSwithout3107N	1142	199	0.53	GOOD	A	.	A	A	199	199	0	0	1	Pass	184	15	0	0	rCRSwithout3107N	1142	204	0.56	GOOD	A	.	A	A	204	204	0
rCRSwithout3107N	1143	110	0.71	GOOD	C	.	C	C	110	110	0	0	1	Pass	97	13	0	0	rCRSwithout3107N	1143	220	0.58	GOOD	C	.	C	C	220	220	0	0	1	Pass	192	28	0	0	rCRSwithout3107N	1143	206	0.57	GOOD	C	.	C	C	206	206	0
rCRSwithout3107N	1144	94	0.6	GOOD	T	.	T	T	94	94	0	0	1	Pass	85	9	0	0	rCRSwithout3107N	1144	204	0.54	GOOD	T	.	T	T	204	204	0	0	1	Pass	185	19	0	0	rCRSwithout3107N	1144	206	0.57	GOOD	T	.	T	T	206	206	0
rCRSwithout3107N	1145	91	0.58	GOOD	A	.	A	A	91	91	0	0	1	Pass	84	7	0	0	rCRSwithout3107N	1145	210	0.56	GOOD	A	.	A	A	210	210	0	0	1	Pass	194	16	0	0	rCRSwithout3107N	1145	202	0.56	GOOD	A	.	A	A	202	202	0
rCRSwithout3107N	1146	134	0.86	GOOD	C	.	C	C	134	134	0	0	1	Pass	89	45	0	0	rCRSwithout3107N	1146	293	0.78	GOOD	C	.	C	C	293	293	0	0	1	Pass	196	97	0	0	rCRSwithout3107N	1146	286	0.79	GOOD	C	.	C	C	286	286	0
rCRSwithout3107N	1147	152	0.98	GOOD	G	.	G	G	152	152	0	0	1	Pass	77	75	0	0	rCRSwithout3107N	1147	333	0.88	GOOD	G	.	G	G	333	333	0	0	1	Pass	170	163	0	0	rCRSwithout3107N	1147	339	0.93	GOOD	G	.	G	G	339	339	0
rCRSwithout3107N	1148	147	0.94	GOOD	A	.	A	A	147	147	0	0	1	Pass	76	71	0	0	rCRSwithout3107N	1148	312	0.83	GOOD	A	.	A	A	312	312	0	0	1	Pass	160	152	0	0	rCRSwithout3107N	1148	301	0.83	GOOD	A	.	A	A	301	301	0
rCRSwithout3107N	1149	144	0.92	GOOD	G	.	G	G	144	144	0	0	1	Pass	67	77	0	0	rCRSwithout3107N	1149	312	0.83	GOOD	G	.	G	G	312	312	0	0	1	Pass	159	153	0	0	rCRSwithout3107N	1149	301	0.83	GOOD	G	.	G	G	301	301	0
rCRSwithout3107N	1150	154	0.99	GOOD	C	.	C	C	154	154	0	0	1	Pass	76	78	0	0	rCRSwithout3107N	1150	338	0.9	GOOD	C	.	C	C	338	336	2	0.0059	0.24963	Pass	168	168	2	0	rCRSwithout3107N	1150	322	0.89	GOOD	C	.	C	C	322	321	1
rCRSwithout3107N	1151	155	1	GOOD	C	.	C	C	155	155	0	0	1	Pass	78	77	0	0	rCRSwithout3107N	1151	337	0.89	GOOD	C	.	C	C	337	337	0	0	1	Pass	177	160	0	0	rCRSwithout3107N	1151	306	0.84	GOOD	C	.	C	C	306	306	0
rCRSwithout3107N	1152	148	0.95	GOOD	A	.	A	A	148	148	0	0	1	Pass	81	67	0	0	rCRSwithout3107N	1152	321	0.85	GOOD	A	.	A	A	321	319	2	0.0062	0.24961	Pass	178	141	0	2	rCRSwithout3107N	1152	304	0.84	GOOD	A	.	A	A	304	304	0
rCRSwithout3107N	1153	167	1.07	GOOD	C	.	C	C	167	167	0	0	1	Pass	89	78	0	0	rCRSwithout3107N	1153	363	0.96	GOOD	C	.	C	C	363	363	0	0	1	Pass	186	177	0	0	rCRSwithout3107N	1153	341	0.94	GOOD	C	.	C	C	341	341	0
rCRSwithout3107N	1154	164	1.05	GOOD	A	.	A	A	164	164	0	0	1	Pass	81	83	0	0	rCRSwithout3107N	1154	363	0.96	GOOD	A	.	A	A	363	363	0	0	1	Pass	176	187	0	0	rCRSwithout3107N	1154	348	0.96	GOOD	A	.	A	A	348	348	0
rCRSwithout3107N	1155	155	1	GOOD	G	.	G	G	155	155	0	0	1	Pass	75	80	0	0	rCRSwithout3107N	1155	334	0.89	GOOD	G	.	G	G	334	334	0	0	1	Pass	157	177	0	0	rCRSwithout3107N	1155	315	0.87	GOOD	G	.	G	G	315	315	0
rCRSwithout3107N	1156	145	0.93	GOOD	C	.	C	C	145	145	0	0	1	Pass	78	67	0	0	rCRSwithout3107N	1156	338	0.9	GOOD	C	.	C	C	338	338	0	0	1	Pass	173	165	0	0	rCRSwithout3107N	1156	311	0.86	GOOD	C	.	C	C	311	311	0
rCRSwithout3107N	1157	146	0.94	GOOD	T	.	T	T	146	146	0	0	1	Pass	83	63	0	0	rCRSwithout3107N	1157	346	0.92	GOOD	T	.	T	T	346	346	0	0	1	Pass	183	163	0	0	rCRSwithout3107N	1157	326	0.9	GOOD	T	.	T	T	326	326	0
rCRSwithout3107N	1158	159	1.02	GOOD	T	.	T	T	159	158	1	0.0063	0.5	Pass	96	62	0	1	rCRSwithout3107N	1158	336	0.89	GOOD	T	.	T	T	336	335	1	0.003	0.5	Pass	188	147	1	0	rCRSwithout3107N	1158	319	0.88	GOOD	T	.	T	T	319	318	1
rCRSwithout3107N	1159	150	0.96	GOOD	A	.	A	A	150	150	0	0	1	Pass	87	63	0	0	rCRSwithout3107N	1159	348	0.92	GOOD	A	.	A	A	348	348	0	0	1	Pass	194	154	0	0	rCRSwithout3107N	1159	327	0.9	GOOD	A	.	A	A	327	327	0
rCRSwithout3107N	1160	138	0.89	GOOD	A	.	A	A	138	138	0	0	1	Pass	84	54	0	0	rCRSwithout3107N	1160	313	0.83	GOOD	A	.	A	A	313	313	0	0	1	Pass	180	133	0	0	rCRSwithout3107N	1160	301	0.83	GOOD	A	.	A	A	301	301	0
rCRSwithout3107N	1161	127	0.82	GOOD	A	.	A	A	127	127	0	0	1	Pass	75	52	0	0	rCRSwithout3107N	1161	291	0.77	GOOD	A	.	A	A	291	291	0	0	1	Pass	167	124	0	0	rCRSwithout3107N	1161	276	0.76	GOOD	A	.	A	A	276	276	0
rCRSwithout3107N	1162	101	0.65	GOOD	A	.	A	A	101	101	0	0	1	Pass	75	26	0	0	rCRSwithout3107N	1162	232	0.62	GOOD	A	.	A	A	232	232	0	0	1	Pass	169	63	0	0	rCRSwithout3107N	1162	241	0.66	GOOD	A	.	A	A	241	241	0
rCRSwithout3107N	1163	140	0.9	GOOD	C	.	C	C	140	140	0	0	1	Pass	71	69	0	0	rCRSwithout3107N	1163	332	0.88	GOOD	C	.	C	C	332	332	0	0	1	Pass	170	162	0	0	rCRSwithout3107N	1163	331	0.91	GOOD	C	.	C	C	331	331	0
rCRSwithout3107N	1164	130	0.83	GOOD	T	.	T	T	130	130	0	0	1	Pass	72	58	0	0	rCRSwithout3107N	1164	314	0.83	GOOD	T	.	T	T	314	314	0	0	1	Pass	172	142	0	0	rCRSwithout3107N	1164	296	0.82	GOOD	T	.	T	T	296	296	0
rCRSwithout3107N	1165	160	1.03	GOOD	C	.	C	C	160	158	1	0.0062	0.5	Pass	71	87	1	0	rCRSwithout3107N	1165	363	0.96	GOOD	C	.	C	C	363	363	0	0	1	Pass	167	196	0	0	rCRSwithout3107N	1165	359	0.99	GOOD	C	.	C	C	359	359	0
rCRSwithout3107N	1166	161	1.03	GOOD	A	.	A	A	161	161	0	0	1	Pass	75	86	0	0	rCRSwithout3107N	1166	375	1	GOOD	A	.	A	A	375	375	0	0	1	Pass	178	197	0	0	rCRSwithout3107N	1166	364	1	GOOD	A	.	A	A	364	364	0
rCRSwithout3107N	1167	150	0.96	GOOD	A	.	A	A	150	150	0	0	1	Pass	66	84	0	0	rCRSwithout3107N	1167	363	0.96	GOOD	A	.	A	A	363	363	0	0	1	Pass	179	184	0	0	rCRSwithout3107N	1167	354	0.98	GOOD	A	.	A	A	354	354	0
rCRSwithout3107N	1168	137	0.88	GOOD	A	.	A	A	137	137	0	0	1	Pass	65	72	0	0	rCRSwithout3107N	1168	344	0.91	GOOD	A	.	A	A	344	344	0	0	1	Pass	183	161	0	0	rCRSwithout3107N	1168	337	0.93	GOOD	A	.	A	A	337	337	0
rCRSwithout3107N	1169	101	0.65	GOOD	G	.	G	G	101	101	0	0	1	Pass	42	59	0	0	rCRSwithout3107N	1169	238	0.63	GOOD	G	.	G	G	238	238	0	0	1	Pass	108	130	0	0	rCRSwithout3107N	1169	248	0.68	GOOD	G	.	G	G	248	248	0
rCRSwithout3107N	1170	88	0.57	GOOD	G	.	G	G	88	88	0	0	1	Pass	38	50	0	0	rCRSwithout3107N	1170	201	0.53	GOOD	G	.	G	G	201	201	0	0	1	Pass	99	102	0	0	rCRSwithout3107N	1170	191	0.53	GOOD	G	.	G	G	191	191	0
rCRSwithout3107N	1171	87	0.56	GOOD	A	.	A	A	87	87	0	0	1	Pass	53	34	0	0	rCRSwithout3107N	1171	202	0.54	GOOD	A	.	A	A	202	202	0	0	1	Pass	132	70	0	0	rCRSwithout3107N	1171	192	0.53	GOOD	A	.	A	A	192	192	0
rCRSwithout3107N	1172	142	0.91	GOOD	C	.	C	C	142	142	0	0	1	Pass	57	85	0	0	rCRSwithout3107N	1172	333	0.88	GOOD	C	.	C	C	333	333	0	0	1	Pass	146	187	0	0	rCRSwithout3107N	1172	319	0.88	GOOD	C	.	C	C	319	319	0
rCRSwithout3107N	1173	145	0.93	GOOD	C	.	C	C	145	145	0	0	1	Pass	65	80	0	0	rCRSwithout3107N	1173	336	0.89	GOOD	C	.	C	C	336	336	0	0	1	Pass	157	179	0	0	rCRSwithout3107N	1173	335	0.92	GOOD	C	.	C	C	335	335	0
rCRSwithout3107N	1174	126	0.81	GOOD	T	.	T	T	126	126	0	0	1	Pass	53	73	0	0	rCRSwithout3107N	1174	300	0.8	GOOD	T	.	T	T	300	300	0	0	1	Pass	138	162	0	0	rCRSwithout3107N	1174	297	0.82	GOOD	T	.	T	T	297	296	1
rCRSwithout3107N	1175	131	0.84	GOOD	G	.	G	G	131	131	0	0	1	Pass	50	81	0	0	rCRSwithout3107N	1175	307	0.81	GOOD	G	.	G	G	307	307	0	0	1	Pass	113	194	0	0	rCRSwithout3107N	1175	296	0.82	GOOD	G	.	G	G	296	296	0
rCRSwithout3107N	1176	119	0.76	GOOD	G	.	G	G	119	119	0	0	1	Pass	47	72	0	0	rCRSwithout3107N	1176	271	0.72	GOOD	G	.	G	G	271	271	0	0	1	Pass	93	178	0	0	rCRSwithout3107N	1176	297	0.82	GOOD	G	.	G	G	297	297	0
rCRSwithout3107N	1177	135	0.87	GOOD	C	.	C	C	135	135	0	0	1	Pass	55	80	0	0	rCRSwithout3107N	1177	341	0.9	GOOD	C	.	C	C	341	341	0	0	1	Pass	125	216	0	0	rCRSwithout3107N	1177	328	0.9	GOOD	C	.	C	C	328	328	0
rCRSwithout3107N	1178	132	0.85	GOOD	G	.	G	G	132	132	0	0	1	Pass	54	78	0	0	rCRSwithout3107N	1178	341	0.9	GOOD	G	.	G	G	341	341	0	0	1	Pass	135	206	0	0	rCRSwithout3107N	1178	312	0.86	GOOD	G	.	G	G	312	312	0
rCRSwithout3107N	1179	122	0.78	GOOD	G	.	G	G	122	122	0	0	1	Pass	47	75	0	0	rCRSwithout3107N	1179	311	0.83	GOOD	G	.	G	G	311	311	0	0	1	Pass	115	196	0	0	rCRSwithout3107N	1179	294	0.81	GOOD	G	.	G	G	294	294	0
rCRSwithout3107N	1180	82	0.53	GOOD	T	.	T	T	82	82	0	0	1	Pass	10	72	0	0	rCRSwithout3107N	1180	210	0.56	GOOD	T	.	T	T	210	210	0	0	1	Pass	21	189	0	0	rCRSwithout3107N	1180	208	0.57	GOOD	T	.	T	T	208	208	0
rCRSwithout3107N	1181	93	0.6	GOOD	G	.	G	G	93	93	0	0	1	Pass	16	77	0	0	rCRSwithout3107N	1181	227	0.6	GOOD	G	.	G	G	227	227	0	0	1	Pass	44	183	0	0	rCRSwithout3107N	1181	221	0.61	GOOD	G	.	G	G	221	221	0
rCRSwithout3107N	1182	93	0.6	GOOD	C	.	C	C	93	93	0	0	1	Pass	16	77	0	0	rCRSwithout3107N	1182	257	0.68	GOOD	C	.	C	C	257	257	0	0	1	Pass	50	207	0	0	rCRSwithout3107N	1182	227	0.63	GOOD	C	.	C	C	227	226	1
rCRSwithout3107N	1183	113	0.73	GOOD	T	.	T	T	113	113	0	0	1	Pass	21	92	0	0	rCRSwithout3107N	1183	284	0.75	GOOD	T	.	T	T	284	284	0	0	1	Pass	61	223	0	0	rCRSwithout3107N	1183	273	0.75	GOOD	T	.	T	T	273	273	0
rCRSwithout3107N	1184	121	0.78	GOOD	T	.	T	T	121	121	0	0	1	Pass	28	93	0	0	rCRSwithout3107N	1184	318	0.84	GOOD	T	.	T	T	318	318	0	0	1	Pass	88	230	0	0	rCRSwithout3107N	1184	297	0.82	GOOD	T	.	T	T	297	297	0
rCRSwithout3107N	1185	113	0.73	GOOD	C	.	C	C	113	113	0	0	1	Pass	30	83	0	0	rCRSwithout3107N	1185	303	0.8	GOOD	C	.	C	C	303	303	0	0	1	Pass	97	206	0	0	rCRSwithout3107N	1185	290	0.8	GOOD	C	.	C	C	290	290	0
rCRSwithout3107N	1186	115	0.74	GOOD	A	.	A	A	115	115	0	0	1	Pass	35	80	0	0	rCRSwithout3107N	1186	292	0.77	GOOD	A	.	A	A	292	292	0	0	1	Pass	98	194	0	0	rCRSwithout3107N	1186	290	0.8	GOOD	A	.	A	A	290	290	0
rCRSwithout3107N	1187	107	0.69	GOOD	T	.	T	T	107	107	0	0	1	Pass	40	67	0	0	rCRSwithout3107N	1187	275	0.73	GOOD	T	.	T	T	275	275	0	0	1	Pass	121	154	0	0	rCRSwithout3107N	1187	277	0.76	GOOD	T	.	T	T	277	277	0
rCRSwithout3107N	1188	108	0.69	GOOD	A	.	A	A	108	108	0	0	1	Pass	51	57	0	0	rCRSwithout3107N	1188	276	0.73	GOOD	A	.	A	A	276	276	0	0	1	Pass	142	134	0	0	rCRSwithout3107N	1188	272	0.75	GOOD	A	.	A	A	272	272	0
rCRSwithout3107N	1189	90	0.58	GOOD	T	.	T	T	90	90	0	0	1	Pass	43	47	0	0	rCRSwithout3107N	1189	232	0.62	GOOD	T	.	T	T	232	232	0	0	1	Pass	129	103	0	0	rCRSwithout3107N	1189	223	0.61	GOOD	T	.	T	T	223	223	0
rCRSwithout3107N	1190	120	0.77	GOOD	C	.	C	C	120	120	0	0	1	Pass	34	86	0	0	rCRSwithout3107N	1190	304	0.81	GOOD	C	.	C	C	304	304	0	0	1	Pass	114	190	0	0	rCRSwithout3107N	1190	301	0.83	GOOD	C	.	C	C	301	301	0
rCRSwithout3107N	1191	136	0.87	GOOD	C	.	C	C	136	136	0	0	1	Pass	56	80	0	0	rCRSwithout3107N	1191	352	0.93	GOOD	C	.	C	C	352	352	0	0	1	Pass	175	177	0	0	rCRSwithout3107N	1191	351	0.97	GOOD	C	.	C	C	351	351	0
rCRSwithout3107N	1192	126	0.81	GOOD	C	.	C	C	126	126	0	0	1	Pass	54	72	0	0	rCRSwithout3107N	1192	317	0.84	GOOD	C	.	C	C	317	317	0	0	1	Pass	155	162	0	0	rCRSwithout3107N	1192	321	0.88	GOOD	C	.	C	C	321	321	0
rCRSwithout3107N	1193	82	0.53	GOOD	T	.	T	T	82	82	0	0	1	Pass	29	53	0	0	rCRSwithout3107N	1193	218	0.58	GOOD	T	.	T	T	218	218	0	0	1	Pass	99	119	0	0	rCRSwithout3107N	1193	222	0.61	GOOD	T	.	T	T	222	222	0
rCRSwithout3107N	1194	113	0.73	GOOD	C	.	C	C	113	113	0	0	1	Pass	38	75	0	0	rCRSwithout3107N	1194	308	0.82	GOOD	C	.	C	C	308	308	0	0	1	Pass	124	184	0	0	rCRSwithout3107N	1194	317	0.87	GOOD	C	.	C	C	317	317	0
rCRSwithout3107N	1195	128	0.82	GOOD	T	.	T	T	128	128	0	0	1	Pass	51	77	0	0	rCRSwithout3107N	1195	320	0.85	GOOD	T	.	T	T	320	320	0	0	1	Pass	141	179	0	0	rCRSwithout3107N	1195	308	0.85	GOOD	T	.	T	T	308	308	0
rCRSwithout3107N	1196	143	0.92	GOOD	A	.	A	A	143	143	0	0	1	Pass	55	88	0	0	rCRSwithout3107N	1196	351	0.93	GOOD	A	.	A	A	351	351	0	0	1	Pass	143	208	0	0	rCRSwithout3107N	1196	330	0.91	GOOD	A	.	A	A	330	330	0
rCRSwithout3107N	1197	150	0.96	GOOD	G	.	G	G	150	150	0	0	1	Pass	55	95	0	0	rCRSwithout3107N	1197	358	0.95	GOOD	G	.	G	G	358	358	0	0	1	Pass	148	210	0	0	rCRSwithout3107N	1197	320	0.88	GOOD	G	.	G	G	320	320	0
rCRSwithout3107N	1198	123	0.79	GOOD	A	.	A	A	123	123	0	0	1	Pass	52	71	0	0	rCRSwithout3107N	1198	335	0.89	GOOD	A	.	A	A	335	335	0	0	1	Pass	150	185	0	0	rCRSwithout3107N	1198	309	0.85	GOOD	A	.	A	A	309	309	0
rCRSwithout3107N	1199	127	0.82	GOOD	G	.	G	G	127	127	0	0	1	Pass	53	74	0	0	rCRSwithout3107N	1199	319	0.85	GOOD	G	.	G	G	319	318	1	0.0031	0.5	Pass	143	175	0	1	rCRSwithout3107N	1199	284	0.78	GOOD	G	.	G	G	284	284	0
rCRSwithout3107N	1200	121	0.78	GOOD	G	.	G	G	121	121	0	0	1	Pass	54	67	0	0	rCRSwithout3107N	1200	301	0.8	GOOD	G	.	G	G	301	301	0	0	1	Pass	144	157	0	0	rCRSwithout3107N	1200	288	0.79	GOOD	G	.	G	G	288	288	0
rCRSwithout3107N	1201	111	0.71	GOOD	A	.	A	A	111	111	0	0	1	Pass	44	67	0	0	rCRSwithout3107N	1201	278	0.74	GOOD	A	.	A	A	278	278	0	0	1	Pass	126	152	0	0	rCRSwithout3107N	1201	277	0.76	GOOD	A	.	A	A	277	277	0
rCRSwithout3107N	1202	127	0.82	GOOD	G	.	G	G	127	127	0	0	1	Pass	43	84	0	0	rCRSwithout3107N	1202	309	0.82	GOOD	G	.	G	G	309	309	0	0	1	Pass	129	180	0	0	rCRSwithout3107N	1202	311	0.86	GOOD	G	.	G	G	311	311	0
rCRSwithout3107N	1203	131	0.84	GOOD	C	.	C	C	131	131	0	0	1	Pass	49	82	0	0	rCRSwithout3107N	1203	331	0.88	GOOD	C	.	C	C	331	331	0	0	1	Pass	133	198	0	0	rCRSwithout3107N	1203	314	0.87	GOOD	C	.	C	C	314	314	0
rCRSwithout3107N	1204	136	0.87	GOOD	C	.	C	C	136	136	0	0	1	Pass	54	82	0	0	rCRSwithout3107N	1204	357	0.95	GOOD	C	.	C	C	357	357	0	0	1	Pass	152	205	0	0	rCRSwithout3107N	1204	328	0.9	GOOD	C	.	C	C	328	328	0
rCRSwithout3107N	1205	132	0.85	GOOD	T	.	T	T	132	132	0	0	1	Pass	52	80	0	0	rCRSwithout3107N	1205	342	0.91	GOOD	T	.	T	T	342	342	0	0	1	Pass	140	202	0	0	rCRSwithout3107N	1205	326	0.9	GOOD	T	.	T	T	326	326	0
rCRSwithout3107N	1206	136	0.87	GOOD	G	.	G	G	136	136	0	0	1	Pass	55	81	0	0	rCRSwithout3107N	1206	356	0.94	GOOD	G	.	G	G	356	356	0	0	1	Pass	157	199	0	0	rCRSwithout3107N	1206	332	0.92	GOOD	G	.	G	G	332	332	0
rCRSwithout3107N	1207	122	0.78	GOOD	T	.	T	T	122	122	0	0	1	Pass	43	79	0	0	rCRSwithout3107N	1207	336	0.89	GOOD	T	.	T	T	336	336	0	0	1	Pass	128	208	0	0	rCRSwithout3107N	1207	306	0.84	GOOD	T	.	T	T	306	306	0
rCRSwithout3107N	1208	133	0.85	GOOD	T	.	T	T	133	133	0	0	1	Pass	51	82	0	0	rCRSwithout3107N	1208	371	0.98	GOOD	T	.	T	T	371	371	0	0	1	Pass	152	219	0	0	rCRSwithout3107N	1208	339	0.93	GOOD	T	.	T	T	339	339	0
rCRSwithout3107N	1209	152	0.98	GOOD	C	.	C	C	152	152	0	0	1	Pass	68	84	0	0	rCRSwithout3107N	1209	385	1.02	GOOD	C	.	C	C	385	385	0	0	1	Pass	167	218	0	0	rCRSwithout3107N	1209	340	0.94	GOOD	C	.	C	C	340	340	0
rCRSwithout3107N	1210	168	1.08	GOOD	T	.	T	T	168	168	0	0	1	Pass	83	85	0	0	rCRSwithout3107N	1210	416	1.1	GOOD	T	.	T	T	416	416	0	0	1	Pass	205	211	0	0	rCRSwithout3107N	1210	381	1.05	GOOD	T	.	T	T	381	381	0
rCRSwithout3107N	1211	151	0.97	GOOD	G	.	G	G	151	151	0	0	1	Pass	66	85	0	0	rCRSwithout3107N	1211	397	1.05	GOOD	G	.	G	G	397	397	0	0	1	Pass	189	208	0	0	rCRSwithout3107N	1211	351	0.97	GOOD	G	.	G	G	351	350	1
rCRSwithout3107N	1212	129	0.83	GOOD	T	.	T	T	129	129	0	0	1	Pass	52	77	0	0	rCRSwithout3107N	1212	374	0.99	GOOD	T	.	T	T	374	374	0	0	1	Pass	166	208	0	0	rCRSwithout3107N	1212	331	0.91	GOOD	T	.	T	T	331	330	1
rCRSwithout3107N	1213	129	0.83	GOOD	A	.	A	A	129	129	0	0	1	Pass	61	68	0	0	rCRSwithout3107N	1213	376	1	GOOD	A	.	A	A	376	376	0	0	1	Pass	168	208	0	0	rCRSwithout3107N	1213	344	0.95	GOOD	A	.	A	A	344	344	0
rCRSwithout3107N	1214	156	1	GOOD	A	.	A	A	156	156	0	0	1	Pass	80	76	0	0	rCRSwithout3107N	1214	401	1.06	GOOD	A	.	A	A	401	401	0	0	1	Pass	213	188	0	0	rCRSwithout3107N	1214	374	1.03	GOOD	A	.	A	A	374	374	0
rCRSwithout3107N	1215	142	0.91	GOOD	T	.	T	T	142	142	0	0	1	Pass	74	68	0	0	rCRSwithout3107N	1215	357	0.95	GOOD	T	.	T	T	357	357	0	0	1	Pass	191	166	0	0	rCRSwithout3107N	1215	329	0.91	GOOD	T	.	T	T	329	329	0
rCRSwithout3107N	1216	145	0.93	GOOD	C	.	C	C	145	145	0	0	1	Pass	70	75	0	0	rCRSwithout3107N	1216	406	1.08	GOOD	C	.	C	C	406	406	0	0	1	Pass	205	201	0	0	rCRSwithout3107N	1216	366	1.01	GOOD	C	.	C	C	366	366	0
rCRSwithout3107N	1217	141	0.91	GOOD	G	.	G	G	141	141	0	0	1	Pass	68	73	0	0	rCRSwithout3107N	1217	355	0.94	GOOD	G	.	G	G	355	355	0	0	1	Pass	174	181	0	0	rCRSwithout3107N	1217	340	0.94	GOOD	G	.	G	G	340	340	0
rCRSwithout3107N	1218	131	0.84	GOOD	A	.	A	A	131	131	0	0	1	Pass	58	73	0	0	rCRSwithout3107N	1218	341	0.9	GOOD	A	.	A	A	341	341	0	0	1	Pass	162	179	0	0	rCRSwithout3107N	1218	316	0.87	GOOD	A	.	A	A	316	316	0
rCRSwithout3107N	1219	126	0.81	GOOD	T	.	T	T	126	126	0	0	1	Pass	65	61	0	0	rCRSwithout3107N	1219	309	0.82	GOOD	T	.	T	T	309	309	0	0	1	Pass	169	140	0	0	rCRSwithout3107N	1219	306	0.84	GOOD	T	.	T	T	306	306	0
rCRSwithout3107N	1220	115	0.74	GOOD	A	.	A	A	115	115	0	0	1	Pass	66	49	0	0	rCRSwithout3107N	1220	318	0.84	GOOD	A	.	A	A	318	318	0	0	1	Pass	183	135	0	0	rCRSwithout3107N	1220	305	0.84	GOOD	A	.	A	A	305	305	0
rCRSwithout3107N	1221	122	0.78	GOOD	A	.	A	A	122	122	0	0	1	Pass	76	46	0	0	rCRSwithout3107N	1221	311	0.83	GOOD	A	.	A	A	311	311	0	0	1	Pass	204	107	0	0	rCRSwithout3107N	1221	286	0.79	GOOD	A	.	A	A	286	286	0
rCRSwithout3107N	1222	104	0.67	GOOD	A	.	A	A	104	104	0	0	1	Pass	84	20	0	0	rCRSwithout3107N	1222	281	0.75	GOOD	A	.	A	A	281	280	1	0.0036	0.5	Pass	218	62	1	0	rCRSwithout3107N	1222	247	0.68	GOOD	A	.	A	A	247	246	1
rCRSwithout3107N	1223	151	0.97	GOOD	C	.	C	C	151	151	0	0	1	Pass	68	83	0	0	rCRSwithout3107N	1223	362	0.96	GOOD	C	.	C	C	362	362	0	0	1	Pass	168	194	0	0	rCRSwithout3107N	1223	344	0.95	GOOD	C	.	C	C	344	344	0
rCRSwithout3107N	1224	156	1	GOOD	C	.	C	C	156	156	0	0	1	Pass	75	81	0	0	rCRSwithout3107N	1224	391	1.04	GOOD	C	.	C	C	391	391	0	0	1	Pass	188	203	0	0	rCRSwithout3107N	1224	358	0.99	GOOD	C	.	C	C	358	358	0
rCRSwithout3107N	1225	163	1.05	GOOD	C	.	C	C	163	163	0	0	1	Pass	80	83	0	0	rCRSwithout3107N	1225	405	1.07	GOOD	C	.	C	C	405	405	0	0	1	Pass	213	192	0	0	rCRSwithout3107N	1225	371	1.02	GOOD	C	.	C	C	371	371	0
rCRSwithout3107N	1226	163	1.05	GOOD	C	.	C	C	163	162	1	0.0061	0.5	Pass	89	73	1	0	rCRSwithout3107N	1226	405	1.07	GOOD	C	.	C	C	405	404	1	0.0025	0.5	Pass	225	179	1	0	rCRSwithout3107N	1226	391	1.08	GOOD	C	.	C	C	391	391	0
rCRSwithout3107N	1227	134	0.86	GOOD	G	.	G	G	134	134	0	0	1	Pass	65	69	0	0	rCRSwithout3107N	1227	347	0.92	GOOD	G	.	G	G	347	347	0	0	1	Pass	175	172	0	0	rCRSwithout3107N	1227	329	0.91	GOOD	G	.	G	G	329	329	0
rCRSwithout3107N	1228	123	0.79	GOOD	A	.	A	A	123	123	0	0	1	Pass	54	69	0	0	rCRSwithout3107N	1228	301	0.8	GOOD	A	.	A	A	301	301	0	0	1	Pass	143	158	0	0	rCRSwithout3107N	1228	282	0.78	GOOD	A	.	A	A	282	282	0
rCRSwithout3107N	1229	115	0.74	GOOD	T	.	T	T	115	115	0	0	1	Pass	62	53	0	0	rCRSwithout3107N	1229	279	0.74	GOOD	T	.	T	T	279	279	0	0	1	Pass	157	122	0	0	rCRSwithout3107N	1229	268	0.74	GOOD	T	.	T	T	268	268	0
rCRSwithout3107N	1230	124	0.8	GOOD	C	.	C	C	124	124	0	0	1	Pass	57	67	0	0	rCRSwithout3107N	1230	320	0.85	GOOD	C	.	C	C	320	320	0	0	1	Pass	171	149	0	0	rCRSwithout3107N	1230	307	0.85	GOOD	C	.	C	C	307	307	0
rCRSwithout3107N	1231	121	0.78	GOOD	A	.	A	A	121	121	0	0	1	Pass	66	55	0	0	rCRSwithout3107N	1231	294	0.78	GOOD	A	.	A	A	294	294	0	0	1	Pass	174	120	0	0	rCRSwithout3107N	1231	288	0.79	GOOD	A	.	A	A	288	288	0
rCRSwithout3107N	1232	105	0.67	GOOD	A	.	A	A	105	105	0	0	1	Pass	66	39	0	0	rCRSwithout3107N	1232	263	0.7	GOOD	A	.	A	A	263	263	0	0	1	Pass	182	81	0	0	rCRSwithout3107N	1232	248	0.68	GOOD	A	.	A	A	248	248	0
rCRSwithout3107N	1233	137	0.88	GOOD	C	.	C	C	137	137	0	0	1	Pass	64	73	0	0	rCRSwithout3107N	1233	332	0.88	GOOD	C	.	C	C	332	332	0	0	1	Pass	166	166	0	0	rCRSwithout3107N	1233	333	0.92	GOOD	C	.	C	C	333	333	0
rCRSwithout3107N	1234	131	0.84	GOOD	C	.	C	C	131	131	0	0	1	Pass	70	61	0	0	rCRSwithout3107N	1234	334	0.89	GOOD	C	.	C	C	334	334	0	0	1	Pass	189	145	0	0	rCRSwithout3107N	1234	304	0.84	GOOD	C	.	C	C	304	304	0
rCRSwithout3107N	1235	113	0.73	GOOD	T	.	T	T	113	113	0	0	1	Pass	67	46	0	0	rCRSwithout3107N	1235	277	0.74	GOOD	T	.	T	T	277	277	0	0	1	Pass	171	106	0	0	rCRSwithout3107N	1235	244	0.67	GOOD	T	.	T	T	244	244	0
rCRSwithout3107N	1236	110	0.71	GOOD	C	.	C	C	110	110	0	0	1	Pass	65	45	0	0	rCRSwithout3107N	1236	280	0.74	GOOD	C	.	C	C	280	280	0	0	1	Pass	191	89	0	0	rCRSwithout3107N	1236	244	0.67	GOOD	C	.	C	C	244	244	0
rCRSwithout3107N	1237	87	0.56	GOOD	A	.	A	A	87	87	0	0	1	Pass	66	21	0	0	rCRSwithout3107N	1237	218	0.58	GOOD	A	.	A	A	218	218	0	0	1	Pass	179	39	0	0	rCRSwithout3107N	1237	170	0.47	GOOD	A	.	A	A	170	170	0
rCRSwithout3107N	1238	128	0.82	GOOD	C	.	C	C	128	128	0	0	1	Pass	72	56	0	0	rCRSwithout3107N	1238	318	0.84	GOOD	C	.	C	C	318	318	0	0	1	Pass	195	123	0	0	rCRSwithout3107N	1238	268	0.74	GOOD	C	.	C	C	268	268	0
rCRSwithout3107N	1239	110	0.71	GOOD	C	.	C	C	110	110	0	0	1	Pass	80	30	0	0	rCRSwithout3107N	1239	270	0.72	GOOD	C	.	C	C	270	269	1	0.0037	0.5	Pass	212	57	1	0	rCRSwithout3107N	1239	220	0.61	GOOD	C	.	C	C	220	220	0
rCRSwithout3107N	1240	80	0.51	GOOD	A	.	A	A	80	80	0	0	1	Pass	74	6	0	0	rCRSwithout3107N	1240	204	0.54	GOOD	A	.	A	A	204	203	1	0.0049	0.5	Pass	184	19	1	0	rCRSwithout3107N	1240	178	0.49	GOOD	A	.	A	A	178	178	0
rCRSwithout3107N	1241	146	0.94	GOOD	C	.	C	C	146	146	0	0	1	Pass	74	72	0	0	rCRSwithout3107N	1241	367	0.97	GOOD	C	.	C	C	367	367	0	0	1	Pass	191	176	0	0	rCRSwithout3107N	1241	323	0.89	GOOD	C	.	C	C	323	323	0
rCRSwithout3107N	1242	143	0.92	GOOD	C	.	C	C	143	143	0	0	1	Pass	75	68	0	0	rCRSwithout3107N	1242	348	0.92	GOOD	C	.	C	C	348	348	0	0	1	Pass	200	148	0	0	rCRSwithout3107N	1242	317	0.87	GOOD	C	.	C	C	317	317	0
rCRSwithout3107N	1243	116	0.74	GOOD	T	.	T	T	116	116	0	0	1	Pass	65	51	0	0	rCRSwithout3107N	1243	288	0.76	GOOD	T	.	T	T	288	288	0	0	1	Pass	183	105	0	0	rCRSwithout3107N	1243	277	0.76	GOOD	T	.	T	T	277	277	0
rCRSwithout3107N	1244	156	1	GOOD	C	.	C	C	156	156	0	0	1	Pass	75	81	0	0	rCRSwithout3107N	1244	389	1.03	GOOD	C	.	C	C	389	389	0	0	1	Pass	201	188	0	0	rCRSwithout3107N	1244	329	0.91	GOOD	C	.	C	C	329	329	0
rCRSwithout3107N	1245	146	0.94	GOOD	T	.	T	T	146	146	0	0	1	Pass	74	72	0	0	rCRSwithout3107N	1245	374	0.99	GOOD	T	.	T	T	374	374	0	0	1	Pass	192	182	0	0	rCRSwithout3107N	1245	313	0.86	GOOD	T	.	T	T	313	313	0
rCRSwithout3107N	1246	152	0.98	GOOD	T	.	T	T	152	152	0	0	1	Pass	76	76	0	0	rCRSwithout3107N	1246	388	1.03	GOOD	T	.	T	T	388	388	0	0	1	Pass	206	182	0	0	rCRSwithout3107N	1246	336	0.93	GOOD	T	.	T	T	336	336	0
rCRSwithout3107N	1247	150	0.96	GOOD	G	.	G	G	150	149	1	0.0067	0.5	Pass	69	80	1	0	rCRSwithout3107N	1247	387	1.03	GOOD	G	.	G	G	387	387	0	0	1	Pass	198	189	0	0	rCRSwithout3107N	1247	321	0.88	GOOD	G	.	G	G	321	321	0
rCRSwithout3107N	1248	147	0.94	GOOD	C	.	C	C	147	147	0	0	1	Pass	69	78	0	0	rCRSwithout3107N	1248	402	1.07	GOOD	C	.	C	C	402	402	0	0	1	Pass	208	194	0	0	rCRSwithout3107N	1248	336	0.93	GOOD	C	.	C	C	336	336	0
rCRSwithout3107N	1249	141	0.91	GOOD	T	.	T	T	141	141	0	0	1	Pass	71	70	0	0	rCRSwithout3107N	1249	390	1.03	GOOD	T	.	T	T	390	390	0	0	1	Pass	208	182	0	0	rCRSwithout3107N	1249	332	0.92	GOOD	T	.	T	T	332	332	0
rCRSwithout3107N	1250	153	0.98	GOOD	C	.	C	C	153	153	0	0	1	Pass	72	81	0	0	rCRSwithout3107N	1250	413	1.1	GOOD	C	.	C	C	413	413	0	0	1	Pass	212	201	0	0	rCRSwithout3107N	1250	356	0.98	GOOD	C	.	C	C	356	356	0
rCRSwithout3107N	1251	149	0.96	GOOD	A	.	A	A	149	149	0	0	1	Pass	70	79	0	0	rCRSwithout3107N	1251	396	1.05	GOOD	A	.	A	A	396	396	0	0	1	Pass	205	191	0	0	rCRSwithout3107N	1251	324	0.89	GOOD	A	.	A	A	324	324	0
rCRSwithout3107N	1252	135	0.87	GOOD	G	.	G	G	135	135	0	0	1	Pass	61	74	0	0	rCRSwithout3107N	1252	361	0.96	GOOD	G	.	G	G	361	361	0	0	1	Pass	177	184	0	0	rCRSwithout3107N	1252	314	0.87	GOOD	G	.	G	G	314	313	1
rCRSwithout3107N	1253	153	0.98	GOOD	C	.	C	C	153	153	0	0	1	Pass	72	81	0	0	rCRSwithout3107N	1253	374	0.99	GOOD	C	.	C	C	374	374	0	0	1	Pass	184	190	0	0	rCRSwithout3107N	1253	311	0.86	GOOD	C	.	C	C	311	311	0
rCRSwithout3107N	1254	152	0.98	GOOD	C	.	C	C	152	152	0	0	1	Pass	74	78	0	0	rCRSwithout3107N	1254	401	1.06	GOOD	C	.	C	C	401	401	0	0	1	Pass	204	197	0	0	rCRSwithout3107N	1254	348	0.96	GOOD	C	.	C	C	348	348	0
rCRSwithout3107N	1255	182	1.17	GOOD	T	.	T	T	182	182	0	0	1	Pass	95	87	0	0	rCRSwithout3107N	1255	498	1.32	GOOD	T	.	T	T	498	498	0	0	1	Pass	278	220	0	0	rCRSwithout3107N	1255	402	1.11	GOOD	T	.	T	T	402	402	0
rCRSwithout3107N	1256	177	1.14	GOOD	A	.	A	A	177	177	0	0	1	Pass	89	88	0	0	rCRSwithout3107N	1256	502	1.33	GOOD	A	.	A	A	502	501	1	0.002	0.5	Pass	284	217	1	0	rCRSwithout3107N	1256	396	1.09	GOOD	A	.	A	A	396	396	0
rCRSwithout3107N	1257	168	1.08	GOOD	T	.	T	T	168	168	0	0	1	Pass	94	74	0	0	rCRSwithout3107N	1257	495	1.31	GOOD	T	.	T	T	495	495	0	0	1	Pass	287	208	0	0	rCRSwithout3107N	1257	384	1.06	GOOD	T	.	T	T	384	384	0
rCRSwithout3107N	1258	143	0.92	GOOD	A	.	A	A	143	143	0	0	1	Pass	97	46	0	0	rCRSwithout3107N	1258	423	1.12	GOOD	A	.	A	A	423	423	0	0	1	Pass	279	144	0	0	rCRSwithout3107N	1258	329	0.91	GOOD	A	.	A	A	329	329	0
rCRSwithout3107N	1259	138	0.89	GOOD	T	.	T	T	138	138	0	0	1	Pass	117	21	0	0	rCRSwithout3107N	1259	394	1.05	GOOD	T	.	T	T	394	394	0	0	1	Pass	327	67	0	0	rCRSwithout3107N	1259	309	0.85	GOOD	T	.	T	T	309	309	0
rCRSwithout3107N	1260	134	0.86	GOOD	A	.	A	A	134	134	0	0	1	Pass	117	17	0	0	rCRSwithout3107N	1260	378	1	GOOD	A	.	A	A	378	378	0	0	1	Pass	340	38	0	0	rCRSwithout3107N	1260	284	0.78	GOOD	A	.	A	A	284	284	0
rCRSwithout3107N	1261	153	0.98	GOOD	C	.	C	C	153	153	0	0	1	Pass	104	49	0	0	rCRSwithout3107N	1261	438	1.16	GOOD	C	.	C	C	438	438	0	0	1	Pass	302	136	0	0	rCRSwithout3107N	1261	359	0.99	GOOD	C	.	C	C	359	359	0
rCRSwithout3107N	1262	147	0.94	GOOD	C	.	C	C	147	147	0	0	1	Pass	102	45	0	0	rCRSwithout3107N	1262	405	1.07	GOOD	C	.	C	C	405	405	0	0	1	Pass	280	125	0	0	rCRSwithout3107N	1262	342	0.94	GOOD	C	.	C	C	342	342	0
rCRSwithout3107N	1263	129	0.83	GOOD	G	.	G	G	129	129	0	0	1	Pass	78	51	0	0	rCRSwithout3107N	1263	394	1.05	GOOD	G	.	G	G	394	391	3	0.0076	0.12452	Pass	260	131	3	0	rCRSwithout3107N	1263	294	0.81	GOOD	G	.	G	G	294	294	0
rCRSwithout3107N	1264	146	0.94	GOOD	C	.	C	C	146	146	0	0	1	Pass	93	53	0	0	rCRSwithout3107N	1264	404	1.07	GOOD	C	.	C	C	404	402	2	0.005	0.24969	Pass	273	129	1	1	rCRSwithout3107N	1264	318	0.88	GOOD	C	.	C	C	318	318	0
rCRSwithout3107N	1265	151	0.97	GOOD	C	.	C	C	151	151	0	0	1	Pass	99	52	0	0	rCRSwithout3107N	1265	429	1.14	GOOD	C	.	C	C	429	429	0	0	1	Pass	296	133	0	0	rCRSwithout3107N	1265	352	0.97	GOOD	C	.	C	C	352	352	0
rCRSwithout3107N	1266	139	0.89	GOOD	A	.	A	A	139	139	0	0	1	Pass	92	47	0	0	rCRSwithout3107N	1266	393	1.04	GOOD	A	.	A	A	393	393	0	0	1	Pass	278	115	0	0	rCRSwithout3107N	1266	312	0.86	GOOD	A	.	A	A	312	311	1
rCRSwithout3107N	1267	135	0.87	GOOD	T	.	T	T	135	135	0	0	1	Pass	87	48	0	0	rCRSwithout3107N	1267	376	1	GOOD	T	.	T	T	376	376	0	0	1	Pass	270	106	0	0	rCRSwithout3107N	1267	297	0.82	GOOD	T	.	T	T	297	296	1
rCRSwithout3107N	1268	153	0.98	GOOD	C	.	C	C	153	153	0	0	1	Pass	94	59	0	0	rCRSwithout3107N	1268	431	1.14	GOOD	C	.	C	C	431	431	0	0	1	Pass	292	139	0	0	rCRSwithout3107N	1268	335	0.92	GOOD	C	.	C	C	335	335	0
rCRSwithout3107N	1269	145	0.93	GOOD	T	.	T	T	145	145	0	0	1	Pass	99	46	0	0	rCRSwithout3107N	1269	420	1.11	GOOD	T	.	T	T	420	420	0	0	1	Pass	291	129	0	0	rCRSwithout3107N	1269	336	0.93	GOOD	T	.	T	T	336	336	0
rCRSwithout3107N	1270	140	0.9	GOOD	T	.	T	T	140	140	0	0	1	Pass	92	48	0	0	rCRSwithout3107N	1270	408	1.08	GOOD	T	.	T	T	408	408	0	0	1	Pass	281	127	0	0	rCRSwithout3107N	1270	340	0.94	GOOD	T	.	T	T	340	340	0
rCRSwithout3107N	1271	177	1.14	GOOD	C	.	C	C	177	177	0	0	1	Pass	110	67	0	0	rCRSwithout3107N	1271	464	1.23	GOOD	C	.	C	C	464	464	0	0	1	Pass	312	152	0	0	rCRSwithout3107N	1271	387	1.07	GOOD	C	.	C	C	387	387	0
rCRSwithout3107N	1272	165	1.06	GOOD	A	.	A	A	165	165	0	0	1	Pass	105	60	0	0	rCRSwithout3107N	1272	460	1.22	GOOD	A	.	A	A	460	460	0	0	1	Pass	315	145	0	0	rCRSwithout3107N	1272	368	1.01	GOOD	A	.	A	A	368	367	1
rCRSwithout3107N	1273	149	0.96	GOOD	G	.	G	G	149	149	0	0	1	Pass	90	59	0	0	rCRSwithout3107N	1273	400	1.06	GOOD	G	.	G	G	400	400	0	0	1	Pass	263	137	0	0	rCRSwithout3107N	1273	323	0.89	GOOD	G	.	G	G	323	323	0
rCRSwithout3107N	1274	146	0.94	GOOD	C	.	C	C	146	146	0	0	1	Pass	92	54	0	0	rCRSwithout3107N	1274	425	1.13	GOOD	C	.	C	C	425	425	0	0	1	Pass	289	136	0	0	rCRSwithout3107N	1274	343	0.95	GOOD	C	.	C	C	343	343	0
rCRSwithout3107N	1275	147	0.94	GOOD	A	.	A	A	147	147	0	0	1	Pass	92	55	0	0	rCRSwithout3107N	1275	416	1.1	GOOD	A	.	A	A	416	416	0	0	1	Pass	292	124	0	0	rCRSwithout3107N	1275	333	0.92	GOOD	A	.	A	A	333	333	0
rCRSwithout3107N	1276	127	0.82	GOOD	A	.	A	A	127	127	0	0	1	Pass	84	43	0	0	rCRSwithout3107N	1276	394	1.05	GOOD	A	.	A	A	394	394	0	0	1	Pass	283	111	0	0	rCRSwithout3107N	1276	307	0.85	GOOD	A	.	A	A	307	307	0
rCRSwithout3107N	1277	115	0.74	GOOD	A	.	A	A	115	115	0	0	1	Pass	86	29	0	0	rCRSwithout3107N	1277	346	0.92	GOOD	A	.	A	A	346	345	1	0.0029	0.5	Pass	274	71	1	0	rCRSwithout3107N	1277	275	0.76	GOOD	A	.	A	A	275	275	0
rCRSwithout3107N	1278	142	0.91	GOOD	C	.	C	C	142	142	0	0	1	Pass	83	59	0	0	rCRSwithout3107N	1278	409	1.09	GOOD	C	.	C	C	409	409	0	0	1	Pass	271	138	0	0	rCRSwithout3107N	1278	328	0.9	GOOD	C	.	C	C	328	328	0
rCRSwithout3107N	1279	156	1	GOOD	C	.	C	C	156	156	0	0	1	Pass	94	62	0	0	rCRSwithout3107N	1279	434	1.15	GOOD	C	.	C	C	434	434	0	0	1	Pass	288	146	0	0	rCRSwithout3107N	1279	340	0.94	GOOD	C	.	C	C	340	340	0
rCRSwithout3107N	1280	160	1.03	GOOD	C	.	C	C	160	160	0	0	1	Pass	99	61	0	0	rCRSwithout3107N	1280	445	1.18	GOOD	C	.	C	C	445	444	1	0.0022	0.5	Pass	299	145	1	0	rCRSwithout3107N	1280	355	0.98	GOOD	C	.	C	C	355	355	0
rCRSwithout3107N	1281	157	1.01	GOOD	T	.	T	T	157	157	0	0	1	Pass	92	65	0	0	rCRSwithout3107N	1281	407	1.08	GOOD	T	.	T	T	407	406	1	0.0025	0.5	Pass	266	140	0	1	rCRSwithout3107N	1281	342	0.94	GOOD	T	.	T	T	342	342	0
rCRSwithout3107N	1282	161	1.03	GOOD	G	.	G	G	161	161	0	0	1	Pass	88	73	0	0	rCRSwithout3107N	1282	432	1.15	GOOD	G	.	G	G	432	432	0	0	1	Pass	269	163	0	0	rCRSwithout3107N	1282	337	0.93	GOOD	G	.	G	G	337	337	0
rCRSwithout3107N	1283	147	0.94	GOOD	A	.	A	A	147	147	0	0	1	Pass	77	70	0	0	rCRSwithout3107N	1283	410	1.09	GOOD	A	.	A	A	410	410	0	0	1	Pass	248	162	0	0	rCRSwithout3107N	1283	328	0.9	GOOD	A	.	A	A	328	328	0
rCRSwithout3107N	1284	152	0.98	GOOD	T	.	T	T	152	152	0	0	1	Pass	87	65	0	0	rCRSwithout3107N	1284	385	1.02	GOOD	T	.	T	T	385	384	1	0.0026	0.5	Pass	244	140	1	0	rCRSwithout3107N	1284	329	0.91	GOOD	T	.	T	T	329	329	0
rCRSwithout3107N	1285	149	0.96	GOOD	G	.	G	G	149	149	0	0	1	Pass	88	61	0	0	rCRSwithout3107N	1285	424	1.13	GOOD	G	.	G	G	424	423	1	0.0024	0.5	Pass	261	162	1	0	rCRSwithout3107N	1285	328	0.9	GOOD	G	.	G	G	328	328	0
rCRSwithout3107N	1286	165	1.06	GOOD	A	.	A	A	165	165	0	0	1	Pass	97	68	0	0	rCRSwithout3107N	1286	442	1.17	GOOD	A	.	A	A	442	442	0	0	1	Pass	289	153	0	0	rCRSwithout3107N	1286	359	0.99	GOOD	A	.	A	A	359	359	0
rCRSwithout3107N	1287	147	0.94	GOOD	A	.	A	A	147	147	0	0	1	Pass	83	64	0	0	rCRSwithout3107N	1287	385	1.02	GOOD	A	.	A	A	385	385	0	0	1	Pass	239	146	0	0	rCRSwithout3107N	1287	324	0.89	GOOD	A	.	A	A	324	324	0
rCRSwithout3107N	1288	120	0.77	GOOD	G	.	G	G	120	120	0	0	1	Pass	58	62	0	0	rCRSwithout3107N	1288	336	0.89	GOOD	G	.	G	G	336	336	0	0	1	Pass	188	148	0	0	rCRSwithout3107N	1288	268	0.74	GOOD	G	.	G	G	268	268	0
rCRSwithout3107N	1289	120	0.77	GOOD	G	.	G	G	120	120	0	0	1	Pass	62	58	0	0	rCRSwithout3107N	1289	339	0.9	GOOD	G	.	G	G	339	337	2	0.0059	0.24963	Pass	199	138	2	0	rCRSwithout3107N	1289	275	0.76	GOOD	G	.	G	G	275	275	0
rCRSwithout3107N	1290	146	0.94	GOOD	C	.	C	C	146	146	0	0	1	Pass	88	58	0	0	rCRSwithout3107N	1290	355	0.94	GOOD	C	.	C	C	355	355	0	0	1	Pass	234	121	0	0	rCRSwithout3107N	1290	297	0.82	GOOD	C	.	C	C	297	297	0
rCRSwithout3107N	1291	146	0.94	GOOD	T	.	T	T	146	146	0	0	1	Pass	88	58	0	0	rCRSwithout3107N	1291	414	1.1	GOOD	T	.	T	T	414	414	0	0	1	Pass	266	148	0	0	rCRSwithout3107N	1291	328	0.9	GOOD	T	.	T	T	328	328	0
rCRSwithout3107N	1292	145	0.93	GOOD	A	.	A	A	145	145	0	0	1	Pass	92	53	0	0	rCRSwithout3107N	1292	398	1.06	GOOD	A	.	A	A	398	397	1	0.0025	0.5	Pass	275	122	1	0	rCRSwithout3107N	1292	301	0.83	GOOD	A	.	A	A	301	301	0
rCRSwithout3107N	1293	152	0.98	GOOD	C	.	C	C	152	152	0	0	1	Pass	92	60	0	0	rCRSwithout3107N	1293	416	1.1	GOOD	C	.	C	C	416	416	0	0	1	Pass	280	136	0	0	rCRSwithout3107N	1293	335	0.92	GOOD	C	.	C	C	335	335	0
rCRSwithout3107N	1294	166	1.07	GOOD	A	.	A	A	166	166	0	0	1	Pass	91	75	0	0	rCRSwithout3107N	1294	446	1.18	GOOD	A	.	A	A	446	446	0	0	1	Pass	280	166	0	0	rCRSwithout3107N	1294	367	1.01	GOOD	A	.	A	A	367	367	0
rCRSwithout3107N	1295	165	1.06	GOOD	A	.	A	A	165	165	0	0	1	Pass	94	71	0	0	rCRSwithout3107N	1295	417	1.11	GOOD	A	.	A	A	417	417	0	0	1	Pass	264	153	0	0	rCRSwithout3107N	1295	335	0.92	GOOD	A	.	A	A	335	335	0
rCRSwithout3107N	1296	169	1.09	GOOD	A	.	A	A	169	169	0	0	1	Pass	94	75	0	0	rCRSwithout3107N	1296	413	1.1	GOOD	A	.	A	A	413	413	0	0	1	Pass	265	148	0	0	rCRSwithout3107N	1296	348	0.96	GOOD	A	.	A	A	348	347	1
rCRSwithout3107N	1297	159	1.02	GOOD	G	.	G	G	159	159	0	0	1	Pass	94	65	0	0	rCRSwithout3107N	1297	406	1.08	GOOD	G	.	G	G	406	406	0	0	1	Pass	265	141	0	0	rCRSwithout3107N	1297	323	0.89	GOOD	G	.	G	G	323	323	0
rCRSwithout3107N	1298	125	0.8	GOOD	T	.	T	T	125	125	0	0	1	Pass	61	64	0	0	rCRSwithout3107N	1298	301	0.8	GOOD	T	.	T	T	301	301	0	0	1	Pass	159	142	0	0	rCRSwithout3107N	1298	262	0.72	GOOD	T	.	T	T	262	262	0
rCRSwithout3107N	1299	143	0.92	GOOD	A	.	A	A	143	143	0	0	1	Pass	73	70	0	0	rCRSwithout3107N	1299	358	0.95	GOOD	A	.	A	A	358	358	0	0	1	Pass	203	155	0	0	rCRSwithout3107N	1299	293	0.81	GOOD	A	.	A	A	293	293	0
rCRSwithout3107N	1300	152	0.98	GOOD	A	.	A	A	152	152	0	0	1	Pass	91	61	0	0	rCRSwithout3107N	1300	391	1.04	GOOD	A	.	A	A	391	391	0	0	1	Pass	242	149	0	0	rCRSwithout3107N	1300	331	0.91	GOOD	A	.	A	A	331	331	0
rCRSwithout3107N	1301	153	0.98	GOOD	G	.	G	G	153	153	0	0	1	Pass	90	63	0	0	rCRSwithout3107N	1301	400	1.06	GOOD	G	.	G	G	400	399	1	0.0025	0.5	Pass	254	145	1	0	rCRSwithout3107N	1301	322	0.89	GOOD	G	.	G	G	322	322	0
rCRSwithout3107N	1302	151	0.97	GOOD	C	.	C	C	151	150	1	0.0066	0.5	Pass	84	66	0	1	rCRSwithout3107N	1302	418	1.11	GOOD	C	.	C	C	418	418	0	0	1	Pass	270	148	0	0	rCRSwithout3107N	1302	353	0.97	GOOD	C	.	C	C	353	352	1
rCRSwithout3107N	1303	152	0.98	GOOD	G	.	G	G	152	152	0	0	1	Pass	94	58	0	0	rCRSwithout3107N	1303	419	1.11	GOOD	G	.	G	G	419	418	1	0.0024	0.5	Pass	280	138	1	0	rCRSwithout3107N	1303	340	0.94	GOOD	G	.	G	G	340	339	1
rCRSwithout3107N	1304	161	1.03	GOOD	C	.	C	C	161	161	0	0	1	Pass	99	62	0	0	rCRSwithout3107N	1304	441	1.17	GOOD	C	.	C	C	441	441	0	0	1	Pass	310	131	0	0	rCRSwithout3107N	1304	351	0.97	GOOD	C	.	C	C	351	351	0
rCRSwithout3107N	1305	170	1.09	GOOD	A	.	A	A	170	170	0	0	1	Pass	101	69	0	0	rCRSwithout3107N	1305	471	1.25	GOOD	A	.	A	A	471	471	0	0	1	Pass	309	162	0	0	rCRSwithout3107N	1305	372	1.03	GOOD	A	.	A	A	372	372	0
rCRSwithout3107N	1306	155	1	GOOD	A	.	A	A	155	155	0	0	1	Pass	97	58	0	0	rCRSwithout3107N	1306	415	1.1	GOOD	A	.	A	A	415	415	0	0	1	Pass	279	136	0	0	rCRSwithout3107N	1306	352	0.97	GOOD	A	.	A	A	352	352	0
rCRSwithout3107N	1307	140	0.9	GOOD	G	.	G	G	140	140	0	0	1	Pass	89	51	0	0	rCRSwithout3107N	1307	358	0.95	GOOD	G	.	G	G	358	358	0	0	1	Pass	244	114	0	0	rCRSwithout3107N	1307	301	0.83	GOOD	G	.	G	G	301	301	0
rCRSwithout3107N	1308	98	0.63	GOOD	T	.	T	T	98	98	0	0	1	Pass	63	35	0	0	rCRSwithout3107N	1308	231	0.61	GOOD	T	.	T	T	231	231	0	0	1	Pass	144	87	0	0	rCRSwithout3107N	1308	203	0.56	GOOD	T	.	T	T	203	203	0
rCRSwithout3107N	1309	84	0.54	GOOD	A	.	A	A	84	84	0	0	1	Pass	68	16	0	0	rCRSwithout3107N	1309	234	0.62	GOOD	A	.	A	A	234	234	0	0	1	Pass	180	54	0	0	rCRSwithout3107N	1309	177	0.49	GOOD	A	.	A	A	177	177	0
rCRSwithout3107N	1310	141	0.91	GOOD	C	.	C	C	141	141	0	0	1	Pass	87	54	0	0	rCRSwithout3107N	1310	374	0.99	GOOD	C	.	C	C	374	374	0	0	1	Pass	237	137	0	0	rCRSwithout3107N	1310	309	0.85	GOOD	C	.	C	C	309	309	0
rCRSwithout3107N	1311	153	0.98	GOOD	C	.	C	C	153	153	0	0	1	Pass	97	56	0	0	rCRSwithout3107N	1311	396	1.05	GOOD	C	.	C	C	396	396	0	0	1	Pass	281	115	0	0	rCRSwithout3107N	1311	324	0.89	GOOD	C	.	C	C	324	324	0
rCRSwithout3107N	1312	148	0.95	GOOD	C	.	C	C	148	148	0	0	1	Pass	97	51	0	0	rCRSwithout3107N	1312	386	1.02	GOOD	C	.	C	C	386	386	0	0	1	Pass	285	101	0	0	rCRSwithout3107N	1312	313	0.86	GOOD	C	.	C	C	313	313	0
rCRSwithout3107N	1313	136	0.87	GOOD	A	.	A	A	136	136	0	0	1	Pass	103	33	0	0	rCRSwithout3107N	1313	352	0.93	GOOD	A	.	A	A	352	352	0	0	1	Pass	279	73	0	0	rCRSwithout3107N	1313	258	0.71	GOOD	A	.	A	A	258	258	0
rCRSwithout3107N	1314	178	1.14	GOOD	C	.	C	C	178	178	0	0	1	Pass	107	71	0	0	rCRSwithout3107N	1314	470	1.25	GOOD	C	.	C	C	470	470	0	0	1	Pass	308	162	0	0	rCRSwithout3107N	1314	370	1.02	GOOD	C	.	C	C	370	370	0
rCRSwithout3107N	1315	162	1.04	GOOD	G	.	G	G	162	162	0	0	1	Pass	94	68	0	0	rCRSwithout3107N	1315	447	1.19	GOOD	G	.	G	G	447	447	0	0	1	Pass	281	166	0	0	rCRSwithout3107N	1315	369	1.02	GOOD	G	.	G	G	369	369	0
rCRSwithout3107N	1316	130	0.83	GOOD	T	.	T	T	130	130	0	0	1	Pass	55	75	0	0	rCRSwithout3107N	1316	331	0.88	GOOD	T	.	T	T	331	331	0	0	1	Pass	155	176	0	0	rCRSwithout3107N	1316	282	0.78	GOOD	T	.	T	T	282	282	0
rCRSwithout3107N	1317	128	0.82	GOOD	A	.	A	A	128	128	0	0	1	Pass	68	60	0	0	rCRSwithout3107N	1317	352	0.93	GOOD	A	.	A	A	352	352	0	0	1	Pass	177	175	0	0	rCRSwithout3107N	1317	316	0.87	GOOD	A	.	A	A	316	315	1
rCRSwithout3107N	1318	154	0.99	GOOD	A	.	A	A	154	154	0	0	1	Pass	89	65	0	0	rCRSwithout3107N	1318	397	1.05	GOOD	A	.	A	A	397	397	0	0	1	Pass	232	165	0	0	rCRSwithout3107N	1318	335	0.92	GOOD	A	.	A	A	335	335	0
rCRSwithout3107N	1319	156	1	GOOD	A	.	A	A	156	156	0	0	1	Pass	90	66	0	0	rCRSwithout3107N	1319	403	1.07	GOOD	A	.	A	A	403	403	0	0	1	Pass	235	168	0	0	rCRSwithout3107N	1319	306	0.84	GOOD	A	.	A	A	306	306	0
rCRSwithout3107N	1320	141	0.91	GOOD	G	.	G	G	141	141	0	0	1	Pass	86	55	0	0	rCRSwithout3107N	1320	349	0.93	GOOD	G	.	G	G	349	349	0	0	1	Pass	217	132	0	0	rCRSwithout3107N	1320	276	0.76	GOOD	G	.	G	G	276	276	0
rCRSwithout3107N	1321	123	0.79	GOOD	A	.	A	A	123	123	0	0	1	Pass	77	46	0	0	rCRSwithout3107N	1321	299	0.79	GOOD	A	.	A	A	299	299	0	0	1	Pass	194	105	0	0	rCRSwithout3107N	1321	259	0.71	GOOD	A	.	A	A	259	259	0
rCRSwithout3107N	1322	165	1.06	GOOD	C	.	C	C	165	165	0	0	1	Pass	94	71	0	0	rCRSwithout3107N	1322	398	1.06	GOOD	C	.	C	C	398	398	0	0	1	Pass	228	170	0	0	rCRSwithout3107N	1322	336	0.93	GOOD	C	.	C	C	336	336	0
rCRSwithout3107N	1323	164	1.05	GOOD	G	.	G	G	164	164	0	0	1	Pass	94	70	0	0	rCRSwithout3107N	1323	395	1.05	GOOD	G	.	G	G	395	395	0	0	1	Pass	225	170	0	0	rCRSwithout3107N	1323	329	0.91	GOOD	G	.	G	G	329	329	0
rCRSwithout3107N	1324	124	0.8	GOOD	T	.	T	T	124	124	0	0	1	Pass	56	68	0	0	rCRSwithout3107N	1324	292	0.77	GOOD	T	.	T	T	292	292	0	0	1	Pass	120	172	0	0	rCRSwithout3107N	1324	245	0.68	GOOD	T	.	T	T	245	245	0
rCRSwithout3107N	1325	145	0.93	GOOD	T	.	T	T	145	145	0	0	1	Pass	71	74	0	0	rCRSwithout3107N	1325	350	0.93	GOOD	T	.	T	T	350	350	0	0	1	Pass	162	188	0	0	rCRSwithout3107N	1325	294	0.81	GOOD	T	.	T	T	294	294	0
rCRSwithout3107N	1326	167	1.07	GOOD	A	.	A	A	167	167	0	0	1	Pass	85	82	0	0	rCRSwithout3107N	1326	409	1.09	GOOD	A	.	A	A	409	409	0	0	1	Pass	208	201	0	0	rCRSwithout3107N	1326	337	0.93	GOOD	A	.	A	A	337	337	0
rCRSwithout3107N	1327	167	1.07	GOOD	G	.	G	G	167	167	0	0	1	Pass	89	78	0	0	rCRSwithout3107N	1327	419	1.11	GOOD	G	.	G	G	419	419	0	0	1	Pass	235	184	0	0	rCRSwithout3107N	1327	344	0.95	GOOD	G	.	G	G	344	344	0
rCRSwithout3107N	1328	169	1.09	GOOD	G	.	G	G	169	169	0	0	1	Pass	89	80	0	0	rCRSwithout3107N	1328	384	1.02	GOOD	G	.	G	G	384	384	0	0	1	Pass	207	177	0	0	rCRSwithout3107N	1328	321	0.88	GOOD	G	.	G	G	321	321	0
rCRSwithout3107N	1329	127	0.82	GOOD	T	.	T	T	127	127	0	0	1	Pass	52	75	0	0	rCRSwithout3107N	1329	282	0.75	GOOD	T	.	T	T	282	282	0	0	1	Pass	109	173	0	0	rCRSwithout3107N	1329	249	0.69	GOOD	T	.	T	T	249	249	0
rCRSwithout3107N	1330	144	0.92	GOOD	C	.	C	C	144	144	0	0	1	Pass	64	80	0	0	rCRSwithout3107N	1330	354	0.94	GOOD	C	.	C	C	354	354	0	0	1	Pass	158	196	0	0	rCRSwithout3107N	1330	279	0.77	GOOD	C	.	C	C	279	279	0
rCRSwithout3107N	1331	162	1.04	GOOD	A	.	A	A	162	162	0	0	1	Pass	81	81	0	0	rCRSwithout3107N	1331	409	1.09	GOOD	A	.	A	A	409	409	0	0	1	Pass	211	198	0	0	rCRSwithout3107N	1331	337	0.93	GOOD	A	.	A	A	337	337	0
rCRSwithout3107N	1332	180	1.16	GOOD	A	.	A	A	180	180	0	0	1	Pass	93	87	0	0	rCRSwithout3107N	1332	435	1.15	GOOD	A	.	A	A	435	435	0	0	1	Pass	229	206	0	0	rCRSwithout3107N	1332	342	0.94	GOOD	A	.	A	A	342	342	0
rCRSwithout3107N	1333	182	1.17	GOOD	G	.	G	G	182	182	0	0	1	Pass	99	83	0	0	rCRSwithout3107N	1333	447	1.19	GOOD	G	.	G	G	447	447	0	0	1	Pass	243	204	0	0	rCRSwithout3107N	1333	350	0.96	GOOD	G	.	G	G	350	350	0
rCRSwithout3107N	1334	175	1.12	GOOD	G	.	G	G	175	175	0	0	1	Pass	75	100	0	0	rCRSwithout3107N	1334	423	1.12	GOOD	G	.	G	G	423	423	0	0	1	Pass	222	201	0	0	rCRSwithout3107N	1334	354	0.98	GOOD	G	.	G	G	354	354	0
rCRSwithout3107N	1335	121	0.78	GOOD	T	.	T	T	121	121	0	0	1	Pass	30	91	0	0	rCRSwithout3107N	1335	265	0.7	GOOD	T	.	T	T	265	265	0	0	1	Pass	62	203	0	0	rCRSwithout3107N	1335	230	0.63	GOOD	T	.	T	T	230	230	0
rCRSwithout3107N	1336	136	0.87	GOOD	G	.	G	G	136	136	0	0	1	Pass	46	90	0	0	rCRSwithout3107N	1336	287	0.76	GOOD	G	.	G	G	287	287	0	0	1	Pass	102	185	0	0	rCRSwithout3107N	1336	261	0.72	GOOD	G	.	G	G	261	261	0
rCRSwithout3107N	1337	145	0.93	GOOD	T	.	T	T	145	145	0	0	1	Pass	58	87	0	0	rCRSwithout3107N	1337	314	0.83	GOOD	T	.	T	T	314	314	0	0	1	Pass	132	182	0	0	rCRSwithout3107N	1337	274	0.76	GOOD	T	.	T	T	274	274	0
rCRSwithout3107N	1338	155	1	GOOD	A	.	A	A	155	155	0	0	1	Pass	66	89	0	0	rCRSwithout3107N	1338	354	0.94	GOOD	A	.	A	A	354	354	0	0	1	Pass	160	194	0	0	rCRSwithout3107N	1338	283	0.78	GOOD	A	.	A	A	283	283	0
rCRSwithout3107N	1339	154	0.99	GOOD	G	.	G	G	154	154	0	0	1	Pass	71	83	0	0	rCRSwithout3107N	1339	357	0.95	GOOD	G	.	G	G	357	356	1	0.0028	0.5	Pass	181	175	1	0	rCRSwithout3107N	1339	281	0.77	GOOD	G	.	G	G	281	280	1
rCRSwithout3107N	1340	149	0.96	GOOD	C	.	C	C	149	149	0	0	1	Pass	83	66	0	0	rCRSwithout3107N	1340	351	0.93	GOOD	C	.	C	C	351	350	1	0.0028	0.5	Pass	203	147	1	0	rCRSwithout3107N	1340	289	0.8	GOOD	C	.	C	C	289	289	0
rCRSwithout3107N	1341	153	0.98	GOOD	C	.	C	C	153	153	0	0	1	Pass	86	67	0	0	rCRSwithout3107N	1341	386	1.02	GOOD	C	.	C	C	386	386	0	0	1	Pass	228	158	0	0	rCRSwithout3107N	1341	296	0.82	GOOD	C	.	C	C	296	296	0
rCRSwithout3107N	1342	167	1.07	GOOD	C	.	C	C	167	167	0	0	1	Pass	91	76	0	0	rCRSwithout3107N	1342	411	1.09	GOOD	C	.	C	C	411	411	0	0	1	Pass	239	172	0	0	rCRSwithout3107N	1342	313	0.86	GOOD	C	.	C	C	313	312	1
rCRSwithout3107N	1343	155	1	GOOD	A	.	A	A	155	155	0	0	1	Pass	90	65	0	0	rCRSwithout3107N	1343	427	1.13	GOOD	A	.	A	A	427	427	0	0	1	Pass	250	177	0	0	rCRSwithout3107N	1343	314	0.87	GOOD	A	.	A	A	314	314	0
rCRSwithout3107N	1344	174	1.12	GOOD	T	.	T	T	174	173	1	0.0057	0.5	Pass	94	79	0	1	rCRSwithout3107N	1344	443	1.18	GOOD	T	.	T	T	443	443	0	0	1	Pass	261	182	0	0	rCRSwithout3107N	1344	339	0.93	GOOD	T	.	T	T	339	339	0
rCRSwithout3107N	1345	175	1.12	GOOD	G	.	G	G	175	175	0	0	1	Pass	96	79	0	0	rCRSwithout3107N	1345	454	1.2	GOOD	G	.	G	G	454	454	0	0	1	Pass	257	197	0	0	rCRSwithout3107N	1345	329	0.91	GOOD	G	.	G	G	329	329	0
rCRSwithout3107N	1346	157	1.01	GOOD	A	.	A	A	157	157	0	0	1	Pass	82	75	0	0	rCRSwithout3107N	1346	418	1.11	GOOD	A	.	A	A	418	418	0	0	1	Pass	232	186	0	0	rCRSwithout3107N	1346	297	0.82	GOOD	A	.	A	A	297	297	0
rCRSwithout3107N	1347	170	1.09	GOOD	G	.	G	G	170	170	0	0	1	Pass	89	81	0	0	rCRSwithout3107N	1347	430	1.14	GOOD	G	.	G	G	430	430	0	0	1	Pass	241	189	0	0	rCRSwithout3107N	1347	325	0.9	GOOD	G	.	G	G	325	325	0
rCRSwithout3107N	1348	163	1.05	GOOD	G	.	G	G	163	163	0	0	1	Pass	84	79	0	0	rCRSwithout3107N	1348	428	1.14	GOOD	G	.	G	G	428	427	1	0.0023	0.5	Pass	231	196	1	0	rCRSwithout3107N	1348	318	0.88	GOOD	G	.	G	G	318	318	0
rCRSwithout3107N	1349	93	0.6	GOOD	T	.	T	T	93	93	0	0	1	Pass	19	74	0	0	rCRSwithout3107N	1349	253	0.67	GOOD	T	.	T	T	253	253	0	0	1	Pass	66	187	0	0	rCRSwithout3107N	1349	207	0.57	GOOD	T	.	T	T	207	207	0
rCRSwithout3107N	1350	112	0.72	GOOD	G	.	G	G	112	112	0	0	1	Pass	36	76	0	0	rCRSwithout3107N	1350	288	0.76	GOOD	G	.	G	G	288	288	0	0	1	Pass	111	177	0	0	rCRSwithout3107N	1350	236	0.65	GOOD	G	.	G	G	236	236	0
rCRSwithout3107N	1351	127	0.82	GOOD	G	.	G	G	127	127	0	0	1	Pass	48	79	0	0	rCRSwithout3107N	1351	328	0.87	GOOD	G	.	G	G	328	328	0	0	1	Pass	147	181	0	0	rCRSwithout3107N	1351	253	0.7	GOOD	G	.	G	G	253	252	1
rCRSwithout3107N	1352	165	1.06	GOOD	C	.	C	C	165	165	0	0	1	Pass	83	82	0	0	rCRSwithout3107N	1352	399	1.06	GOOD	C	.	C	C	399	399	0	0	1	Pass	199	200	0	0	rCRSwithout3107N	1352	312	0.86	GOOD	C	.	C	C	312	311	1
rCRSwithout3107N	1353	159	1.02	GOOD	A	.	A	A	159	159	0	0	1	Pass	80	79	0	0	rCRSwithout3107N	1353	392	1.04	GOOD	A	.	A	A	392	392	0	0	1	Pass	202	190	0	0	rCRSwithout3107N	1353	300	0.83	GOOD	A	.	A	A	300	300	0
rCRSwithout3107N	1354	178	1.14	GOOD	A	.	A	A	178	178	0	0	1	Pass	80	98	0	0	rCRSwithout3107N	1354	435	1.15	GOOD	A	.	A	A	435	435	0	0	1	Pass	196	239	0	0	rCRSwithout3107N	1354	345	0.95	GOOD	A	.	A	A	345	344	1
rCRSwithout3107N	1355	187	1.2	GOOD	G	.	G	G	187	187	0	0	1	Pass	92	95	0	0	rCRSwithout3107N	1355	453	1.2	GOOD	G	.	G	G	453	453	0	0	1	Pass	223	230	0	0	rCRSwithout3107N	1355	350	0.96	GOOD	G	.	G	G	350	350	0
rCRSwithout3107N	1356	185	1.19	GOOD	A	.	A	A	185	185	0	0	1	Pass	90	95	0	0	rCRSwithout3107N	1356	466	1.24	GOOD	A	.	A	A	466	465	1	0.0021	0.5	Pass	219	246	1	0	rCRSwithout3107N	1356	355	0.98	GOOD	A	.	A	A	355	355	0
rCRSwithout3107N	1357	155	1	GOOD	A	.	A	A	155	155	0	0	1	Pass	80	75	0	0	rCRSwithout3107N	1357	423	1.12	GOOD	A	.	A	A	423	423	0	0	1	Pass	221	202	0	0	rCRSwithout3107N	1357	318	0.88	GOOD	A	.	A	A	318	318	0
rCRSwithout3107N	1358	166	1.07	GOOD	A	.	A	A	166	166	0	0	1	Pass	86	80	0	0	rCRSwithout3107N	1358	424	1.13	GOOD	A	.	A	A	424	424	0	0	1	Pass	221	203	0	0	rCRSwithout3107N	1358	320	0.88	GOOD	A	.	A	A	320	320	0
rCRSwithout3107N	1359	149	0.96	GOOD	T	.	T	T	149	149	0	0	1	Pass	70	79	0	0	rCRSwithout3107N	1359	385	1.02	GOOD	T	.	T	T	385	384	1	0.0026	0.5	Pass	200	184	0	1	rCRSwithout3107N	1359	297	0.82	GOOD	T	.	T	T	297	297	0
rCRSwithout3107N	1360	158	1.01	GOOD	G	.	G	G	158	158	0	0	1	Pass	72	86	0	0	rCRSwithout3107N	1360	403	1.07	GOOD	G	.	G	G	403	403	0	0	1	Pass	194	209	0	0	rCRSwithout3107N	1360	304	0.84	GOOD	G	.	G	G	304	304	0
rCRSwithout3107N	1361	149	0.96	GOOD	G	.	G	G	149	148	1	0.0067	0.5	Pass	73	75	0	1	rCRSwithout3107N	1361	375	1	GOOD	G	.	G	G	375	375	0	0	1	Pass	181	194	0	0	rCRSwithout3107N	1361	288	0.79	GOOD	G	.	G	G	288	288	0
rCRSwithout3107N	1362	159	1.02	GOOD	G	.	G	G	159	159	0	0	1	Pass	73	86	0	0	rCRSwithout3107N	1362	405	1.07	GOOD	G	.	G	G	405	404	1	0.0025	0.5	Pass	199	205	0	1	rCRSwithout3107N	1362	276	0.76	GOOD	G	.	G	G	276	276	0
rCRSwithout3107N	1363	178	1.14	GOOD	C	.	C	C	178	178	0	0	1	Pass	77	101	0	0	rCRSwithout3107N	1363	449	1.19	GOOD	C	.	C	C	449	448	1	0.0022	0.5	Pass	204	244	0	1	rCRSwithout3107N	1363	342	0.94	GOOD	C	.	C	C	342	342	0
rCRSwithout3107N	1364	169	1.09	GOOD	T	.	T	T	169	169	0	0	1	Pass	82	87	0	0	rCRSwithout3107N	1364	431	1.14	GOOD	T	.	T	T	431	430	1	0.0023	0.5	Pass	213	217	0	1	rCRSwithout3107N	1364	331	0.91	GOOD	T	.	T	T	331	331	0
rCRSwithout3107N	1365	159	1.02	GOOD	A	.	A	A	159	159	0	0	1	Pass	86	73	0	0	rCRSwithout3107N	1365	402	1.07	GOOD	A	.	A	A	402	402	0	0	1	Pass	196	206	0	0	rCRSwithout3107N	1365	296	0.82	GOOD	A	.	A	A	296	296	0
rCRSwithout3107N	1366	175	1.12	GOOD	C	.	C	C	175	175	0	0	1	Pass	96	79	0	0	rCRSwithout3107N	1366	451	1.2	GOOD	C	.	C	C	451	451	0	0	1	Pass	232	219	0	0	rCRSwithout3107N	1366	333	0.92	GOOD	C	.	C	C	333	333	0
rCRSwithout3107N	1367	178	1.14	GOOD	A	.	A	A	178	178	0	0	1	Pass	95	83	0	0	rCRSwithout3107N	1367	452	1.2	GOOD	A	.	A	A	452	452	0	0	1	Pass	235	217	0	0	rCRSwithout3107N	1367	333	0.92	GOOD	A	.	A	A	333	333	0
rCRSwithout3107N	1368	172	1.1	GOOD	T	.	T	T	172	172	0	0	1	Pass	97	75	0	0	rCRSwithout3107N	1368	460	1.22	GOOD	T	.	T	T	460	460	0	0	1	Pass	253	207	0	0	rCRSwithout3107N	1368	359	0.99	GOOD	T	.	T	T	359	359	0
rCRSwithout3107N	1369	183	1.18	GOOD	T	.	T	T	183	183	0	0	1	Pass	107	76	0	0	rCRSwithout3107N	1369	489	1.3	GOOD	T	.	T	T	489	489	0	0	1	Pass	285	204	0	0	rCRSwithout3107N	1369	376	1.04	GOOD	T	.	T	T	376	376	0
rCRSwithout3107N	1370	178	1.14	GOOD	T	.	T	T	178	178	0	0	1	Pass	103	75	0	0	rCRSwithout3107N	1370	484	1.28	GOOD	T	.	T	T	484	484	0	0	1	Pass	281	203	0	0	rCRSwithout3107N	1370	376	1.04	GOOD	T	.	T	T	376	376	0
rCRSwithout3107N	1371	186	1.19	GOOD	T	.	T	T	186	186	0	0	1	Pass	110	76	0	0	rCRSwithout3107N	1371	482	1.28	GOOD	T	.	T	T	482	482	0	0	1	Pass	295	187	0	0	rCRSwithout3107N	1371	354	0.98	GOOD	T	.	T	T	354	354	0
rCRSwithout3107N	1372	182	1.17	GOOD	C	.	C	C	182	182	0	0	1	Pass	110	72	0	0	rCRSwithout3107N	1372	470	1.25	GOOD	C	.	C	C	470	469	1	0.0021	0.5	Pass	287	182	1	0	rCRSwithout3107N	1372	343	0.95	GOOD	C	.	C	C	343	343	0
rCRSwithout3107N	1373	160	1.03	GOOD	T	.	T	T	160	160	0	0	1	Pass	101	59	0	0	rCRSwithout3107N	1373	392	1.04	GOOD	T	.	T	T	392	391	1	0.0026	0.5	Pass	260	131	1	0	rCRSwithout3107N	1373	284	0.78	GOOD	T	.	T	T	284	284	0
rCRSwithout3107N	1374	151	0.97	GOOD	A	.	A	A	151	151	0	0	1	Pass	111	40	0	0	rCRSwithout3107N	1374	385	1.02	GOOD	A	.	A	A	385	384	1	0.0026	0.5	Pass	298	86	1	0	rCRSwithout3107N	1374	280	0.77	GOOD	A	.	A	A	280	280	0
rCRSwithout3107N	1375	170	1.09	GOOD	C	.	C	C	170	170	0	0	1	Pass	100	70	0	0	rCRSwithout3107N	1375	472	1.25	GOOD	C	.	C	C	472	472	0	0	1	Pass	255	217	0	0	rCRSwithout3107N	1375	355	0.98	GOOD	C	.	C	C	355	355	0
rCRSwithout3107N	1376	163	1.05	GOOD	C	.	C	C	163	163	0	0	1	Pass	88	75	0	0	rCRSwithout3107N	1376	446	1.18	GOOD	C	.	C	C	446	446	0	0	1	Pass	236	210	0	0	rCRSwithout3107N	1376	347	0.96	GOOD	C	.	C	C	347	347	0
rCRSwithout3107N	1377	171	1.1	GOOD	C	.	C	C	171	171	0	0	1	Pass	96	75	0	0	rCRSwithout3107N	1377	468	1.24	GOOD	C	.	C	C	468	465	3	0.0064	0.1246	Pass	243	222	2	1	rCRSwithout3107N	1377	345	0.95	GOOD	C	.	C	C	345	345	0
rCRSwithout3107N	1378	183	1.18	GOOD	C	.	C	C	183	183	0	0	1	Pass	99	84	0	0	rCRSwithout3107N	1378	479	1.27	GOOD	C	.	C	C	479	479	0	0	1	Pass	242	237	0	0	rCRSwithout3107N	1378	375	1.03	GOOD	C	.	C	C	375	375	0
rCRSwithout3107N	1379	189	1.21	GOOD	A	.	A	A	189	186	2	0.0106	0.24933	Pass	93	93	1	1	rCRSwithout3107N	1379	497	1.32	GOOD	A	.	A	A	497	495	2	0.004	0.24975	Pass	243	252	2	0	rCRSwithout3107N	1379	379	1.04	GOOD	A	.	A	A	379	379	0
rCRSwithout3107N	1380	182	1.17	GOOD	G	.	G	G	182	182	0	0	1	Pass	98	84	0	0	rCRSwithout3107N	1380	465	1.23	GOOD	G	.	G	G	465	465	0	0	1	Pass	249	216	0	0	rCRSwithout3107N	1380	348	0.96	GOOD	G	.	G	G	348	348	0
rCRSwithout3107N	1381	167	1.07	GOOD	A	.	A	A	167	167	0	0	1	Pass	91	76	0	0	rCRSwithout3107N	1381	454	1.2	GOOD	A	.	A	A	454	454	0	0	1	Pass	221	233	0	0	rCRSwithout3107N	1381	351	0.97	GOOD	A	.	A	A	351	351	0
rCRSwithout3107N	1382	173	1.11	GOOD	A	.	A	A	173	173	0	0	1	Pass	84	89	0	0	rCRSwithout3107N	1382	458	1.22	GOOD	A	.	A	A	458	457	1	0.0022	0.5	Pass	209	248	0	1	rCRSwithout3107N	1382	362	1	GOOD	A	.	A	A	362	362	0
rCRSwithout3107N	1383	170	1.09	GOOD	A	.	A	A	170	170	0	0	1	Pass	86	84	0	0	rCRSwithout3107N	1383	440	1.17	GOOD	A	.	A	A	440	439	1	0.0023	0.5	Pass	202	237	1	0	rCRSwithout3107N	1383	353	0.97	GOOD	A	.	A	A	353	352	1
rCRSwithout3107N	1384	137	0.88	GOOD	A	.	A	A	137	137	0	0	1	Pass	82	55	0	0	rCRSwithout3107N	1384	355	0.94	GOOD	A	.	A	A	355	355	0	0	1	Pass	196	159	0	0	rCRSwithout3107N	1384	277	0.76	GOOD	A	.	A	A	277	277	0
rCRSwithout3107N	1385	175	1.12	GOOD	C	.	C	C	175	175	0	0	1	Pass	85	90	0	0	rCRSwithout3107N	1385	427	1.13	GOOD	C	.	C	C	427	427	0	0	1	Pass	209	218	0	0	rCRSwithout3107N	1385	345	0.95	GOOD	C	.	C	C	345	345	0
rCRSwithout3107N	1386	165	1.06	GOOD	T	.	T	T	165	165	0	0	1	Pass	91	74	0	0	rCRSwithout3107N	1386	420	1.11	GOOD	T	.	T	T	420	420	0	0	1	Pass	217	203	0	0	rCRSwithout3107N	1386	335	0.92	GOOD	T	.	T	T	335	335	0
rCRSwithout3107N	1387	166	1.07	GOOD	A	.	A	A	166	166	0	0	1	Pass	94	72	0	0	rCRSwithout3107N	1387	403	1.07	GOOD	A	.	A	A	403	403	0	0	1	Pass	215	188	0	0	rCRSwithout3107N	1387	315	0.87	GOOD	A	.	A	A	315	315	0
rCRSwithout3107N	1388	189	1.21	GOOD	C	.	C	C	189	189	0	0	1	Pass	95	94	0	0	rCRSwithout3107N	1388	496	1.32	GOOD	C	.	C	C	496	496	0	0	1	Pass	240	256	0	0	rCRSwithout3107N	1388	386	1.06	GOOD	C	.	C	C	386	386	0
rCRSwithout3107N	1389	190	1.22	GOOD	G	.	G	G	190	190	0	0	1	Pass	92	98	0	0	rCRSwithout3107N	1389	476	1.26	GOOD	G	.	G	G	476	476	0	0	1	Pass	226	250	0	0	rCRSwithout3107N	1389	390	1.08	GOOD	G	.	G	G	390	390	0
rCRSwithout3107N	1390	178	1.14	GOOD	A	.	A	A	178	178	0	0	1	Pass	79	99	0	0	rCRSwithout3107N	1390	464	1.23	GOOD	A	.	A	A	464	464	0	0	1	Pass	207	257	0	0	rCRSwithout3107N	1390	347	0.96	GOOD	A	.	A	A	347	347	0
rCRSwithout3107N	1391	165	1.06	GOOD	T	.	T	T	165	165	0	0	1	Pass	77	88	0	0	rCRSwithout3107N	1391	442	1.17	GOOD	T	.	T	T	442	441	1	0.0023	0.5	Pass	199	242	0	1	rCRSwithout3107N	1391	343	0.95	GOOD	T	.	T	T	343	343	0
rCRSwithout3107N	1392	173	1.11	GOOD	A	.	A	A	173	173	0	0	1	Pass	80	93	0	0	rCRSwithout3107N	1392	437	1.16	GOOD	A	.	A	A	437	437	0	0	1	Pass	197	240	0	0	rCRSwithout3107N	1392	354	0.98	GOOD	A	.	A	A	354	354	0
rCRSwithout3107N	1393	161	1.03	GOOD	G	.	G	G	161	161	0	0	1	Pass	71	90	0	0	rCRSwithout3107N	1393	411	1.09	GOOD	G	.	G	G	411	411	0	0	1	Pass	183	228	0	0	rCRSwithout3107N	1393	348	0.96	GOOD	G	.	G	G	348	348	0
rCRSwithout3107N	1394	166	1.07	GOOD	C	.	C	C	166	166	0	0	1	Pass	82	84	0	0	rCRSwithout3107N	1394	405	1.07	GOOD	C	.	C	C	405	404	1	0.0025	0.5	Pass	190	214	1	0	rCRSwithout3107N	1394	322	0.89	GOOD	C	.	C	C	322	322	0
rCRSwithout3107N	1395	149	0.96	GOOD	C	.	C	C	149	149	0	0	1	Pass	75	74	0	0	rCRSwithout3107N	1395	378	1	GOOD	C	.	C	C	378	377	1	0.0026	0.5	Pass	186	191	1	0	rCRSwithout3107N	1395	322	0.89	GOOD	C	.	C	C	322	322	0
rCRSwithout3107N	1396	165	1.06	GOOD	C	.	C	C	165	165	0	0	1	Pass	80	85	0	0	rCRSwithout3107N	1396	390	1.03	GOOD	C	.	C	C	390	388	1	0.0026	0.5	Pass	180	208	0	1	rCRSwithout3107N	1396	335	0.92	GOOD	C	.	C	C	335	335	0
rCRSwithout3107N	1397	161	1.03	GOOD	T	.	T	T	161	161	0	0	1	Pass	76	85	0	0	rCRSwithout3107N	1397	447	1.19	GOOD	T	.	T	T	447	447	0	0	1	Pass	218	229	0	0	rCRSwithout3107N	1397	364	1	GOOD	T	.	T	T	364	364	0
rCRSwithout3107N	1398	199	1.28	GOOD	T	.	T	T	199	199	0	0	1	Pass	83	116	0	0	rCRSwithout3107N	1398	533	1.41	GOOD	T	.	T	T	533	533	0	0	1	Pass	209	324	0	0	rCRSwithout3107N	1398	438	1.21	GOOD	T	.	T	T	438	438	0
rCRSwithout3107N	1399	202	1.3	GOOD	A	.	A	A	202	202	0	0	1	Pass	78	124	0	0	rCRSwithout3107N	1399	528	1.4	GOOD	A	.	A	A	528	528	0	0	1	Pass	204	324	0	0	rCRSwithout3107N	1399	435	1.2	GOOD	A	.	A	A	435	435	0
rCRSwithout3107N	1400	210	1.35	GOOD	T	.	T	T	210	210	0	0	1	Pass	90	120	0	0	rCRSwithout3107N	1400	541	1.44	GOOD	T	.	T	T	541	541	0	0	1	Pass	221	320	0	0	rCRSwithout3107N	1400	446	1.23	GOOD	T	.	T	T	446	446	0
rCRSwithout3107N	1401	202	1.3	GOOD	G	.	G	G	202	202	0	0	1	Pass	87	115	0	0	rCRSwithout3107N	1401	539	1.43	GOOD	G	.	G	G	539	539	0	0	1	Pass	228	311	0	0	rCRSwithout3107N	1401	447	1.23	GOOD	G	.	G	G	447	446	1
rCRSwithout3107N	1402	187	1.2	GOOD	A	.	A	A	187	187	0	0	1	Pass	77	110	0	0	rCRSwithout3107N	1402	461	1.22	GOOD	A	.	A	A	461	461	0	0	1	Pass	175	286	0	0	rCRSwithout3107N	1402	379	1.04	GOOD	A	.	A	A	379	379	0
rCRSwithout3107N	1403	163	1.05	GOOD	A	.	A	A	163	162	1	0.0061	0.5	Pass	67	95	1	0	rCRSwithout3107N	1403	426	1.13	GOOD	A	.	A	A	426	426	0	0	1	Pass	175	251	0	0	rCRSwithout3107N	1403	350	0.96	GOOD	A	.	A	A	350	349	1
rCRSwithout3107N	1404	144	0.92	GOOD	A	.	A	A	144	144	0	0	1	Pass	57	87	0	0	rCRSwithout3107N	1404	377	1	GOOD	A	.	A	A	377	377	0	0	1	Pass	164	213	0	0	rCRSwithout3107N	1404	302	0.83	GOOD	A	.	A	A	302	302	0
rCRSwithout3107N	1405	155	1	GOOD	C	.	C	C	155	155	0	0	1	Pass	59	96	0	0	rCRSwithout3107N	1405	402	1.07	GOOD	C	.	C	C	402	402	0	0	1	Pass	158	244	0	0	rCRSwithout3107N	1405	350	0.96	GOOD	C	.	C	C	350	350	0
rCRSwithout3107N	1406	148	0.95	GOOD	T	.	T	T	148	148	0	0	1	Pass	62	86	0	0	rCRSwithout3107N	1406	396	1.05	GOOD	T	.	T	T	396	396	0	0	1	Pass	164	232	0	0	rCRSwithout3107N	1406	352	0.97	GOOD	T	.	T	T	352	352	0
rCRSwithout3107N	1407	157	1.01	GOOD	T	.	T	T	157	157	0	0	1	Pass	61	96	0	0	rCRSwithout3107N	1407	434	1.15	GOOD	T	.	T	T	434	434	0	0	1	Pass	174	260	0	0	rCRSwithout3107N	1407	371	1.02	GOOD	T	.	T	T	371	370	1
rCRSwithout3107N	1408	170	1.09	GOOD	A	.	A	A	170	170	0	0	1	Pass	62	108	0	0	rCRSwithout3107N	1408	454	1.2	GOOD	A	.	A	A	454	454	0	0	1	Pass	167	287	0	0	rCRSwithout3107N	1408	374	1.03	GOOD	A	.	A	A	374	374	0
rCRSwithout3107N	1409	172	1.1	GOOD	A	.	A	A	172	172	0	0	1	Pass	64	108	0	0	rCRSwithout3107N	1409	450	1.19	GOOD	A	.	A	A	450	450	0	0	1	Pass	162	288	0	0	rCRSwithout3107N	1409	370	1.02	GOOD	A	.	A	A	370	370	0
rCRSwithout3107N	1410	160	1.03	GOOD	G	.	G	G	160	160	0	0	1	Pass	48	112	0	0	rCRSwithout3107N	1410	427	1.13	GOOD	G	.	G	G	427	427	0	0	1	Pass	155	272	0	0	rCRSwithout3107N	1410	334	0.92	GOOD	G	.	G	G	334	334	0
rCRSwithout3107N	1411	143	0.92	GOOD	G	.	G	G	143	143	0	0	1	Pass	46	97	0	0	rCRSwithout3107N	1411	391	1.04	GOOD	G	.	G	G	391	391	0	0	1	Pass	128	263	0	0	rCRSwithout3107N	1411	326	0.9	GOOD	G	.	G	G	326	326	0
rCRSwithout3107N	1412	164	1.05	GOOD	G	.	G	G	164	164	0	0	1	Pass	55	109	0	0	rCRSwithout3107N	1412	401	1.06	GOOD	G	.	G	G	401	401	0	0	1	Pass	140	261	0	0	rCRSwithout3107N	1412	337	0.93	GOOD	G	.	G	G	337	337	0
rCRSwithout3107N	1413	128	0.82	GOOD	T	.	T	T	128	128	0	0	1	Pass	26	102	0	0	rCRSwithout3107N	1413	304	0.81	GOOD	T	.	T	T	304	304	0	0	1	Pass	81	223	0	0	rCRSwithout3107N	1413	258	0.71	GOOD	T	.	T	T	258	258	0
rCRSwithout3107N	1414	159	1.02	GOOD	C	.	C	C	159	159	0	0	1	Pass	41	118	0	0	rCRSwithout3107N	1414	374	0.99	GOOD	C	.	C	C	374	374	0	0	1	Pass	99	275	0	0	rCRSwithout3107N	1414	320	0.88	GOOD	C	.	C	C	320	320	0
rCRSwithout3107N	1415	164	1.05	GOOD	G	.	G	G	164	164	0	0	1	Pass	45	119	0	0	rCRSwithout3107N	1415	419	1.11	GOOD	G	.	G	G	419	419	0	0	1	Pass	107	312	0	0	rCRSwithout3107N	1415	342	0.94	GOOD	G	.	G	G	342	342	0
rCRSwithout3107N	1416	153	0.98	GOOD	A	.	A	A	153	153	0	0	1	Pass	35	118	0	0	rCRSwithout3107N	1416	410	1.09	GOOD	A	.	A	A	410	410	0	0	1	Pass	104	306	0	0	rCRSwithout3107N	1416	336	0.93	GOOD	A	.	A	A	336	336	0
rCRSwithout3107N	1417	170	1.09	GOOD	A	.	A	A	170	170	0	0	1	Pass	49	121	0	0	rCRSwithout3107N	1417	419	1.11	GOOD	A	.	A	A	419	419	0	0	1	Pass	123	296	0	0	rCRSwithout3107N	1417	356	0.98	GOOD	A	.	A	A	356	356	0
rCRSwithout3107N	1418	176	1.13	GOOD	G	.	G	G	176	176	0	0	1	Pass	50	126	0	0	rCRSwithout3107N	1418	442	1.17	GOOD	G	.	G	G	442	442	0	0	1	Pass	122	320	0	0	rCRSwithout3107N	1418	368	1.01	GOOD	G	.	G	G	368	368	0
rCRSwithout3107N	1419	181	1.16	GOOD	G	.	G	G	181	181	0	0	1	Pass	51	130	0	0	rCRSwithout3107N	1419	460	1.22	GOOD	G	.	G	G	460	460	0	0	1	Pass	139	321	0	0	rCRSwithout3107N	1419	374	1.03	GOOD	G	.	G	G	374	374	0
rCRSwithout3107N	1420	135	0.87	GOOD	T	.	T	T	135	135	0	0	1	Pass	7	128	0	0	rCRSwithout3107N	1420	325	0.86	GOOD	T	.	T	T	325	325	0	0	1	Pass	23	302	0	0	rCRSwithout3107N	1420	268	0.74	GOOD	T	.	T	T	268	267	1
rCRSwithout3107N	1421	139	0.89	GOOD	G	.	G	G	139	139	0	0	1	Pass	17	122	0	0	rCRSwithout3107N	1421	346	0.92	GOOD	G	.	G	G	346	346	0	0	1	Pass	46	300	0	0	rCRSwithout3107N	1421	289	0.8	GOOD	G	.	G	G	289	288	1
rCRSwithout3107N	1422	151	0.97	GOOD	G	.	G	G	151	151	0	0	1	Pass	28	123	0	0	rCRSwithout3107N	1422	370	0.98	GOOD	G	.	G	G	370	370	0	0	1	Pass	76	294	0	0	rCRSwithout3107N	1422	311	0.86	GOOD	G	.	G	G	311	311	0
rCRSwithout3107N	1423	152	0.98	GOOD	A	.	A	A	152	152	0	0	1	Pass	32	120	0	0	rCRSwithout3107N	1423	403	1.07	GOOD	A	.	A	A	403	403	0	0	1	Pass	95	308	0	0	rCRSwithout3107N	1423	324	0.89	GOOD	A	.	A	A	324	324	0
rCRSwithout3107N	1424	157	1.01	GOOD	T	.	T	T	157	157	0	0	1	Pass	41	116	0	0	rCRSwithout3107N	1424	441	1.17	GOOD	T	.	T	T	441	441	0	0	1	Pass	136	305	0	0	rCRSwithout3107N	1424	348	0.96	GOOD	T	.	T	T	348	348	0
rCRSwithout3107N	1425	181	1.16	GOOD	T	.	T	T	181	181	0	0	1	Pass	56	125	0	0	rCRSwithout3107N	1425	457	1.21	GOOD	T	.	T	T	457	457	0	0	1	Pass	150	307	0	0	rCRSwithout3107N	1425	367	1.01	GOOD	T	.	T	T	367	367	0
rCRSwithout3107N	1426	190	1.22	GOOD	T	.	T	T	190	190	0	0	1	Pass	62	128	0	0	rCRSwithout3107N	1426	503	1.33	GOOD	T	.	T	T	503	501	2	0.004	0.24975	Pass	167	334	1	1	rCRSwithout3107N	1426	387	1.07	GOOD	T	.	T	T	387	387	0
rCRSwithout3107N	1427	196	1.26	GOOD	A	.	A	A	196	196	0	0	1	Pass	65	131	0	0	rCRSwithout3107N	1427	485	1.29	GOOD	A	.	A	A	485	485	0	0	1	Pass	163	322	0	0	rCRSwithout3107N	1427	383	1.06	GOOD	A	.	A	A	383	383	0
rCRSwithout3107N	1428	187	1.2	GOOD	G	.	G	G	187	187	0	0	1	Pass	59	128	0	0	rCRSwithout3107N	1428	460	1.22	GOOD	G	.	G	G	460	460	0	0	1	Pass	150	310	0	0	rCRSwithout3107N	1428	365	1.01	GOOD	G	.	G	G	365	365	0
rCRSwithout3107N	1429	179	1.15	GOOD	C	.	C	C	179	178	1	0.0056	0.5	Pass	57	121	0	1	rCRSwithout3107N	1429	460	1.22	GOOD	C	.	C	C	460	460	0	0	1	Pass	141	319	0	0	rCRSwithout3107N	1429	371	1.02	GOOD	C	.	C	C	371	369	1
rCRSwithout3107N	1430	193	1.24	GOOD	A	.	A	A	193	193	0	0	1	Pass	66	127	0	0	rCRSwithout3107N	1430	473	1.26	GOOD	A	.	A	A	473	472	1	0.0021	0.5	Pass	156	316	0	1	rCRSwithout3107N	1430	369	1.02	GOOD	A	.	A	A	369	369	0
rCRSwithout3107N	1431	187	1.2	GOOD	G	.	G	G	187	187	0	0	1	Pass	62	125	0	0	rCRSwithout3107N	1431	477	1.27	GOOD	G	.	G	G	477	477	0	0	1	Pass	169	308	0	0	rCRSwithout3107N	1431	377	1.04	GOOD	G	.	G	G	377	377	0
rCRSwithout3107N	1432	172	1.1	GOOD	T	.	T	T	172	172	0	0	1	Pass	36	136	0	0	rCRSwithout3107N	1432	432	1.15	GOOD	T	.	T	T	432	431	1	0.0023	0.5	Pass	93	338	1	0	rCRSwithout3107N	1432	361	1	GOOD	T	.	T	T	361	361	0
rCRSwithout3107N	1433	182	1.17	GOOD	A	.	A	A	182	182	0	0	1	Pass	49	133	0	0	rCRSwithout3107N	1433	462	1.23	GOOD	A	.	A	A	462	462	0	0	1	Pass	113	349	0	0	rCRSwithout3107N	1433	382	1.05	GOOD	A	.	A	A	382	382	0
rCRSwithout3107N	1434	180	1.16	GOOD	A	.	A	A	180	180	0	0	1	Pass	54	126	0	0	rCRSwithout3107N	1434	433	1.15	GOOD	A	.	A	A	433	432	1	0.0023	0.5	Pass	125	307	0	1	rCRSwithout3107N	1434	361	1	GOOD	A	.	A	A	361	361	0
rCRSwithout3107N	1435	141	0.91	GOOD	A	.	A	A	141	141	0	0	1	Pass	49	92	0	0	rCRSwithout3107N	1435	346	0.92	GOOD	A	.	A	A	346	346	0	0	1	Pass	126	220	0	0	rCRSwithout3107N	1435	276	0.76	GOOD	A	.	A	A	276	276	0
rCRSwithout3107N	1436	190	1.22	GOOD	C	.	C	C	190	190	0	0	1	Pass	54	136	0	0	rCRSwithout3107N	1436	475	1.26	GOOD	C	.	C	C	475	475	0	0	1	Pass	145	330	0	0	rCRSwithout3107N	1436	372	1.03	GOOD	C	.	C	C	372	372	0
rCRSwithout3107N	1437	182	1.17	GOOD	T	.	T	T	182	182	0	0	1	Pass	57	125	0	0	rCRSwithout3107N	1437	469	1.24	GOOD	T	.	T	T	469	468	1	0.0021	0.5	Pass	147	321	0	1	rCRSwithout3107N	1437	365	1.01	GOOD	T	.	T	T	365	365	0
rCRSwithout3107N	1438	179	1.15	GOOD	A	G	G	G	179	1	178	0.9944	7.28e-105	Pass	0	1	54	124	rCRSwithout3107N	1438	456	1.21	GOOD	A	G	G	G	456	0	455	1	4.37e-273	Pass	0	0	140	315	rCRSwithout3107N	1438	369	1.02	GOOD	A	G	G	G	369	0	369
rCRSwithout3107N	1439	174	1.12	GOOD	A	.	A	A	174	174	0	0	1	Pass	53	121	0	0	rCRSwithout3107N	1439	441	1.17	GOOD	A	.	A	A	441	440	0	0	1	Pass	124	316	0	0	rCRSwithout3107N	1439	353	0.97	GOOD	A	.	A	A	353	353	0
rCRSwithout3107N	1440	182	1.17	GOOD	G	.	G	G	182	182	0	0	1	Pass	55	127	0	0	rCRSwithout3107N	1440	451	1.2	GOOD	G	.	G	G	451	451	0	0	1	Pass	116	335	0	0	rCRSwithout3107N	1440	360	0.99	GOOD	G	.	G	G	360	360	0
rCRSwithout3107N	1441	185	1.19	GOOD	A	.	A	A	185	185	0	0	1	Pass	51	134	0	0	rCRSwithout3107N	1441	492	1.31	GOOD	A	.	A	A	492	492	0	0	1	Pass	123	369	0	0	rCRSwithout3107N	1441	390	1.08	GOOD	A	.	A	A	390	389	1
rCRSwithout3107N	1442	175	1.12	GOOD	G	.	G	G	175	175	0	0	1	Pass	57	118	0	0	rCRSwithout3107N	1442	456	1.21	GOOD	G	.	G	G	456	456	0	0	1	Pass	143	313	0	0	rCRSwithout3107N	1442	355	0.98	GOOD	G	.	G	G	355	355	0
rCRSwithout3107N	1443	137	0.88	GOOD	T	.	T	T	137	137	0	0	1	Pass	25	112	0	0	rCRSwithout3107N	1443	356	0.94	GOOD	T	.	T	T	356	356	0	0	1	Pass	49	307	0	0	rCRSwithout3107N	1443	286	0.79	GOOD	T	.	T	T	286	286	0
rCRSwithout3107N	1444	146	0.94	GOOD	A	.	A	A	146	146	0	0	1	Pass	30	116	0	0	rCRSwithout3107N	1444	357	0.95	GOOD	A	.	A	A	357	357	0	0	1	Pass	63	294	0	0	rCRSwithout3107N	1444	294	0.81	GOOD	A	.	A	A	294	294	0
rCRSwithout3107N	1445	160	1.03	GOOD	G	.	G	G	160	160	0	0	1	Pass	46	114	0	0	rCRSwithout3107N	1445	356	0.94	GOOD	G	.	G	G	356	356	0	0	1	Pass	92	264	0	0	rCRSwithout3107N	1445	297	0.82	GOOD	G	.	G	G	297	297	0
rCRSwithout3107N	1446	162	1.04	GOOD	A	.	A	A	162	162	0	0	1	Pass	50	112	0	0	rCRSwithout3107N	1446	399	1.06	GOOD	A	.	A	A	399	399	0	0	1	Pass	119	280	0	0	rCRSwithout3107N	1446	294	0.81	GOOD	A	.	A	A	294	294	0
rCRSwithout3107N	1447	165	1.06	GOOD	G	.	G	G	165	165	0	0	1	Pass	52	113	0	0	rCRSwithout3107N	1447	422	1.12	GOOD	G	.	G	G	422	422	0	0	1	Pass	134	288	0	0	rCRSwithout3107N	1447	321	0.88	GOOD	G	.	G	G	321	321	0
rCRSwithout3107N	1448	127	0.82	GOOD	T	.	T	T	127	127	0	0	1	Pass	28	99	0	0	rCRSwithout3107N	1448	326	0.87	GOOD	T	.	T	T	326	325	1	0.0031	0.5	Pass	49	276	0	1	rCRSwithout3107N	1448	258	0.71	GOOD	T	.	T	T	258	258	0
rCRSwithout3107N	1449	140	0.9	GOOD	G	.	G	G	140	140	0	0	1	Pass	40	100	0	0	rCRSwithout3107N	1449	352	0.93	GOOD	G	.	G	G	352	352	0	0	1	Pass	77	275	0	0	rCRSwithout3107N	1449	273	0.75	GOOD	G	.	G	G	273	273	0
rCRSwithout3107N	1450	148	0.95	GOOD	C	.	C	C	148	148	0	0	1	Pass	48	100	0	0	rCRSwithout3107N	1450	394	1.05	GOOD	C	.	C	C	394	394	0	0	1	Pass	104	290	0	0	rCRSwithout3107N	1450	320	0.88	GOOD	C	.	C	C	320	318	1
rCRSwithout3107N	1451	170	1.09	GOOD	T	.	T	T	170	170	0	0	1	Pass	67	103	0	0	rCRSwithout3107N	1451	451	1.2	GOOD	T	.	T	T	451	450	1	0.0022	0.5	Pass	148	302	1	0	rCRSwithout3107N	1451	345	0.95	GOOD	T	.	T	T	345	345	0
rCRSwithout3107N	1452	185	1.19	GOOD	T	.	T	T	185	185	0	0	1	Pass	71	114	0	0	rCRSwithout3107N	1452	458	1.22	GOOD	T	.	T	T	458	457	1	0.0022	0.5	Pass	146	311	0	1	rCRSwithout3107N	1452	342	0.94	GOOD	T	.	T	T	342	342	0
rCRSwithout3107N	1453	186	1.19	GOOD	A	.	A	A	186	186	0	0	1	Pass	66	120	0	0	rCRSwithout3107N	1453	455	1.21	GOOD	A	.	A	A	455	455	0	0	1	Pass	141	314	0	0	rCRSwithout3107N	1453	353	0.97	GOOD	A	.	A	A	353	353	0
rCRSwithout3107N	1454	183	1.18	GOOD	G	.	G	G	183	183	0	0	1	Pass	77	106	0	0	rCRSwithout3107N	1454	446	1.18	GOOD	G	.	G	G	446	446	0	0	1	Pass	152	294	0	0	rCRSwithout3107N	1454	347	0.96	GOOD	G	.	G	G	347	347	0
rCRSwithout3107N	1455	195	1.25	GOOD	T	.	T	T	195	195	0	0	1	Pass	67	128	0	0	rCRSwithout3107N	1455	468	1.24	GOOD	T	.	T	T	468	468	0	0	1	Pass	122	346	0	0	rCRSwithout3107N	1455	346	0.95	GOOD	T	.	T	T	346	346	0
rCRSwithout3107N	1456	203	1.3	GOOD	T	.	T	T	203	203	0	0	1	Pass	72	131	0	0	rCRSwithout3107N	1456	472	1.25	GOOD	T	.	T	T	472	472	0	0	1	Pass	132	340	0	0	rCRSwithout3107N	1456	366	1.01	GOOD	T	.	T	T	366	366	0
rCRSwithout3107N	1457	180	1.16	GOOD	G	.	G	G	180	180	0	0	1	Pass	74	106	0	0	rCRSwithout3107N	1457	423	1.12	GOOD	G	.	G	G	423	422	1	0.0024	0.5	Pass	155	267	1	0	rCRSwithout3107N	1457	343	0.95	GOOD	G	.	G	G	343	343	0
rCRSwithout3107N	1458	170	1.09	GOOD	A	.	A	A	170	170	0	0	1	Pass	75	95	0	0	rCRSwithout3107N	1458	428	1.14	GOOD	A	.	A	A	428	428	0	0	1	Pass	162	266	0	0	rCRSwithout3107N	1458	339	0.93	GOOD	A	.	A	A	339	339	0
rCRSwithout3107N	1459	163	1.05	GOOD	A	.	A	A	163	163	0	0	1	Pass	72	91	0	0	rCRSwithout3107N	1459	416	1.1	GOOD	A	.	A	A	416	416	0	0	1	Pass	158	258	0	0	rCRSwithout3107N	1459	316	0.87	GOOD	A	.	A	A	316	316	0
rCRSwithout3107N	1460	180	1.16	GOOD	C	.	C	C	180	180	0	0	1	Pass	73	107	0	0	rCRSwithout3107N	1460	468	1.24	GOOD	C	.	C	C	468	468	0	0	1	Pass	165	303	0	0	rCRSwithout3107N	1460	362	1	GOOD	C	.	C	C	362	362	0
rCRSwithout3107N	1461	177	1.14	GOOD	A	.	A	A	177	177	0	0	1	Pass	76	101	0	0	rCRSwithout3107N	1461	460	1.22	GOOD	A	.	A	A	460	459	1	0.0022	0.5	Pass	168	291	1	0	rCRSwithout3107N	1461	379	1.04	GOOD	A	.	A	A	379	379	0
rCRSwithout3107N	1462	182	1.17	GOOD	G	.	G	G	182	182	0	0	1	Pass	76	106	0	0	rCRSwithout3107N	1462	423	1.12	GOOD	G	.	G	G	423	423	0	0	1	Pass	149	274	0	0	rCRSwithout3107N	1462	353	0.97	GOOD	G	.	G	G	353	353	0
rCRSwithout3107N	1463	152	0.98	GOOD	G	.	G	G	152	152	0	0	1	Pass	58	94	0	0	rCRSwithout3107N	1463	396	1.05	GOOD	G	.	G	G	396	396	0	0	1	Pass	129	267	0	0	rCRSwithout3107N	1463	319	0.88	GOOD	G	.	G	G	319	319	0
rCRSwithout3107N	1464	164	1.05	GOOD	G	.	G	G	164	164	0	0	1	Pass	65	99	0	0	rCRSwithout3107N	1464	395	1.05	GOOD	G	.	G	G	395	394	1	0.0025	0.5	Pass	123	271	0	1	rCRSwithout3107N	1464	328	0.9	GOOD	G	.	G	G	328	327	1
rCRSwithout3107N	1465	174	1.12	GOOD	C	.	C	C	174	174	0	0	1	Pass	69	105	0	0	rCRSwithout3107N	1465	423	1.12	GOOD	C	.	C	C	423	422	1	0.0024	0.5	Pass	135	287	0	1	rCRSwithout3107N	1465	342	0.94	GOOD	C	.	C	C	342	341	1
rCRSwithout3107N	1466	168	1.08	GOOD	C	.	C	C	168	168	0	0	1	Pass	68	100	0	0	rCRSwithout3107N	1466	424	1.13	GOOD	C	.	C	C	424	424	0	0	1	Pass	135	289	0	0	rCRSwithout3107N	1466	315	0.87	GOOD	C	.	C	C	315	315	0
rCRSwithout3107N	1467	190	1.22	GOOD	C	.	C	C	190	190	0	0	1	Pass	75	115	0	0	rCRSwithout3107N	1467	463	1.23	GOOD	C	.	C	C	463	463	0	0	1	Pass	155	308	0	0	rCRSwithout3107N	1467	361	1	GOOD	C	.	C	C	361	361	0
rCRSwithout3107N	1468	196	1.26	GOOD	T	.	T	T	196	196	0	0	1	Pass	83	113	0	0	rCRSwithout3107N	1468	466	1.24	GOOD	T	.	T	T	466	466	0	0	1	Pass	170	296	0	0	rCRSwithout3107N	1468	371	1.02	GOOD	T	.	T	T	371	371	0
rCRSwithout3107N	1469	188	1.21	GOOD	G	.	G	G	188	188	0	0	1	Pass	78	110	0	0	rCRSwithout3107N	1469	471	1.25	GOOD	G	.	G	G	471	471	0	0	1	Pass	177	294	0	0	rCRSwithout3107N	1469	361	1	GOOD	G	.	G	G	361	361	0
rCRSwithout3107N	1470	177	1.14	GOOD	A	.	A	A	177	177	0	0	1	Pass	76	101	0	0	rCRSwithout3107N	1470	454	1.2	GOOD	A	.	A	A	454	454	0	0	1	Pass	177	277	0	0	rCRSwithout3107N	1470	346	0.95	GOOD	A	.	A	A	346	346	0
rCRSwithout3107N	1471	174	1.12	GOOD	A	.	A	A	174	174	0	0	1	Pass	73	101	0	0	rCRSwithout3107N	1471	443	1.18	GOOD	A	.	A	A	443	442	1	0.0023	0.5	Pass	170	272	0	1	rCRSwithout3107N	1471	360	0.99	GOOD	A	.	A	A	360	360	0
rCRSwithout3107N	1472	174	1.12	GOOD	G	.	G	G	174	174	0	0	1	Pass	71	103	0	0	rCRSwithout3107N	1472	441	1.17	GOOD	G	.	G	G	441	441	0	0	1	Pass	165	276	0	0	rCRSwithout3107N	1472	356	0.98	GOOD	G	.	G	G	356	356	0
rCRSwithout3107N	1473	180	1.16	GOOD	C	.	C	C	180	180	0	0	1	Pass	71	109	0	0	rCRSwithout3107N	1473	458	1.22	GOOD	C	.	C	C	458	458	0	0	1	Pass	168	290	0	0	rCRSwithout3107N	1473	342	0.94	GOOD	C	.	C	C	342	342	0
rCRSwithout3107N	1474	173	1.11	GOOD	G	.	G	G	173	173	0	0	1	Pass	74	99	0	0	rCRSwithout3107N	1474	449	1.19	GOOD	G	.	G	G	449	449	0	0	1	Pass	164	285	0	0	rCRSwithout3107N	1474	352	0.97	GOOD	G	.	G	G	352	352	0
rCRSwithout3107N	1475	175	1.12	GOOD	C	.	C	C	175	175	0	0	1	Pass	75	100	0	0	rCRSwithout3107N	1475	445	1.18	GOOD	C	.	C	C	445	445	0	0	1	Pass	170	275	0	0	rCRSwithout3107N	1475	343	0.95	GOOD	C	.	C	C	343	342	1
rCRSwithout3107N	1476	186	1.19	GOOD	G	.	G	G	186	186	0	0	1	Pass	77	109	0	0	rCRSwithout3107N	1476	491	1.3	GOOD	G	.	G	G	491	491	0	0	1	Pass	171	320	0	0	rCRSwithout3107N	1476	384	1.06	GOOD	G	.	G	G	384	384	0
rCRSwithout3107N	1477	158	1.01	GOOD	T	.	T	T	158	158	0	0	1	Pass	64	94	0	0	rCRSwithout3107N	1477	397	1.05	GOOD	T	.	T	T	397	397	0	0	1	Pass	122	275	0	0	rCRSwithout3107N	1477	308	0.85	GOOD	T	.	T	T	308	308	0
rCRSwithout3107N	1478	133	0.85	GOOD	A	.	A	A	133	133	0	0	1	Pass	74	59	0	0	rCRSwithout3107N	1478	294	0.78	GOOD	A	.	A	A	294	294	0	0	1	Pass	144	150	0	0	rCRSwithout3107N	1478	274	0.76	GOOD	A	.	A	A	274	274	0
rCRSwithout3107N	1479	137	0.88	GOOD	C	.	C	C	137	137	0	0	1	Pass	76	61	0	0	rCRSwithout3107N	1479	330	0.88	GOOD	C	.	C	C	330	330	0	0	1	Pass	173	157	0	0	rCRSwithout3107N	1479	286	0.79	GOOD	C	.	C	C	286	286	0
rCRSwithout3107N	1480	127	0.82	GOOD	A	.	A	A	127	127	0	0	1	Pass	90	37	0	0	rCRSwithout3107N	1480	306	0.81	GOOD	A	.	A	A	306	306	0	0	1	Pass	187	119	0	0	rCRSwithout3107N	1480	252	0.69	GOOD	A	.	A	A	252	252	0
rCRSwithout3107N	1481	126	0.81	GOOD	C	.	C	C	126	126	0	0	1	Pass	92	34	0	0	rCRSwithout3107N	1481	316	0.84	GOOD	C	.	C	C	316	316	0	0	1	Pass	194	122	0	0	rCRSwithout3107N	1481	260	0.72	GOOD	C	.	C	C	260	260	0
rCRSwithout3107N	1482	113	0.73	GOOD	A	.	A	A	113	113	0	0	1	Pass	92	21	0	0	rCRSwithout3107N	1482	272	0.72	GOOD	A	.	A	A	272	270	2	0.0074	0.24954	Pass	194	76	1	1	rCRSwithout3107N	1482	231	0.64	GOOD	A	.	A	A	231	231	0
rCRSwithout3107N	1483	163	1.05	GOOD	C	.	C	C	163	163	0	0	1	Pass	86	77	0	0	rCRSwithout3107N	1483	423	1.12	GOOD	C	.	C	C	423	423	0	0	1	Pass	179	244	0	0	rCRSwithout3107N	1483	327	0.9	GOOD	C	.	C	C	327	325	2
rCRSwithout3107N	1484	165	1.06	GOOD	C	.	C	C	165	165	0	0	1	Pass	81	84	0	0	rCRSwithout3107N	1484	426	1.13	GOOD	C	.	C	C	426	426	0	0	1	Pass	172	254	0	0	rCRSwithout3107N	1484	345	0.95	GOOD	C	.	C	C	345	345	0
rCRSwithout3107N	1485	164	1.05	GOOD	G	.	G	G	164	164	0	0	1	Pass	78	86	0	0	rCRSwithout3107N	1485	422	1.12	GOOD	G	.	G	G	422	422	0	0	1	Pass	164	258	0	0	rCRSwithout3107N	1485	337	0.93	GOOD	G	.	G	G	337	337	0
rCRSwithout3107N	1486	168	1.08	GOOD	C	.	C	C	168	168	0	0	1	Pass	80	88	0	0	rCRSwithout3107N	1486	432	1.15	GOOD	C	.	C	C	432	432	0	0	1	Pass	168	264	0	0	rCRSwithout3107N	1486	335	0.92	GOOD	C	.	C	C	335	335	0
rCRSwithout3107N	1487	166	1.07	GOOD	C	.	C	C	166	166	0	0	1	Pass	81	85	0	0	rCRSwithout3107N	1487	408	1.08	GOOD	C	.	C	C	408	408	0	0	1	Pass	171	237	0	0	rCRSwithout3107N	1487	317	0.87	GOOD	C	.	C	C	317	317	0
rCRSwithout3107N	1488	167	1.07	GOOD	C	.	C	C	167	167	0	0	1	Pass	85	82	0	0	rCRSwithout3107N	1488	436	1.16	GOOD	C	.	C	C	436	436	0	0	1	Pass	173	263	0	0	rCRSwithout3107N	1488	352	0.97	GOOD	C	.	C	C	352	352	0
rCRSwithout3107N	1489	152	0.98	GOOD	G	.	G	G	152	152	0	0	1	Pass	75	77	0	0	rCRSwithout3107N	1489	397	1.05	GOOD	G	.	G	G	397	397	0	0	1	Pass	165	232	0	0	rCRSwithout3107N	1489	321	0.88	GOOD	G	.	G	G	321	321	0
rCRSwithout3107N	1490	134	0.86	GOOD	T	.	T	T	134	134	0	0	1	Pass	66	68	0	0	rCRSwithout3107N	1490	319	0.85	GOOD	T	.	T	T	319	318	1	0.0031	0.5	Pass	128	190	1	0	rCRSwithout3107N	1490	268	0.74	GOOD	T	.	T	T	268	268	0
rCRSwithout3107N	1491	119	0.76	GOOD	C	.	C	C	119	119	0	0	1	Pass	71	48	0	0	rCRSwithout3107N	1491	293	0.78	GOOD	C	.	C	C	293	293	0	0	1	Pass	142	151	0	0	rCRSwithout3107N	1491	250	0.69	GOOD	C	.	C	C	250	250	0
rCRSwithout3107N	1492	88	0.57	GOOD	A	.	A	A	88	88	0	0	1	Pass	70	18	0	0	rCRSwithout3107N	1492	209	0.55	GOOD	A	.	A	A	209	209	0	0	1	Pass	151	58	0	0	rCRSwithout3107N	1492	209	0.58	GOOD	A	.	A	A	209	209	0
rCRSwithout3107N	1493	175	1.12	GOOD	C	.	C	C	175	175	0	0	1	Pass	79	96	0	0	rCRSwithout3107N	1493	437	1.16	GOOD	C	.	C	C	437	437	0	0	1	Pass	167	270	0	0	rCRSwithout3107N	1493	359	0.99	GOOD	C	.	C	C	359	359	0
rCRSwithout3107N	1494	179	1.15	GOOD	C	.	C	C	179	179	0	0	1	Pass	84	95	0	0	rCRSwithout3107N	1494	448	1.19	GOOD	C	.	C	C	448	448	0	0	1	Pass	163	285	0	0	rCRSwithout3107N	1494	370	1.02	GOOD	C	.	C	C	370	370	0
rCRSwithout3107N	1495	184	1.18	GOOD	C	.	C	C	184	184	0	0	1	Pass	82	102	0	0	rCRSwithout3107N	1495	433	1.15	GOOD	C	.	C	C	433	433	0	0	1	Pass	163	270	0	0	rCRSwithout3107N	1495	358	0.99	GOOD	C	.	C	C	358	358	0
rCRSwithout3107N	1496	159	1.02	GOOD	T	.	T	T	159	159	0	0	1	Pass	82	77	0	0	rCRSwithout3107N	1496	402	1.07	GOOD	T	.	T	T	402	401	1	0.0025	0.5	Pass	165	236	0	1	rCRSwithout3107N	1496	327	0.9	GOOD	T	.	T	T	327	327	0
rCRSwithout3107N	1497	187	1.2	GOOD	C	.	C	C	187	186	1	0.0053	0.5	Pass	84	102	1	0	rCRSwithout3107N	1497	461	1.22	GOOD	C	.	C	C	461	461	0	0	1	Pass	169	292	0	0	rCRSwithout3107N	1497	360	0.99	GOOD	C	.	C	C	360	360	0
rCRSwithout3107N	1498	183	1.18	GOOD	C	.	C	C	183	183	0	0	1	Pass	81	102	0	0	rCRSwithout3107N	1498	454	1.2	GOOD	C	.	C	C	454	454	0	0	1	Pass	180	274	0	0	rCRSwithout3107N	1498	371	1.02	GOOD	C	.	C	C	371	371	0
rCRSwithout3107N	1499	166	1.07	GOOD	T	.	T	T	166	166	0	0	1	Pass	75	91	0	0	rCRSwithout3107N	1499	419	1.11	GOOD	T	.	T	T	419	419	0	0	1	Pass	171	248	0	0	rCRSwithout3107N	1499	346	0.95	GOOD	T	.	T	T	346	346	0
rCRSwithout3107N	1500	203	1.3	GOOD	C	.	C	C	203	203	0	0	1	Pass	83	120	0	0	rCRSwithout3107N	1500	496	1.32	GOOD	C	.	C	C	496	496	0	0	1	Pass	193	303	0	0	rCRSwithout3107N	1500	426	1.17	GOOD	C	.	C	C	426	426	0
rCRSwithout3107N	1501	199	1.28	GOOD	A	.	A	A	199	199	0	0	1	Pass	84	115	0	0	rCRSwithout3107N	1501	501	1.33	GOOD	A	.	A	A	501	501	0	0	1	Pass	185	316	0	0	rCRSwithout3107N	1501	420	1.16	GOOD	A	.	A	A	420	420	0
rCRSwithout3107N	1502	192	1.23	GOOD	A	.	A	A	192	191	1	0.0052	0.5	Pass	71	120	1	0	rCRSwithout3107N	1502	508	1.35	GOOD	A	.	A	A	508	508	0	0	1	Pass	176	332	0	0	rCRSwithout3107N	1502	412	1.14	GOOD	A	.	A	A	412	412	0
rCRSwithout3107N	1503	195	1.25	GOOD	G	.	G	G	195	195	0	0	1	Pass	84	111	0	0	rCRSwithout3107N	1503	479	1.27	GOOD	G	.	G	G	479	479	0	0	1	Pass	178	301	0	0	rCRSwithout3107N	1503	409	1.13	GOOD	G	.	G	G	409	409	0
rCRSwithout3107N	1504	155	1	GOOD	T	.	T	T	155	155	0	0	1	Pass	42	113	0	0	rCRSwithout3107N	1504	407	1.08	GOOD	T	.	T	T	407	407	0	0	1	Pass	106	301	0	0	rCRSwithout3107N	1504	326	0.9	GOOD	T	.	T	T	326	325	1
rCRSwithout3107N	1505	146	0.94	GOOD	A	.	A	A	146	146	0	0	1	Pass	44	102	0	0	rCRSwithout3107N	1505	400	1.06	GOOD	A	.	A	A	400	400	0	0	1	Pass	110	290	0	0	rCRSwithout3107N	1505	311	0.86	GOOD	A	.	A	A	311	311	0
rCRSwithout3107N	1506	160	1.03	GOOD	T	.	T	T	160	160	0	0	1	Pass	80	80	0	0	rCRSwithout3107N	1506	374	0.99	GOOD	T	.	T	T	374	374	0	0	1	Pass	173	201	0	0	rCRSwithout3107N	1506	322	0.89	GOOD	T	.	T	T	322	322	0
rCRSwithout3107N	1507	138	0.89	GOOD	A	.	A	A	138	138	0	0	1	Pass	84	54	0	0	rCRSwithout3107N	1507	332	0.88	GOOD	A	.	A	A	332	331	1	0.003	0.5	Pass	191	140	1	0	rCRSwithout3107N	1507	301	0.83	GOOD	A	.	A	A	301	301	0
rCRSwithout3107N	1508	178	1.14	GOOD	C	.	C	C	178	178	0	0	1	Pass	91	87	0	0	rCRSwithout3107N	1508	452	1.2	GOOD	C	.	C	C	452	452	0	0	1	Pass	205	247	0	0	rCRSwithout3107N	1508	389	1.07	GOOD	C	.	C	C	389	389	0
rCRSwithout3107N	1509	171	1.1	GOOD	T	.	T	T	171	171	0	0	1	Pass	90	81	0	0	rCRSwithout3107N	1509	433	1.15	GOOD	T	.	T	T	433	433	0	0	1	Pass	212	221	0	0	rCRSwithout3107N	1509	364	1	GOOD	T	.	T	T	364	364	0
rCRSwithout3107N	1510	161	1.03	GOOD	T	.	T	T	161	161	0	0	1	Pass	81	80	0	0	rCRSwithout3107N	1510	401	1.06	GOOD	T	.	T	T	401	401	0	0	1	Pass	185	216	0	0	rCRSwithout3107N	1510	331	0.91	GOOD	T	.	T	T	331	331	0
rCRSwithout3107N	1511	186	1.19	GOOD	C	.	C	C	186	186	0	0	1	Pass	83	103	0	0	rCRSwithout3107N	1511	471	1.25	GOOD	C	.	C	C	471	470	1	0.0021	0.5	Pass	198	272	1	0	rCRSwithout3107N	1511	399	1.1	GOOD	C	.	C	C	399	399	0
rCRSwithout3107N	1512	192	1.23	GOOD	A	.	A	A	192	192	0	0	1	Pass	79	113	0	0	rCRSwithout3107N	1512	475	1.26	GOOD	A	.	A	A	475	475	0	0	1	Pass	194	281	0	0	rCRSwithout3107N	1512	406	1.12	GOOD	A	.	A	A	406	406	0
rCRSwithout3107N	1513	179	1.15	GOOD	A	.	A	A	179	179	0	0	1	Pass	76	103	0	0	rCRSwithout3107N	1513	444	1.18	GOOD	A	.	A	A	444	444	0	0	1	Pass	171	273	0	0	rCRSwithout3107N	1513	392	1.08	GOOD	A	.	A	A	392	392	0
rCRSwithout3107N	1514	187	1.2	GOOD	A	.	A	A	187	187	0	0	1	Pass	77	110	0	0	rCRSwithout3107N	1514	449	1.19	GOOD	A	.	A	A	449	449	0	0	1	Pass	181	268	0	0	rCRSwithout3107N	1514	397	1.09	GOOD	A	.	A	A	397	397	0
rCRSwithout3107N	1515	187	1.2	GOOD	G	.	G	G	187	187	0	0	1	Pass	79	108	0	0	rCRSwithout3107N	1515	457	1.21	GOOD	G	.	G	G	457	457	0	0	1	Pass	181	276	0	0	rCRSwithout3107N	1515	406	1.12	GOOD	G	.	G	G	406	406	0
rCRSwithout3107N	1516	181	1.16	GOOD	G	.	G	G	181	181	0	0	1	Pass	78	103	0	0	rCRSwithout3107N	1516	436	1.16	GOOD	G	.	G	G	436	436	0	0	1	Pass	170	266	0	0	rCRSwithout3107N	1516	392	1.08	GOOD	G	.	G	G	392	391	1
rCRSwithout3107N	1517	161	1.03	GOOD	A	.	A	A	161	161	0	0	1	Pass	70	91	0	0	rCRSwithout3107N	1517	392	1.04	GOOD	A	.	A	A	392	392	0	0	1	Pass	155	237	0	0	rCRSwithout3107N	1517	353	0.97	GOOD	A	.	A	A	353	353	0
rCRSwithout3107N	1518	194	1.25	GOOD	C	.	C	C	194	194	0	0	1	Pass	70	124	0	0	rCRSwithout3107N	1518	432	1.15	GOOD	C	.	C	C	432	432	0	0	1	Pass	157	275	0	0	rCRSwithout3107N	1518	408	1.12	GOOD	C	.	C	C	408	408	0
rCRSwithout3107N	1519	204	1.31	GOOD	A	.	A	A	204	204	0	0	1	Pass	82	122	0	0	rCRSwithout3107N	1519	462	1.23	GOOD	A	.	A	A	462	461	1	0.0022	0.5	Pass	163	298	0	1	rCRSwithout3107N	1519	415	1.14	GOOD	A	.	A	A	415	414	1
rCRSwithout3107N	1520	190	1.22	GOOD	T	.	T	T	190	190	0	0	1	Pass	85	105	0	0	rCRSwithout3107N	1520	449	1.19	GOOD	T	.	T	T	449	448	1	0.0022	0.5	Pass	174	274	1	0	rCRSwithout3107N	1520	398	1.1	GOOD	T	.	T	T	398	398	0
rCRSwithout3107N	1521	196	1.26	GOOD	T	.	T	T	196	196	0	0	1	Pass	84	112	0	0	rCRSwithout3107N	1521	477	1.27	GOOD	T	.	T	T	477	477	0	0	1	Pass	183	294	0	0	rCRSwithout3107N	1521	416	1.15	GOOD	T	.	T	T	416	415	1
rCRSwithout3107N	1522	217	1.39	GOOD	T	.	T	T	217	217	0	0	1	Pass	97	120	0	0	rCRSwithout3107N	1522	505	1.34	GOOD	T	.	T	T	505	505	0	0	1	Pass	211	294	0	0	rCRSwithout3107N	1522	436	1.2	GOOD	T	.	T	T	436	436	0
rCRSwithout3107N	1523	197	1.27	GOOD	A	.	A	A	197	197	0	0	1	Pass	94	103	0	0	rCRSwithout3107N	1523	449	1.19	GOOD	A	.	A	A	449	449	0	0	1	Pass	204	245	0	0	rCRSwithout3107N	1523	399	1.1	GOOD	A	.	A	A	399	398	1
rCRSwithout3107N	1524	185	1.19	GOOD	A	.	A	A	185	185	0	0	1	Pass	95	90	0	0	rCRSwithout3107N	1524	443	1.18	GOOD	A	.	A	A	443	443	0	0	1	Pass	204	239	0	0	rCRSwithout3107N	1524	392	1.08	GOOD	A	.	A	A	392	392	0
rCRSwithout3107N	1525	194	1.25	GOOD	C	.	C	C	194	194	0	0	1	Pass	84	110	0	0	rCRSwithout3107N	1525	456	1.21	GOOD	C	.	C	C	456	456	0	0	1	Pass	189	267	0	0	rCRSwithout3107N	1525	405	1.12	GOOD	C	.	C	C	405	404	1
rCRSwithout3107N	1526	188	1.21	GOOD	T	.	T	T	188	186	2	0.0106	0.24933	Pass	89	97	0	2	rCRSwithout3107N	1526	447	1.19	GOOD	T	.	T	T	447	447	0	0	1	Pass	195	252	0	0	rCRSwithout3107N	1526	404	1.11	GOOD	T	.	T	T	404	403	1
rCRSwithout3107N	1527	202	1.3	GOOD	A	.	A	A	202	202	0	0	1	Pass	88	114	0	0	rCRSwithout3107N	1527	460	1.22	GOOD	A	.	A	A	460	460	0	0	1	Pass	201	259	0	0	rCRSwithout3107N	1527	393	1.08	GOOD	A	.	A	A	393	393	0
rCRSwithout3107N	1528	170	1.09	GOOD	A	.	A	A	170	170	0	0	1	Pass	84	86	0	0	rCRSwithout3107N	1528	407	1.08	GOOD	A	.	A	A	407	407	0	0	1	Pass	197	210	0	0	rCRSwithout3107N	1528	355	0.98	GOOD	A	.	A	A	355	355	0
rCRSwithout3107N	1529	143	0.92	GOOD	A	.	A	A	143	143	0	0	1	Pass	79	64	0	0	rCRSwithout3107N	1529	362	0.96	GOOD	A	.	A	A	362	362	0	0	1	Pass	190	172	0	0	rCRSwithout3107N	1529	301	0.83	GOOD	A	.	A	A	301	301	0
rCRSwithout3107N	1530	120	0.77	GOOD	A	.	A	A	120	120	0	0	1	Pass	85	35	0	0	rCRSwithout3107N	1530	260	0.69	GOOD	A	.	A	A	260	260	0	0	1	Pass	188	72	0	0	rCRSwithout3107N	1530	221	0.61	GOOD	A	.	A	A	221	221	0
rCRSwithout3107N	1531	193	1.24	GOOD	C	.	C	C	193	193	0	0	1	Pass	72	121	0	0	rCRSwithout3107N	1531	479	1.27	GOOD	C	.	C	C	479	479	0	0	1	Pass	184	295	0	0	rCRSwithout3107N	1531	386	1.06	GOOD	C	.	C	C	386	386	0
rCRSwithout3107N	1532	191	1.23	GOOD	C	.	C	C	191	191	0	0	1	Pass	70	121	0	0	rCRSwithout3107N	1532	474	1.26	GOOD	C	.	C	C	474	474	0	0	1	Pass	183	291	0	0	rCRSwithout3107N	1532	374	1.03	GOOD	C	.	C	C	374	374	0
rCRSwithout3107N	1533	181	1.16	GOOD	C	.	C	C	181	181	0	0	1	Pass	75	106	0	0	rCRSwithout3107N	1533	471	1.25	GOOD	C	.	C	C	471	471	0	0	1	Pass	186	285	0	0	rCRSwithout3107N	1533	374	1.03	GOOD	C	.	C	C	374	374	0
rCRSwithout3107N	1534	190	1.22	GOOD	C	.	C	C	190	189	1	0.0053	0.5	Pass	79	110	0	1	rCRSwithout3107N	1534	453	1.2	GOOD	C	.	C	C	453	453	0	0	1	Pass	190	263	0	0	rCRSwithout3107N	1534	374	1.03	GOOD	C	.	C	C	374	374	0
rCRSwithout3107N	1535	175	1.12	GOOD	T	.	T	T	175	174	1	0.0057	0.5	Pass	77	97	1	0	rCRSwithout3107N	1535	407	1.08	GOOD	T	.	T	T	407	406	1	0.0025	0.5	Pass	176	230	0	1	rCRSwithout3107N	1535	348	0.96	GOOD	T	.	T	T	348	348	0
rCRSwithout3107N	1536	147	0.94	GOOD	A	.	A	A	147	147	0	0	1	Pass	70	77	0	0	rCRSwithout3107N	1536	347	0.92	GOOD	A	.	A	A	347	347	0	0	1	Pass	172	175	0	0	rCRSwithout3107N	1536	298	0.82	GOOD	A	.	A	A	298	298	0
rCRSwithout3107N	1537	206	1.32	GOOD	C	.	C	C	206	206	0	0	1	Pass	81	125	0	0	rCRSwithout3107N	1537	493	1.31	GOOD	C	.	C	C	493	493	0	0	1	Pass	193	300	0	0	rCRSwithout3107N	1537	401	1.11	GOOD	C	.	C	C	401	401	0
rCRSwithout3107N	1538	191	1.23	GOOD	G	.	G	G	191	191	0	0	1	Pass	72	119	0	0	rCRSwithout3107N	1538	468	1.24	GOOD	G	.	G	G	468	468	0	0	1	Pass	179	289	0	0	rCRSwithout3107N	1538	393	1.08	GOOD	G	.	G	G	393	393	0
rCRSwithout3107N	1539	203	1.3	GOOD	C	.	C	C	203	203	0	0	1	Pass	76	127	0	0	rCRSwithout3107N	1539	502	1.33	GOOD	C	.	C	C	502	501	1	0.002	0.5	Pass	183	318	0	1	rCRSwithout3107N	1539	426	1.17	GOOD	C	.	C	C	426	425	1
rCRSwithout3107N	1540	183	1.18	GOOD	A	.	A	A	183	183	0	0	1	Pass	61	122	0	0	rCRSwithout3107N	1540	458	1.22	GOOD	A	.	A	A	458	458	0	0	1	Pass	145	313	0	0	rCRSwithout3107N	1540	381	1.05	GOOD	A	.	A	A	381	381	0
rCRSwithout3107N	1541	182	1.17	GOOD	T	.	T	T	182	182	0	0	1	Pass	61	121	0	0	rCRSwithout3107N	1541	456	1.21	GOOD	T	.	T	T	456	456	0	0	1	Pass	155	301	0	0	rCRSwithout3107N	1541	365	1.01	GOOD	T	.	T	T	365	364	1
rCRSwithout3107N	1542	205	1.32	GOOD	T	.	T	T	205	205	0	0	1	Pass	79	126	0	0	rCRSwithout3107N	1542	526	1.4	GOOD	T	.	T	T	526	526	0	0	1	Pass	201	325	0	0	rCRSwithout3107N	1542	404	1.11	GOOD	T	.	T	T	404	404	0
rCRSwithout3107N	1543	216	1.39	GOOD	T	.	T	T	216	216	0	0	1	Pass	83	133	0	0	rCRSwithout3107N	1543	545	1.45	GOOD	T	.	T	T	545	544	1	0.0018	0.5	Pass	209	335	0	1	rCRSwithout3107N	1543	433	1.19	GOOD	T	.	T	T	433	433	0
rCRSwithout3107N	1544	241	1.55	GOOD	A	.	A	A	241	241	0	0	1	Pass	101	140	0	0	rCRSwithout3107N	1544	605	1.61	GOOD	A	.	A	A	605	605	0	0	1	Pass	266	339	0	0	rCRSwithout3107N	1544	496	1.37	GOOD	A	.	A	A	496	496	0
rCRSwithout3107N	1545	224	1.44	GOOD	T	.	T	T	224	224	0	0	1	Pass	108	116	0	0	rCRSwithout3107N	1545	546	1.45	GOOD	T	.	T	T	546	546	0	0	1	Pass	274	272	0	0	rCRSwithout3107N	1545	483	1.33	GOOD	T	.	T	T	483	483	0
rCRSwithout3107N	1546	227	1.46	GOOD	A	.	A	A	227	227	0	0	1	Pass	112	115	0	0	rCRSwithout3107N	1546	541	1.44	GOOD	A	.	A	A	541	541	0	0	1	Pass	279	262	0	0	rCRSwithout3107N	1546	464	1.28	GOOD	A	.	A	A	464	464	0
rCRSwithout3107N	1547	229	1.47	GOOD	T	.	T	T	229	229	0	0	1	Pass	124	105	0	0	rCRSwithout3107N	1547	546	1.45	GOOD	T	.	T	T	546	546	0	0	1	Pass	302	244	0	0	rCRSwithout3107N	1547	457	1.26	GOOD	T	.	T	T	457	456	1
rCRSwithout3107N	1548	238	1.53	GOOD	A	.	A	A	238	238	0	0	1	Pass	126	112	0	0	rCRSwithout3107N	1548	551	1.46	GOOD	A	.	A	A	551	551	0	0	1	Pass	295	256	0	0	rCRSwithout3107N	1548	470	1.3	GOOD	A	.	A	A	470	470	0
rCRSwithout3107N	1549	206	1.32	GOOD	G	.	G	G	206	206	0	0	1	Pass	95	111	0	0	rCRSwithout3107N	1549	499	1.32	GOOD	G	.	G	G	499	498	1	0.002	0.5	Pass	247	251	1	0	rCRSwithout3107N	1549	418	1.15	GOOD	G	.	G	G	418	418	0
rCRSwithout3107N	1550	188	1.21	GOOD	A	.	A	A	188	188	0	0	1	Pass	89	99	0	0	rCRSwithout3107N	1550	442	1.17	GOOD	A	.	A	A	442	441	0	0	1	Pass	223	218	0	0	rCRSwithout3107N	1550	390	1.08	GOOD	A	.	A	A	390	390	0
rCRSwithout3107N	1551	186	1.19	GOOD	G	.	G	G	186	186	0	0	1	Pass	92	94	0	0	rCRSwithout3107N	1551	455	1.21	GOOD	G	.	G	G	455	455	0	0	1	Pass	231	224	0	0	rCRSwithout3107N	1551	398	1.1	GOOD	G	.	G	G	398	398	0
rCRSwithout3107N	1552	186	1.19	GOOD	G	.	G	G	186	186	0	0	1	Pass	88	98	0	0	rCRSwithout3107N	1552	462	1.23	GOOD	G	.	G	G	462	462	0	0	1	Pass	222	240	0	0	rCRSwithout3107N	1552	384	1.06	GOOD	G	.	G	G	384	384	0
rCRSwithout3107N	1553	192	1.23	GOOD	A	.	A	A	192	192	0	0	1	Pass	94	98	0	0	rCRSwithout3107N	1553	460	1.22	GOOD	A	.	A	A	460	460	0	0	1	Pass	223	237	0	0	rCRSwithout3107N	1553	391	1.08	GOOD	A	.	A	A	391	391	0
rCRSwithout3107N	1554	190	1.22	GOOD	G	.	G	G	190	190	0	0	1	Pass	93	97	0	0	rCRSwithout3107N	1554	459	1.22	GOOD	G	.	G	G	459	459	0	0	1	Pass	234	225	0	0	rCRSwithout3107N	1554	416	1.15	GOOD	G	.	G	G	416	416	0
rCRSwithout3107N	1555	195	1.25	GOOD	A	.	A	A	195	195	0	0	1	Pass	94	101	0	0	rCRSwithout3107N	1555	459	1.22	GOOD	A	.	A	A	459	458	1	0.0022	0.5	Pass	219	239	1	0	rCRSwithout3107N	1555	396	1.09	GOOD	A	.	A	A	396	396	0
rCRSwithout3107N	1556	198	1.27	GOOD	C	.	C	C	198	198	0	0	1	Pass	103	95	0	0	rCRSwithout3107N	1556	462	1.23	GOOD	C	.	C	C	462	461	1	0.0022	0.5	Pass	231	230	1	0	rCRSwithout3107N	1556	393	1.08	GOOD	C	.	C	C	393	393	0
rCRSwithout3107N	1557	199	1.28	GOOD	A	.	A	A	199	199	0	0	1	Pass	106	93	0	0	rCRSwithout3107N	1557	489	1.3	GOOD	A	.	A	A	489	489	0	0	1	Pass	243	246	0	0	rCRSwithout3107N	1557	418	1.15	GOOD	A	.	A	A	418	417	1
rCRSwithout3107N	1558	196	1.26	GOOD	A	.	A	A	196	196	0	0	1	Pass	104	92	0	0	rCRSwithout3107N	1558	476	1.26	GOOD	A	.	A	A	476	476	0	0	1	Pass	236	240	0	0	rCRSwithout3107N	1558	408	1.12	GOOD	A	.	A	A	408	408	0
rCRSwithout3107N	1559	188	1.21	GOOD	G	.	G	G	188	188	0	0	1	Pass	98	90	0	0	rCRSwithout3107N	1559	439	1.16	GOOD	G	.	G	G	439	439	0	0	1	Pass	213	226	0	0	rCRSwithout3107N	1559	365	1.01	GOOD	G	.	G	G	365	365	0
rCRSwithout3107N	1560	143	0.92	GOOD	T	.	T	T	143	143	0	0	1	Pass	61	82	0	0	rCRSwithout3107N	1560	356	0.94	GOOD	T	.	T	T	356	356	0	0	1	Pass	157	199	0	0	rCRSwithout3107N	1560	291	0.8	GOOD	T	.	T	T	291	291	0
rCRSwithout3107N	1561	185	1.19	GOOD	C	.	C	C	185	184	1	0.0054	0.5	Pass	76	108	0	1	rCRSwithout3107N	1561	440	1.17	GOOD	C	.	C	C	440	440	0	0	1	Pass	200	240	0	0	rCRSwithout3107N	1561	372	1.03	GOOD	C	.	C	C	372	372	0
rCRSwithout3107N	1562	188	1.21	GOOD	G	.	G	G	188	188	0	0	1	Pass	82	106	0	0	rCRSwithout3107N	1562	495	1.31	GOOD	G	.	G	G	495	495	0	0	1	Pass	244	251	0	0	rCRSwithout3107N	1562	418	1.15	GOOD	G	.	G	G	418	418	0
rCRSwithout3107N	1563	170	1.09	GOOD	T	.	T	T	170	170	0	0	1	Pass	58	112	0	0	rCRSwithout3107N	1563	467	1.24	GOOD	T	.	T	T	467	467	0	0	1	Pass	198	269	0	0	rCRSwithout3107N	1563	379	1.04	GOOD	T	.	T	T	379	379	0
rCRSwithout3107N	1564	184	1.18	GOOD	A	.	A	A	184	184	0	0	1	Pass	77	107	0	0	rCRSwithout3107N	1564	457	1.21	GOOD	A	.	A	A	457	457	0	0	1	Pass	201	256	0	0	rCRSwithout3107N	1564	388	1.07	GOOD	A	.	A	A	388	388	0
rCRSwithout3107N	1565	188	1.21	GOOD	A	.	A	A	188	188	0	0	1	Pass	95	93	0	0	rCRSwithout3107N	1565	457	1.21	GOOD	A	.	A	A	457	457	0	0	1	Pass	222	235	0	0	rCRSwithout3107N	1565	392	1.08	GOOD	A	.	A	A	392	392	0
rCRSwithout3107N	1566	200	1.28	GOOD	C	.	C	C	200	200	0	0	1	Pass	102	98	0	0	rCRSwithout3107N	1566	489	1.3	GOOD	C	.	C	C	489	488	1	0.002	0.5	Pass	247	241	1	0	rCRSwithout3107N	1566	419	1.16	GOOD	C	.	C	C	419	419	0
rCRSwithout3107N	1567	205	1.32	GOOD	A	.	A	A	205	205	0	0	1	Pass	105	100	0	0	rCRSwithout3107N	1567	507	1.35	GOOD	A	.	A	A	507	507	0	0	1	Pass	263	244	0	0	rCRSwithout3107N	1567	451	1.24	GOOD	A	.	A	A	451	451	0
rCRSwithout3107N	1568	197	1.27	GOOD	T	.	T	T	197	197	0	0	1	Pass	96	101	0	0	rCRSwithout3107N	1568	491	1.3	GOOD	T	.	T	T	491	491	0	0	1	Pass	252	239	0	0	rCRSwithout3107N	1568	430	1.19	GOOD	T	.	T	T	430	428	1
rCRSwithout3107N	1569	182	1.17	GOOD	G	.	G	G	182	182	0	0	1	Pass	84	98	0	0	rCRSwithout3107N	1569	478	1.27	GOOD	G	.	G	G	478	478	0	0	1	Pass	237	241	0	0	rCRSwithout3107N	1569	402	1.11	GOOD	G	.	G	G	402	402	0
rCRSwithout3107N	1570	182	1.17	GOOD	G	.	G	G	182	182	0	0	1	Pass	88	94	0	0	rCRSwithout3107N	1570	467	1.24	GOOD	G	.	G	G	467	467	0	0	1	Pass	230	237	0	0	rCRSwithout3107N	1570	398	1.1	GOOD	G	.	G	G	398	398	0
rCRSwithout3107N	1571	173	1.11	GOOD	T	.	T	T	173	173	0	0	1	Pass	74	99	0	0	rCRSwithout3107N	1571	438	1.16	GOOD	T	.	T	T	438	436	1	0.0023	0.5	Pass	191	245	1	0	rCRSwithout3107N	1571	391	1.08	GOOD	T	.	T	T	391	391	0
rCRSwithout3107N	1572	203	1.3	GOOD	A	.	A	A	203	203	0	0	1	Pass	94	109	0	0	rCRSwithout3107N	1572	460	1.22	GOOD	A	.	A	A	460	459	1	0.0022	0.5	Pass	218	241	0	1	rCRSwithout3107N	1572	409	1.13	GOOD	A	.	A	A	409	408	1
rCRSwithout3107N	1573	198	1.27	GOOD	A	.	A	A	198	198	0	0	1	Pass	93	105	0	0	rCRSwithout3107N	1573	471	1.25	GOOD	A	.	A	A	471	471	0	0	1	Pass	225	246	0	0	rCRSwithout3107N	1573	400	1.1	GOOD	A	.	A	A	400	400	0
rCRSwithout3107N	1574	197	1.27	GOOD	G	.	G	G	197	197	0	0	1	Pass	99	98	0	0	rCRSwithout3107N	1574	450	1.19	GOOD	G	.	G	G	450	450	0	0	1	Pass	224	226	0	0	rCRSwithout3107N	1574	401	1.11	GOOD	G	.	G	G	401	401	0
rCRSwithout3107N	1575	149	0.96	GOOD	T	.	T	T	149	149	0	0	1	Pass	59	90	0	0	rCRSwithout3107N	1575	393	1.04	GOOD	T	.	T	T	393	393	0	0	1	Pass	170	223	0	0	rCRSwithout3107N	1575	315	0.87	GOOD	T	.	T	T	315	315	0
rCRSwithout3107N	1576	158	1.01	GOOD	G	.	G	G	158	158	0	0	1	Pass	67	91	0	0	rCRSwithout3107N	1576	398	1.06	GOOD	G	.	G	G	398	398	0	0	1	Pass	183	215	0	0	rCRSwithout3107N	1576	324	0.89	GOOD	G	.	G	G	324	324	0
rCRSwithout3107N	1577	156	1	GOOD	T	.	T	T	156	156	0	0	1	Pass	71	85	0	0	rCRSwithout3107N	1577	392	1.04	GOOD	T	.	T	T	392	392	0	0	1	Pass	191	201	0	0	rCRSwithout3107N	1577	296	0.82	GOOD	T	.	T	T	296	296	0
rCRSwithout3107N	1578	162	1.04	GOOD	A	.	A	A	162	162	0	0	1	Pass	79	83	0	0	rCRSwithout3107N	1578	408	1.08	GOOD	A	.	A	A	408	408	0	0	1	Pass	211	197	0	0	rCRSwithout3107N	1578	344	0.95	GOOD	A	.	A	A	344	344	0
rCRSwithout3107N	1579	212	1.36	GOOD	C	.	C	C	212	212	0	0	1	Pass	114	98	0	0	rCRSwithout3107N	1579	509	1.35	GOOD	C	.	C	C	509	509	0	0	1	Pass	288	221	0	0	rCRSwithout3107N	1579	451	1.24	GOOD	C	.	C	C	451	451	0
rCRSwithout3107N	1580	238	1.53	GOOD	T	.	T	T	238	238	0	0	1	Pass	122	116	0	0	rCRSwithout3107N	1580	557	1.48	GOOD	T	.	T	T	557	557	0	0	1	Pass	305	252	0	0	rCRSwithout3107N	1580	492	1.36	GOOD	T	.	T	T	492	492	0
rCRSwithout3107N	1581	207	1.33	GOOD	G	.	G	G	207	207	0	0	1	Pass	103	104	0	0	rCRSwithout3107N	1581	503	1.33	GOOD	G	.	G	G	503	503	0	0	1	Pass	279	224	0	0	rCRSwithout3107N	1581	437	1.2	GOOD	G	.	G	G	437	437	0
rCRSwithout3107N	1582	189	1.21	GOOD	G	.	G	G	189	189	0	0	1	Pass	103	86	0	0	rCRSwithout3107N	1582	448	1.19	GOOD	G	.	G	G	448	448	0	0	1	Pass	257	191	0	0	rCRSwithout3107N	1582	402	1.11	GOOD	G	.	G	G	402	402	0
rCRSwithout3107N	1583	189	1.21	GOOD	A	.	A	A	189	189	0	0	1	Pass	99	90	0	0	rCRSwithout3107N	1583	454	1.2	GOOD	A	.	A	A	454	454	0	0	1	Pass	265	189	0	0	rCRSwithout3107N	1583	382	1.05	GOOD	A	.	A	A	382	382	0
rCRSwithout3107N	1584	196	1.26	GOOD	A	.	A	A	196	196	0	0	1	Pass	111	85	0	0	rCRSwithout3107N	1584	470	1.25	GOOD	A	.	A	A	470	470	0	0	1	Pass	279	191	0	0	rCRSwithout3107N	1584	397	1.09	GOOD	A	.	A	A	397	397	0
rCRSwithout3107N	1585	196	1.26	GOOD	A	.	A	A	196	196	0	0	1	Pass	108	88	0	0	rCRSwithout3107N	1585	474	1.26	GOOD	A	.	A	A	474	474	0	0	1	Pass	284	190	0	0	rCRSwithout3107N	1585	421	1.16	GOOD	A	.	A	A	421	421	0
rCRSwithout3107N	1586	198	1.27	GOOD	G	.	G	G	198	198	0	0	1	Pass	108	90	0	0	rCRSwithout3107N	1586	472	1.25	GOOD	G	.	G	G	472	472	0	0	1	Pass	280	192	0	0	rCRSwithout3107N	1586	410	1.13	GOOD	G	.	G	G	410	409	1
rCRSwithout3107N	1587	144	0.92	GOOD	T	.	T	T	144	144	0	0	1	Pass	62	82	0	0	rCRSwithout3107N	1587	351	0.93	GOOD	T	.	T	T	351	351	0	0	1	Pass	166	185	0	0	rCRSwithout3107N	1587	290	0.8	GOOD	T	.	T	T	290	290	0
rCRSwithout3107N	1588	156	1	GOOD	G	.	G	G	156	156	0	0	1	Pass	82	74	0	0	rCRSwithout3107N	1588	372	0.99	GOOD	G	.	G	G	372	372	0	0	1	Pass	201	171	0	0	rCRSwithout3107N	1588	320	0.88	GOOD	G	.	G	G	320	319	1
rCRSwithout3107N	1589	159	1.02	GOOD	C	.	C	C	159	159	0	0	1	Pass	95	64	0	0	rCRSwithout3107N	1589	381	1.01	GOOD	C	.	C	C	381	380	1	0.0026	0.5	Pass	238	142	1	0	rCRSwithout3107N	1589	330	0.91	GOOD	C	.	C	C	330	330	0
rCRSwithout3107N	1590	149	0.96	GOOD	A	.	A	A	149	149	0	0	1	Pass	100	49	0	0	rCRSwithout3107N	1590	379	1.01	GOOD	A	.	A	A	379	379	0	0	1	Pass	262	117	0	0	rCRSwithout3107N	1590	334	0.92	GOOD	A	.	A	A	334	334	0
rCRSwithout3107N	1591	195	1.25	GOOD	C	.	C	C	195	194	1	0.0051	0.5	Pass	109	85	0	1	rCRSwithout3107N	1591	477	1.27	GOOD	C	.	C	C	477	477	0	0	1	Pass	281	196	0	0	rCRSwithout3107N	1591	430	1.19	GOOD	C	.	C	C	430	430	0
rCRSwithout3107N	1592	183	1.18	GOOD	T	.	T	T	183	183	0	0	1	Pass	100	83	0	0	rCRSwithout3107N	1592	472	1.25	GOOD	T	.	T	T	472	472	0	0	1	Pass	288	184	0	0	rCRSwithout3107N	1592	405	1.12	GOOD	T	.	T	T	405	405	0
rCRSwithout3107N	1593	201	1.29	GOOD	T	.	T	T	201	201	0	0	1	Pass	106	95	0	0	rCRSwithout3107N	1593	480	1.27	GOOD	T	.	T	T	480	480	0	0	1	Pass	281	199	0	0	rCRSwithout3107N	1593	418	1.15	GOOD	T	.	T	T	418	417	1
rCRSwithout3107N	1594	197	1.27	GOOD	G	.	G	G	197	197	0	0	1	Pass	107	90	0	0	rCRSwithout3107N	1594	466	1.24	GOOD	G	.	G	G	466	466	0	0	1	Pass	279	187	0	0	rCRSwithout3107N	1594	409	1.13	GOOD	G	.	G	G	409	409	0
rCRSwithout3107N	1595	185	1.19	GOOD	G	.	G	G	185	185	0	0	1	Pass	105	80	0	0	rCRSwithout3107N	1595	450	1.19	GOOD	G	.	G	G	450	450	0	0	1	Pass	259	191	0	0	rCRSwithout3107N	1595	399	1.1	GOOD	G	.	G	G	399	399	0
rCRSwithout3107N	1596	176	1.13	GOOD	A	.	A	A	176	176	0	0	1	Pass	98	78	0	0	rCRSwithout3107N	1596	434	1.15	GOOD	A	.	A	A	434	434	0	0	1	Pass	255	179	0	0	rCRSwithout3107N	1596	388	1.07	GOOD	A	.	A	A	388	388	0
rCRSwithout3107N	1597	188	1.21	GOOD	C	.	C	C	188	188	0	0	1	Pass	100	88	0	0	rCRSwithout3107N	1597	458	1.22	GOOD	C	.	C	C	458	458	0	0	1	Pass	272	186	0	0	rCRSwithout3107N	1597	403	1.11	GOOD	C	.	C	C	403	403	0
rCRSwithout3107N	1598	189	1.21	GOOD	G	.	G	G	189	189	0	0	1	Pass	103	86	0	0	rCRSwithout3107N	1598	455	1.21	GOOD	G	.	G	G	455	455	0	0	1	Pass	275	180	0	0	rCRSwithout3107N	1598	398	1.1	GOOD	G	.	G	G	398	398	0
rCRSwithout3107N	1599	172	1.1	GOOD	A	.	A	A	172	172	0	0	1	Pass	95	77	0	0	rCRSwithout3107N	1599	427	1.13	GOOD	A	.	A	A	427	427	0	0	1	Pass	258	169	0	0	rCRSwithout3107N	1599	370	1.02	GOOD	A	.	A	A	370	370	0
rCRSwithout3107N	1600	170	1.09	GOOD	A	.	A	A	170	169	1	0.0059	0.5	Pass	103	66	1	0	rCRSwithout3107N	1600	417	1.11	GOOD	A	.	A	A	417	417	0	0	1	Pass	271	146	0	0	rCRSwithout3107N	1600	353	0.97	GOOD	A	.	A	A	353	353	0
rCRSwithout3107N	1601	186	1.19	GOOD	C	.	C	C	186	186	0	0	1	Pass	97	89	0	0	rCRSwithout3107N	1601	453	1.2	GOOD	C	.	C	C	453	453	0	0	1	Pass	248	205	0	0	rCRSwithout3107N	1601	410	1.13	GOOD	C	.	C	C	410	410	0
rCRSwithout3107N	1602	189	1.21	GOOD	C	.	C	C	189	189	0	0	1	Pass	97	92	0	0	rCRSwithout3107N	1602	480	1.27	GOOD	C	.	C	C	480	480	0	0	1	Pass	263	217	0	0	rCRSwithout3107N	1602	422	1.16	GOOD	C	.	C	C	422	422	0
rCRSwithout3107N	1603	196	1.26	GOOD	A	.	A	A	196	195	1	0.0051	0.5	Pass	99	96	1	0	rCRSwithout3107N	1603	500	1.33	GOOD	A	.	A	A	500	500	0	0	1	Pass	279	221	0	0	rCRSwithout3107N	1603	428	1.18	GOOD	A	.	A	A	428	428	0
rCRSwithout3107N	1604	176	1.13	GOOD	G	.	G	G	176	176	0	0	1	Pass	85	91	0	0	rCRSwithout3107N	1604	456	1.21	GOOD	G	.	G	G	456	456	0	0	1	Pass	253	203	0	0	rCRSwithout3107N	1604	394	1.09	GOOD	G	.	G	G	394	394	0
rCRSwithout3107N	1605	166	1.07	GOOD	A	.	A	A	166	166	0	0	1	Pass	92	74	0	0	rCRSwithout3107N	1605	433	1.15	GOOD	A	.	A	A	433	433	0	0	1	Pass	247	186	0	0	rCRSwithout3107N	1605	385	1.06	GOOD	A	.	A	A	385	385	0
rCRSwithout3107N	1606	177	1.14	GOOD	G	.	G	G	177	177	0	0	1	Pass	91	86	0	0	rCRSwithout3107N	1606	451	1.2	GOOD	G	.	G	G	451	451	0	0	1	Pass	262	189	0	0	rCRSwithout3107N	1606	403	1.11	GOOD	G	.	G	G	403	403	0
rCRSwithout3107N	1607	127	0.82	GOOD	T	.	T	T	127	127	0	0	1	Pass	41	86	0	0	rCRSwithout3107N	1607	283	0.75	GOOD	T	.	T	T	283	283	0	0	1	Pass	99	184	0	0	rCRSwithout3107N	1607	269	0.74	GOOD	T	.	T	T	269	268	1
rCRSwithout3107N	1608	139	0.89	GOOD	G	.	G	G	139	139	0	0	1	Pass	56	83	0	0	rCRSwithout3107N	1608	334	0.89	GOOD	G	.	G	G	334	334	0	0	1	Pass	143	191	0	0	rCRSwithout3107N	1608	298	0.82	GOOD	G	.	G	G	298	298	0
rCRSwithout3107N	1609	153	0.98	GOOD	T	.	T	T	153	153	0	0	1	Pass	68	85	0	0	rCRSwithout3107N	1609	338	0.9	GOOD	T	.	T	T	338	338	0	0	1	Pass	150	188	0	0	rCRSwithout3107N	1609	315	0.87	GOOD	T	.	T	T	315	315	0
rCRSwithout3107N	1610	167	1.07	GOOD	A	.	A	A	167	166	1	0.006	0.5	Pass	83	83	0	1	rCRSwithout3107N	1610	403	1.07	GOOD	A	.	A	A	403	403	0	0	1	Pass	215	188	0	0	rCRSwithout3107N	1610	347	0.96	GOOD	A	.	A	A	347	347	0
rCRSwithout3107N	1611	166	1.07	GOOD	G	.	G	G	166	166	0	0	1	Pass	91	75	0	0	rCRSwithout3107N	1611	397	1.05	GOOD	G	.	G	G	397	397	0	0	1	Pass	223	174	0	0	rCRSwithout3107N	1611	370	1.02	GOOD	G	.	G	G	370	370	0
rCRSwithout3107N	1612	168	1.08	GOOD	C	.	C	C	168	168	0	0	1	Pass	96	72	0	0	rCRSwithout3107N	1612	390	1.03	GOOD	C	.	C	C	390	390	0	0	1	Pass	243	147	0	0	rCRSwithout3107N	1612	380	1.05	GOOD	C	.	C	C	380	380	0
rCRSwithout3107N	1613	181	1.16	GOOD	T	.	T	T	181	181	0	0	1	Pass	104	77	0	0	rCRSwithout3107N	1613	438	1.16	GOOD	T	.	T	T	438	438	0	0	1	Pass	272	166	0	0	rCRSwithout3107N	1613	400	1.1	GOOD	T	.	T	T	400	400	0
rCRSwithout3107N	1614	188	1.21	GOOD	T	.	T	T	188	188	0	0	1	Pass	108	80	0	0	rCRSwithout3107N	1614	444	1.18	GOOD	T	.	T	T	444	444	0	0	1	Pass	272	172	0	0	rCRSwithout3107N	1614	410	1.13	GOOD	T	.	T	T	410	410	0
rCRSwithout3107N	1615	192	1.23	GOOD	A	.	A	A	192	192	0	0	1	Pass	115	77	0	0	rCRSwithout3107N	1615	419	1.11	GOOD	A	.	A	A	419	418	1	0.0024	0.5	Pass	264	154	0	1	rCRSwithout3107N	1615	396	1.09	GOOD	A	.	A	A	396	396	0
rCRSwithout3107N	1616	180	1.16	GOOD	A	.	A	A	180	180	0	0	1	Pass	111	69	0	0	rCRSwithout3107N	1616	414	1.1	GOOD	A	.	A	A	414	414	0	0	1	Pass	263	151	0	0	rCRSwithout3107N	1616	381	1.05	GOOD	A	.	A	A	381	381	0
rCRSwithout3107N	1617	161	1.03	GOOD	C	.	C	C	161	161	0	0	1	Pass	106	55	0	0	rCRSwithout3107N	1617	372	0.99	GOOD	C	.	C	C	372	372	0	0	1	Pass	255	117	0	0	rCRSwithout3107N	1617	346	0.95	GOOD	C	.	C	C	346	346	0
rCRSwithout3107N	1618	152	0.98	GOOD	A	.	A	A	152	152	0	0	1	Pass	107	45	0	0	rCRSwithout3107N	1618	365	0.97	GOOD	A	.	A	A	365	365	0	0	1	Pass	272	93	0	0	rCRSwithout3107N	1618	345	0.95	GOOD	A	.	A	A	345	345	0
rCRSwithout3107N	1619	174	1.12	GOOD	C	.	C	C	174	174	0	0	1	Pass	107	67	0	0	rCRSwithout3107N	1619	428	1.14	GOOD	C	.	C	C	428	428	0	0	1	Pass	279	149	0	0	rCRSwithout3107N	1619	390	1.08	GOOD	C	.	C	C	390	389	1
rCRSwithout3107N	1620	174	1.12	GOOD	A	.	A	A	174	174	0	0	1	Pass	109	65	0	0	rCRSwithout3107N	1620	417	1.11	GOOD	A	.	A	A	417	417	0	0	1	Pass	266	151	0	0	rCRSwithout3107N	1620	391	1.08	GOOD	A	.	A	A	391	391	0
rCRSwithout3107N	1621	176	1.13	GOOD	A	.	A	A	176	176	0	0	1	Pass	105	71	0	0	rCRSwithout3107N	1621	412	1.09	GOOD	A	.	A	A	412	412	0	0	1	Pass	266	146	0	0	rCRSwithout3107N	1621	387	1.07	GOOD	A	.	A	A	387	387	0
rCRSwithout3107N	1622	157	1.01	GOOD	A	.	A	A	157	157	0	0	1	Pass	99	58	0	0	rCRSwithout3107N	1622	395	1.05	GOOD	A	.	A	A	395	395	0	0	1	Pass	263	132	0	0	rCRSwithout3107N	1622	337	0.93	GOOD	A	.	A	A	337	337	0
rCRSwithout3107N	1623	139	0.89	GOOD	G	.	G	G	139	139	0	0	1	Pass	89	50	0	0	rCRSwithout3107N	1623	362	0.96	GOOD	G	.	G	G	362	362	0	0	1	Pass	255	107	0	0	rCRSwithout3107N	1623	320	0.88	GOOD	G	.	G	G	320	320	0
rCRSwithout3107N	1624	135	0.87	GOOD	C	.	C	C	135	135	0	0	1	Pass	97	38	0	0	rCRSwithout3107N	1624	316	0.84	GOOD	C	.	C	C	316	316	0	0	1	Pass	239	77	0	0	rCRSwithout3107N	1624	300	0.83	GOOD	C	.	C	C	300	300	0
rCRSwithout3107N	1625	116	0.74	GOOD	A	.	A	A	116	116	0	0	1	Pass	92	24	0	0	rCRSwithout3107N	1625	303	0.8	GOOD	A	.	A	A	303	303	0	0	1	Pass	245	58	0	0	rCRSwithout3107N	1625	285	0.79	GOOD	A	.	A	A	285	285	0
rCRSwithout3107N	1626	155	1	GOOD	C	.	C	C	155	155	0	0	1	Pass	92	63	0	0	rCRSwithout3107N	1626	389	1.03	GOOD	C	.	C	C	389	388	1	0.0026	0.5	Pass	245	143	0	1	rCRSwithout3107N	1626	358	0.99	GOOD	C	.	C	C	358	358	0
rCRSwithout3107N	1627	162	1.04	GOOD	C	.	C	C	162	162	0	0	1	Pass	89	73	0	0	rCRSwithout3107N	1627	373	0.99	GOOD	C	.	C	C	373	372	1	0.0027	0.5	Pass	229	143	1	0	rCRSwithout3107N	1627	357	0.98	GOOD	C	.	C	C	357	356	1
rCRSwithout3107N	1628	164	1.05	GOOD	C	.	C	C	164	164	0	0	1	Pass	95	69	0	0	rCRSwithout3107N	1628	373	0.99	GOOD	C	.	C	C	373	373	0	0	1	Pass	224	149	0	0	rCRSwithout3107N	1628	358	0.99	GOOD	C	.	C	C	358	358	0
rCRSwithout3107N	1629	162	1.04	GOOD	A	.	A	A	162	162	0	0	1	Pass	101	61	0	0	rCRSwithout3107N	1629	369	0.98	GOOD	A	.	A	A	369	369	0	0	1	Pass	225	144	0	0	rCRSwithout3107N	1629	363	1	GOOD	A	.	A	A	363	363	0
rCRSwithout3107N	1630	153	0.98	GOOD	A	.	A	A	153	153	0	0	1	Pass	93	60	0	0	rCRSwithout3107N	1630	339	0.9	GOOD	A	.	A	A	339	339	0	0	1	Pass	219	120	0	0	rCRSwithout3107N	1630	327	0.9	GOOD	A	.	A	A	327	327	0
rCRSwithout3107N	1631	164	1.05	GOOD	C	.	C	C	164	164	0	0	1	Pass	94	70	0	0	rCRSwithout3107N	1631	361	0.96	GOOD	C	.	C	C	361	361	0	0	1	Pass	228	133	0	0	rCRSwithout3107N	1631	349	0.96	GOOD	C	.	C	C	349	348	1
rCRSwithout3107N	1632	166	1.07	GOOD	T	.	T	T	166	166	0	0	1	Pass	91	75	0	0	rCRSwithout3107N	1632	377	1	GOOD	T	.	T	T	377	377	0	0	1	Pass	230	147	0	0	rCRSwithout3107N	1632	355	0.98	GOOD	T	.	T	T	355	355	0
rCRSwithout3107N	1633	162	1.04	GOOD	T	.	T	T	162	162	0	0	1	Pass	94	68	0	0	rCRSwithout3107N	1633	390	1.03	GOOD	T	.	T	T	390	390	0	0	1	Pass	245	145	0	0	rCRSwithout3107N	1633	365	1.01	GOOD	T	.	T	T	365	365	0
rCRSwithout3107N	1634	153	0.98	GOOD	A	.	A	A	153	152	1	0.0065	0.5	Pass	104	48	0	1	rCRSwithout3107N	1634	360	0.96	GOOD	A	.	A	A	360	360	0	0	1	Pass	252	108	0	0	rCRSwithout3107N	1634	347	0.96	GOOD	A	.	A	A	347	347	0
rCRSwithout3107N	1635	153	0.98	GOOD	C	.	C	C	153	153	0	0	1	Pass	100	53	0	0	rCRSwithout3107N	1635	366	0.97	GOOD	C	.	C	C	366	366	0	0	1	Pass	251	115	0	0	rCRSwithout3107N	1635	326	0.9	GOOD	C	.	C	C	326	326	0
rCRSwithout3107N	1636	151	0.97	GOOD	A	.	A	A	151	151	0	0	1	Pass	101	50	0	0	rCRSwithout3107N	1636	358	0.95	GOOD	A	.	A	A	358	358	0	0	1	Pass	252	106	0	0	rCRSwithout3107N	1636	324	0.89	GOOD	A	.	A	A	324	324	0
rCRSwithout3107N	1637	184	1.18	GOOD	C	.	C	C	184	184	0	0	1	Pass	99	85	0	0	rCRSwithout3107N	1637	425	1.13	GOOD	C	.	C	C	425	425	0	0	1	Pass	259	166	0	0	rCRSwithout3107N	1637	409	1.13	GOOD	C	.	C	C	409	409	0
rCRSwithout3107N	1638	172	1.1	GOOD	T	.	T	T	172	172	0	0	1	Pass	91	81	0	0	rCRSwithout3107N	1638	412	1.09	GOOD	T	.	T	T	412	411	1	0.0024	0.5	Pass	246	165	1	0	rCRSwithout3107N	1638	385	1.06	GOOD	T	.	T	T	385	385	0
rCRSwithout3107N	1639	182	1.17	GOOD	T	.	T	T	182	182	0	0	1	Pass	97	85	0	0	rCRSwithout3107N	1639	427	1.13	GOOD	T	.	T	T	427	427	0	0	1	Pass	246	181	0	0	rCRSwithout3107N	1639	405	1.12	GOOD	T	.	T	T	405	405	0
rCRSwithout3107N	1640	181	1.16	GOOD	A	.	A	A	181	181	0	0	1	Pass	93	88	0	0	rCRSwithout3107N	1640	425	1.13	GOOD	A	.	A	A	425	425	0	0	1	Pass	232	193	0	0	rCRSwithout3107N	1640	377	1.04	GOOD	A	.	A	A	377	377	0
rCRSwithout3107N	1641	169	1.09	GOOD	G	.	G	G	169	169	0	0	1	Pass	89	80	0	0	rCRSwithout3107N	1641	417	1.11	GOOD	G	.	G	G	417	417	0	0	1	Pass	228	189	0	0	rCRSwithout3107N	1641	375	1.03	GOOD	G	.	G	G	375	375	0
rCRSwithout3107N	1642	171	1.1	GOOD	G	.	G	G	171	171	0	0	1	Pass	92	79	0	0	rCRSwithout3107N	1642	396	1.05	GOOD	G	.	G	G	396	396	0	0	1	Pass	206	190	0	0	rCRSwithout3107N	1642	361	1	GOOD	G	.	G	G	361	361	0
rCRSwithout3107N	1643	163	1.05	GOOD	A	.	A	A	163	163	0	0	1	Pass	80	83	0	0	rCRSwithout3107N	1643	389	1.03	GOOD	A	.	A	A	389	389	0	0	1	Pass	213	176	0	0	rCRSwithout3107N	1643	359	0.99	GOOD	A	.	A	A	359	359	0
rCRSwithout3107N	1644	176	1.13	GOOD	G	.	G	G	176	176	0	0	1	Pass	98	78	0	0	rCRSwithout3107N	1644	402	1.07	GOOD	G	.	G	G	402	402	0	0	1	Pass	232	170	0	0	rCRSwithout3107N	1644	362	1	GOOD	G	.	G	G	362	362	0
rCRSwithout3107N	1645	133	0.85	GOOD	A	.	A	A	133	133	0	0	1	Pass	60	73	0	0	rCRSwithout3107N	1645	331	0.88	GOOD	A	.	A	A	331	331	0	0	1	Pass	170	161	0	0	rCRSwithout3107N	1645	310	0.85	GOOD	A	.	A	A	310	310	0
rCRSwithout3107N	1646	138	0.89	GOOD	T	.	T	T	138	138	0	0	1	Pass	64	74	0	0	rCRSwithout3107N	1646	323	0.86	GOOD	T	.	T	T	323	323	0	0	1	Pass	176	147	0	0	rCRSwithout3107N	1646	303	0.84	GOOD	T	.	T	T	303	303	0
rCRSwithout3107N	1647	148	0.95	GOOD	T	.	T	T	148	148	0	0	1	Pass	78	70	0	0	rCRSwithout3107N	1647	340	0.9	GOOD	T	.	T	T	340	340	0	0	1	Pass	197	143	0	0	rCRSwithout3107N	1647	311	0.86	GOOD	T	.	T	T	311	311	0
rCRSwithout3107N	1648	156	1	GOOD	T	.	T	T	156	156	0	0	1	Pass	84	72	0	0	rCRSwithout3107N	1648	365	0.97	GOOD	T	.	T	T	365	365	0	0	1	Pass	217	148	0	0	rCRSwithout3107N	1648	320	0.88	GOOD	T	.	T	T	320	320	0
rCRSwithout3107N	1649	171	1.1	GOOD	C	.	C	C	171	171	0	0	1	Pass	84	87	0	0	rCRSwithout3107N	1649	408	1.08	GOOD	C	.	C	C	408	407	1	0.0025	0.5	Pass	215	192	1	0	rCRSwithout3107N	1649	349	0.96	GOOD	C	.	C	C	349	348	1
rCRSwithout3107N	1650	182	1.17	GOOD	A	.	A	A	182	182	0	0	1	Pass	100	82	0	0	rCRSwithout3107N	1650	446	1.18	GOOD	A	.	A	A	446	446	0	0	1	Pass	257	189	0	0	rCRSwithout3107N	1650	395	1.09	GOOD	A	.	A	A	395	395	0
rCRSwithout3107N	1651	155	1	GOOD	A	.	A	A	155	155	0	0	1	Pass	81	74	0	0	rCRSwithout3107N	1651	383	1.02	GOOD	A	.	A	A	383	383	0	0	1	Pass	210	173	0	0	rCRSwithout3107N	1651	352	0.97	GOOD	A	.	A	A	352	352	0
rCRSwithout3107N	1652	164	1.05	GOOD	C	.	C	C	164	164	0	0	1	Pass	88	76	0	0	rCRSwithout3107N	1652	383	1.02	GOOD	C	.	C	C	383	383	0	0	1	Pass	216	167	0	0	rCRSwithout3107N	1652	357	0.98	GOOD	C	.	C	C	357	357	0
rCRSwithout3107N	1653	170	1.09	GOOD	T	.	T	T	170	170	0	0	1	Pass	87	83	0	0	rCRSwithout3107N	1653	389	1.03	GOOD	T	.	T	T	389	389	0	0	1	Pass	214	175	0	0	rCRSwithout3107N	1653	367	1.01	GOOD	T	.	T	T	367	367	0
rCRSwithout3107N	1654	167	1.07	GOOD	T	.	T	T	167	167	0	0	1	Pass	85	82	0	0	rCRSwithout3107N	1654	417	1.11	GOOD	T	.	T	T	417	417	0	0	1	Pass	223	194	0	0	rCRSwithout3107N	1654	376	1.04	GOOD	T	.	T	T	376	376	0
rCRSwithout3107N	1655	138	0.89	GOOD	A	.	A	A	138	138	0	0	1	Pass	81	57	0	0	rCRSwithout3107N	1655	362	0.96	GOOD	A	.	A	A	362	362	0	0	1	Pass	216	146	0	0	rCRSwithout3107N	1655	312	0.86	GOOD	A	.	A	A	312	311	1
rCRSwithout3107N	1656	144	0.92	GOOD	A	.	A	A	144	144	0	0	1	Pass	81	63	0	0	rCRSwithout3107N	1656	379	1.01	GOOD	A	.	A	A	379	379	0	0	1	Pass	215	164	0	0	rCRSwithout3107N	1656	312	0.86	GOOD	A	.	A	A	312	312	0
rCRSwithout3107N	1657	160	1.03	GOOD	C	.	C	C	160	160	0	0	1	Pass	86	74	0	0	rCRSwithout3107N	1657	387	1.03	GOOD	C	.	C	C	387	387	0	0	1	Pass	219	168	0	0	rCRSwithout3107N	1657	356	0.98	GOOD	C	.	C	C	356	356	0
rCRSwithout3107N	1658	154	0.99	GOOD	T	.	T	T	154	154	0	0	1	Pass	83	71	0	0	rCRSwithout3107N	1658	393	1.04	GOOD	T	.	T	T	393	393	0	0	1	Pass	225	168	0	0	rCRSwithout3107N	1658	342	0.94	GOOD	T	.	T	T	342	342	0
rCRSwithout3107N	1659	173	1.11	GOOD	T	.	T	T	173	173	0	0	1	Pass	100	73	0	0	rCRSwithout3107N	1659	427	1.13	GOOD	T	.	T	T	427	427	0	0	1	Pass	255	172	0	0	rCRSwithout3107N	1659	384	1.06	GOOD	T	.	T	T	384	384	0
rCRSwithout3107N	1660	125	0.8	GOOD	G	.	G	G	125	125	0	0	1	Pass	63	62	0	0	rCRSwithout3107N	1660	319	0.85	GOOD	G	.	G	G	319	319	0	0	1	Pass	170	149	0	0	rCRSwithout3107N	1660	286	0.79	GOOD	G	.	G	G	286	285	1
rCRSwithout3107N	1661	132	0.85	GOOD	A	.	A	A	132	132	0	0	1	Pass	72	60	0	0	rCRSwithout3107N	1661	313	0.83	GOOD	A	.	A	A	313	313	0	0	1	Pass	184	129	0	0	rCRSwithout3107N	1661	284	0.78	GOOD	A	.	A	A	284	284	0
rCRSwithout3107N	1662	160	1.03	GOOD	C	.	C	C	160	160	0	0	1	Pass	75	85	0	0	rCRSwithout3107N	1662	390	1.03	GOOD	C	.	C	C	390	390	0	0	1	Pass	202	188	0	0	rCRSwithout3107N	1662	362	1	GOOD	C	.	C	C	362	362	0
rCRSwithout3107N	1663	167	1.07	GOOD	C	.	C	C	167	167	0	0	1	Pass	82	85	0	0	rCRSwithout3107N	1663	393	1.04	GOOD	C	.	C	C	393	391	1	0.0025	0.5	Pass	194	197	1	0	rCRSwithout3107N	1663	359	0.99	GOOD	C	.	C	C	359	359	0
rCRSwithout3107N	1664	152	0.98	GOOD	G	.	G	G	152	152	0	0	1	Pass	70	82	0	0	rCRSwithout3107N	1664	376	1	GOOD	G	.	G	G	376	376	0	0	1	Pass	183	193	0	0	rCRSwithout3107N	1664	346	0.95	GOOD	G	.	G	G	346	345	1
rCRSwithout3107N	1665	149	0.96	GOOD	C	.	C	C	149	149	0	0	1	Pass	70	79	0	0	rCRSwithout3107N	1665	389	1.03	GOOD	C	.	C	C	389	389	0	0	1	Pass	199	190	0	0	rCRSwithout3107N	1665	337	0.93	GOOD	C	.	C	C	337	337	0
rCRSwithout3107N	1666	146	0.94	GOOD	T	.	T	T	146	146	0	0	1	Pass	67	79	0	0	rCRSwithout3107N	1666	364	0.97	GOOD	T	.	T	T	364	364	0	0	1	Pass	193	171	0	0	rCRSwithout3107N	1666	320	0.88	GOOD	T	.	T	T	320	320	0
rCRSwithout3107N	1667	160	1.03	GOOD	C	.	C	C	160	160	0	0	1	Pass	76	84	0	0	rCRSwithout3107N	1667	383	1.02	GOOD	C	.	C	C	383	383	0	0	1	Pass	186	197	0	0	rCRSwithout3107N	1667	348	0.96	GOOD	C	.	C	C	348	348	0
rCRSwithout3107N	1668	153	0.98	GOOD	T	.	T	T	153	153	0	0	1	Pass	69	84	0	0	rCRSwithout3107N	1668	391	1.04	GOOD	T	.	T	T	391	391	0	0	1	Pass	196	195	0	0	rCRSwithout3107N	1668	360	0.99	GOOD	T	.	T	T	360	360	0
rCRSwithout3107N	1669	155	1	GOOD	G	.	G	G	155	155	0	0	1	Pass	66	89	0	0	rCRSwithout3107N	1669	364	0.97	GOOD	G	.	G	G	364	363	1	0.0027	0.5	Pass	165	198	1	0	rCRSwithout3107N	1669	338	0.93	GOOD	G	.	G	G	338	338	0
rCRSwithout3107N	1670	147	0.94	GOOD	A	.	A	A	147	147	0	0	1	Pass	56	91	0	0	rCRSwithout3107N	1670	358	0.95	GOOD	A	.	A	A	358	358	0	0	1	Pass	166	192	0	0	rCRSwithout3107N	1670	328	0.9	GOOD	A	.	A	A	328	328	0
rCRSwithout3107N	1671	149	0.96	GOOD	G	.	G	G	149	149	0	0	1	Pass	68	81	0	0	rCRSwithout3107N	1671	364	0.97	GOOD	G	.	G	G	364	364	0	0	1	Pass	184	180	0	0	rCRSwithout3107N	1671	322	0.89	GOOD	G	.	G	G	322	322	0
rCRSwithout3107N	1672	159	1.02	GOOD	C	.	C	C	159	159	0	0	1	Pass	76	83	0	0	rCRSwithout3107N	1672	393	1.04	GOOD	C	.	C	C	393	393	0	0	1	Pass	203	190	0	0	rCRSwithout3107N	1672	346	0.95	GOOD	C	.	C	C	346	346	0
rCRSwithout3107N	1673	155	1	GOOD	T	.	T	T	155	155	0	0	1	Pass	82	73	0	0	rCRSwithout3107N	1673	411	1.09	GOOD	T	.	T	T	411	411	0	0	1	Pass	234	177	0	0	rCRSwithout3107N	1673	371	1.02	GOOD	T	.	T	T	371	371	0
rCRSwithout3107N	1674	156	1	GOOD	A	.	A	A	156	155	1	0.0064	0.5	Pass	85	70	0	1	rCRSwithout3107N	1674	398	1.06	GOOD	A	.	A	A	398	398	0	0	1	Pass	226	172	0	0	rCRSwithout3107N	1674	363	1	GOOD	A	.	A	A	363	363	0
rCRSwithout3107N	1675	137	0.88	GOOD	A	.	A	A	137	137	0	0	1	Pass	81	56	0	0	rCRSwithout3107N	1675	349	0.93	GOOD	A	.	A	A	349	349	0	0	1	Pass	215	134	0	0	rCRSwithout3107N	1675	313	0.86	GOOD	A	.	A	A	313	313	0
rCRSwithout3107N	1676	118	0.76	GOOD	A	.	A	A	118	118	0	0	1	Pass	82	36	0	0	rCRSwithout3107N	1676	303	0.8	GOOD	A	.	A	A	303	303	0	0	1	Pass	201	102	0	0	rCRSwithout3107N	1676	294	0.81	GOOD	A	.	A	A	294	293	1
rCRSwithout3107N	1677	152	0.98	GOOD	C	.	C	C	152	152	0	0	1	Pass	81	71	0	0	rCRSwithout3107N	1677	388	1.03	GOOD	C	.	C	C	388	388	0	0	1	Pass	207	181	0	0	rCRSwithout3107N	1677	376	1.04	GOOD	C	.	C	C	376	376	0
rCRSwithout3107N	1678	143	0.92	GOOD	C	.	C	C	143	143	0	0	1	Pass	72	71	0	0	rCRSwithout3107N	1678	384	1.02	GOOD	C	.	C	C	384	384	0	0	1	Pass	209	175	0	0	rCRSwithout3107N	1678	359	0.99	GOOD	C	.	C	C	359	359	0
rCRSwithout3107N	1679	144	0.92	GOOD	T	.	T	T	144	144	0	0	1	Pass	72	72	0	0	rCRSwithout3107N	1679	395	1.05	GOOD	T	.	T	T	395	395	0	0	1	Pass	216	179	0	0	rCRSwithout3107N	1679	352	0.97	GOOD	T	.	T	T	352	351	1
rCRSwithout3107N	1680	157	1.01	GOOD	A	.	A	A	157	157	0	0	1	Pass	78	79	0	0	rCRSwithout3107N	1680	397	1.05	GOOD	A	.	A	A	397	397	0	0	1	Pass	220	177	0	0	rCRSwithout3107N	1680	364	1	GOOD	A	.	A	A	364	363	0
rCRSwithout3107N	1681	148	0.95	GOOD	G	.	G	G	148	148	0	0	1	Pass	70	78	0	0	rCRSwithout3107N	1681	346	0.92	GOOD	G	.	G	G	346	343	3	0.0087	0.12446	Pass	182	161	0	3	rCRSwithout3107N	1681	323	0.89	GOOD	G	.	G	G	323	321	2
rCRSwithout3107N	1682	148	0.95	GOOD	C	.	C	C	148	148	0	0	1	Pass	78	70	0	0	rCRSwithout3107N	1682	354	0.94	GOOD	C	.	C	C	354	354	0	0	1	Pass	183	171	0	0	rCRSwithout3107N	1682	334	0.92	GOOD	C	.	C	C	334	334	0
rCRSwithout3107N	1683	134	0.86	GOOD	C	.	C	C	134	134	0	0	1	Pass	74	60	0	0	rCRSwithout3107N	1683	352	0.93	GOOD	C	.	C	C	352	352	0	0	1	Pass	199	153	0	0	rCRSwithout3107N	1683	324	0.89	GOOD	C	.	C	C	324	324	0
rCRSwithout3107N	1684	155	1	GOOD	C	.	C	C	155	155	0	0	1	Pass	87	68	0	0	rCRSwithout3107N	1684	368	0.98	GOOD	C	.	C	C	368	368	0	0	1	Pass	218	150	0	0	rCRSwithout3107N	1684	345	0.95	GOOD	C	.	C	C	345	344	1
rCRSwithout3107N	1685	170	1.09	GOOD	C	.	C	C	170	170	0	0	1	Pass	92	78	0	0	rCRSwithout3107N	1685	398	1.06	GOOD	C	.	C	C	398	398	0	0	1	Pass	221	177	0	0	rCRSwithout3107N	1685	376	1.04	GOOD	C	.	C	C	376	376	0
rCRSwithout3107N	1686	159	1.02	GOOD	A	.	A	A	159	159	0	0	1	Pass	88	71	0	0	rCRSwithout3107N	1686	409	1.09	GOOD	A	.	A	A	409	409	0	0	1	Pass	236	173	0	0	rCRSwithout3107N	1686	372	1.03	GOOD	A	.	A	A	372	372	0
rCRSwithout3107N	1687	131	0.84	GOOD	A	.	A	A	131	131	0	0	1	Pass	74	57	0	0	rCRSwithout3107N	1687	318	0.84	GOOD	A	.	A	A	318	318	0	0	1	Pass	192	126	0	0	rCRSwithout3107N	1687	301	0.83	GOOD	A	.	A	A	301	300	1
rCRSwithout3107N	1688	117	0.75	GOOD	A	.	A	A	117	117	0	0	1	Pass	76	41	0	0	rCRSwithout3107N	1688	281	0.75	GOOD	A	.	A	A	281	281	0	0	1	Pass	194	87	0	0	rCRSwithout3107N	1688	274	0.76	GOOD	A	.	A	A	274	274	0
rCRSwithout3107N	1689	137	0.88	GOOD	C	.	C	C	137	137	0	0	1	Pass	68	69	0	0	rCRSwithout3107N	1689	348	0.92	GOOD	C	.	C	C	348	348	0	0	1	Pass	184	164	0	0	rCRSwithout3107N	1689	327	0.9	GOOD	C	.	C	C	327	327	0
rCRSwithout3107N	1690	121	0.78	GOOD	C	.	C	C	121	121	0	0	1	Pass	72	49	0	0	rCRSwithout3107N	1690	300	0.8	GOOD	C	.	C	C	300	300	0	0	1	Pass	181	119	0	0	rCRSwithout3107N	1690	279	0.77	GOOD	C	.	C	C	279	279	0
rCRSwithout3107N	1691	95	0.61	GOOD	C	.	C	C	95	95	0	0	1	Pass	65	30	0	0	rCRSwithout3107N	1691	262	0.7	GOOD	C	.	C	C	262	262	0	0	1	Pass	185	77	0	0	rCRSwithout3107N	1691	245	0.68	GOOD	C	.	C	C	245	245	0
rCRSwithout3107N	1692	86	0.55	GOOD	A	.	A	A	86	86	0	0	1	Pass	70	16	0	0	rCRSwithout3107N	1692	226	0.6	GOOD	A	.	A	A	226	226	0	0	1	Pass	181	45	0	0	rCRSwithout3107N	1692	213	0.59	GOOD	A	.	A	A	213	213	0
rCRSwithout3107N	1693	115	0.74	GOOD	C	.	C	C	115	115	0	0	1	Pass	72	43	0	0	rCRSwithout3107N	1693	296	0.79	GOOD	C	.	C	C	296	296	0	0	1	Pass	186	110	0	0	rCRSwithout3107N	1693	272	0.75	GOOD	C	.	C	C	272	272	0
rCRSwithout3107N	1694	88	0.57	GOOD	T	.	T	T	88	88	0	0	1	Pass	65	23	0	0	rCRSwithout3107N	1694	234	0.62	GOOD	T	.	T	T	234	234	0	0	1	Pass	167	67	0	0	rCRSwithout3107N	1694	203	0.56	GOOD	T	.	T	T	203	203	0
rCRSwithout3107N	1695	111	0.71	GOOD	C	.	C	C	111	111	0	0	1	Pass	65	46	0	0	rCRSwithout3107N	1695	290	0.77	GOOD	C	.	C	C	290	290	0	0	1	Pass	172	118	0	0	rCRSwithout3107N	1695	266	0.73	GOOD	C	.	C	C	266	266	0
rCRSwithout3107N	1696	105	0.67	GOOD	C	.	C	C	105	105	0	0	1	Pass	73	32	0	0	rCRSwithout3107N	1696	253	0.67	GOOD	C	.	C	C	253	253	0	0	1	Pass	175	78	0	0	rCRSwithout3107N	1696	229	0.63	GOOD	C	.	C	C	229	229	0
rCRSwithout3107N	1697	81	0.52	GOOD	A	.	A	A	81	81	0	0	1	Pass	71	10	0	0	rCRSwithout3107N	1697	212	0.56	GOOD	A	.	A	A	212	212	0	0	1	Pass	173	39	0	0	rCRSwithout3107N	1697	184	0.51	GOOD	A	.	A	A	184	184	0
rCRSwithout3107N	1698	151	0.97	GOOD	C	.	C	C	151	151	0	0	1	Pass	77	74	0	0	rCRSwithout3107N	1698	369	0.98	GOOD	C	.	C	C	369	369	0	0	1	Pass	183	186	0	0	rCRSwithout3107N	1698	353	0.97	GOOD	C	.	C	C	353	353	0
rCRSwithout3107N	1699	155	1	GOOD	C	.	C	C	155	155	0	0	1	Pass	79	76	0	0	rCRSwithout3107N	1699	349	0.93	GOOD	C	.	C	C	349	349	0	0	1	Pass	176	173	0	0	rCRSwithout3107N	1699	348	0.96	GOOD	C	.	C	C	348	348	0
rCRSwithout3107N	1700	171	1.1	GOOD	T	.	T	T	171	170	1	0.0058	0.5	Pass	68	102	0	1	rCRSwithout3107N	1700	383	1.02	GOOD	T	.	T	T	383	383	0	0	1	Pass	164	219	0	0	rCRSwithout3107N	1700	375	1.03	GOOD	T	.	T	T	375	375	0
rCRSwithout3107N	1701	168	1.08	GOOD	T	.	T	T	168	168	0	0	1	Pass	70	98	0	0	rCRSwithout3107N	1701	382	1.01	GOOD	T	.	T	T	382	382	0	0	1	Pass	171	211	0	0	rCRSwithout3107N	1701	375	1.03	GOOD	T	.	T	T	375	374	1
rCRSwithout3107N	1702	118	0.76	GOOD	A	.	A	A	118	118	0	0	1	Pass	72	46	0	0	rCRSwithout3107N	1702	276	0.73	GOOD	A	.	A	A	276	276	0	0	1	Pass	172	104	0	0	rCRSwithout3107N	1702	262	0.72	GOOD	A	.	A	A	262	262	0
rCRSwithout3107N	1703	144	0.92	GOOD	C	.	C	C	144	144	0	0	1	Pass	74	70	0	0	rCRSwithout3107N	1703	332	0.88	GOOD	C	.	C	C	332	332	0	0	1	Pass	184	148	0	0	rCRSwithout3107N	1703	302	0.83	GOOD	C	.	C	C	302	302	0
rCRSwithout3107N	1704	130	0.83	GOOD	T	.	T	T	130	130	0	0	1	Pass	78	52	0	0	rCRSwithout3107N	1704	271	0.72	GOOD	T	.	T	T	271	271	0	0	1	Pass	177	94	0	0	rCRSwithout3107N	1704	269	0.74	GOOD	T	.	T	T	269	269	0
rCRSwithout3107N	1705	112	0.72	GOOD	A	.	A	A	112	112	0	0	1	Pass	86	26	0	0	rCRSwithout3107N	1705	260	0.69	GOOD	A	.	A	A	260	260	0	0	1	Pass	208	52	0	0	rCRSwithout3107N	1705	242	0.67	GOOD	A	.	A	A	242	242	0
rCRSwithout3107N	1706	179	1.15	GOOD	C	.	C	C	179	179	0	0	1	Pass	80	99	0	0	rCRSwithout3107N	1706	401	1.06	GOOD	C	.	C	C	401	401	0	0	1	Pass	188	213	0	0	rCRSwithout3107N	1706	371	1.02	GOOD	C	.	C	C	371	371	0
rCRSwithout3107N	1707	188	1.21	GOOD	C	.	C	C	188	188	0	0	1	Pass	79	109	0	0	rCRSwithout3107N	1707	438	1.16	GOOD	C	.	C	C	438	438	0	0	1	Pass	203	235	0	0	rCRSwithout3107N	1707	414	1.14	GOOD	C	.	C	C	414	414	0
rCRSwithout3107N	1708	169	1.09	GOOD	A	.	A	A	169	169	0	0	1	Pass	74	95	0	0	rCRSwithout3107N	1708	417	1.11	GOOD	A	.	A	A	417	416	1	0.0024	0.5	Pass	192	224	0	1	rCRSwithout3107N	1708	375	1.03	GOOD	A	.	A	A	375	375	0
rCRSwithout3107N	1709	159	1.02	GOOD	G	.	G	G	159	159	0	0	1	Pass	64	95	0	0	rCRSwithout3107N	1709	351	0.93	GOOD	G	.	G	G	351	351	0	0	1	Pass	154	197	0	0	rCRSwithout3107N	1709	324	0.89	GOOD	G	.	G	G	324	324	0
rCRSwithout3107N	1710	151	0.97	GOOD	A	.	A	A	151	151	0	0	1	Pass	63	88	0	0	rCRSwithout3107N	1710	341	0.9	GOOD	A	.	A	A	341	341	0	0	1	Pass	154	187	0	0	rCRSwithout3107N	1710	338	0.93	GOOD	A	.	A	A	338	338	0
rCRSwithout3107N	1711	160	1.03	GOOD	C	.	C	C	160	160	0	0	1	Pass	74	86	0	0	rCRSwithout3107N	1711	372	0.99	GOOD	C	.	C	C	372	372	0	0	1	Pass	165	207	0	0	rCRSwithout3107N	1711	350	0.96	GOOD	C	.	C	C	350	350	0
rCRSwithout3107N	1712	145	0.93	GOOD	A	.	A	A	145	145	0	0	1	Pass	75	70	0	0	rCRSwithout3107N	1712	333	0.88	GOOD	A	.	A	A	333	332	1	0.003	0.5	Pass	168	164	1	0	rCRSwithout3107N	1712	308	0.85	GOOD	A	.	A	A	308	308	0
rCRSwithout3107N	1713	118	0.76	GOOD	A	.	A	A	118	118	0	0	1	Pass	68	50	0	0	rCRSwithout3107N	1713	284	0.75	GOOD	A	.	A	A	284	284	0	0	1	Pass	176	108	0	0	rCRSwithout3107N	1713	264	0.73	GOOD	A	.	A	A	264	264	0
rCRSwithout3107N	1714	172	1.1	GOOD	C	.	C	C	172	172	0	0	1	Pass	75	97	0	0	rCRSwithout3107N	1714	387	1.03	GOOD	C	.	C	C	387	386	1	0.0026	0.5	Pass	164	222	1	0	rCRSwithout3107N	1714	388	1.07	GOOD	C	.	C	C	388	388	0
rCRSwithout3107N	1715	172	1.1	GOOD	C	.	C	C	172	172	0	0	1	Pass	75	97	0	0	rCRSwithout3107N	1715	384	1.02	GOOD	C	.	C	C	384	384	0	0	1	Pass	172	212	0	0	rCRSwithout3107N	1715	380	1.05	GOOD	C	.	C	C	380	379	1
rCRSwithout3107N	1716	159	1.02	GOOD	T	.	T	T	159	159	0	0	1	Pass	76	83	0	0	rCRSwithout3107N	1716	391	1.04	GOOD	T	.	T	T	391	391	0	0	1	Pass	187	204	0	0	rCRSwithout3107N	1716	388	1.07	GOOD	T	.	T	T	388	388	0
rCRSwithout3107N	1717	169	1.09	GOOD	T	.	T	T	169	169	0	0	1	Pass	67	102	0	0	rCRSwithout3107N	1717	382	1.01	GOOD	T	.	T	T	382	382	0	0	1	Pass	164	218	0	0	rCRSwithout3107N	1717	389	1.07	GOOD	T	.	T	T	389	388	1
rCRSwithout3107N	1718	175	1.12	GOOD	A	.	A	A	175	175	0	0	1	Pass	66	109	0	0	rCRSwithout3107N	1718	405	1.07	GOOD	A	.	A	A	405	405	0	0	1	Pass	179	226	0	0	rCRSwithout3107N	1718	390	1.08	GOOD	A	.	A	A	390	390	0
rCRSwithout3107N	1719	143	0.92	GOOD	G	.	G	G	143	143	0	0	1	Pass	57	86	0	0	rCRSwithout3107N	1719	318	0.84	GOOD	G	.	G	G	318	318	0	0	1	Pass	131	187	0	0	rCRSwithout3107N	1719	327	0.9	GOOD	G	.	G	G	327	327	0
rCRSwithout3107N	1720	155	1	GOOD	C	.	C	C	155	155	0	0	1	Pass	66	89	0	0	rCRSwithout3107N	1720	346	0.92	GOOD	C	.	C	C	346	344	2	0.0058	0.24964	Pass	146	198	1	1	rCRSwithout3107N	1720	359	0.99	GOOD	C	.	C	C	359	358	1
rCRSwithout3107N	1721	164	1.05	GOOD	C	.	C	C	164	164	0	0	1	Pass	71	93	0	0	rCRSwithout3107N	1721	374	0.99	GOOD	C	.	C	C	374	373	1	0.0027	0.5	Pass	172	201	0	1	rCRSwithout3107N	1721	382	1.05	GOOD	C	.	C	C	382	382	0
rCRSwithout3107N	1722	160	1.03	GOOD	A	.	A	A	160	160	0	0	1	Pass	74	86	0	0	rCRSwithout3107N	1722	380	1.01	GOOD	A	.	A	A	380	380	0	0	1	Pass	195	185	0	0	rCRSwithout3107N	1722	346	0.95	GOOD	A	.	A	A	346	346	0
rCRSwithout3107N	1723	130	0.83	GOOD	A	.	A	A	130	130	0	0	1	Pass	68	62	0	0	rCRSwithout3107N	1723	321	0.85	GOOD	A	.	A	A	321	321	0	0	1	Pass	177	144	0	0	rCRSwithout3107N	1723	302	0.83	GOOD	A	.	A	A	302	302	0
rCRSwithout3107N	1724	113	0.73	GOOD	A	.	A	A	113	113	0	0	1	Pass	69	44	0	0	rCRSwithout3107N	1724	271	0.72	GOOD	A	.	A	A	271	271	0	0	1	Pass	177	94	0	0	rCRSwithout3107N	1724	263	0.73	GOOD	A	.	A	A	263	262	1
rCRSwithout3107N	1725	156	1	GOOD	C	.	C	C	156	156	0	0	1	Pass	65	91	0	0	rCRSwithout3107N	1725	378	1	GOOD	C	.	C	C	378	378	0	0	1	Pass	171	207	0	0	rCRSwithout3107N	1725	379	1.04	GOOD	C	.	C	C	379	379	0
rCRSwithout3107N	1726	172	1.1	GOOD	C	.	C	C	172	172	0	0	1	Pass	65	107	0	0	rCRSwithout3107N	1726	443	1.18	GOOD	C	.	C	C	443	443	0	0	1	Pass	190	253	0	0	rCRSwithout3107N	1726	415	1.14	GOOD	C	.	C	C	415	415	0
rCRSwithout3107N	1727	165	1.06	GOOD	A	.	A	A	165	165	0	0	1	Pass	64	101	0	0	rCRSwithout3107N	1727	409	1.09	GOOD	A	.	A	A	409	409	0	0	1	Pass	170	239	0	0	rCRSwithout3107N	1727	386	1.06	GOOD	A	.	A	A	386	386	0
rCRSwithout3107N	1728	141	0.91	GOOD	T	.	T	T	141	141	0	0	1	Pass	64	77	0	0	rCRSwithout3107N	1728	348	0.92	GOOD	T	.	T	T	348	348	0	0	1	Pass	162	186	0	0	rCRSwithout3107N	1728	336	0.93	GOOD	T	.	T	T	336	336	0
rCRSwithout3107N	1729	137	0.88	GOOD	T	.	T	T	137	137	0	0	1	Pass	67	70	0	0	rCRSwithout3107N	1729	324	0.86	GOOD	T	.	T	T	324	324	0	0	1	Pass	157	167	0	0	rCRSwithout3107N	1729	332	0.92	GOOD	T	.	T	T	332	332	0
rCRSwithout3107N	1730	140	0.9	GOOD	T	.	T	T	140	140	0	0	1	Pass	68	72	0	0	rCRSwithout3107N	1730	312	0.83	GOOD	T	.	T	T	312	312	0	0	1	Pass	171	141	0	0	rCRSwithout3107N	1730	301	0.83	GOOD	T	.	T	T	301	301	0
rCRSwithout3107N	1731	116	0.74	GOOD	A	.	A	A	116	116	0	0	1	Pass	73	43	0	0	rCRSwithout3107N	1731	279	0.74	GOOD	A	.	A	A	279	279	0	0	1	Pass	186	93	0	0	rCRSwithout3107N	1731	259	0.71	GOOD	A	.	A	A	259	259	0
rCRSwithout3107N	1732	166	1.07	GOOD	C	.	C	C	166	166	0	0	1	Pass	76	90	0	0	rCRSwithout3107N	1732	392	1.04	GOOD	C	.	C	C	392	392	0	0	1	Pass	188	204	0	0	rCRSwithout3107N	1732	400	1.1	GOOD	C	.	C	C	400	400	0
rCRSwithout3107N	1733	169	1.09	GOOD	C	.	C	C	169	169	0	0	1	Pass	70	99	0	0	rCRSwithout3107N	1733	373	0.99	GOOD	C	.	C	C	373	373	0	0	1	Pass	175	198	0	0	rCRSwithout3107N	1733	365	1.01	GOOD	C	.	C	C	365	365	0
rCRSwithout3107N	1734	203	1.3	GOOD	C	.	C	C	203	203	0	0	1	Pass	69	134	0	0	rCRSwithout3107N	1734	448	1.19	GOOD	C	.	C	C	448	448	0	0	1	Pass	181	267	0	0	rCRSwithout3107N	1734	441	1.22	GOOD	C	.	C	C	441	441	0
rCRSwithout3107N	1735	213	1.37	GOOD	A	.	A	A	213	212	1	0.0047	0.5	Pass	73	139	0	1	rCRSwithout3107N	1735	468	1.24	GOOD	A	.	A	A	468	468	0	0	1	Pass	173	295	0	0	rCRSwithout3107N	1735	464	1.28	GOOD	A	.	A	A	464	464	0
rCRSwithout3107N	1736	191	1.23	GOOD	A	.	A	A	191	191	0	0	1	Pass	60	131	0	0	rCRSwithout3107N	1736	422	1.12	GOOD	A	.	A	A	422	422	0	0	1	Pass	169	253	0	0	rCRSwithout3107N	1736	406	1.12	GOOD	A	.	A	A	406	406	0
rCRSwithout3107N	1737	178	1.14	GOOD	A	.	A	A	178	178	0	0	1	Pass	58	120	0	0	rCRSwithout3107N	1737	415	1.1	GOOD	A	.	A	A	415	415	0	0	1	Pass	163	252	0	0	rCRSwithout3107N	1737	383	1.06	GOOD	A	.	A	A	383	383	0
rCRSwithout3107N	1738	157	1.01	GOOD	T	.	T	T	157	157	0	0	1	Pass	62	95	0	0	rCRSwithout3107N	1738	393	1.04	GOOD	T	.	T	T	393	393	0	0	1	Pass	169	224	0	0	rCRSwithout3107N	1738	382	1.05	GOOD	T	.	T	T	382	382	0
rCRSwithout3107N	1739	209	1.34	GOOD	A	.	A	A	209	209	0	0	1	Pass	69	140	0	0	rCRSwithout3107N	1739	458	1.22	GOOD	A	.	A	A	458	458	0	0	1	Pass	171	287	0	0	rCRSwithout3107N	1739	449	1.24	GOOD	A	.	A	A	449	449	0
rCRSwithout3107N	1740	185	1.19	GOOD	A	.	A	A	185	185	0	0	1	Pass	66	119	0	0	rCRSwithout3107N	1740	424	1.13	GOOD	A	.	A	A	424	423	1	0.0024	0.5	Pass	169	254	0	1	rCRSwithout3107N	1740	427	1.18	GOOD	A	.	A	A	427	427	0
rCRSwithout3107N	1741	189	1.21	GOOD	A	.	A	A	189	189	0	0	1	Pass	58	131	0	0	rCRSwithout3107N	1741	441	1.17	GOOD	A	.	A	A	441	441	0	0	1	Pass	159	282	0	0	rCRSwithout3107N	1741	436	1.2	GOOD	A	.	A	A	436	436	0
rCRSwithout3107N	1742	152	0.98	GOOD	G	.	G	G	152	152	0	0	1	Pass	53	99	0	0	rCRSwithout3107N	1742	366	0.97	GOOD	G	.	G	G	366	366	0	0	1	Pass	145	221	0	0	rCRSwithout3107N	1742	362	1	GOOD	G	.	G	G	362	361	1
rCRSwithout3107N	1743	127	0.82	GOOD	T	.	T	T	127	127	0	0	1	Pass	30	97	0	0	rCRSwithout3107N	1743	274	0.73	GOOD	T	.	T	T	274	274	0	0	1	Pass	79	195	0	0	rCRSwithout3107N	1743	277	0.76	GOOD	T	.	T	T	277	276	1
rCRSwithout3107N	1744	137	0.88	GOOD	A	.	A	A	137	137	0	0	1	Pass	40	97	0	0	rCRSwithout3107N	1744	305	0.81	GOOD	A	.	A	A	305	305	0	0	1	Pass	102	203	0	0	rCRSwithout3107N	1744	304	0.84	GOOD	A	.	A	A	304	304	0
rCRSwithout3107N	1745	164	1.05	GOOD	T	.	T	T	164	163	1	0.0061	0.5	Pass	59	104	0	1	rCRSwithout3107N	1745	376	1	GOOD	T	.	T	T	376	376	0	0	1	Pass	155	221	0	0	rCRSwithout3107N	1745	391	1.08	GOOD	T	.	T	T	391	391	0
rCRSwithout3107N	1746	179	1.15	GOOD	A	.	A	A	179	179	0	0	1	Pass	66	113	0	0	rCRSwithout3107N	1746	419	1.11	GOOD	A	.	A	A	419	419	0	0	1	Pass	180	239	0	0	rCRSwithout3107N	1746	423	1.17	GOOD	A	.	A	A	423	423	0
rCRSwithout3107N	1747	163	1.05	GOOD	G	.	G	G	163	163	0	0	1	Pass	58	105	0	0	rCRSwithout3107N	1747	397	1.05	GOOD	G	.	G	G	397	397	0	0	1	Pass	174	223	0	0	rCRSwithout3107N	1747	405	1.12	GOOD	G	.	G	G	405	405	0
rCRSwithout3107N	1748	158	1.01	GOOD	G	.	G	G	158	157	1	0.0063	0.5	Pass	56	101	0	1	rCRSwithout3107N	1748	356	0.94	GOOD	G	.	G	G	356	356	0	0	1	Pass	146	210	0	0	rCRSwithout3107N	1748	359	0.99	GOOD	G	.	G	G	359	359	0
rCRSwithout3107N	1749	175	1.12	GOOD	C	.	C	C	175	174	1	0.0057	0.5	Pass	62	112	0	1	rCRSwithout3107N	1749	391	1.04	GOOD	C	.	C	C	391	391	0	0	1	Pass	150	241	0	0	rCRSwithout3107N	1749	389	1.07	GOOD	C	.	C	C	389	388	1
rCRSwithout3107N	1750	182	1.17	GOOD	G	.	G	G	182	182	0	0	1	Pass	69	113	0	0	rCRSwithout3107N	1750	405	1.07	GOOD	G	.	G	G	405	404	1	0.0025	0.5	Pass	163	241	0	1	rCRSwithout3107N	1750	431	1.19	GOOD	G	.	G	G	431	431	0
rCRSwithout3107N	1751	185	1.19	GOOD	A	.	A	A	185	185	0	0	1	Pass	50	135	0	0	rCRSwithout3107N	1751	414	1.1	GOOD	A	.	A	A	414	414	0	0	1	Pass	128	286	0	0	rCRSwithout3107N	1751	400	1.1	GOOD	A	.	A	A	400	400	0
rCRSwithout3107N	1752	186	1.19	GOOD	T	.	T	T	186	186	0	0	1	Pass	56	130	0	0	rCRSwithout3107N	1752	425	1.13	GOOD	T	.	T	T	425	425	0	0	1	Pass	142	283	0	0	rCRSwithout3107N	1752	428	1.18	GOOD	T	.	T	T	428	428	0
rCRSwithout3107N	1753	200	1.28	GOOD	A	.	A	A	200	200	0	0	1	Pass	64	136	0	0	rCRSwithout3107N	1753	443	1.18	GOOD	A	.	A	A	443	443	0	0	1	Pass	154	289	0	0	rCRSwithout3107N	1753	442	1.22	GOOD	A	.	A	A	442	441	1
rCRSwithout3107N	1754	182	1.17	GOOD	G	.	G	G	182	182	0	0	1	Pass	59	123	0	0	rCRSwithout3107N	1754	405	1.07	GOOD	G	.	G	G	405	404	1	0.0025	0.5	Pass	160	244	0	1	rCRSwithout3107N	1754	416	1.15	GOOD	G	.	G	G	416	416	0
rCRSwithout3107N	1755	185	1.19	GOOD	A	.	A	A	185	185	0	0	1	Pass	59	126	0	0	rCRSwithout3107N	1755	411	1.09	GOOD	A	.	A	A	411	411	0	0	1	Pass	143	268	0	0	rCRSwithout3107N	1755	434	1.2	GOOD	A	.	A	A	434	434	0
rCRSwithout3107N	1756	179	1.15	GOOD	A	.	A	A	179	179	0	0	1	Pass	53	126	0	0	rCRSwithout3107N	1756	439	1.16	GOOD	A	.	A	A	439	439	0	0	1	Pass	152	287	0	0	rCRSwithout3107N	1756	436	1.2	GOOD	A	.	A	A	436	436	0
rCRSwithout3107N	1757	185	1.19	GOOD	A	.	A	A	185	185	0	0	1	Pass	64	121	0	0	rCRSwithout3107N	1757	416	1.1	GOOD	A	.	A	A	416	416	0	0	1	Pass	154	262	0	0	rCRSwithout3107N	1757	421	1.16	GOOD	A	.	A	A	421	421	0
rCRSwithout3107N	1758	160	1.03	GOOD	T	.	T	T	160	159	1	0.0062	0.5	Pass	63	96	1	0	rCRSwithout3107N	1758	360	0.96	GOOD	T	.	T	T	360	360	0	0	1	Pass	147	213	0	0	rCRSwithout3107N	1758	359	0.99	GOOD	T	.	T	T	359	359	0
rCRSwithout3107N	1759	181	1.16	GOOD	T	.	T	T	181	181	0	0	1	Pass	68	113	0	0	rCRSwithout3107N	1759	406	1.08	GOOD	T	.	T	T	406	406	0	0	1	Pass	163	243	0	0	rCRSwithout3107N	1759	410	1.13	GOOD	T	.	T	T	410	410	0
rCRSwithout3107N	1760	166	1.07	GOOD	G	.	G	G	166	166	0	0	1	Pass	61	105	0	0	rCRSwithout3107N	1760	362	0.96	GOOD	G	.	G	G	362	362	0	0	1	Pass	145	217	0	0	rCRSwithout3107N	1760	385	1.06	GOOD	G	.	G	G	385	385	0
rCRSwithout3107N	1761	161	1.03	GOOD	A	.	A	A	161	161	0	0	1	Pass	62	99	0	0	rCRSwithout3107N	1761	376	1	GOOD	A	.	A	A	376	375	1	0.0027	0.5	Pass	152	223	0	1	rCRSwithout3107N	1761	374	1.03	GOOD	A	.	A	A	374	374	0
rCRSwithout3107N	1762	140	0.9	GOOD	A	.	A	A	140	140	0	0	1	Pass	61	79	0	0	rCRSwithout3107N	1762	324	0.86	GOOD	A	.	A	A	324	324	0	0	1	Pass	158	166	0	0	rCRSwithout3107N	1762	346	0.95	GOOD	A	.	A	A	346	346	0
rCRSwithout3107N	1763	108	0.69	GOOD	A	.	A	A	108	108	0	0	1	Pass	65	43	0	0	rCRSwithout3107N	1763	254	0.67	GOOD	A	.	A	A	254	254	0	0	1	Pass	155	99	0	0	rCRSwithout3107N	1763	279	0.77	GOOD	A	.	A	A	279	279	0
rCRSwithout3107N	1764	172	1.1	GOOD	C	.	C	C	172	172	0	0	1	Pass	52	120	0	0	rCRSwithout3107N	1764	404	1.07	GOOD	C	.	C	C	404	404	0	0	1	Pass	156	248	0	0	rCRSwithout3107N	1764	409	1.13	GOOD	C	.	C	C	409	409	0
rCRSwithout3107N	1765	175	1.12	GOOD	C	.	C	C	175	175	0	0	1	Pass	55	120	0	0	rCRSwithout3107N	1765	392	1.04	GOOD	C	.	C	C	392	392	0	0	1	Pass	142	250	0	0	rCRSwithout3107N	1765	400	1.1	GOOD	C	.	C	C	400	400	0
rCRSwithout3107N	1766	164	1.05	GOOD	T	.	T	T	164	164	0	0	1	Pass	51	113	0	0	rCRSwithout3107N	1766	382	1.01	GOOD	T	.	T	T	382	382	0	0	1	Pass	129	253	0	0	rCRSwithout3107N	1766	401	1.11	GOOD	T	.	T	T	401	400	1
rCRSwithout3107N	1767	165	1.06	GOOD	G	.	G	G	165	165	0	0	1	Pass	50	115	0	0	rCRSwithout3107N	1767	377	1	GOOD	G	.	G	G	377	377	0	0	1	Pass	118	259	0	0	rCRSwithout3107N	1767	401	1.11	GOOD	G	.	G	G	401	401	0
rCRSwithout3107N	1768	163	1.05	GOOD	G	.	G	G	163	163	0	0	1	Pass	38	125	0	0	rCRSwithout3107N	1768	361	0.96	GOOD	G	.	G	G	361	361	0	0	1	Pass	98	263	0	0	rCRSwithout3107N	1768	371	1.02	GOOD	G	.	G	G	371	370	1
rCRSwithout3107N	1769	166	1.07	GOOD	C	.	C	C	166	166	0	0	1	Pass	45	121	0	0	rCRSwithout3107N	1769	378	1	GOOD	C	.	C	C	378	378	0	0	1	Pass	106	272	0	0	rCRSwithout3107N	1769	384	1.06	GOOD	C	.	C	C	384	384	0
rCRSwithout3107N	1770	170	1.09	GOOD	G	.	G	G	170	169	1	0.0059	0.5	Pass	46	123	0	1	rCRSwithout3107N	1770	385	1.02	GOOD	G	.	G	G	385	385	0	0	1	Pass	126	259	0	0	rCRSwithout3107N	1770	397	1.09	GOOD	G	.	G	G	397	396	1
rCRSwithout3107N	1771	181	1.16	GOOD	C	.	C	C	181	181	0	0	1	Pass	52	129	0	0	rCRSwithout3107N	1771	415	1.1	GOOD	C	.	C	C	415	414	1	0.0024	0.5	Pass	134	280	0	1	rCRSwithout3107N	1771	416	1.15	GOOD	C	.	C	C	416	416	0
rCRSwithout3107N	1772	192	1.23	GOOD	A	.	A	A	192	192	0	0	1	Pass	54	138	0	0	rCRSwithout3107N	1772	449	1.19	GOOD	A	.	A	A	449	449	0	0	1	Pass	144	305	0	0	rCRSwithout3107N	1772	430	1.19	GOOD	A	.	A	A	430	430	0
rCRSwithout3107N	1773	186	1.19	GOOD	A	.	A	A	186	186	0	0	1	Pass	47	139	0	0	rCRSwithout3107N	1773	427	1.13	GOOD	A	.	A	A	427	427	0	0	1	Pass	127	300	0	0	rCRSwithout3107N	1773	432	1.19	GOOD	A	.	A	A	432	432	0
rCRSwithout3107N	1774	184	1.18	GOOD	T	.	T	T	184	184	0	0	1	Pass	47	137	0	0	rCRSwithout3107N	1774	434	1.15	GOOD	T	.	T	T	434	434	0	0	1	Pass	142	292	0	0	rCRSwithout3107N	1774	430	1.19	GOOD	T	.	T	T	430	430	0
rCRSwithout3107N	1775	184	1.18	GOOD	A	.	A	A	184	184	0	0	1	Pass	46	138	0	0	rCRSwithout3107N	1775	457	1.21	GOOD	A	.	A	A	457	457	0	0	1	Pass	153	304	0	0	rCRSwithout3107N	1775	428	1.18	GOOD	A	.	A	A	428	428	0
rCRSwithout3107N	1776	188	1.21	GOOD	G	.	G	G	188	188	0	0	1	Pass	54	134	0	0	rCRSwithout3107N	1776	443	1.18	GOOD	G	.	G	G	443	443	0	0	1	Pass	142	301	0	0	rCRSwithout3107N	1776	436	1.2	GOOD	G	.	G	G	436	436	0
rCRSwithout3107N	1777	192	1.23	GOOD	A	.	A	A	192	192	0	0	1	Pass	48	144	0	0	rCRSwithout3107N	1777	441	1.17	GOOD	A	.	A	A	441	440	1	0.0023	0.5	Pass	132	308	0	1	rCRSwithout3107N	1777	432	1.19	GOOD	A	.	A	A	432	432	0
rCRSwithout3107N	1778	187	1.2	GOOD	T	.	T	T	187	187	0	0	1	Pass	61	126	0	0	rCRSwithout3107N	1778	472	1.25	GOOD	T	.	T	T	472	472	0	0	1	Pass	201	271	0	0	rCRSwithout3107N	1778	454	1.25	GOOD	T	.	T	T	454	454	0
rCRSwithout3107N	1779	204	1.31	GOOD	A	.	A	A	204	204	0	0	1	Pass	66	138	0	0	rCRSwithout3107N	1779	499	1.32	GOOD	A	.	A	A	499	499	0	0	1	Pass	201	298	0	0	rCRSwithout3107N	1779	490	1.35	GOOD	A	.	A	A	490	489	1
rCRSwithout3107N	1780	203	1.3	GOOD	T	.	T	T	203	203	0	0	1	Pass	77	126	0	0	rCRSwithout3107N	1780	512	1.36	GOOD	T	.	T	T	512	512	0	0	1	Pass	223	289	0	0	rCRSwithout3107N	1780	512	1.41	GOOD	T	.	T	T	512	512	0
rCRSwithout3107N	1781	200	1.28	GOOD	A	.	A	A	200	200	0	0	1	Pass	80	120	0	0	rCRSwithout3107N	1781	505	1.34	GOOD	A	.	A	A	505	504	1	0.002	0.5	Pass	227	277	1	0	rCRSwithout3107N	1781	493	1.36	GOOD	A	.	A	A	493	493	0
rCRSwithout3107N	1782	181	1.16	GOOD	G	.	G	G	181	181	0	0	1	Pass	68	113	0	0	rCRSwithout3107N	1782	448	1.19	GOOD	G	.	G	G	448	448	0	0	1	Pass	194	254	0	0	rCRSwithout3107N	1782	421	1.16	GOOD	G	.	G	G	421	421	0
rCRSwithout3107N	1783	133	0.85	GOOD	T	.	T	T	133	133	0	0	1	Pass	40	93	0	0	rCRSwithout3107N	1783	346	0.92	GOOD	T	.	T	T	346	346	0	0	1	Pass	134	212	0	0	rCRSwithout3107N	1783	343	0.95	GOOD	T	.	T	T	343	343	0
rCRSwithout3107N	1784	127	0.82	GOOD	A	.	A	A	127	127	0	0	1	Pass	56	71	0	0	rCRSwithout3107N	1784	346	0.92	GOOD	A	.	A	A	346	346	0	0	1	Pass	166	180	0	0	rCRSwithout3107N	1784	314	0.87	GOOD	A	.	A	A	314	314	0
rCRSwithout3107N	1785	181	1.16	GOOD	C	.	C	C	181	181	0	0	1	Pass	70	111	0	0	rCRSwithout3107N	1785	441	1.17	GOOD	C	.	C	C	441	441	0	0	1	Pass	199	242	0	0	rCRSwithout3107N	1785	424	1.17	GOOD	C	.	C	C	424	424	0
rCRSwithout3107N	1786	176	1.13	GOOD	C	.	C	C	176	176	0	0	1	Pass	62	114	0	0	rCRSwithout3107N	1786	437	1.16	GOOD	C	.	C	C	437	437	0	0	1	Pass	183	254	0	0	rCRSwithout3107N	1786	421	1.16	GOOD	C	.	C	C	421	421	0
rCRSwithout3107N	1787	169	1.09	GOOD	G	.	G	G	169	169	0	0	1	Pass	62	107	0	0	rCRSwithout3107N	1787	431	1.14	GOOD	G	.	G	G	431	431	0	0	1	Pass	188	243	0	0	rCRSwithout3107N	1787	421	1.16	GOOD	G	.	G	G	421	421	0
rCRSwithout3107N	1788	186	1.19	GOOD	C	.	C	C	186	186	0	0	1	Pass	67	119	0	0	rCRSwithout3107N	1788	434	1.15	GOOD	C	.	C	C	434	433	1	0.0023	0.5	Pass	188	245	0	1	rCRSwithout3107N	1788	417	1.15	GOOD	C	.	C	C	417	416	1
rCRSwithout3107N	1789	181	1.16	GOOD	A	.	A	A	181	181	0	0	1	Pass	69	112	0	0	rCRSwithout3107N	1789	437	1.16	GOOD	A	.	A	A	437	437	0	0	1	Pass	187	250	0	0	rCRSwithout3107N	1789	423	1.17	GOOD	A	.	A	A	423	423	0
rCRSwithout3107N	1790	189	1.21	GOOD	A	.	A	A	189	189	0	0	1	Pass	69	120	0	0	rCRSwithout3107N	1790	441	1.17	GOOD	A	.	A	A	441	441	0	0	1	Pass	180	261	0	0	rCRSwithout3107N	1790	427	1.18	GOOD	A	.	A	A	427	425	1
rCRSwithout3107N	1791	183	1.18	GOOD	G	.	G	G	183	183	0	0	1	Pass	70	113	0	0	rCRSwithout3107N	1791	414	1.1	GOOD	G	.	G	G	414	414	0	0	1	Pass	184	230	0	0	rCRSwithout3107N	1791	428	1.18	GOOD	G	.	G	G	428	428	0
rCRSwithout3107N	1792	176	1.13	GOOD	G	.	G	G	176	176	0	0	1	Pass	68	108	0	0	rCRSwithout3107N	1792	403	1.07	GOOD	G	.	G	G	403	403	0	0	1	Pass	180	223	0	0	rCRSwithout3107N	1792	412	1.14	GOOD	G	.	G	G	412	412	0
rCRSwithout3107N	1793	179	1.15	GOOD	G	.	G	G	179	179	0	0	1	Pass	70	109	0	0	rCRSwithout3107N	1793	431	1.14	GOOD	G	.	G	G	431	431	0	0	1	Pass	181	250	0	0	rCRSwithout3107N	1793	434	1.2	GOOD	G	.	G	G	434	434	0
rCRSwithout3107N	1794	176	1.13	GOOD	A	.	A	A	176	176	0	0	1	Pass	52	124	0	0	rCRSwithout3107N	1794	407	1.08	GOOD	A	.	A	A	407	406	1	0.0025	0.5	Pass	130	276	1	0	rCRSwithout3107N	1794	407	1.12	GOOD	A	.	A	A	407	407	0
rCRSwithout3107N	1795	181	1.16	GOOD	A	.	A	A	181	181	0	0	1	Pass	59	122	0	0	rCRSwithout3107N	1795	442	1.17	GOOD	A	.	A	A	442	442	0	0	1	Pass	167	275	0	0	rCRSwithout3107N	1795	432	1.19	GOOD	A	.	A	A	432	432	0
rCRSwithout3107N	1796	177	1.14	GOOD	A	.	A	A	177	177	0	0	1	Pass	59	118	0	0	rCRSwithout3107N	1796	456	1.21	GOOD	A	.	A	A	456	456	0	0	1	Pass	180	276	0	0	rCRSwithout3107N	1796	427	1.18	GOOD	A	.	A	A	427	427	0
rCRSwithout3107N	1797	187	1.2	GOOD	G	.	G	G	187	187	0	0	1	Pass	64	123	0	0	rCRSwithout3107N	1797	459	1.22	GOOD	G	.	G	G	459	459	0	0	1	Pass	179	280	0	0	rCRSwithout3107N	1797	454	1.25	GOOD	G	.	G	G	454	454	0
rCRSwithout3107N	1798	182	1.17	GOOD	A	.	A	A	182	182	0	0	1	Pass	55	127	0	0	rCRSwithout3107N	1798	441	1.17	GOOD	A	.	A	A	441	441	0	0	1	Pass	161	280	0	0	rCRSwithout3107N	1798	454	1.25	GOOD	A	.	A	A	454	454	0
rCRSwithout3107N	1799	178	1.14	GOOD	T	.	T	T	178	178	0	0	1	Pass	60	118	0	0	rCRSwithout3107N	1799	413	1.1	GOOD	T	.	T	T	413	413	0	0	1	Pass	166	247	0	0	rCRSwithout3107N	1799	421	1.16	GOOD	T	.	T	T	421	421	0
rCRSwithout3107N	1800	183	1.18	GOOD	G	.	G	G	183	181	2	0.0109	0.24932	Pass	66	115	1	1	rCRSwithout3107N	1800	430	1.14	GOOD	G	.	G	G	430	423	7	0.0163	0.0076226	Pass	170	253	2	5	rCRSwithout3107N	1800	438	1.21	GOOD	G	.	G	G	438	436	1
rCRSwithout3107N	1801	195	1.25	GOOD	A	.	A	A	195	195	0	0	1	Pass	69	126	0	0	rCRSwithout3107N	1801	445	1.18	GOOD	A	.	A	A	445	445	0	0	1	Pass	174	271	0	0	rCRSwithout3107N	1801	451	1.24	GOOD	A	.	A	A	451	451	0
rCRSwithout3107N	1802	194	1.25	GOOD	A	.	A	A	194	194	0	0	1	Pass	72	122	0	0	rCRSwithout3107N	1802	435	1.15	GOOD	A	.	A	A	435	435	0	0	1	Pass	177	258	0	0	rCRSwithout3107N	1802	468	1.29	GOOD	A	.	A	A	468	468	0
rCRSwithout3107N	1803	203	1.3	GOOD	A	.	A	A	203	203	0	0	1	Pass	77	126	0	0	rCRSwithout3107N	1803	465	1.23	GOOD	A	.	A	A	465	465	0	0	1	Pass	191	274	0	0	rCRSwithout3107N	1803	481	1.33	GOOD	A	.	A	A	481	480	1
rCRSwithout3107N	1804	195	1.25	GOOD	A	.	A	A	195	195	0	0	1	Pass	71	124	0	0	rCRSwithout3107N	1804	445	1.18	GOOD	A	.	A	A	445	445	0	0	1	Pass	179	266	0	0	rCRSwithout3107N	1804	471	1.3	GOOD	A	.	A	A	471	470	1
rCRSwithout3107N	1805	195	1.25	GOOD	A	.	A	A	195	195	0	0	1	Pass	68	127	0	0	rCRSwithout3107N	1805	458	1.22	GOOD	A	.	A	A	458	458	0	0	1	Pass	188	270	0	0	rCRSwithout3107N	1805	465	1.28	GOOD	A	.	A	A	465	465	0
rCRSwithout3107N	1806	178	1.14	GOOD	T	.	T	T	178	178	0	0	1	Pass	66	112	0	0	rCRSwithout3107N	1806	419	1.11	GOOD	T	.	T	T	419	419	0	0	1	Pass	168	251	0	0	rCRSwithout3107N	1806	427	1.18	GOOD	T	.	T	T	427	427	0
rCRSwithout3107N	1807	194	1.25	GOOD	T	.	T	T	194	194	0	0	1	Pass	63	131	0	0	rCRSwithout3107N	1807	467	1.24	GOOD	T	.	T	T	467	467	0	0	1	Pass	165	302	0	0	rCRSwithout3107N	1807	485	1.34	GOOD	T	.	T	T	485	483	2
rCRSwithout3107N	1808	197	1.27	GOOD	A	.	A	A	197	197	0	0	1	Pass	68	129	0	0	rCRSwithout3107N	1808	468	1.24	GOOD	A	.	A	A	468	468	0	0	1	Pass	183	285	0	0	rCRSwithout3107N	1808	476	1.31	GOOD	A	.	A	A	476	476	0
rCRSwithout3107N	1809	199	1.28	GOOD	T	.	T	T	199	199	0	0	1	Pass	76	123	0	0	rCRSwithout3107N	1809	484	1.28	GOOD	T	.	T	T	484	483	1	0.0021	0.5	Pass	208	275	0	1	rCRSwithout3107N	1809	493	1.36	GOOD	T	.	T	T	493	493	0
rCRSwithout3107N	1810	195	1.25	GOOD	A	.	A	A	195	195	0	0	1	Pass	77	118	0	0	rCRSwithout3107N	1810	492	1.31	GOOD	A	.	A	A	492	492	0	0	1	Pass	219	273	0	0	rCRSwithout3107N	1810	490	1.35	GOOD	A	.	A	A	490	490	0
rCRSwithout3107N	1811	182	1.17	GOOD	A	G	G	G	182	0	182	1	6.37e-109	Pass	0	0	64	118	rCRSwithout3107N	1811	426	1.13	GOOD	A	G	G	G	426	0	426	1	1.22e-255	Pass	0	0	167	259	rCRSwithout3107N	1811	423	1.17	GOOD	A	G	G	G	423	0	423
rCRSwithout3107N	1812	175	1.12	GOOD	C	.	C	C	175	174	1	0.0057	0.5	Pass	57	117	0	1	rCRSwithout3107N	1812	415	1.1	GOOD	C	.	C	C	415	415	0	0	1	Pass	157	258	0	0	rCRSwithout3107N	1812	426	1.17	GOOD	C	.	C	C	426	425	1
rCRSwithout3107N	1813	181	1.16	GOOD	C	.	C	C	181	181	0	0	1	Pass	60	121	0	0	rCRSwithout3107N	1813	445	1.18	GOOD	C	.	C	C	445	445	0	0	1	Pass	174	271	0	0	rCRSwithout3107N	1813	453	1.25	GOOD	C	.	C	C	453	453	0
rCRSwithout3107N	1814	193	1.24	GOOD	A	.	A	A	193	193	0	0	1	Pass	65	128	0	0	rCRSwithout3107N	1814	455	1.21	GOOD	A	.	A	A	455	455	0	0	1	Pass	163	292	0	0	rCRSwithout3107N	1814	478	1.32	GOOD	A	.	A	A	478	478	0
rCRSwithout3107N	1815	193	1.24	GOOD	A	.	A	A	193	193	0	0	1	Pass	60	133	0	0	rCRSwithout3107N	1815	452	1.2	GOOD	A	.	A	A	452	452	0	0	1	Pass	151	301	0	0	rCRSwithout3107N	1815	493	1.36	GOOD	A	.	A	A	493	493	0
rCRSwithout3107N	1816	175	1.12	GOOD	G	.	G	G	175	175	0	0	1	Pass	63	112	0	0	rCRSwithout3107N	1816	407	1.08	GOOD	G	.	G	G	407	407	0	0	1	Pass	140	267	0	0	rCRSwithout3107N	1816	446	1.23	GOOD	G	.	G	G	446	446	0
rCRSwithout3107N	1817	182	1.17	GOOD	C	.	C	C	182	182	0	0	1	Pass	62	120	0	0	rCRSwithout3107N	1817	437	1.16	GOOD	C	.	C	C	437	436	1	0.0023	0.5	Pass	149	287	1	0	rCRSwithout3107N	1817	448	1.24	GOOD	C	.	C	C	448	448	0
rCRSwithout3107N	1818	195	1.25	GOOD	A	.	A	A	195	195	0	0	1	Pass	61	134	0	0	rCRSwithout3107N	1818	478	1.27	GOOD	A	.	A	A	478	478	0	0	1	Pass	169	309	0	0	rCRSwithout3107N	1818	498	1.37	GOOD	A	.	A	A	498	498	0
rCRSwithout3107N	1819	201	1.29	GOOD	T	.	T	T	201	201	0	0	1	Pass	76	125	0	0	rCRSwithout3107N	1819	499	1.32	GOOD	T	.	T	T	499	499	0	0	1	Pass	193	306	0	0	rCRSwithout3107N	1819	513	1.41	GOOD	T	.	T	T	513	513	0
rCRSwithout3107N	1820	209	1.34	GOOD	A	.	A	A	209	209	0	0	1	Pass	76	133	0	0	rCRSwithout3107N	1820	505	1.34	GOOD	A	.	A	A	505	505	0	0	1	Pass	200	305	0	0	rCRSwithout3107N	1820	526	1.45	GOOD	A	.	A	A	526	525	1
rCRSwithout3107N	1821	211	1.35	GOOD	A	.	A	A	211	211	0	0	1	Pass	77	134	0	0	rCRSwithout3107N	1821	516	1.37	GOOD	A	.	A	A	516	516	0	0	1	Pass	207	309	0	0	rCRSwithout3107N	1821	532	1.47	GOOD	A	.	A	A	532	532	0
rCRSwithout3107N	1822	196	1.26	GOOD	T	.	T	T	196	196	0	0	1	Pass	74	122	0	0	rCRSwithout3107N	1822	484	1.28	GOOD	T	.	T	T	484	484	0	0	1	Pass	208	276	0	0	rCRSwithout3107N	1822	462	1.27	GOOD	T	.	T	T	462	462	0
rCRSwithout3107N	1823	205	1.32	GOOD	A	.	A	A	205	205	0	0	1	Pass	86	119	0	0	rCRSwithout3107N	1823	526	1.4	GOOD	A	.	A	A	526	526	0	0	1	Pass	239	287	0	0	rCRSwithout3107N	1823	524	1.44	GOOD	A	.	A	A	524	524	0
rCRSwithout3107N	1824	203	1.3	GOOD	T	.	T	T	203	202	1	0.0049	0.5	Pass	86	116	1	0	rCRSwithout3107N	1824	521	1.38	GOOD	T	.	T	T	521	521	0	0	1	Pass	242	279	0	0	rCRSwithout3107N	1824	515	1.42	GOOD	T	.	T	T	515	515	0
rCRSwithout3107N	1825	195	1.25	GOOD	A	.	A	A	195	194	0	0	1	Pass	86	108	0	0	rCRSwithout3107N	1825	497	1.32	GOOD	A	.	A	A	497	497	0	0	1	Pass	248	249	0	0	rCRSwithout3107N	1825	503	1.39	GOOD	A	.	A	A	503	503	0
rCRSwithout3107N	1826	165	1.06	GOOD	G	.	G	G	165	164	0	0	1	Pass	68	96	0	0	rCRSwithout3107N	1826	417	1.11	GOOD	G	.	G	G	417	417	0	0	1	Pass	192	225	0	0	rCRSwithout3107N	1826	403	1.11	GOOD	G	.	G	G	403	403	0
rCRSwithout3107N	1827	171	1.1	GOOD	C	.	C	C	171	171	0	0	1	Pass	75	96	0	0	rCRSwithout3107N	1827	411	1.09	GOOD	C	.	C	C	411	411	0	0	1	Pass	204	207	0	0	rCRSwithout3107N	1827	406	1.12	GOOD	C	.	C	C	406	406	0
rCRSwithout3107N	1828	175	1.12	GOOD	A	.	A	A	175	175	0	0	1	Pass	83	92	0	0	rCRSwithout3107N	1828	431	1.14	GOOD	A	.	A	A	431	431	0	0	1	Pass	227	204	0	0	rCRSwithout3107N	1828	438	1.21	GOOD	A	.	A	A	438	438	0
rCRSwithout3107N	1829	179	1.15	GOOD	A	.	A	A	179	179	0	0	1	Pass	87	92	0	0	rCRSwithout3107N	1829	434	1.15	GOOD	A	.	A	A	434	434	0	0	1	Pass	231	203	0	0	rCRSwithout3107N	1829	427	1.18	GOOD	A	.	A	A	427	426	1
rCRSwithout3107N	1830	175	1.12	GOOD	G	.	G	G	175	175	0	0	1	Pass	80	95	0	0	rCRSwithout3107N	1830	428	1.14	GOOD	G	.	G	G	428	428	0	0	1	Pass	220	208	0	0	rCRSwithout3107N	1830	424	1.17	GOOD	G	.	G	G	424	424	0
rCRSwithout3107N	1831	163	1.05	GOOD	G	.	G	G	163	163	0	0	1	Pass	71	92	0	0	rCRSwithout3107N	1831	386	1.02	GOOD	G	.	G	G	386	386	0	0	1	Pass	201	185	0	0	rCRSwithout3107N	1831	394	1.09	GOOD	G	.	G	G	394	394	0
rCRSwithout3107N	1832	162	1.04	GOOD	A	.	A	A	162	162	0	0	1	Pass	74	88	0	0	rCRSwithout3107N	1832	391	1.04	GOOD	A	.	A	A	391	391	0	0	1	Pass	205	186	0	0	rCRSwithout3107N	1832	368	1.01	GOOD	A	.	A	A	368	368	0
rCRSwithout3107N	1833	174	1.12	GOOD	C	.	C	C	174	174	0	0	1	Pass	78	96	0	0	rCRSwithout3107N	1833	434	1.15	GOOD	C	.	C	C	434	433	1	0.0023	0.5	Pass	216	217	1	0	rCRSwithout3107N	1833	430	1.19	GOOD	C	.	C	C	430	430	0
rCRSwithout3107N	1834	177	1.14	GOOD	T	.	T	T	177	177	0	0	1	Pass	93	84	0	0	rCRSwithout3107N	1834	451	1.2	GOOD	T	.	T	T	451	451	0	0	1	Pass	244	207	0	0	rCRSwithout3107N	1834	405	1.12	GOOD	T	.	T	T	405	405	0
rCRSwithout3107N	1835	155	1	GOOD	A	.	A	A	155	155	0	0	1	Pass	85	70	0	0	rCRSwithout3107N	1835	397	1.05	GOOD	A	.	A	A	397	397	0	0	1	Pass	238	159	0	0	rCRSwithout3107N	1835	371	1.02	GOOD	A	.	A	A	371	371	0
rCRSwithout3107N	1836	139	0.89	GOOD	A	.	A	A	139	139	0	0	1	Pass	88	51	0	0	rCRSwithout3107N	1836	367	0.97	GOOD	A	.	A	A	367	367	0	0	1	Pass	246	121	0	0	rCRSwithout3107N	1836	345	0.95	GOOD	A	.	A	A	345	345	0
rCRSwithout3107N	1837	172	1.1	GOOD	C	.	C	C	172	172	0	0	1	Pass	78	94	0	0	rCRSwithout3107N	1837	436	1.16	GOOD	C	.	C	C	436	436	0	0	1	Pass	225	211	0	0	rCRSwithout3107N	1837	420	1.16	GOOD	C	.	C	C	420	420	0
rCRSwithout3107N	1838	162	1.04	GOOD	C	.	C	C	162	162	0	0	1	Pass	78	84	0	0	rCRSwithout3107N	1838	417	1.11	GOOD	C	.	C	C	417	417	0	0	1	Pass	211	206	0	0	rCRSwithout3107N	1838	396	1.09	GOOD	C	.	C	C	396	396	0
rCRSwithout3107N	1839	162	1.04	GOOD	C	.	C	C	162	162	0	0	1	Pass	74	88	0	0	rCRSwithout3107N	1839	437	1.16	GOOD	C	.	C	C	437	437	0	0	1	Pass	227	210	0	0	rCRSwithout3107N	1839	413	1.14	GOOD	C	.	C	C	413	413	0
rCRSwithout3107N	1840	200	1.28	GOOD	C	.	C	C	200	199	1	0.005	0.5	Pass	104	95	0	1	rCRSwithout3107N	1840	535	1.42	GOOD	C	.	C	C	535	534	1	0.0019	0.5	Pass	293	241	1	0	rCRSwithout3107N	1840	530	1.46	GOOD	C	.	C	C	530	530	0
rCRSwithout3107N	1841	194	1.25	GOOD	T	.	T	T	194	194	0	0	1	Pass	107	87	0	0	rCRSwithout3107N	1841	523	1.39	GOOD	T	.	T	T	523	523	0	0	1	Pass	304	219	0	0	rCRSwithout3107N	1841	505	1.39	GOOD	T	.	T	T	505	505	0
rCRSwithout3107N	1842	202	1.3	GOOD	A	.	A	A	202	202	0	0	1	Pass	115	87	0	0	rCRSwithout3107N	1842	518	1.37	GOOD	A	.	A	A	518	516	2	0.0039	0.24976	Pass	323	193	2	0	rCRSwithout3107N	1842	489	1.35	GOOD	A	.	A	A	489	489	0
rCRSwithout3107N	1843	146	0.94	GOOD	T	.	T	T	146	146	0	0	1	Pass	105	41	0	0	rCRSwithout3107N	1843	389	1.03	GOOD	T	.	T	T	389	388	1	0.0026	0.5	Pass	317	71	1	0	rCRSwithout3107N	1843	360	0.99	GOOD	T	.	T	T	360	360	0
rCRSwithout3107N	1844	124	0.8	GOOD	A	.	A	A	124	124	0	0	1	Pass	107	17	0	0	rCRSwithout3107N	1844	356	0.94	GOOD	A	.	A	A	356	356	0	0	1	Pass	324	32	0	0	rCRSwithout3107N	1844	339	0.93	GOOD	A	.	A	A	339	339	0
rCRSwithout3107N	1845	171	1.1	GOOD	C	.	C	C	171	171	0	0	1	Pass	107	64	0	0	rCRSwithout3107N	1845	480	1.27	GOOD	C	.	C	C	480	480	0	0	1	Pass	328	152	0	0	rCRSwithout3107N	1845	455	1.25	GOOD	C	.	C	C	455	455	0
rCRSwithout3107N	1846	176	1.13	GOOD	C	.	C	C	176	176	0	0	1	Pass	108	68	0	0	rCRSwithout3107N	1846	486	1.29	GOOD	C	.	C	C	486	486	0	0	1	Pass	323	163	0	0	rCRSwithout3107N	1846	427	1.18	GOOD	C	.	C	C	427	427	0
rCRSwithout3107N	1847	169	1.09	GOOD	T	.	T	T	169	169	0	0	1	Pass	108	61	0	0	rCRSwithout3107N	1847	468	1.24	GOOD	T	.	T	T	468	468	0	0	1	Pass	324	144	0	0	rCRSwithout3107N	1847	426	1.17	GOOD	T	.	T	T	426	426	0
rCRSwithout3107N	1848	162	1.04	GOOD	T	.	T	T	162	162	0	0	1	Pass	106	56	0	0	rCRSwithout3107N	1848	484	1.28	GOOD	T	.	T	T	484	483	1	0.0021	0.5	Pass	332	151	1	0	rCRSwithout3107N	1848	453	1.25	GOOD	T	.	T	T	453	452	1
rCRSwithout3107N	1849	174	1.12	GOOD	C	.	C	C	174	173	1	0.0057	0.5	Pass	106	67	1	0	rCRSwithout3107N	1849	506	1.34	GOOD	C	.	C	C	506	506	0	0	1	Pass	338	168	0	0	rCRSwithout3107N	1849	463	1.28	GOOD	C	.	C	C	463	463	0
rCRSwithout3107N	1850	183	1.18	GOOD	T	.	T	T	183	182	1	0.0055	0.5	Pass	109	73	1	0	rCRSwithout3107N	1850	515	1.37	GOOD	T	.	T	T	515	515	0	0	1	Pass	330	185	0	0	rCRSwithout3107N	1850	488	1.35	GOOD	T	.	T	T	488	488	0
rCRSwithout3107N	1851	167	1.07	GOOD	G	.	G	G	167	167	0	0	1	Pass	111	56	0	0	rCRSwithout3107N	1851	485	1.29	GOOD	G	.	G	G	485	484	1	0.0021	0.5	Pass	325	159	0	1	rCRSwithout3107N	1851	459	1.27	GOOD	G	.	G	G	459	458	1
rCRSwithout3107N	1852	169	1.09	GOOD	C	.	C	C	169	169	0	0	1	Pass	109	60	0	0	rCRSwithout3107N	1852	483	1.28	GOOD	C	.	C	C	483	483	0	0	1	Pass	322	161	0	0	rCRSwithout3107N	1852	455	1.25	GOOD	C	.	C	C	455	455	0
rCRSwithout3107N	1853	187	1.2	GOOD	A	.	A	A	187	187	0	0	1	Pass	105	82	0	0	rCRSwithout3107N	1853	527	1.4	GOOD	A	.	A	A	527	527	0	0	1	Pass	337	190	0	0	rCRSwithout3107N	1853	490	1.35	GOOD	A	.	A	A	490	490	0
rCRSwithout3107N	1854	194	1.25	GOOD	T	.	T	T	194	194	0	0	1	Pass	115	79	0	0	rCRSwithout3107N	1854	535	1.42	GOOD	T	.	T	T	535	535	0	0	1	Pass	351	184	0	0	rCRSwithout3107N	1854	501	1.38	GOOD	T	.	T	T	501	500	1
rCRSwithout3107N	1855	201	1.29	GOOD	A	.	A	A	201	201	0	0	1	Pass	117	84	0	0	rCRSwithout3107N	1855	528	1.4	GOOD	A	.	A	A	528	528	0	0	1	Pass	348	180	0	0	rCRSwithout3107N	1855	510	1.41	GOOD	A	.	A	A	510	510	0
rCRSwithout3107N	1856	195	1.25	GOOD	A	.	A	A	195	195	0	0	1	Pass	114	81	0	0	rCRSwithout3107N	1856	540	1.43	GOOD	A	.	A	A	540	540	0	0	1	Pass	352	188	0	0	rCRSwithout3107N	1856	498	1.37	GOOD	A	.	A	A	498	498	0
rCRSwithout3107N	1857	184	1.18	GOOD	T	.	T	T	184	184	0	0	1	Pass	125	59	0	0	rCRSwithout3107N	1857	510	1.35	GOOD	T	.	T	T	510	510	0	0	1	Pass	354	156	0	0	rCRSwithout3107N	1857	422	1.16	GOOD	T	.	T	T	422	422	0
rCRSwithout3107N	1858	186	1.19	GOOD	G	.	G	G	186	186	0	0	1	Pass	117	69	0	0	rCRSwithout3107N	1858	523	1.39	GOOD	G	.	G	G	523	523	0	0	1	Pass	341	182	0	0	rCRSwithout3107N	1858	457	1.26	GOOD	G	.	G	G	457	457	0
rCRSwithout3107N	1859	193	1.24	GOOD	A	.	A	A	193	193	0	0	1	Pass	113	80	0	0	rCRSwithout3107N	1859	529	1.4	GOOD	A	.	A	A	529	528	1	0.0019	0.5	Pass	330	198	1	0	rCRSwithout3107N	1859	487	1.34	GOOD	A	.	A	A	487	486	1
rCRSwithout3107N	1860	187	1.2	GOOD	A	.	A	A	187	187	0	0	1	Pass	109	78	0	0	rCRSwithout3107N	1860	502	1.33	GOOD	A	.	A	A	502	502	0	0	1	Pass	316	186	0	0	rCRSwithout3107N	1860	466	1.28	GOOD	A	.	A	A	466	466	0
rCRSwithout3107N	1861	194	1.25	GOOD	T	.	T	T	194	194	0	0	1	Pass	122	72	0	0	rCRSwithout3107N	1861	529	1.4	GOOD	T	.	T	T	529	529	0	0	1	Pass	360	169	0	0	rCRSwithout3107N	1861	467	1.29	GOOD	T	.	T	T	467	467	0
rCRSwithout3107N	1862	203	1.3	GOOD	T	.	T	T	203	203	0	0	1	Pass	125	78	0	0	rCRSwithout3107N	1862	552	1.46	GOOD	T	.	T	T	552	552	0	0	1	Pass	354	198	0	0	rCRSwithout3107N	1862	504	1.39	GOOD	T	.	T	T	504	503	1
rCRSwithout3107N	1863	180	1.16	GOOD	A	.	A	A	180	180	0	0	1	Pass	109	71	0	0	rCRSwithout3107N	1863	514	1.36	GOOD	A	.	A	A	514	514	0	0	1	Pass	329	185	0	0	rCRSwithout3107N	1863	463	1.28	GOOD	A	.	A	A	463	463	0
rCRSwithout3107N	1864	177	1.14	GOOD	A	.	A	A	177	177	0	0	1	Pass	114	63	0	0	rCRSwithout3107N	1864	483	1.28	GOOD	A	.	A	A	483	483	0	0	1	Pass	322	161	0	0	rCRSwithout3107N	1864	445	1.23	GOOD	A	.	A	A	445	445	0
rCRSwithout3107N	1865	171	1.1	GOOD	C	.	C	C	171	171	0	0	1	Pass	107	64	0	0	rCRSwithout3107N	1865	474	1.26	GOOD	C	.	C	C	474	474	0	0	1	Pass	316	158	0	0	rCRSwithout3107N	1865	417	1.15	GOOD	C	.	C	C	417	417	0
rCRSwithout3107N	1866	188	1.21	GOOD	T	.	T	T	188	188	0	0	1	Pass	111	77	0	0	rCRSwithout3107N	1866	515	1.37	GOOD	T	.	T	T	515	515	0	0	1	Pass	329	186	0	0	rCRSwithout3107N	1866	467	1.29	GOOD	T	.	T	T	467	467	0
rCRSwithout3107N	1867	197	1.27	GOOD	A	.	A	A	197	197	0	0	1	Pass	112	85	0	0	rCRSwithout3107N	1867	534	1.42	GOOD	A	.	A	A	534	534	0	0	1	Pass	333	201	0	0	rCRSwithout3107N	1867	494	1.36	GOOD	A	.	A	A	494	494	0
rCRSwithout3107N	1868	185	1.19	GOOD	G	.	G	G	185	185	0	0	1	Pass	112	73	0	0	rCRSwithout3107N	1868	500	1.33	GOOD	G	.	G	G	500	500	0	0	1	Pass	319	181	0	0	rCRSwithout3107N	1868	447	1.23	GOOD	G	.	G	G	447	447	0
rCRSwithout3107N	1869	190	1.22	GOOD	A	.	A	A	190	190	0	0	1	Pass	108	82	0	0	rCRSwithout3107N	1869	512	1.36	GOOD	A	.	A	A	512	512	0	0	1	Pass	311	201	0	0	rCRSwithout3107N	1869	475	1.31	GOOD	A	.	A	A	475	475	0
rCRSwithout3107N	1870	176	1.13	GOOD	A	.	A	A	176	176	0	0	1	Pass	114	62	0	0	rCRSwithout3107N	1870	504	1.34	GOOD	A	.	A	A	504	504	0	0	1	Pass	338	166	0	0	rCRSwithout3107N	1870	455	1.25	GOOD	A	.	A	A	455	455	0
rCRSwithout3107N	1871	196	1.26	GOOD	A	.	A	A	196	196	0	0	1	Pass	120	76	0	0	rCRSwithout3107N	1871	533	1.41	GOOD	A	.	A	A	533	533	0	0	1	Pass	339	194	0	0	rCRSwithout3107N	1871	486	1.34	GOOD	A	.	A	A	486	486	0
rCRSwithout3107N	1872	184	1.18	GOOD	T	.	T	T	184	184	0	0	1	Pass	115	69	0	0	rCRSwithout3107N	1872	500	1.33	GOOD	T	.	T	T	500	500	0	0	1	Pass	327	173	0	0	rCRSwithout3107N	1872	436	1.2	GOOD	T	.	T	T	436	436	0
rCRSwithout3107N	1873	151	0.97	GOOD	A	.	A	A	151	151	0	0	1	Pass	116	35	0	0	rCRSwithout3107N	1873	438	1.16	GOOD	A	.	A	A	438	438	0	0	1	Pass	338	100	0	0	rCRSwithout3107N	1873	371	1.02	GOOD	A	.	A	A	371	371	0
rCRSwithout3107N	1874	138	0.89	GOOD	A	.	A	A	138	138	0	0	1	Pass	116	22	0	0	rCRSwithout3107N	1874	410	1.09	GOOD	A	.	A	A	410	410	0	0	1	Pass	340	70	0	0	rCRSwithout3107N	1874	335	0.92	GOOD	A	.	A	A	335	333	2
rCRSwithout3107N	1875	168	1.08	GOOD	C	.	C	C	168	168	0	0	1	Pass	110	58	0	0	rCRSwithout3107N	1875	479	1.27	GOOD	C	.	C	C	479	479	0	0	1	Pass	327	152	0	0	rCRSwithout3107N	1875	422	1.16	GOOD	C	.	C	C	422	422	0
rCRSwithout3107N	1876	164	1.05	GOOD	T	.	T	T	164	164	0	0	1	Pass	103	61	0	0	rCRSwithout3107N	1876	455	1.21	GOOD	T	.	T	T	455	455	0	0	1	Pass	313	142	0	0	rCRSwithout3107N	1876	384	1.06	GOOD	T	.	T	T	384	383	1
rCRSwithout3107N	1877	163	1.05	GOOD	T	.	T	T	163	163	0	0	1	Pass	106	57	0	0	rCRSwithout3107N	1877	471	1.25	GOOD	T	.	T	T	471	471	0	0	1	Pass	323	148	0	0	rCRSwithout3107N	1877	418	1.15	GOOD	T	.	T	T	418	418	0
rCRSwithout3107N	1878	159	1.02	GOOD	T	.	T	T	159	159	0	0	1	Pass	99	60	0	0	rCRSwithout3107N	1878	450	1.19	GOOD	T	.	T	T	450	449	1	0.0022	0.5	Pass	303	146	1	0	rCRSwithout3107N	1878	390	1.08	GOOD	T	.	T	T	390	390	0
rCRSwithout3107N	1879	160	1.03	GOOD	G	.	G	G	160	160	0	0	1	Pass	99	61	0	0	rCRSwithout3107N	1879	454	1.2	GOOD	G	.	G	G	454	453	1	0.0022	0.5	Pass	315	138	1	0	rCRSwithout3107N	1879	385	1.06	GOOD	G	.	G	G	385	385	0
rCRSwithout3107N	1880	160	1.03	GOOD	C	.	C	C	160	160	0	0	1	Pass	106	54	0	0	rCRSwithout3107N	1880	477	1.27	GOOD	C	.	C	C	477	476	1	0.0021	0.5	Pass	318	158	1	0	rCRSwithout3107N	1880	407	1.12	GOOD	C	.	C	C	407	406	1
rCRSwithout3107N	1881	191	1.23	GOOD	A	.	A	A	191	191	0	0	1	Pass	119	72	0	0	rCRSwithout3107N	1881	530	1.41	GOOD	A	.	A	A	530	530	0	0	1	Pass	362	168	0	0	rCRSwithout3107N	1881	471	1.3	GOOD	A	.	A	A	471	471	0
rCRSwithout3107N	1882	176	1.13	GOOD	A	.	A	A	176	176	0	0	1	Pass	111	65	0	0	rCRSwithout3107N	1882	493	1.31	GOOD	A	.	A	A	493	493	0	0	1	Pass	326	167	0	0	rCRSwithout3107N	1882	423	1.17	GOOD	A	.	A	A	423	423	0
rCRSwithout3107N	1883	178	1.14	GOOD	G	.	G	G	178	178	0	0	1	Pass	115	63	0	0	rCRSwithout3107N	1883	507	1.35	GOOD	G	.	G	G	507	504	3	0.0059	0.12463	Pass	330	174	2	1	rCRSwithout3107N	1883	432	1.19	GOOD	G	.	G	G	432	432	0
rCRSwithout3107N	1884	163	1.05	GOOD	G	.	G	G	163	163	0	0	1	Pass	99	64	0	0	rCRSwithout3107N	1884	475	1.26	GOOD	G	.	G	G	475	475	0	0	1	Pass	307	168	0	0	rCRSwithout3107N	1884	409	1.13	GOOD	G	.	G	G	409	409	0
rCRSwithout3107N	1885	167	1.07	GOOD	A	.	A	A	167	167	0	0	1	Pass	99	68	0	0	rCRSwithout3107N	1885	468	1.24	GOOD	A	.	A	A	468	468	0	0	1	Pass	304	164	0	0	rCRSwithout3107N	1885	404	1.11	GOOD	A	.	A	A	404	404	0
rCRSwithout3107N	1886	168	1.08	GOOD	G	.	G	G	168	168	0	0	1	Pass	105	63	0	0	rCRSwithout3107N	1886	478	1.27	GOOD	G	.	G	G	478	478	0	0	1	Pass	319	159	0	0	rCRSwithout3107N	1886	409	1.13	GOOD	G	.	G	G	409	409	0
rCRSwithout3107N	1887	157	1.01	GOOD	A	.	A	A	157	157	0	0	1	Pass	98	59	0	0	rCRSwithout3107N	1887	446	1.18	GOOD	A	.	A	A	446	446	0	0	1	Pass	283	163	0	0	rCRSwithout3107N	1887	393	1.08	GOOD	A	.	A	A	393	393	0
rCRSwithout3107N	1888	161	1.03	GOOD	G	.	G	G	161	161	0	0	1	Pass	104	57	0	0	rCRSwithout3107N	1888	451	1.2	GOOD	G	.	G	G	451	450	1	0.0022	0.5	Pass	307	143	1	0	rCRSwithout3107N	1888	392	1.08	GOOD	G	.	G	G	392	392	0
rCRSwithout3107N	1889	165	1.06	GOOD	C	.	C	C	165	165	0	0	1	Pass	105	60	0	0	rCRSwithout3107N	1889	463	1.23	GOOD	C	.	C	C	463	460	3	0.0065	0.12459	Pass	307	153	2	1	rCRSwithout3107N	1889	400	1.1	GOOD	C	.	C	C	400	399	1
rCRSwithout3107N	1890	167	1.07	GOOD	C	.	C	C	167	167	0	0	1	Pass	106	61	0	0	rCRSwithout3107N	1890	484	1.28	GOOD	C	.	C	C	484	484	0	0	1	Pass	328	156	0	0	rCRSwithout3107N	1890	416	1.15	GOOD	C	.	C	C	416	416	0
rCRSwithout3107N	1891	180	1.16	GOOD	A	.	A	A	180	180	0	0	1	Pass	108	72	0	0	rCRSwithout3107N	1891	518	1.37	GOOD	A	.	A	A	518	518	0	0	1	Pass	329	189	0	0	rCRSwithout3107N	1891	443	1.22	GOOD	A	.	A	A	443	443	0
rCRSwithout3107N	1892	176	1.13	GOOD	A	.	A	A	176	175	1	0.0057	0.5	Pass	102	73	1	0	rCRSwithout3107N	1892	484	1.28	GOOD	A	.	A	A	484	484	0	0	1	Pass	298	186	0	0	rCRSwithout3107N	1892	413	1.14	GOOD	A	.	A	A	413	413	0
rCRSwithout3107N	1893	164	1.05	GOOD	A	.	A	A	164	164	0	0	1	Pass	96	68	0	0	rCRSwithout3107N	1893	470	1.25	GOOD	A	.	A	A	470	469	1	0.0021	0.5	Pass	297	172	1	0	rCRSwithout3107N	1893	393	1.08	GOOD	A	.	A	A	393	393	0
rCRSwithout3107N	1894	165	1.06	GOOD	G	.	G	G	165	165	0	0	1	Pass	102	63	0	0	rCRSwithout3107N	1894	448	1.19	GOOD	G	.	G	G	448	448	0	0	1	Pass	294	154	0	0	rCRSwithout3107N	1894	376	1.04	GOOD	G	.	G	G	376	376	0
rCRSwithout3107N	1895	162	1.04	GOOD	C	.	C	C	162	162	0	0	1	Pass	96	66	0	0	rCRSwithout3107N	1895	456	1.21	GOOD	C	.	C	C	456	456	0	0	1	Pass	290	166	0	0	rCRSwithout3107N	1895	391	1.08	GOOD	C	.	C	C	391	391	0
rCRSwithout3107N	1896	177	1.14	GOOD	T	.	T	T	177	177	0	0	1	Pass	105	72	0	0	rCRSwithout3107N	1896	500	1.33	GOOD	T	.	T	T	500	500	0	0	1	Pass	316	184	0	0	rCRSwithout3107N	1896	435	1.2	GOOD	T	.	T	T	435	434	1
rCRSwithout3107N	1897	170	1.09	GOOD	A	.	A	A	170	170	0	0	1	Pass	114	56	0	0	rCRSwithout3107N	1897	487	1.29	GOOD	A	.	A	A	487	487	0	0	1	Pass	333	154	0	0	rCRSwithout3107N	1897	409	1.13	GOOD	A	.	A	A	409	409	0
rCRSwithout3107N	1898	164	1.05	GOOD	A	.	A	A	164	164	0	0	1	Pass	111	53	0	0	rCRSwithout3107N	1898	459	1.22	GOOD	A	.	A	A	459	459	0	0	1	Pass	333	126	0	0	rCRSwithout3107N	1898	378	1.04	GOOD	A	.	A	A	378	378	0
rCRSwithout3107N	1899	144	0.92	GOOD	G	.	G	G	144	144	0	0	1	Pass	108	36	0	0	rCRSwithout3107N	1899	382	1.01	GOOD	G	.	G	G	382	382	0	0	1	Pass	299	83	0	0	rCRSwithout3107N	1899	294	0.81	GOOD	G	.	G	G	294	294	0
rCRSwithout3107N	1900	132	0.85	GOOD	A	.	A	A	132	131	1	0.0076	0.5	Pass	109	22	1	0	rCRSwithout3107N	1900	388	1.03	GOOD	A	.	A	A	388	381	4	0.0103	0.062013	Pass	324	57	4	0	rCRSwithout3107N	1900	297	0.82	GOOD	A	.	A	A	297	295	2
rCRSwithout3107N	1901	177	1.14	GOOD	C	.	C	C	177	177	0	0	1	Pass	110	67	0	0	rCRSwithout3107N	1901	470	1.25	GOOD	C	.	C	C	470	470	0	0	1	Pass	307	163	0	0	rCRSwithout3107N	1901	405	1.12	GOOD	C	.	C	C	405	405	0
rCRSwithout3107N	1902	174	1.12	GOOD	C	.	C	C	174	174	0	0	1	Pass	101	73	0	0	rCRSwithout3107N	1902	471	1.25	GOOD	C	.	C	C	471	471	0	0	1	Pass	297	174	0	0	rCRSwithout3107N	1902	408	1.12	GOOD	C	.	C	C	408	408	0
rCRSwithout3107N	1903	175	1.12	GOOD	C	.	C	C	175	175	0	0	1	Pass	105	70	0	0	rCRSwithout3107N	1903	465	1.23	GOOD	C	.	C	C	465	464	1	0.0022	0.5	Pass	297	167	1	0	rCRSwithout3107N	1903	397	1.09	GOOD	C	.	C	C	397	397	0
rCRSwithout3107N	1904	180	1.16	GOOD	C	.	C	C	180	180	0	0	1	Pass	109	71	0	0	rCRSwithout3107N	1904	474	1.26	GOOD	C	.	C	C	474	473	1	0.0021	0.5	Pass	304	169	0	1	rCRSwithout3107N	1904	404	1.11	GOOD	C	.	C	C	404	404	0
rCRSwithout3107N	1905	178	1.14	GOOD	C	.	C	C	178	178	0	0	1	Pass	106	72	0	0	rCRSwithout3107N	1905	467	1.24	GOOD	C	.	C	C	467	467	0	0	1	Pass	301	166	0	0	rCRSwithout3107N	1905	408	1.12	GOOD	C	.	C	C	408	408	0
rCRSwithout3107N	1906	179	1.15	GOOD	G	.	G	G	179	179	0	0	1	Pass	104	75	0	0	rCRSwithout3107N	1906	448	1.19	GOOD	G	.	G	G	448	448	0	0	1	Pass	293	155	0	0	rCRSwithout3107N	1906	385	1.06	GOOD	G	.	G	G	385	385	0
rCRSwithout3107N	1907	162	1.04	GOOD	A	.	A	A	162	162	0	0	1	Pass	92	70	0	0	rCRSwithout3107N	1907	428	1.14	GOOD	A	.	A	A	428	428	0	0	1	Pass	262	166	0	0	rCRSwithout3107N	1907	385	1.06	GOOD	A	.	A	A	385	385	0
rCRSwithout3107N	1908	152	0.98	GOOD	A	.	A	A	152	152	0	0	1	Pass	91	61	0	0	rCRSwithout3107N	1908	413	1.1	GOOD	A	.	A	A	413	413	0	0	1	Pass	277	136	0	0	rCRSwithout3107N	1908	345	0.95	GOOD	A	.	A	A	345	345	0
rCRSwithout3107N	1909	141	0.91	GOOD	A	.	A	A	141	141	0	0	1	Pass	104	37	0	0	rCRSwithout3107N	1909	382	1.01	GOOD	A	.	A	A	382	382	0	0	1	Pass	288	94	0	0	rCRSwithout3107N	1909	333	0.92	GOOD	A	.	A	A	333	333	0
rCRSwithout3107N	1910	173	1.11	GOOD	C	.	C	C	173	173	0	0	1	Pass	100	73	0	0	rCRSwithout3107N	1910	445	1.18	GOOD	C	.	C	C	445	445	0	0	1	Pass	265	180	0	0	rCRSwithout3107N	1910	385	1.06	GOOD	C	.	C	C	385	385	0
rCRSwithout3107N	1911	170	1.09	GOOD	C	.	C	C	170	170	0	0	1	Pass	94	76	0	0	rCRSwithout3107N	1911	439	1.16	GOOD	C	.	C	C	439	439	0	0	1	Pass	266	173	0	0	rCRSwithout3107N	1911	371	1.02	GOOD	C	.	C	C	371	371	0
rCRSwithout3107N	1912	171	1.1	GOOD	A	.	A	A	171	171	0	0	1	Pass	96	75	0	0	rCRSwithout3107N	1912	449	1.19	GOOD	A	.	A	A	449	449	0	0	1	Pass	273	176	0	0	rCRSwithout3107N	1912	371	1.02	GOOD	A	.	A	A	371	371	0
rCRSwithout3107N	1913	149	0.96	GOOD	G	.	G	G	149	149	0	0	1	Pass	84	65	0	0	rCRSwithout3107N	1913	397	1.05	GOOD	G	.	G	G	397	397	0	0	1	Pass	243	154	0	0	rCRSwithout3107N	1913	321	0.88	GOOD	G	.	G	G	321	321	0
rCRSwithout3107N	1914	145	0.93	GOOD	A	.	A	A	145	145	0	0	1	Pass	89	56	0	0	rCRSwithout3107N	1914	403	1.07	GOOD	A	.	A	A	403	403	0	0	1	Pass	262	141	0	0	rCRSwithout3107N	1914	346	0.95	GOOD	A	.	A	A	346	346	0
rCRSwithout3107N	1915	167	1.07	GOOD	C	.	C	C	167	167	0	0	1	Pass	93	74	0	0	rCRSwithout3107N	1915	431	1.14	GOOD	C	.	C	C	431	431	0	0	1	Pass	261	170	0	0	rCRSwithout3107N	1915	370	1.02	GOOD	C	.	C	C	370	370	0
rCRSwithout3107N	1916	143	0.92	GOOD	G	.	G	G	143	143	0	0	1	Pass	68	75	0	0	rCRSwithout3107N	1916	369	0.98	GOOD	G	.	G	G	369	369	0	0	1	Pass	187	182	0	0	rCRSwithout3107N	1916	324	0.89	GOOD	G	.	G	G	324	324	0
rCRSwithout3107N	1917	138	0.89	GOOD	A	.	A	A	138	138	0	0	1	Pass	65	73	0	0	rCRSwithout3107N	1917	361	0.96	GOOD	A	.	A	A	361	361	0	0	1	Pass	178	183	0	0	rCRSwithout3107N	1917	330	0.91	GOOD	A	.	A	A	330	330	0
rCRSwithout3107N	1918	138	0.89	GOOD	G	.	G	G	138	138	0	0	1	Pass	65	73	0	0	rCRSwithout3107N	1918	342	0.91	GOOD	G	.	G	G	342	342	0	0	1	Pass	177	165	0	0	rCRSwithout3107N	1918	336	0.93	GOOD	G	.	G	G	336	336	0
rCRSwithout3107N	1919	147	0.94	GOOD	C	.	C	C	147	147	0	0	1	Pass	73	74	0	0	rCRSwithout3107N	1919	352	0.93	GOOD	C	.	C	C	352	352	0	0	1	Pass	179	173	0	0	rCRSwithout3107N	1919	328	0.9	GOOD	C	.	C	C	328	327	1
rCRSwithout3107N	1920	144	0.92	GOOD	T	.	T	T	144	144	0	0	1	Pass	77	67	0	0	rCRSwithout3107N	1920	365	0.97	GOOD	T	.	T	T	365	365	0	0	1	Pass	215	150	0	0	rCRSwithout3107N	1920	327	0.9	GOOD	T	.	T	T	327	327	0
rCRSwithout3107N	1921	136	0.87	GOOD	A	.	A	A	136	136	0	0	1	Pass	81	55	0	0	rCRSwithout3107N	1921	341	0.9	GOOD	A	.	A	A	341	341	0	0	1	Pass	234	107	0	0	rCRSwithout3107N	1921	285	0.79	GOOD	A	.	A	A	285	285	0
rCRSwithout3107N	1922	160	1.03	GOOD	C	.	C	C	160	160	0	0	1	Pass	85	75	0	0	rCRSwithout3107N	1922	413	1.1	GOOD	C	.	C	C	413	413	0	0	1	Pass	233	180	0	0	rCRSwithout3107N	1922	368	1.01	GOOD	C	.	C	C	368	368	0
rCRSwithout3107N	1923	154	0.99	GOOD	C	.	C	C	154	154	0	0	1	Pass	84	70	0	0	rCRSwithout3107N	1923	419	1.11	GOOD	C	.	C	C	419	419	0	0	1	Pass	231	188	0	0	rCRSwithout3107N	1923	357	0.98	GOOD	C	.	C	C	357	357	0
rCRSwithout3107N	1924	166	1.07	GOOD	T	.	T	T	166	166	0	0	1	Pass	98	68	0	0	rCRSwithout3107N	1924	458	1.22	GOOD	T	.	T	T	458	458	0	0	1	Pass	275	183	0	0	rCRSwithout3107N	1924	386	1.06	GOOD	T	.	T	T	386	386	0
rCRSwithout3107N	1925	180	1.16	GOOD	A	.	A	A	180	180	0	0	1	Pass	109	71	0	0	rCRSwithout3107N	1925	481	1.28	GOOD	A	.	A	A	481	481	0	0	1	Pass	282	199	0	0	rCRSwithout3107N	1925	441	1.22	GOOD	A	.	A	A	441	441	0
rCRSwithout3107N	1926	195	1.25	GOOD	A	.	A	A	195	195	0	0	1	Pass	109	86	0	0	rCRSwithout3107N	1926	489	1.3	GOOD	A	.	A	A	489	489	0	0	1	Pass	281	208	0	0	rCRSwithout3107N	1926	437	1.2	GOOD	A	.	A	A	437	436	1
rCRSwithout3107N	1927	167	1.07	GOOD	G	.	G	G	167	167	0	0	1	Pass	100	67	0	0	rCRSwithout3107N	1927	429	1.14	GOOD	G	.	G	G	429	429	0	0	1	Pass	261	168	0	0	rCRSwithout3107N	1927	383	1.06	GOOD	G	.	G	G	383	382	1
rCRSwithout3107N	1928	160	1.03	GOOD	A	.	A	A	160	160	0	0	1	Pass	105	55	0	0	rCRSwithout3107N	1928	401	1.06	GOOD	A	.	A	A	401	401	0	0	1	Pass	264	137	0	0	rCRSwithout3107N	1928	383	1.06	GOOD	A	.	A	A	383	383	0
rCRSwithout3107N	1929	158	1.01	GOOD	A	.	A	A	158	158	0	0	1	Pass	101	57	0	0	rCRSwithout3107N	1929	399	1.06	GOOD	A	.	A	A	399	398	1	0.0025	0.5	Pass	272	126	0	1	rCRSwithout3107N	1929	377	1.04	GOOD	A	.	A	A	377	377	0
rCRSwithout3107N	1930	158	1.01	GOOD	C	.	C	C	158	158	0	0	1	Pass	95	63	0	0	rCRSwithout3107N	1930	407	1.08	GOOD	C	.	C	C	407	406	1	0.0025	0.5	Pass	260	146	1	0	rCRSwithout3107N	1930	391	1.08	GOOD	C	.	C	C	391	391	0
rCRSwithout3107N	1931	165	1.06	GOOD	A	.	A	A	165	165	0	0	1	Pass	99	66	0	0	rCRSwithout3107N	1931	397	1.05	GOOD	A	.	A	A	397	397	0	0	1	Pass	253	144	0	0	rCRSwithout3107N	1931	389	1.07	GOOD	A	.	A	A	389	389	0
rCRSwithout3107N	1932	150	0.96	GOOD	G	.	G	G	150	149	1	0.0067	0.5	Pass	92	57	1	0	rCRSwithout3107N	1932	364	0.97	GOOD	G	.	G	G	364	364	0	0	1	Pass	226	138	0	0	rCRSwithout3107N	1932	346	0.95	GOOD	G	.	G	G	346	346	0
rCRSwithout3107N	1933	149	0.96	GOOD	C	.	C	C	149	149	0	0	1	Pass	88	61	0	0	rCRSwithout3107N	1933	378	1	GOOD	C	.	C	C	378	378	0	0	1	Pass	230	148	0	0	rCRSwithout3107N	1933	339	0.93	GOOD	C	.	C	C	339	339	0
rCRSwithout3107N	1934	154	0.99	GOOD	T	.	T	T	154	154	0	0	1	Pass	92	62	0	0	rCRSwithout3107N	1934	397	1.05	GOOD	T	.	T	T	397	396	1	0.0025	0.5	Pass	250	146	1	0	rCRSwithout3107N	1934	381	1.05	GOOD	T	.	T	T	381	381	0
rCRSwithout3107N	1935	168	1.08	GOOD	A	.	A	A	168	168	0	0	1	Pass	92	76	0	0	rCRSwithout3107N	1935	451	1.2	GOOD	A	.	A	A	451	451	0	0	1	Pass	272	179	0	0	rCRSwithout3107N	1935	423	1.17	GOOD	A	.	A	A	423	423	0
rCRSwithout3107N	1936	157	1.01	GOOD	A	.	A	A	157	157	0	0	1	Pass	85	72	0	0	rCRSwithout3107N	1936	438	1.16	GOOD	A	.	A	A	438	438	0	0	1	Pass	268	170	0	0	rCRSwithout3107N	1936	410	1.13	GOOD	A	.	A	A	410	410	0
rCRSwithout3107N	1937	163	1.05	GOOD	A	.	A	A	163	163	0	0	1	Pass	98	65	0	0	rCRSwithout3107N	1937	421	1.12	GOOD	A	.	A	A	421	421	0	0	1	Pass	266	155	0	0	rCRSwithout3107N	1937	384	1.06	GOOD	A	.	A	A	384	384	0
rCRSwithout3107N	1938	155	1	GOOD	A	.	A	A	155	155	0	0	1	Pass	89	66	0	0	rCRSwithout3107N	1938	374	0.99	GOOD	A	.	A	A	374	374	0	0	1	Pass	237	137	0	0	rCRSwithout3107N	1938	344	0.95	GOOD	A	.	A	A	344	344	0
rCRSwithout3107N	1939	140	0.9	GOOD	G	.	G	G	140	140	0	0	1	Pass	81	59	0	0	rCRSwithout3107N	1939	346	0.92	GOOD	G	.	G	G	346	346	0	0	1	Pass	216	130	0	0	rCRSwithout3107N	1939	339	0.93	GOOD	G	.	G	G	339	339	0
rCRSwithout3107N	1940	147	0.94	GOOD	A	.	A	A	147	147	0	0	1	Pass	87	60	0	0	rCRSwithout3107N	1940	356	0.94	GOOD	A	.	A	A	356	356	0	0	1	Pass	236	120	0	0	rCRSwithout3107N	1940	337	0.93	GOOD	A	.	A	A	337	337	0
rCRSwithout3107N	1941	142	0.91	GOOD	G	.	G	G	142	142	0	0	1	Pass	90	52	0	0	rCRSwithout3107N	1941	339	0.9	GOOD	G	.	G	G	339	339	0	0	1	Pass	227	112	0	0	rCRSwithout3107N	1941	307	0.85	GOOD	G	.	G	G	307	306	1
rCRSwithout3107N	1942	128	0.82	GOOD	C	.	C	C	128	128	0	0	1	Pass	82	46	0	0	rCRSwithout3107N	1942	332	0.88	GOOD	C	.	C	C	332	332	0	0	1	Pass	229	103	0	0	rCRSwithout3107N	1942	300	0.83	GOOD	C	.	C	C	300	300	0
rCRSwithout3107N	1943	134	0.86	GOOD	A	.	A	A	134	134	0	0	1	Pass	96	38	0	0	rCRSwithout3107N	1943	347	0.92	GOOD	A	.	A	A	347	347	0	0	1	Pass	266	81	0	0	rCRSwithout3107N	1943	295	0.81	GOOD	A	.	A	A	295	295	0
rCRSwithout3107N	1944	142	0.91	GOOD	C	.	C	C	142	142	0	0	1	Pass	98	44	0	0	rCRSwithout3107N	1944	366	0.97	GOOD	C	.	C	C	366	364	2	0.0055	0.24966	Pass	279	85	2	0	rCRSwithout3107N	1944	320	0.88	GOOD	C	.	C	C	320	320	0
rCRSwithout3107N	1945	130	0.83	GOOD	A	.	A	A	130	130	0	0	1	Pass	106	24	0	0	rCRSwithout3107N	1945	318	0.84	GOOD	A	.	A	A	318	318	0	0	1	Pass	272	46	0	0	rCRSwithout3107N	1945	286	0.79	GOOD	A	G	G	A	286	270	16
rCRSwithout3107N	1946	159	1.02	GOOD	C	.	C	C	159	159	0	0	1	Pass	98	61	0	0	rCRSwithout3107N	1946	429	1.14	GOOD	C	.	C	C	429	429	0	0	1	Pass	276	153	0	0	rCRSwithout3107N	1946	388	1.07	GOOD	C	.	C	C	388	388	0
rCRSwithout3107N	1947	166	1.07	GOOD	C	.	C	C	166	166	0	0	1	Pass	101	65	0	0	rCRSwithout3107N	1947	405	1.07	GOOD	C	.	C	C	405	405	0	0	1	Pass	261	144	0	0	rCRSwithout3107N	1947	369	1.02	GOOD	C	.	C	C	369	369	0
rCRSwithout3107N	1948	163	1.05	GOOD	C	.	C	C	163	163	0	0	1	Pass	100	63	0	0	rCRSwithout3107N	1948	422	1.12	GOOD	C	.	C	C	422	422	0	0	1	Pass	273	149	0	0	rCRSwithout3107N	1948	386	1.06	GOOD	C	.	C	C	386	385	1
rCRSwithout3107N	1949	151	0.97	GOOD	G	.	G	G	151	151	0	0	1	Pass	90	61	0	0	rCRSwithout3107N	1949	412	1.09	GOOD	G	.	G	G	412	412	0	0	1	Pass	269	143	0	0	rCRSwithout3107N	1949	387	1.07	GOOD	G	.	G	G	387	387	0
rCRSwithout3107N	1950	121	0.78	GOOD	T	.	T	T	121	121	0	0	1	Pass	63	58	0	0	rCRSwithout3107N	1950	278	0.74	GOOD	T	.	T	T	278	278	0	0	1	Pass	143	135	0	0	rCRSwithout3107N	1950	293	0.81	GOOD	T	.	T	T	293	293	0
rCRSwithout3107N	1951	141	0.91	GOOD	C	.	C	C	141	141	0	0	1	Pass	79	62	0	0	rCRSwithout3107N	1951	347	0.92	GOOD	C	.	C	C	347	347	0	0	1	Pass	190	157	0	0	rCRSwithout3107N	1951	345	0.95	GOOD	C	.	C	C	345	345	0
rCRSwithout3107N	1952	154	0.99	GOOD	T	.	T	T	154	154	0	0	1	Pass	87	67	0	0	rCRSwithout3107N	1952	408	1.08	GOOD	T	.	T	T	408	408	0	0	1	Pass	239	169	0	0	rCRSwithout3107N	1952	383	1.06	GOOD	T	.	T	T	383	383	0
rCRSwithout3107N	1953	146	0.94	GOOD	A	.	A	A	146	146	0	0	1	Pass	82	64	0	0	rCRSwithout3107N	1953	410	1.09	GOOD	A	.	A	A	410	410	0	0	1	Pass	242	168	0	0	rCRSwithout3107N	1953	389	1.07	GOOD	A	.	A	A	389	389	0
rCRSwithout3107N	1954	166	1.07	GOOD	T	.	T	T	166	166	0	0	1	Pass	109	57	0	0	rCRSwithout3107N	1954	464	1.23	GOOD	T	.	T	T	464	464	0	0	1	Pass	318	146	0	0	rCRSwithout3107N	1954	418	1.15	GOOD	T	.	T	T	418	418	0
rCRSwithout3107N	1955	176	1.13	GOOD	G	.	G	G	176	176	0	0	1	Pass	121	55	0	0	rCRSwithout3107N	1955	465	1.23	GOOD	G	.	G	G	465	465	0	0	1	Pass	315	150	0	0	rCRSwithout3107N	1955	422	1.16	GOOD	G	.	G	G	422	422	0
rCRSwithout3107N	1956	138	0.89	GOOD	T	.	T	T	138	138	0	0	1	Pass	77	61	0	0	rCRSwithout3107N	1956	354	0.94	GOOD	T	.	T	T	354	354	0	0	1	Pass	191	163	0	0	rCRSwithout3107N	1956	364	1	GOOD	T	.	T	T	364	363	1
rCRSwithout3107N	1957	148	0.95	GOOD	A	.	A	A	148	148	0	0	1	Pass	91	57	0	0	rCRSwithout3107N	1957	408	1.08	GOOD	A	.	A	A	408	408	0	0	1	Pass	259	149	0	0	rCRSwithout3107N	1957	393	1.08	GOOD	A	.	A	A	393	392	1
rCRSwithout3107N	1958	168	1.08	GOOD	G	.	G	G	168	168	0	0	1	Pass	109	59	0	0	rCRSwithout3107N	1958	429	1.14	GOOD	G	.	G	G	429	429	0	0	1	Pass	292	137	0	0	rCRSwithout3107N	1958	423	1.17	GOOD	G	.	G	G	423	423	0
rCRSwithout3107N	1959	153	0.98	GOOD	C	.	C	C	153	152	1	0.0065	0.5	Pass	96	56	1	0	rCRSwithout3107N	1959	392	1.04	GOOD	C	.	C	C	392	392	0	0	1	Pass	253	139	0	0	rCRSwithout3107N	1959	386	1.06	GOOD	C	.	C	C	386	385	1
rCRSwithout3107N	1960	174	1.12	GOOD	A	.	A	A	174	174	0	0	1	Pass	108	66	0	0	rCRSwithout3107N	1960	463	1.23	GOOD	A	.	A	A	463	463	0	0	1	Pass	293	170	0	0	rCRSwithout3107N	1960	415	1.14	GOOD	A	.	A	A	415	415	0
rCRSwithout3107N	1961	161	1.03	GOOD	A	.	A	A	161	161	0	0	1	Pass	101	60	0	0	rCRSwithout3107N	1961	453	1.2	GOOD	A	.	A	A	453	452	1	0.0022	0.5	Pass	289	163	1	0	rCRSwithout3107N	1961	417	1.15	GOOD	A	.	A	A	417	417	0
rCRSwithout3107N	1962	169	1.09	GOOD	A	.	A	A	169	169	0	0	1	Pass	106	63	0	0	rCRSwithout3107N	1962	465	1.23	GOOD	A	.	A	A	465	465	0	0	1	Pass	303	162	0	0	rCRSwithout3107N	1962	416	1.15	GOOD	A	.	A	A	416	416	0
rCRSwithout3107N	1963	142	0.91	GOOD	A	.	A	A	142	142	0	0	1	Pass	88	54	0	0	rCRSwithout3107N	1963	421	1.12	GOOD	A	.	A	A	421	421	0	0	1	Pass	285	136	0	0	rCRSwithout3107N	1963	380	1.05	GOOD	A	.	A	A	380	380	0
rCRSwithout3107N	1964	137	0.88	GOOD	T	.	T	T	137	137	0	0	1	Pass	89	48	0	0	rCRSwithout3107N	1964	403	1.07	GOOD	T	.	T	T	403	403	0	0	1	Pass	273	130	0	0	rCRSwithout3107N	1964	380	1.05	GOOD	T	.	T	T	380	380	0
rCRSwithout3107N	1965	149	0.96	GOOD	A	.	A	A	149	149	0	0	1	Pass	92	57	0	0	rCRSwithout3107N	1965	428	1.14	GOOD	A	.	A	A	428	427	1	0.0023	0.5	Pass	287	140	1	0	rCRSwithout3107N	1965	397	1.09	GOOD	A	.	A	A	397	397	0
rCRSwithout3107N	1966	155	1	GOOD	G	.	G	G	155	154	1	0.0065	0.5	Pass	101	53	0	1	rCRSwithout3107N	1966	408	1.08	GOOD	G	.	G	G	408	408	0	0	1	Pass	258	150	0	0	rCRSwithout3107N	1966	373	1.03	GOOD	G	.	G	G	373	373	0
rCRSwithout3107N	1967	92	0.59	GOOD	T	.	T	T	92	92	0	0	1	Pass	37	55	0	0	rCRSwithout3107N	1967	235	0.62	GOOD	T	.	T	T	235	235	0	0	1	Pass	90	145	0	0	rCRSwithout3107N	1967	230	0.63	GOOD	T	.	T	T	230	229	1
rCRSwithout3107N	1968	110	0.71	GOOD	G	.	G	G	110	110	0	0	1	Pass	58	52	0	0	rCRSwithout3107N	1968	317	0.84	GOOD	G	.	G	G	317	317	0	0	1	Pass	162	155	0	0	rCRSwithout3107N	1968	300	0.83	GOOD	G	.	G	G	300	299	1
rCRSwithout3107N	1969	113	0.73	GOOD	G	.	G	G	113	113	0	0	1	Pass	60	53	0	0	rCRSwithout3107N	1969	314	0.83	GOOD	G	.	G	G	314	314	0	0	1	Pass	171	143	0	0	rCRSwithout3107N	1969	313	0.86	GOOD	G	.	G	G	313	313	0
rCRSwithout3107N	1970	131	0.84	GOOD	G	.	G	G	131	131	0	0	1	Pass	78	53	0	0	rCRSwithout3107N	1970	368	0.98	GOOD	G	.	G	G	368	368	0	0	1	Pass	208	160	0	0	rCRSwithout3107N	1970	346	0.95	GOOD	G	.	G	G	346	346	0
rCRSwithout3107N	1971	124	0.8	GOOD	A	.	A	A	124	124	0	0	1	Pass	74	50	0	0	rCRSwithout3107N	1971	378	1	GOOD	A	.	A	A	378	378	0	0	1	Pass	221	157	0	0	rCRSwithout3107N	1971	359	0.99	GOOD	A	.	A	A	359	359	0
rCRSwithout3107N	1972	132	0.85	GOOD	A	.	A	A	132	132	0	0	1	Pass	82	50	0	0	rCRSwithout3107N	1972	403	1.07	GOOD	A	.	A	A	403	402	1	0.0025	0.5	Pass	243	159	1	0	rCRSwithout3107N	1972	362	1	GOOD	A	.	A	A	362	362	0
rCRSwithout3107N	1973	139	0.89	GOOD	G	.	G	G	139	139	0	0	1	Pass	89	50	0	0	rCRSwithout3107N	1973	408	1.08	GOOD	G	.	G	G	408	408	0	0	1	Pass	255	153	0	0	rCRSwithout3107N	1973	358	0.99	GOOD	G	.	G	G	358	358	0
rCRSwithout3107N	1974	134	0.86	GOOD	A	.	A	A	134	134	0	0	1	Pass	81	53	0	0	rCRSwithout3107N	1974	412	1.09	GOOD	A	.	A	A	412	412	0	0	1	Pass	238	174	0	0	rCRSwithout3107N	1974	360	0.99	GOOD	A	.	A	A	360	360	0
rCRSwithout3107N	1975	129	0.83	GOOD	T	.	T	T	129	129	0	0	1	Pass	80	49	0	0	rCRSwithout3107N	1975	398	1.06	GOOD	T	.	T	T	398	398	0	0	1	Pass	232	166	0	0	rCRSwithout3107N	1975	347	0.96	GOOD	T	.	T	T	347	347	0
rCRSwithout3107N	1976	138	0.89	GOOD	T	.	T	T	138	138	0	0	1	Pass	89	49	0	0	rCRSwithout3107N	1976	406	1.08	GOOD	T	.	T	T	406	406	0	0	1	Pass	252	154	0	0	rCRSwithout3107N	1976	358	0.99	GOOD	T	.	T	T	358	358	0
rCRSwithout3107N	1977	147	0.94	GOOD	T	.	T	T	147	147	0	0	1	Pass	101	46	0	0	rCRSwithout3107N	1977	429	1.14	GOOD	T	.	T	T	429	429	0	0	1	Pass	272	157	0	0	rCRSwithout3107N	1977	402	1.11	GOOD	T	.	T	T	402	402	0
rCRSwithout3107N	1978	162	1.04	GOOD	A	.	A	A	162	162	0	0	1	Pass	106	56	0	0	rCRSwithout3107N	1978	480	1.27	GOOD	A	.	A	A	480	479	1	0.0021	0.5	Pass	305	174	0	1	rCRSwithout3107N	1978	425	1.17	GOOD	A	.	A	A	425	425	0
rCRSwithout3107N	1979	167	1.07	GOOD	T	.	T	T	167	167	0	0	1	Pass	117	50	0	0	rCRSwithout3107N	1979	504	1.34	GOOD	T	.	T	T	504	504	0	0	1	Pass	357	147	0	0	rCRSwithout3107N	1979	448	1.24	GOOD	T	.	T	T	448	448	0
rCRSwithout3107N	1980	171	1.1	GOOD	A	.	A	A	171	171	0	0	1	Pass	121	50	0	0	rCRSwithout3107N	1980	523	1.39	GOOD	A	.	A	A	523	523	0	0	1	Pass	366	157	0	0	rCRSwithout3107N	1980	461	1.27	GOOD	A	.	A	A	461	461	0
rCRSwithout3107N	1981	147	0.94	GOOD	G	.	G	G	147	147	0	0	1	Pass	106	41	0	0	rCRSwithout3107N	1981	444	1.18	GOOD	G	.	G	G	444	444	0	0	1	Pass	304	140	0	0	rCRSwithout3107N	1981	396	1.09	GOOD	G	.	G	G	396	396	0
rCRSwithout3107N	1982	136	0.87	GOOD	G	.	G	G	136	136	0	0	1	Pass	90	46	0	0	rCRSwithout3107N	1982	417	1.11	GOOD	G	.	G	G	417	417	0	0	1	Pass	275	142	0	0	rCRSwithout3107N	1982	365	1.01	GOOD	G	.	G	G	365	365	0
rCRSwithout3107N	1983	76	0.49	GOOD	T	.	T	T	76	76	0	0	1	Pass	32	44	0	0	rCRSwithout3107N	1983	251	0.67	GOOD	T	.	T	T	251	250	1	0.004	0.5	Pass	113	137	1	0	rCRSwithout3107N	1983	209	0.58	GOOD	T	.	T	T	209	208	1
rCRSwithout3107N	1984	109	0.7	GOOD	A	.	A	A	109	109	0	0	1	Pass	61	48	0	0	rCRSwithout3107N	1984	305	0.81	GOOD	A	.	A	A	305	305	0	0	1	Pass	167	138	0	0	rCRSwithout3107N	1984	289	0.8	GOOD	A	.	A	A	289	289	0
rCRSwithout3107N	1985	119	0.76	GOOD	G	.	G	G	119	119	0	0	1	Pass	71	48	0	0	rCRSwithout3107N	1985	347	0.92	GOOD	G	.	G	G	347	347	0	0	1	Pass	207	140	0	0	rCRSwithout3107N	1985	330	0.91	GOOD	G	.	G	G	330	330	0
rCRSwithout3107N	1986	128	0.82	GOOD	A	.	A	A	128	128	0	0	1	Pass	83	45	0	0	rCRSwithout3107N	1986	383	1.02	GOOD	A	.	A	A	383	383	0	0	1	Pass	249	134	0	0	rCRSwithout3107N	1986	353	0.97	GOOD	A	.	A	A	353	353	0
rCRSwithout3107N	1987	118	0.76	GOOD	G	.	G	G	118	118	0	0	1	Pass	75	43	0	0	rCRSwithout3107N	1987	362	0.96	GOOD	G	.	G	G	362	362	0	0	1	Pass	226	136	0	0	rCRSwithout3107N	1987	347	0.96	GOOD	G	.	G	G	347	347	0
rCRSwithout3107N	1988	124	0.8	GOOD	G	.	G	G	124	124	0	0	1	Pass	85	39	0	0	rCRSwithout3107N	1988	348	0.92	GOOD	G	.	G	G	348	348	0	0	1	Pass	226	122	0	0	rCRSwithout3107N	1988	328	0.9	GOOD	G	.	G	G	328	327	1
rCRSwithout3107N	1989	118	0.76	GOOD	C	.	C	C	118	118	0	0	1	Pass	80	38	0	0	rCRSwithout3107N	1989	366	0.97	GOOD	C	.	C	C	366	364	2	0.0055	0.24966	Pass	235	129	1	1	rCRSwithout3107N	1989	340	0.94	GOOD	C	.	C	C	340	340	0
rCRSwithout3107N	1990	124	0.8	GOOD	G	.	G	G	124	124	0	0	1	Pass	88	36	0	0	rCRSwithout3107N	1990	353	0.94	GOOD	G	.	G	G	353	353	0	0	1	Pass	231	122	0	0	rCRSwithout3107N	1990	341	0.94	GOOD	G	.	G	G	341	341	0
rCRSwithout3107N	1991	119	0.76	GOOD	A	.	A	A	119	119	0	0	1	Pass	80	39	0	0	rCRSwithout3107N	1991	334	0.89	GOOD	A	.	A	A	334	334	0	0	1	Pass	210	124	0	0	rCRSwithout3107N	1991	308	0.85	GOOD	A	.	A	A	308	308	0
rCRSwithout3107N	1992	114	0.73	GOOD	C	.	C	C	114	114	0	0	1	Pass	73	41	0	0	rCRSwithout3107N	1992	340	0.9	GOOD	C	.	C	C	340	340	0	0	1	Pass	227	113	0	0	rCRSwithout3107N	1992	315	0.87	GOOD	C	.	C	C	315	315	0
rCRSwithout3107N	1993	127	0.82	GOOD	A	.	A	A	127	127	0	0	1	Pass	85	42	0	0	rCRSwithout3107N	1993	333	0.88	GOOD	A	.	A	A	333	333	0	0	1	Pass	226	107	0	0	rCRSwithout3107N	1993	299	0.82	GOOD	A	.	A	A	299	299	0
rCRSwithout3107N	1994	102	0.66	GOOD	A	.	A	A	102	102	0	0	1	Pass	71	31	0	0	rCRSwithout3107N	1994	288	0.76	GOOD	A	.	A	A	288	288	0	0	1	Pass	217	71	0	0	rCRSwithout3107N	1994	268	0.74	GOOD	A	.	A	A	268	268	0
rCRSwithout3107N	1995	85	0.55	GOOD	A	.	A	A	85	85	0	0	1	Pass	71	14	0	0	rCRSwithout3107N	1995	264	0.7	GOOD	A	.	A	A	264	264	0	0	1	Pass	211	53	0	0	rCRSwithout3107N	1995	249	0.69	GOOD	A	.	A	A	249	249	0
[truncated: 14,573 more rows]
[truncated: 292 more columns]

## Sheet: Tab2_All_Variants
			VARIANT FREQUENCY																			POSITION COVERAGE																			SNV OR INDEL
[truncated: 94 more rows]
[truncated: 27 more columns]

## Sheet: Tab3_Mother_NA05961
			VARIANT FREQUENCY			POSITION COVERAGE			SNV OR INDEL			PVALUE
[truncated: 38 more rows]

## Sheet: Tab4_Mother_NA06015
			VARIANT FREQUENCY															POSITION COVERAGE															SNV OR INDEL															PVALUE
[truncated: 56 more rows]
[truncated: 12 more columns]

[truncated: 4 more sheets: Tab5_Father_NA05963, Tab6_Father_NA06013, Tab7_Father_NA05993, Tab9_Haplogroup]
