# Supplementary material for: MitoRS, a method for high throughput, sensitive, and accurate detection of mitochondrial DNA heteroplasmy
Source: BMC Genomics. 2017 Apr 26;18:326. doi: 10.1186/s12864-017-3695-5 (PMC5405551; doi:10.1186/s12864-017-3695-5)
Supplement: Supplementary file 13 — MitoRS output file for the two plasmids sequenced for the benchmark of RCA. Tab1: Raw MitoRS output for plasmid1 (P1). Sample names are prefixed “Crude” when no amplification was done and “RCA” when rolling circle amplification was performed. The four replicates are named A, B, C and D. The data for the eight sequencing experiments are populated in consecutive columns. Column headers are detailed in the Additional files 14: Table S1 legend. Tab2: Raw MitoRS output for plasmid2 (P2). Same as for Plasmid1. (XLSX 6141 kb) [file 12864_2017_3695_MOESM13_ESM.xlsx]

## Sheet: Tab1_Raw_Data_Plasmid1
Crude-P1-P1-A	Crude-P1-A	Crude-P1-A	Crude-P1-A	Crude-P1-A	Crude-P1-A	Crude-P1-A	Crude-P1-A	Crude-P1-A	Crude-P1-A	Crude-P1-A	Crude-P1-A	Crude-P1-A	Crude-P1-A	Crude-P1-A	Crude-P1-A	Crude-P1-A	Crude-P1-A	Crude-P1-A	Crude-P1-B	Crude-P1-B	Crude-P1-B	Crude-P1-B	Crude-P1-B	Crude-P1-B	Crude-P1-B	Crude-P1-B	Crude-P1-B	Crude-P1-B	Crude-P1-B	Crude-P1-B	Crude-P1-B	Crude-P1-B	Crude-P1-B	Crude-P1-B	Crude-P1-B	Crude-P1-B	Crude-P1-B	Crude-P1-C	Crude-P1-C	Crude-P1-C	Crude-P1-C	Crude-P1-C	Crude-P1-C	Crude-P1-C	Crude-P1-C	Crude-P1-C	Crude-P1-C	Crude-P1-C	Crude-P1-C
Chrom	Position	Covmp	PercentCov	FilterCov	Ref	Var	Cons	Fasta	Qdepth	Reads1	Reads2	Freq	P-value	StrandFilter	R1+	R1-	R2+	R2-	Chrom	Position	Covmp	PercentCov	FilterCov	Ref	Var	Cons	Fasta	Qdepth	Reads1	Reads2	Freq	P-value	StrandFilter	R1+	R1-	R2+	R2-	Chrom	Position	Covmp	PercentCov	FilterCov	Ref	Var	Cons	Fasta	Qdepth	Reads1	Reads2
Plasmid1	1	46624	1.02581	GOOD	G	.	G	G	46624	46619	2	0	4.14e-12	Pass	27413	19206	2	0	Plasmid1	1	47395	1.0216	GOOD	G	.	G	G	47395	47391	3	0	1.84e-11	Pass	28681	18710	2	1	Plasmid1	1	47946	1.02096	GOOD	G	.	G	G	47946	47943	2
Plasmid1	2	43326	0.953244	GOOD	G	.	G	G	43326	43321	3	0	2.29e-10	Pass	27393	15928	3	0	Plasmid1	2	44367	0.956329	GOOD	G	.	G	G	44367	44361	3	0	1.22e-10	Pass	28665	15696	2	1	Plasmid1	2	44822	0.954436	GOOD	G	.	G	G	44822	44820	2
Plasmid1	3	44671	0.982836	GOOD	C	.	C	C	44671	44668	2	0	1.52e-11	Pass	29780	14888	2	0	Plasmid1	3	45578	0.982432	GOOD	C	.	C	C	45578	45573	3	0	6.5e-11	Pass	31122	14451	1	2	Plasmid1	3	46158	0.982885	GOOD	C	.	C	C	46158	46156	2
Plasmid1	4	46426	1.02145	GOOD	C	.	C	C	46426	46424	1	0	3.37e-13	Pass	34265	12159	1	0	Plasmid1	4	47494	1.02373	GOOD	C	.	C	C	47494	47493	1	0	1.72e-13	Pass	35850	11643	0	1	Plasmid1	4	47754	1.01687	GOOD	C	.	C	C	47754	47749	3
Plasmid1	5	52055	1.1453	GOOD	T	.	T	T	52055	52052	2	0	8.15e-14	Pass	32824	19228	2	0	Plasmid1	5	53181	1.14631	GOOD	T	.	T	T	53181	53174	6	0	8.68e-11	Pass	34377	18797	4	2	Plasmid1	5	53778	1.14514	GOOD	T	.	T	T	53778	53777	1
Plasmid1	6	50944	1.12085	GOOD	A	.	A	A	50944	50943	1	0	2.28e-14	Pass	33176	17767	0	1	Plasmid1	6	52512	1.13189	GOOD	A	.	A	A	52512	52506	6	0	1.56e-10	Pass	34839	17667	3	3	Plasmid1	6	53101	1.13073	GOOD	A	.	A	A	53101	53097	4
Plasmid1	7	49507	1.08924	GOOD	A	.	A	A	49507	49504	3	0	5.16e-12	Pass	33962	15542	2	1	Plasmid1	7	50666	1.0921	GOOD	A	.	A	A	50666	50664	2	0	3.03e-13	Pass	35320	15344	0	2	Plasmid1	7	51334	1.0931	GOOD	A	.	A	A	51334	51332	2
Plasmid1	8	54523	1.1996	GOOD	C	.	C	C	54523	54521	1	0	1.53e-15	Pass	36794	17727	1	0	Plasmid1	8	55902	1.20497	GOOD	C	.	C	C	55902	55900	2	0	1.13e-14	Pass	38531	17369	2	0	Plasmid1	8	56270	1.19821	GOOD	C	.	C	C	56270	56270	0
Plasmid1	9	53128	1.1689	GOOD	T	.	T	T	53128	53124	1	0	3.02e-15	Pass	36190	16934	1	0	Plasmid1	9	54808	1.18138	GOOD	T	.	T	T	54808	54803	3	0	2.12e-13	Pass	38039	16764	2	1	Plasmid1	9	55157	1.17451	GOOD	T	.	T	T	55157	55151	3
Plasmid1	10	51252	1.12763	GOOD	G	.	G	G	51252	51248	3	0	1.44e-12	Pass	31976	19272	2	1	Plasmid1	10	52309	1.12752	GOOD	G	.	G	G	52309	52306	3	0	7.62e-13	Pass	33547	18759	2	1	Plasmid1	10	52826	1.12487	GOOD	G	.	G	G	52826	52820	5
Plasmid1	11	44828	0.986291	GOOD	G	.	G	G	44828	44823	4	0	7.5e-10	Pass	28534	16289	4	0	Plasmid1	11	45311	0.976677	GOOD	G	.	G	G	45311	45305	3	0	6.5e-11	Pass	29780	15525	2	1	Plasmid1	11	45834	0.975985	GOOD	G	.	G	G	45834	45830	2
Plasmid1	12	44538	0.97991	GOOD	C	.	C	C	44538	44528	8	0	2.01e-07	Pass	30744	13784	3	5	Plasmid1	12	45249	0.97534	GOOD	C	.	C	C	45249	45241	8	0	1.18e-07	Pass	32111	13130	3	5	Plasmid1	12	45804	0.975347	GOOD	C	.	C	C	45804	45794	10
Plasmid1	13	51116	1.12464	GOOD	C	.	C	C	51116	51110	2	0	1.57e-13	Pass	34320	16790	1	1	Plasmid1	13	52205	1.12528	GOOD	C	.	C	C	52205	52195	6	0	1.56e-10	Pass	35834	16361	2	4	Plasmid1	13	52674	1.12164	GOOD	C	.	C	C	52674	52670	2
Plasmid1	14	54583	1.20092	GOOD	G	.	G	G	54583	54580	2	0	2.19e-14	Pass	32869	21711	1	1	Plasmid1	14	55479	1.19585	GOOD	G	.	G	G	55479	55476	2	0	1.13e-14	Pass	34016	21460	1	1	Plasmid1	14	56016	1.1928	GOOD	G	.	G	G	56016	56012	3
Plasmid1	15	49052	1.07923	GOOD	G	.	G	G	49052	49047	4	0	3.49e-11	Pass	31283	17764	2	2	Plasmid1	15	50389	1.08613	GOOD	G	.	G	G	50389	50383	2	0	3.03e-13	Pass	32794	17589	2	0	Plasmid1	15	50784	1.08139	GOOD	G	.	G	G	50784	50778	3
Plasmid1	16	27514	0.605354	GOOD	T	.	T	T	27514	27508	5	0	5.63e-05	Pass	14716	12792	3	2	Plasmid1	16	28466	0.613583	GOOD	T	.	T	T	28466	28458	5	0	3.29e-05	Pass	15635	12823	2	3	Plasmid1	16	28754	0.612285	GOOD	T	.	T	T	28754	28747	4
Plasmid1	17	26585	0.584914	GOOD	A	.	A	A	26585	26580	2	0	1.51e-06	Pass	15926	10654	1	1	Plasmid1	17	28998	0.625051	GOOD	A	.	A	A	28998	28993	3	0	2.31e-06	Pass	18163	10830	3	0	Plasmid1	17	29442	0.626935	GOOD	A	.	A	A	29442	29438	2
Plasmid1	18	44831	0.986357	GOOD	C	.	C	C	44831	44829	2	0	1.52e-11	Pass	23567	21262	1	1	Plasmid1	18	47054	1.01425	GOOD	C	.	C	C	47054	47052	1	0	1.72e-13	Pass	26384	20668	1	0	Plasmid1	18	47889	1.01974	GOOD	C	.	C	C	47889	47888	1
Plasmid1	19	51123	1.12479	GOOD	C	.	C	C	51123	51117	3	0	1.44e-12	Pass	29875	21242	2	1	Plasmid1	19	53174	1.14616	GOOD	C	.	C	C	53174	53171	2	0	4.23e-14	Pass	32504	20667	0	2	Plasmid1	19	53437	1.13788	GOOD	C	.	C	C	53437	53433	2
Plasmid1	20	54081	1.18987	GOOD	T	.	T	T	54081	54068	9	0	3.03e-09	Pass	32074	21994	7	2	Plasmid1	20	55781	1.20236	GOOD	T	.	T	T	55781	55779	1	0	7.81e-16	Pass	34102	21677	1	0	Plasmid1	20	56006	1.19259	GOOD	T	.	T	T	56006	55999	4
Plasmid1	21	52360	1.15201	GOOD	G	.	G	G	52360	52355	2	0	8.15e-14	Pass	30873	21482	2	0	Plasmid1	21	53639	1.15619	GOOD	G	.	G	G	53639	53632	3	0	4.02e-13	Pass	32426	21206	3	0	Plasmid1	21	54152	1.15311	GOOD	G	.	G	G	54152	54148	2
Plasmid1	22	47906	1.05401	GOOD	A	.	A	A	47906	47902	3	0	1.84e-11	Pass	28480	19422	2	1	Plasmid1	22	48908	1.05421	GOOD	A	.	A	A	48908	48906	1	0	8.78e-14	Pass	29721	19185	1	0	Plasmid1	22	49210	1.04787	GOOD	A	.	A	A	49210	49204	4
Plasmid1	23	49030	1.07874	GOOD	G	.	G	G	49030	49025	3	0	5.16e-12	Pass	28879	20146	2	1	Plasmid1	23	50165	1.0813	GOOD	G	.	G	G	50165	50161	2	0	3.03e-13	Pass	30456	19705	1	1	Plasmid1	23	50721	1.08005	GOOD	G	.	G	G	50721	50715	3
Plasmid1	24	49621	1.09174	GOOD	C	.	C	C	49621	49617	2	0	5.83e-13	Pass	30622	18995	1	1	Plasmid1	24	50727	1.09342	GOOD	C	.	C	C	50727	50725	1	0	2.28e-14	Pass	32185	18540	1	0	Plasmid1	24	51304	1.09246	GOOD	C	.	C	C	51304	51301	2
Plasmid1	25	45823	1.00818	GOOD	T	.	T	T	45823	45819	2	0	7.94e-12	Pass	29333	16486	1	1	Plasmid1	25	47098	1.0152	GOOD	T	.	T	T	47098	47093	4	0	1.2e-10	Pass	31020	16073	3	1	Plasmid1	25	47596	1.01351	GOOD	T	.	T	T	47596	47589	6
Plasmid1	26	55595	1.22318	GOOD	C	.	C	C	55595	55588	4	0	8.39e-13	Pass	31641	23947	4	0	Plasmid1	26	56749	1.22322	GOOD	C	.	C	C	56749	56744	4	0	4.49e-13	Pass	33043	23701	2	2	Plasmid1	26	57197	1.21795	GOOD	C	.	C	C	57197	57192	4
Plasmid1	27	54516	1.19944	GOOD	G	.	G	G	54516	54509	4	0	1.57e-12	Pass	31031	23478	4	0	Plasmid1	27	56066	1.2085	GOOD	G	.	G	G	56066	56059	6	0	1.47e-11	Pass	32789	23270	4	2	Plasmid1	27	56433	1.20168	GOOD	G	.	G	G	56433	56429	3
Plasmid1	28	54450	1.19799	GOOD	C	.	C	C	54450	54447	1	0	1.53e-15	Pass	31314	23133	0	1	Plasmid1	28	55813	1.20305	GOOD	C	.	C	C	55813	55811	2	0	1.13e-14	Pass	32983	22828	1	1	Plasmid1	28	56383	1.20061	GOOD	C	.	C	C	56383	56378	2
Plasmid1	29	48621	1.06974	GOOD	T	.	T	T	48621	48618	2	0	1.12e-12	Pass	25890	22728	2	0	Plasmid1	29	50683	1.09247	GOOD	T	.	T	T	50683	50680	2	0	3.03e-13	Pass	28219	22461	1	1	Plasmid1	29	51358	1.09361	GOOD	T	.	T	T	51358	51350	3
Plasmid1	30	48628	1.0699	GOOD	A	.	A	A	48628	48624	2	0	1.12e-12	Pass	27356	21268	2	0	Plasmid1	30	50626	1.09124	GOOD	A	.	A	A	50626	50625	1	0	2.28e-14	Pass	29495	21130	1	0	Plasmid1	30	50949	1.0849	GOOD	A	.	A	A	50949	50941	4
Plasmid1	31	52634	1.15804	GOOD	G	.	G	G	52634	52630	2	0	8.15e-14	Pass	28556	24074	2	0	Plasmid1	31	54355	1.17162	GOOD	G	.	G	G	54355	54352	3	0	2.12e-13	Pass	30329	24023	2	1	Plasmid1	31	54761	1.16608	GOOD	G	.	G	G	54761	54754	3
Plasmid1	32	51972	1.14347	GOOD	C	.	C	C	51972	51964	4	0	1.01e-11	Pass	29377	22587	2	2	Plasmid1	32	53324	1.1494	GOOD	C	.	C	C	53324	53317	3	0	4.02e-13	Pass	30828	22489	3	0	Plasmid1	32	53555	1.1404	GOOD	C	.	C	C	53555	53552	2
Plasmid1	33	51829	1.14032	GOOD	C	.	C	C	51829	51823	3	0	1.44e-12	Pass	30370	21453	1	2	Plasmid1	33	53413	1.15131	GOOD	C	.	C	C	53413	53411	1	0	3.02e-15	Pass	31931	21480	0	1	Plasmid1	33	53535	1.13997	GOOD	C	.	C	C	53535	53533	2
Plasmid1	34	49670	1.09282	GOOD	T	.	T	T	49670	49666	0	0	1	Pass	29593	20073	0	0	Plasmid1	34	50968	1.09861	GOOD	T	.	T	T	50968	50966	1	0	2.28e-14	Pass	30739	20227	1	0	Plasmid1	34	51525	1.09717	GOOD	T	.	T	T	51525	51521	2
Plasmid1	35	58356	1.28393	GOOD	C	.	C	C	58356	58353	2	0	1.57e-15	Pass	31231	27122	1	1	Plasmid1	35	59432	1.28105	GOOD	C	.	C	C	59432	59424	6	0	2.45e-12	Pass	32504	26920	3	3	Plasmid1	35	59845	1.27433	GOOD	C	.	C	C	59845	59840	3
Plasmid1	36	57204	1.25858	GOOD	G	.	G	G	57204	57201	2	0	3.03e-15	Pass	29007	28194	1	1	Plasmid1	36	58068	1.25165	GOOD	G	.	G	G	58068	58063	3	0	1.62e-14	Pass	29920	28143	1	2	Plasmid1	36	58319	1.24184	GOOD	G	.	G	G	58319	58307	7
Plasmid1	37	56798	1.24965	GOOD	A	.	A	A	56798	56792	2	0	5.87e-15	Pass	25547	31245	1	1	Plasmid1	37	57517	1.23978	GOOD	A	.	A	A	57517	57511	4	0	2.4e-13	Pass	26289	31222	3	1	Plasmid1	37	57839	1.23162	GOOD	A	.	A	A	57839	57837	1
Plasmid1	38	58782	1.2933	GOOD	G	.	G	G	58782	58776	2	0	1.57e-15	Pass	26902	31874	2	0	Plasmid1	38	59963	1.2925	GOOD	G	.	G	G	59963	59960	1	0	5.22e-17	Pass	27870	32090	1	0	Plasmid1	38	60248	1.28292	GOOD	G	.	G	G	60248	60245	2
Plasmid1	39	54016	1.18844	GOOD	G	.	G	G	54016	54013	3	0	2.12e-13	Pass	27505	26508	1	2	Plasmid1	39	54881	1.18296	GOOD	G	.	G	G	54881	54878	2	0	2.19e-14	Pass	28358	26520	1	1	Plasmid1	39	54883	1.16867	GOOD	G	.	G	G	54883	54878	4
Plasmid1	40	59339	1.30556	GOOD	A	.	A	A	59339	59338	1	0	5.22e-17	Pass	26721	32617	1	0	Plasmid1	40	60588	1.30597	GOOD	A	.	A	A	60588	60577	5	0	2.41e-13	Pass	27714	32863	1	4	Plasmid1	40	60941	1.29767	GOOD	A	.	A	A	60941	60929	5
Plasmid1	41	58303	1.28276	GOOD	T	.	T	T	58303	58295	4	0	1.28e-13	Pass	26248	32047	1	3	Plasmid1	41	59376	1.27985	GOOD	T	.	T	T	59376	59367	3	0	8.51e-15	Pass	27286	32081	2	1	Plasmid1	41	59878	1.27504	GOOD	T	.	T	T	59878	59868	4
Plasmid1	42	53624	1.17982	GOOD	A	.	A	A	53624	53620	3	0	4.02e-13	Pass	28469	25151	3	0	Plasmid1	42	54959	1.18464	GOOD	A	.	A	A	54959	54954	3	0	2.12e-13	Pass	29695	25259	2	1	Plasmid1	42	55312	1.17781	GOOD	A	.	A	A	55312	55309	2
Plasmid1	43	54379	1.19643	GOOD	T	.	T	T	54379	54375	2	0	2.19e-14	Pass	30250	24125	0	2	Plasmid1	43	55181	1.18942	GOOD	T	.	T	T	55181	55176	2	0	1.13e-14	Pass	31356	23820	2	0	Plasmid1	43	55794	1.18807	GOOD	T	.	T	T	55794	55788	3
Plasmid1	44	59723	1.31401	GOOD	C	.	C	C	59723	59718	2	0	8.1e-16	Pass	32391	27327	1	1	Plasmid1	44	60844	1.31149	GOOD	C	.	C	C	60844	60838	4	0	3.64e-14	Pass	33415	27423	3	1	Plasmid1	44	61528	1.31017	GOOD	C	.	C	C	61528	61518	3
Plasmid1	45	67514	1.48542	GOOD	A	.	A	A	67514	67507	5	0	3.15e-15	Pass	40533	26974	3	2	Plasmid1	45	69251	1.4927	GOOD	A	.	A	A	69251	69244	6	0	5.74e-15	Pass	42037	27207	3	3	Plasmid1	45	69572	1.48146	GOOD	A	.	A	A	69572	69565	4
Plasmid1	46	62522	1.37559	GOOD	A	.	A	A	62522	62515	4	0	1.03e-14	Pass	31551	30964	3	1	Plasmid1	46	64093	1.38152	GOOD	A	.	A	A	64093	64089	4	0	2.9e-15	Pass	32802	31287	3	1	Plasmid1	46	64312	1.36945	GOOD	A	.	A	A	64312	64308	3
Plasmid1	47	56063	1.23348	GOOD	G	.	G	G	56063	56060	2	0	5.86e-15	Pass	31521	24539	0	2	Plasmid1	47	57251	1.23404	GOOD	G	.	G	G	57251	57248	2	0	3.03e-15	Pass	32593	24655	1	1	Plasmid1	47	57737	1.22945	GOOD	G	.	G	G	57737	57733	2
Plasmid1	48	50336	1.10748	GOOD	A	.	A	A	50336	50327	4	0	1.88e-11	Pass	30476	19851	4	0	Plasmid1	48	51441	1.10881	GOOD	A	.	A	A	51441	51437	3	0	1.44e-12	Pass	31593	19844	2	1	Plasmid1	48	51966	1.10656	GOOD	A	.	A	A	51966	51959	5
Plasmid1	49	47331	1.04136	GOOD	T	.	T	T	47331	47328	2	0	2.16e-12	Pass	29838	17490	0	2	Plasmid1	49	48103	1.03686	GOOD	T	.	T	T	48103	48099	4	0	6.47e-11	Pass	30949	17150	2	2	Plasmid1	49	48840	1.03999	GOOD	T	.	T	T	48840	48831	4
Plasmid1	50	55741	1.22639	GOOD	C	.	C	C	55741	55738	2	0	1.13e-14	Pass	33017	22721	2	0	Plasmid1	50	57193	1.23279	GOOD	C	.	C	C	57193	57187	3	0	3.09e-14	Pass	34381	22806	3	0	Plasmid1	50	57724	1.22917	GOOD	C	.	C	C	57724	57720	2
Plasmid1	51	57508	1.26527	GOOD	T	.	T	T	57508	57499	7	0	3.78e-11	Pass	36363	21136	4	3	Plasmid1	51	59732	1.28752	GOOD	T	.	T	T	59732	59726	4	0	6.83e-14	Pass	38601	21125	2	2	Plasmid1	51	60100	1.27976	GOOD	T	.	T	T	60100	60095	4
Plasmid1	52	48388	1.06462	GOOD	G	.	G	G	48388	48386	1	0	8.78e-14	Pass	25407	22979	1	0	Plasmid1	52	49991	1.07755	GOOD	G	.	G	G	49991	49981	7	0	3.7e-09	Pass	26771	23210	6	1	Plasmid1	52	50561	1.07664	GOOD	G	.	G	G	50561	50555	4
Plasmid1	53	47330	1.04134	GOOD	G	.	G	G	47330	47319	8	0	4e-08	Pass	26757	20562	8	0	Plasmid1	53	48859	1.05315	GOOD	G	.	G	G	48859	48838	16	0	3.85e-05	Pass	27973	20865	15	1	Plasmid1	53	48876	1.04076	GOOD	G	.	G	G	48876	48854	18
Plasmid1	54	49468	1.08838	GOOD	C	.	C	C	49468	49466	2	0	5.83e-13	Pass	28499	20967	2	0	Plasmid1	54	51403	1.10799	GOOD	C	.	C	C	51403	51400	1	0	1.16e-14	Pass	30121	21279	1	0	Plasmid1	54	51511	1.09687	GOOD	C	.	C	C	51511	51504	4
Plasmid1	55	48788	1.07342	GOOD	C	.	C	C	48788	48785	2	0	1.12e-12	Pass	28443	20342	2	0	Plasmid1	55	50363	1.08557	GOOD	C	.	C	C	50363	50359	3	0	2.73e-12	Pass	29982	20377	3	0	Plasmid1	55	50492	1.07517	GOOD	C	.	C	C	50492	50490	1
Plasmid1	56	46248	1.01753	GOOD	T	.	T	T	46248	46245	3	0	3.46e-11	Pass	27351	18894	1	2	Plasmid1	56	47576	1.0255	GOOD	T	.	T	T	47576	47570	2	0	2.16e-12	Pass	28843	18727	1	1	Plasmid1	56	47790	1.01764	GOOD	T	.	T	T	47790	47786	2
Plasmid1	57	55046	1.2111	GOOD	C	.	C	C	55046	55040	3	0	1.12e-13	Pass	29516	25524	3	0	Plasmid1	57	56187	1.21111	GOOD	C	.	C	C	56187	56184	1	0	3.97e-16	Pass	30886	25298	0	1	Plasmid1	57	56317	1.19921	GOOD	C	.	C	C	56317	56309	5
Plasmid1	58	54036	1.18888	GOOD	G	.	G	G	54036	54032	4	0	1.57e-12	Pass	26805	27227	4	0	Plasmid1	58	55291	1.1918	GOOD	G	.	G	G	55291	55281	7	0	1.2e-10	Pass	27960	27321	3	4	Plasmid1	58	55279	1.17711	GOOD	G	.	G	G	55279	55270	5
Plasmid1	59	48555	1.06829	GOOD	G	.	G	G	48555	48550	3	0	9.74e-12	Pass	22257	26293	0	3	Plasmid1	59	49424	1.06533	GOOD	G	.	G	G	49424	49415	4	0	3.49e-11	Pass	22897	26518	2	2	Plasmid1	59	49555	1.05522	GOOD	G	.	G	G	49555	49553	1
Plasmid1	60	48952	1.07703	GOOD	C	.	C	C	48952	48946	4	0	6.47e-11	Pass	23677	25269	2	2	Plasmid1	60	50091	1.07971	GOOD	C	.	C	C	50091	50085	2	0	3.03e-13	Pass	24611	25474	1	1	Plasmid1	60	50452	1.07432	GOOD	C	.	C	C	50452	50447	3
Plasmid1	61	47811	1.05192	GOOD	G	.	G	G	47811	47808	3	0	1.84e-11	Pass	21313	26495	3	0	Plasmid1	61	48682	1.04934	GOOD	G	.	G	G	48682	48678	2	0	1.12e-12	Pass	21982	26696	2	0	Plasmid1	61	48903	1.04134	GOOD	G	.	G	G	48903	48894	7
Plasmid1	62	47125	1.03683	GOOD	G	.	G	G	47125	47120	3	0	1.84e-11	Pass	21052	26068	1	2	Plasmid1	62	48352	1.04223	GOOD	G	.	G	G	48352	48334	16	0	3.85e-05	Pass	21859	26475	13	3	Plasmid1	62	48763	1.03836	GOOD	G	.	G	G	48763	48758	4
Plasmid1	63	47471	1.04444	GOOD	C	.	C	C	47471	47471	0	0	1	Pass	21308	26163	0	0	Plasmid1	63	48703	1.04979	GOOD	C	.	C	C	48703	48699	3	0	9.74e-12	Pass	22149	26550	0	3	Plasmid1	63	49021	1.04385	GOOD	C	.	C	C	49021	49016	2
Plasmid1	64	48981	1.07766	GOOD	C	.	C	C	48981	48980	1	0	8.78e-14	Pass	22740	26240	1	0	Plasmid1	64	50155	1.08109	GOOD	C	.	C	C	50155	50150	3	0	2.73e-12	Pass	23835	26315	0	3	Plasmid1	64	50696	1.07952	GOOD	C	.	C	C	50696	50688	3
Plasmid1	65	48968	1.07738	GOOD	A	.	A	A	48968	48965	2	0	1.12e-12	Pass	21350	27615	2	0	Plasmid1	65	50253	1.0832	GOOD	A	.	A	A	50253	50246	6	0	5.04e-10	Pass	22543	27703	4	2	Plasmid1	65	50546	1.07632	GOOD	A	.	A	A	50546	50541	3
Plasmid1	66	47662	1.04864	GOOD	A	.	A	A	47662	47656	5	0	6.37e-10	Pass	20186	27470	2	3	Plasmid1	66	48735	1.05048	GOOD	A	.	A	A	48735	48732	3	0	9.74e-12	Pass	21131	27601	3	0	Plasmid1	66	49242	1.04856	GOOD	A	.	A	A	49242	49237	3
Plasmid1	67	47713	1.04977	GOOD	G	.	G	G	47713	47711	2	0	2.16e-12	Pass	20566	27145	0	2	Plasmid1	67	49129	1.05897	GOOD	G	.	G	G	49129	49127	1	0	4.48e-14	Pass	21618	27509	1	0	Plasmid1	67	49491	1.05386	GOOD	G	.	G	G	49491	49490	1
Plasmid1	68	48529	1.06772	GOOD	C	.	C	C	48529	48527	1	0	8.78e-14	Pass	21428	27099	0	1	Plasmid1	68	49917	1.07596	GOOD	C	.	C	C	49917	49914	2	0	5.83e-13	Pass	22396	27518	0	2	Plasmid1	68	50069	1.06617	GOOD	C	.	C	C	50069	50065	2
Plasmid1	69	48048	1.05714	GOOD	T	.	T	T	48048	48046	1	0	8.78e-14	Pass	21148	26898	0	1	Plasmid1	69	49059	1.05746	GOOD	T	.	T	T	49059	49056	3	0	5.16e-12	Pass	21926	27130	1	2	Plasmid1	69	49630	1.05682	GOOD	T	.	T	T	49630	49624	5
Plasmid1	70	50000	1.10008	GOOD	T	.	T	T	50000	49993	4	0	3.49e-11	Pass	21790	28203	1	3	Plasmid1	70	51360	1.10706	GOOD	T	.	T	T	51360	51352	4	0	1.01e-11	Pass	22803	28549	2	2	Plasmid1	70	51928	1.10575	GOOD	T	.	T	T	51928	51920	6
Plasmid1	71	49685	1.09315	GOOD	G	.	G	G	49685	49675	7	0	3.7e-09	Pass	21277	28398	3	4	Plasmid1	71	50828	1.0956	GOOD	G	.	G	G	50828	50819	3	0	2.73e-12	Pass	22157	28662	2	1	Plasmid1	71	51182	1.08987	GOOD	G	.	G	G	51182	51176	5
Plasmid1	72	46975	1.03353	GOOD	G	.	G	G	46975	46970	3	0	3.46e-11	Pass	20159	26811	1	2	Plasmid1	72	48268	1.04041	GOOD	G	.	G	G	48268	48268	0	0	1	Pass	21278	26990	0	0	Plasmid1	72	48184	1.02603	GOOD	G	.	G	G	48184	48179	4
Plasmid1	73	46508	1.02325	GOOD	C	.	C	C	46508	46500	4	0	2.21e-10	Pass	20993	25507	1	3	Plasmid1	73	47682	1.02778	GOOD	C	.	C	C	47682	47678	3	0	1.84e-11	Pass	22102	25576	1	2	Plasmid1	73	47805	1.01796	GOOD	C	.	C	C	47805	47800	2
Plasmid1	74	46327	1.01927	GOOD	A	.	A	A	46327	46325	1	0	3.37e-13	Pass	20639	25686	1	0	Plasmid1	74	47922	1.03296	GOOD	A	.	A	A	47922	47919	3	0	1.84e-11	Pass	21797	26122	1	2	Plasmid1	74	47831	1.01851	GOOD	A	.	A	A	47831	47829	2
Plasmid1	75	45804	1.00776	GOOD	A	.	A	A	45804	45797	3	0	6.5e-11	Pass	20443	25354	3	0	Plasmid1	75	47438	1.02252	GOOD	A	.	A	A	47438	47435	2	0	2.16e-12	Pass	21528	25907	2	0	Plasmid1	75	47312	1.00746	GOOD	A	.	A	A	47312	47306	4
Plasmid1	76	46117	1.01465	GOOD	T	.	T	T	46117	46109	4	0	2.21e-10	Pass	21036	25073	1	3	Plasmid1	76	47236	1.01817	GOOD	T	.	T	T	47236	47228	2	0	2.16e-12	Pass	21974	25254	2	0	Plasmid1	76	47462	1.01065	GOOD	T	.	T	T	47462	47455	5
Plasmid1	77	49442	1.08781	GOOD	C	.	C	C	49442	49436	3	0	5.16e-12	Pass	22028	27408	2	1	Plasmid1	77	51169	1.10295	GOOD	C	.	C	C	51169	51169	0	0	1	Pass	23138	28031	0	0	Plasmid1	77	51090	1.08791	GOOD	C	.	C	C	51090	51087	2
Plasmid1	78	53324	1.17322	GOOD	C	.	C	C	53324	53313	6	0	8.68e-11	Pass	23994	29319	1	5	Plasmid1	78	55047	1.18654	GOOD	C	.	C	C	55047	55046	1	0	7.81e-16	Pass	25366	29680	1	0	Plasmid1	78	55174	1.17487	GOOD	C	.	C	C	55174	55167	4
Plasmid1	79	52432	1.15359	GOOD	G	.	G	G	52432	52427	2	0	8.15e-14	Pass	23195	29232	0	2	Plasmid1	79	53968	1.16328	GOOD	G	.	G	G	53968	53965	2	0	4.23e-14	Pass	24515	29450	2	0	Plasmid1	79	54162	1.15332	GOOD	G	.	G	G	54162	54159	1
Plasmid1	80	50863	1.11907	GOOD	G	.	G	G	50863	50856	4	0	1.88e-11	Pass	23290	27566	3	1	Plasmid1	80	52439	1.13032	GOOD	G	.	G	G	52439	52437	1	0	5.92e-15	Pass	24501	27936	0	1	Plasmid1	80	52681	1.12178	GOOD	G	.	G	G	52681	52676	3
Plasmid1	81	38614	0.849572	GOOD	T	.	T	T	38614	38609	3	0	5.2e-09	Pass	12588	26021	1	2	Plasmid1	81	39793	0.857736	GOOD	T	.	T	T	39793	39787	3	0	2.79e-09	Pass	13558	26229	3	0	Plasmid1	81	40051	0.852843	GOOD	T	.	T	T	40051	40048	3
Plasmid1	82	32656	0.718486	GOOD	A	.	A	A	32656	32654	1	0	3.93e-09	Pass	12720	19934	0	1	Plasmid1	82	33523	0.722587	GOOD	A	.	A	A	33523	33514	5	0	2.12e-06	Pass	13495	20019	0	5	Plasmid1	82	33761	0.718904	GOOD	A	.	A	A	33761	33753	5
Plasmid1	83	46486	1.02277	GOOD	C	.	C	C	46486	46484	1	0	3.37e-13	Pass	18963	27521	1	0	Plasmid1	83	48085	1.03647	GOOD	C	.	C	C	48085	48081	3	0	9.74e-12	Pass	19860	28221	0	3	Plasmid1	83	48134	1.02496	GOOD	C	.	C	C	48134	48131	2
Plasmid1	84	49138	1.08112	GOOD	T	.	T	T	49138	49133	3	0	5.16e-12	Pass	21423	27710	2	1	Plasmid1	84	50674	1.09228	GOOD	T	.	T	T	50674	50671	2	0	3.03e-13	Pass	22549	28122	2	0	Plasmid1	84	50640	1.07832	GOOD	T	.	T	T	50640	50636	4
Plasmid1	85	52685	1.15916	GOOD	G	.	G	G	52685	52679	3	0	7.62e-13	Pass	23449	29230	3	0	Plasmid1	85	54185	1.16796	GOOD	G	.	G	G	54185	54178	5	0	9.43e-12	Pass	24694	29484	4	1	Plasmid1	85	53760	1.14476	GOOD	G	.	G	G	53760	53757	1
Plasmid1	86	50168	1.10378	GOOD	T	.	T	T	50168	50163	5	0	1.06e-10	Pass	23713	26450	5	0	Plasmid1	86	51796	1.11646	GOOD	T	.	T	T	51796	51793	2	0	1.57e-13	Pass	25211	26582	1	1	Plasmid1	86	51425	1.09504	GOOD	T	.	T	T	51425	51422	1
Plasmid1	87	49765	1.09491	GOOD	T	.	T	T	49765	49749	9	0	4.44e-08	Pass	21135	28614	5	4	Plasmid1	87	51798	1.1165	GOOD	T	.	T	T	51798	51785	5	0	5.79e-11	Pass	22623	29162	2	3	Plasmid1	87	51216	1.09059	GOOD	T	.	T	T	51216	51211	3
Plasmid1	88	52157	1.14754	GOOD	G	.	G	G	52157	52154	2	0	8.15e-14	Pass	23028	29126	1	1	Plasmid1	88	54232	1.16897	GOOD	G	.	G	G	54232	54228	3	0	2.12e-13	Pass	24433	29795	2	1	Plasmid1	88	53893	1.14759	GOOD	G	.	G	G	53893	53887	5
Plasmid1	89	51548	1.13414	GOOD	G	.	G	G	51548	51548	0	0	1	Pass	22861	28687	0	0	Plasmid1	89	53686	1.1572	GOOD	G	.	G	G	53686	53683	2	0	4.23e-14	Pass	24379	29304	1	1	Plasmid1	89	53116	1.13105	GOOD	G	.	G	G	53116	53114	1
Plasmid1	90	42216	0.928822	GOOD	T	.	T	T	42216	42207	4	0	2.53e-09	Pass	14259	27948	4	0	Plasmid1	90	43708	0.942124	GOOD	T	.	T	T	43708	43692	9	0	1.01e-06	Pass	15440	28252	5	4	Plasmid1	90	43379	0.923709	GOOD	T	.	T	T	43379	43364	7
Plasmid1	91	44858	0.986951	GOOD	A	.	A	A	44858	44853	4	0	7.5e-10	Pass	17364	27489	1	3	Plasmid1	91	46636	1.00524	GOOD	A	.	A	A	46636	46632	4	0	2.21e-10	Pass	18613	28019	2	2	Plasmid1	91	46211	0.984013	GOOD	A	.	A	A	46211	46209	2
Plasmid1	92	46537	1.02389	GOOD	A	.	A	A	46537	46533	3	0	3.46e-11	Pass	20727	25806	0	3	Plasmid1	92	48149	1.03785	GOOD	A	.	A	A	48149	48149	0	0	1	Pass	21850	26299	0	0	Plasmid1	92	48116	1.02458	GOOD	A	.	A	A	48116	48112	3
Plasmid1	93	48600	1.06928	GOOD	A	.	A	A	48600	48592	8	0	2.33e-08	Pass	22493	26099	2	6	Plasmid1	93	50365	1.08562	GOOD	A	.	A	A	50365	50361	3	0	2.73e-12	Pass	23698	26663	0	3	Plasmid1	93	49973	1.06412	GOOD	A	.	A	A	49973	49969	3
Plasmid1	94	46292	1.0185	GOOD	G	.	G	G	46292	46287	2	0	4.14e-12	Pass	21488	24799	2	0	Plasmid1	94	48322	1.04158	GOOD	G	.	G	G	48322	48316	2	0	1.12e-12	Pass	22752	25564	1	1	Plasmid1	94	47976	1.0216	GOOD	G	.	G	G	47976	47972	3
Plasmid1	95	44155	0.971484	GOOD	C	.	C	C	44155	44155	0	0	1	Pass	22852	21303	0	0	Plasmid1	95	45462	0.979931	GOOD	C	.	C	C	45462	45458	2	0	7.94e-12	Pass	24012	21446	1	1	Plasmid1	95	45333	0.965317	GOOD	C	.	C	C	45333	45329	3
Plasmid1	96	41521	0.913531	GOOD	C	.	C	C	41521	41519	1	0	9.69e-12	Pass	24479	17040	0	1	Plasmid1	96	43086	0.928717	GOOD	C	.	C	C	43086	43083	3	0	2.29e-10	Pass	26052	17031	0	3	Plasmid1	96	43098	0.917725	GOOD	C	.	C	C	43098	43096	1
Plasmid1	97	35264	0.775867	GOOD	A	.	A	A	35264	35248	11	0	0.00026671	Pass	23923	11325	6	5	Plasmid1	97	36603	0.788976	GOOD	A	.	A	A	36603	36593	7	0	4.46e-06	Pass	25245	11348	3	4	Plasmid1	97	36866	0.785022	GOOD	A	.	A	A	36866	36859	6
Plasmid1	98	54769	1.20501	GOOD	C	.	C	C	54769	54765	2	0	2.19e-14	Pass	25733	29032	1	1	Plasmid1	98	56703	1.22223	GOOD	C	.	C	C	56703	56701	1	0	3.97e-16	Pass	27212	29489	0	1	Plasmid1	98	56407	1.20113	GOOD	C	.	C	C	56407	56406	1
Plasmid1	99	57408	1.26307	GOOD	C	.	C	C	57408	57403	3	0	3.09e-14	Pass	26720	30683	1	2	Plasmid1	99	59229	1.27668	GOOD	C	.	C	C	59229	59223	4	0	6.82e-14	Pass	28103	31120	2	2	Plasmid1	99	59195	1.26049	GOOD	C	.	C	C	59195	59192	1
Plasmid1	100	54444	1.19786	GOOD	A	.	A	A	54444	54437	6	0	4.81e-11	Pass	24597	29840	1	5	Plasmid1	100	56151	1.21033	GOOD	A	.	A	A	56151	56147	4	0	4.49e-13	Pass	25816	30331	1	3	Plasmid1	100	56014	1.19276	GOOD	A	.	A	A	56014	56007	4
Plasmid1	101	53581	1.17887	GOOD	T	.	T	T	53581	53577	3	0	4.02e-13	Pass	24870	28707	2	1	Plasmid1	101	55121	1.18813	GOOD	T	.	T	T	55121	55117	3	0	1.12e-13	Pass	25880	29237	0	3	Plasmid1	101	54936	1.1698	GOOD	T	.	T	T	54936	54922	8
Plasmid1	102	54443	1.19784	GOOD	G	.	G	G	54443	54440	3	0	2.12e-13	Pass	24915	29525	0	3	Plasmid1	102	56372	1.2151	GOOD	G	.	G	G	56372	56368	2	0	5.86e-15	Pass	26007	30361	1	1	Plasmid1	102	55947	1.19133	GOOD	G	.	G	G	55947	55940	3
Plasmid1	103	53019	1.16651	GOOD	G	.	G	G	53019	53017	1	0	3.02e-15	Pass	24836	28181	1	0	Plasmid1	103	55010	1.18574	GOOD	G	.	G	G	55010	55008	1	0	7.81e-16	Pass	26028	28980	1	0	Plasmid1	103	54567	1.16195	GOOD	G	.	G	G	54567	54563	2
Plasmid1	104	41394	0.910737	GOOD	T	.	T	T	41394	41392	2	0	1.07e-10	Pass	15112	26280	0	2	Plasmid1	104	42906	0.924837	GOOD	T	.	T	T	42906	42902	4	0	2.53e-09	Pass	16010	26892	1	3	Plasmid1	104	42455	0.904033	GOOD	T	.	T	T	42455	42452	3
Plasmid1	105	46295	1.01857	GOOD	C	.	C	C	46295	46292	2	0	4.14e-12	Pass	19244	27048	1	1	Plasmid1	105	47959	1.03375	GOOD	C	.	C	C	47959	47955	2	0	2.16e-12	Pass	20403	27552	1	1	Plasmid1	105	47686	1.01542	GOOD	C	.	C	C	47686	47680	3
Plasmid1	106	52589	1.15705	GOOD	T	.	T	T	52589	52587	1	0	5.92e-15	Pass	22867	29720	1	0	Plasmid1	106	54332	1.17112	GOOD	T	.	T	T	54332	54327	5	0	9.43e-12	Pass	23997	30330	2	3	Plasmid1	106	53958	1.14898	GOOD	T	.	T	T	53958	53957	1
Plasmid1	107	47511	1.04532	GOOD	T	.	T	T	47511	47500	5	0	6.37e-10	Pass	24953	22547	2	3	Plasmid1	107	49152	1.05947	GOOD	T	.	T	T	49152	49147	2	0	5.83e-13	Pass	26139	23008	0	2	Plasmid1	107	49214	1.04796	GOOD	T	.	T	T	49214	49209	2
Plasmid1	108	45285	0.996345	GOOD	C	.	C	C	45285	45283	1	0	6.61e-13	Pass	27054	18229	0	1	Plasmid1	108	46782	1.00838	GOOD	C	.	C	C	46782	46778	3	0	3.46e-11	Pass	28184	18594	2	1	Plasmid1	108	46676	0.993915	GOOD	C	.	C	C	46676	46674	1
Plasmid1	109	46857	1.03093	GOOD	A	.	A	A	46857	46851	6	0	5.12e-09	Pass	33157	13694	3	3	Plasmid1	109	48732	1.05042	GOOD	A	.	A	A	48732	48726	6	0	1.61e-09	Pass	34559	14167	3	3	Plasmid1	109	48419	1.03103	GOOD	A	.	A	A	48419	48409	9
Plasmid1	110	44512	0.979338	GOOD	C	.	C	C	44512	44509	2	0	1.52e-11	Pass	28820	15689	0	2	Plasmid1	110	46293	0.997844	GOOD	C	.	C	C	46293	46290	2	0	4.14e-12	Pass	30003	16287	1	1	Plasmid1	110	46086	0.981351	GOOD	C	.	C	C	46086	46082	2
Plasmid1	111	39865	0.877096	GOOD	A	.	A	A	39865	39857	6	0	2.69e-07	Pass	27953	11904	5	1	Plasmid1	111	41910	0.903368	GOOD	A	.	A	A	41910	41904	4	0	4.63e-09	Pass	29227	12677	1	3	Plasmid1	111	41685	0.887637	GOOD	A	.	A	A	41685	41680	3
Plasmid1	112	54785	1.20536	GOOD	C	.	C	C	54785	54784	1	0	1.53e-15	Pass	28010	26774	1	0	Plasmid1	112	56692	1.22199	GOOD	C	.	C	C	56692	56687	4	0	4.49e-13	Pass	29140	27547	1	3	Plasmid1	112	56631	1.2059	GOOD	C	.	C	C	56631	56628	1
Plasmid1	113	49995	1.09997	GOOD	T	.	T	T	49995	49992	2	0	5.83e-13	Pass	26057	23935	1	1	Plasmid1	113	51939	1.11954	GOOD	T	.	T	T	51939	51936	2	0	1.57e-13	Pass	27506	24430	0	2	Plasmid1	113	51727	1.10147	GOOD	T	.	T	T	51727	51717	5
Plasmid1	114	58255	1.28171	GOOD	C	.	C	C	58255	58246	4	0	1.28e-13	Pass	27145	31101	1	3	Plasmid1	114	60398	1.30188	GOOD	C	.	C	C	60398	60395	1	0	2.65e-17	Pass	28405	31990	0	1	Plasmid1	114	59883	1.27514	GOOD	C	.	C	C	59883	59875	5
Plasmid1	115	64755	1.42472	GOOD	G	.	G	G	64755	64746	4	0	2.9e-15	Pass	28196	36550	1	3	Plasmid1	115	66939	1.44287	GOOD	G	.	G	G	66939	66931	4	0	8.14e-16	Pass	29375	37556	0	4	Plasmid1	115	66428	1.41451	GOOD	G	.	G	G	66428	66425	2
Plasmid1	116	52023	1.14459	GOOD	A	.	A	A	52023	52017	6	0	1.56e-10	Pass	21598	30419	3	3	Plasmid1	116	54136	1.1669	GOOD	A	.	A	A	54136	54135	1	0	1.53e-15	Pass	22616	31519	0	1	Plasmid1	116	53913	1.14802	GOOD	A	.	A	A	53913	53905	4
Plasmid1	117	53873	1.1853	GOOD	A	.	A	A	53873	53866	7	0	3.8e-10	Pass	22947	30919	2	5	Plasmid1	117	55752	1.20173	GOOD	A	.	A	A	55752	55743	8	0	4.83e-10	Pass	23968	31775	5	3	Plasmid1	117	55442	1.18058	GOOD	A	.	A	A	55442	55431	9
Plasmid1	118	54973	1.2095	GOOD	G	.	G	G	54973	54970	2	0	2.19e-14	Pass	24808	30162	0	2	Plasmid1	118	57305	1.23521	GOOD	G	.	G	G	57305	57303	2	0	3.03e-15	Pass	26103	31200	2	0	Plasmid1	118	56766	1.20877	GOOD	G	.	G	G	56766	56763	1
Plasmid1	119	49233	1.08321	GOOD	A	.	A	A	49233	49227	2	0	5.83e-13	Pass	20913	28314	0	2	Plasmid1	119	50637	1.09148	GOOD	A	.	A	A	50637	50632	2	0	3.03e-13	Pass	21610	29022	1	1	Plasmid1	119	50445	1.07417	GOOD	A	.	A	A	50445	50441	2
Plasmid1	120	49570	1.09062	GOOD	T	.	T	T	49570	49568	2	0	5.83e-13	Pass	23118	26450	2	0	Plasmid1	120	51436	1.1087	GOOD	T	.	T	T	51436	51434	1	0	1.16e-14	Pass	24089	27345	0	1	Plasmid1	120	50940	1.08471	GOOD	T	.	T	T	50940	50937	2
Plasmid1	121	52634	1.15804	GOOD	T	.	T	T	52634	52628	4	0	5.45e-12	Pass	25046	27582	3	1	Plasmid1	121	54772	1.18061	GOOD	T	.	T	T	54772	54767	5	0	9.43e-12	Pass	26074	28693	2	3	Plasmid1	121	54255	1.1553	GOOD	T	.	T	T	54255	54248	6
Plasmid1	122	53992	1.18791	GOOD	T	.	T	T	53992	53987	3	0	4.02e-13	Pass	25323	28664	0	3	Plasmid1	122	56124	1.20975	GOOD	T	.	T	T	56124	56120	3	0	5.87e-14	Pass	26402	29718	1	2	Plasmid1	122	55543	1.18273	GOOD	T	.	T	T	55543	55539	3
Plasmid1	123	56251	1.23762	GOOD	C	.	C	C	56251	56247	2	0	5.86e-15	Pass	24620	31627	1	1	Plasmid1	123	58615	1.26344	GOOD	C	.	C	C	58615	58605	7	0	2.11e-11	Pass	25574	33031	1	6	Plasmid1	123	57947	1.23392	GOOD	C	.	C	C	57947	57946	1
Plasmid1	124	59121	1.30076	GOOD	G	.	G	G	59121	59109	6	0	2.45e-12	Pass	26128	32981	4	2	Plasmid1	124	61386	1.32317	GOOD	G	.	G	G	61386	61383	1	0	1.35e-17	Pass	27258	34125	0	1	Plasmid1	124	60773	1.2941	GOOD	G	.	G	G	60773	60769	2
Plasmid1	125	52552	1.15623	GOOD	T	.	T	T	52552	52546	6	0	1.56e-10	Pass	21525	31021	4	2	Plasmid1	125	54585	1.17658	GOOD	T	.	T	T	54585	54581	4	0	1.57e-12	Pass	22560	32021	1	3	Plasmid1	125	54223	1.15462	GOOD	T	.	T	T	54223	54218	5
Plasmid1	126	55477	1.22059	GOOD	T	.	T	T	55477	55466	5	0	5.13e-12	Pass	23379	32087	2	3	Plasmid1	126	57364	1.23648	GOOD	T	.	T	T	57364	57348	9	0	5.86e-10	Pass	24489	32859	5	4	Plasmid1	126	57033	1.21446	GOOD	T	.	T	T	57033	57019	7
Plasmid1	127	58676	1.29097	GOOD	G	.	G	G	58676	58670	3	0	1.62e-14	Pass	25188	33482	1	2	Plasmid1	127	60765	1.30979	GOOD	G	.	G	G	60765	60762	2	0	4.18e-16	Pass	26175	34587	2	0	Plasmid1	127	60190	1.28168	GOOD	G	.	G	G	60190	60187	2
Plasmid1	128	56954	1.25308	GOOD	G	.	G	G	56954	56950	3	0	5.87e-14	Pass	24379	32571	2	1	Plasmid1	128	58630	1.26377	GOOD	G	.	G	G	58630	58623	3	0	1.62e-14	Pass	25300	33323	1	2	Plasmid1	128	58208	1.23948	GOOD	G	.	G	G	58208	58205	2
Plasmid1	129	55561	1.22243	GOOD	G	.	G	G	55561	55557	2	0	1.13e-14	Pass	24186	31371	0	2	Plasmid1	129	57389	1.23702	GOOD	G	.	G	G	57389	57383	2	0	3.03e-15	Pass	24791	32592	1	1	Plasmid1	129	56941	1.2125	GOOD	G	.	G	G	56941	56933	4
Plasmid1	130	55494	1.22096	GOOD	G	.	G	G	55494	55491	3	0	1.12e-13	Pass	24735	30756	1	2	Plasmid1	130	57544	1.24036	GOOD	G	.	G	G	57544	57542	1	0	2.02e-16	Pass	25506	32036	0	1	Plasmid1	130	57206	1.21814	GOOD	G	.	G	G	57206	57202	3
Plasmid1	131	48058	1.05736	GOOD	A	.	A	A	48058	48051	4	0	6.47e-11	Pass	19335	28716	4	0	Plasmid1	131	49874	1.07503	GOOD	A	.	A	A	49874	49867	3	0	5.16e-12	Pass	20004	29863	0	3	Plasmid1	131	49637	1.05697	GOOD	A	.	A	A	49637	49629	7
Plasmid1	132	53633	1.18002	GOOD	C	.	C	C	53633	53629	2	0	4.23e-14	Pass	22435	31194	1	1	Plasmid1	132	55406	1.19427	GOOD	C	.	C	C	55406	55404	1	0	7.81e-16	Pass	23096	32308	1	0	Plasmid1	132	54930	1.16967	GOOD	C	.	C	C	54930	54927	2
Plasmid1	133	55349	1.21777	GOOD	T	.	T	T	55349	55343	3	0	1.12e-13	Pass	23379	31964	2	1	Plasmid1	133	57208	1.23312	GOOD	T	.	T	T	57208	57203	2	0	3.03e-15	Pass	24242	32961	1	1	Plasmid1	133	57194	1.21788	GOOD	T	.	T	T	57194	57185	4
Plasmid1	134	58667	1.29077	GOOD	G	.	G	G	58667	58661	5	0	8.21e-13	Pass	25034	33627	4	1	Plasmid1	134	60745	1.30936	GOOD	G	.	G	G	60745	60737	4	0	3.64e-14	Pass	25965	34772	3	1	Plasmid1	134	60623	1.2909	GOOD	G	.	G	G	60623	60616	4
Plasmid1	135	56638	1.24613	GOOD	G	.	G	G	56638	56634	2	0	5.87e-15	Pass	24232	32402	1	1	Plasmid1	135	58633	1.26383	GOOD	G	.	G	G	58633	58629	2	0	1.57e-15	Pass	25110	33519	2	0	Plasmid1	135	58520	1.24612	GOOD	G	.	G	G	58520	58517	2
Plasmid1	136	55954	1.23108	GOOD	C	.	C	C	55954	55942	9	0	1.75e-09	Pass	24554	31388	2	7	Plasmid1	136	57804	1.24596	GOOD	C	.	C	C	57804	57790	12	0	1.86e-08	Pass	25613	32177	2	10	Plasmid1	136	57917	1.23328	GOOD	C	.	C	C	57917	57907	10
Plasmid1	137	57574	1.26672	GOOD	G	.	G	G	57574	57565	4	0	2.4e-13	Pass	25463	32102	3	1	Plasmid1	137	59534	1.28325	GOOD	G	.	G	G	59534	59530	2	0	8.1e-16	Pass	26118	33412	1	1	Plasmid1	137	59574	1.26856	GOOD	G	.	G	G	59574	59569	2
Plasmid1	138	47701	1.0495	GOOD	A	.	A	A	47701	47696	3	0	1.84e-11	Pass	18909	28787	2	1	Plasmid1	138	49387	1.06453	GOOD	A	.	A	A	49387	49381	4	0	3.49e-11	Pass	19418	29963	2	2	Plasmid1	138	49693	1.05816	GOOD	A	.	A	A	49693	49685	5
Plasmid1	139	55556	1.22232	GOOD	C	.	C	C	55556	55553	2	0	1.13e-14	Pass	21266	34287	0	2	Plasmid1	139	57294	1.23497	GOOD	C	.	C	C	57294	57294	0	0	1	Pass	22005	35289	0	0	Plasmid1	139	57169	1.21735	GOOD	C	.	C	C	57169	57165	2
Plasmid1	140	55434	1.21964	GOOD	A	.	A	A	55434	55429	3	0	1.12e-13	Pass	22394	33035	1	2	Plasmid1	140	57209	1.23314	GOOD	A	.	A	A	57209	57204	4	0	2.4e-13	Pass	23235	33969	2	2	Plasmid1	140	57154	1.21703	GOOD	A	.	A	A	57154	57147	5
Plasmid1	141	54032	1.18879	GOOD	G	.	G	G	54032	54027	3	0	2.12e-13	Pass	22902	31125	3	0	Plasmid1	141	55636	1.19923	GOOD	G	.	G	G	55636	55633	2	0	1.13e-14	Pass	23488	32145	2	0	Plasmid1	141	55327	1.17813	GOOD	G	.	G	G	55327	55325	2
Plasmid1	142	50627	1.11388	GOOD	A	.	A	A	50627	50624	2	0	3.03e-13	Pass	21603	29021	1	1	Plasmid1	142	51764	1.11577	GOOD	A	.	A	A	51764	51761	2	0	1.57e-13	Pass	21948	29813	1	1	Plasmid1	142	51483	1.09627	GOOD	A	.	A	A	51483	51479	2
Plasmid1	143	55954	1.23108	GOOD	C	.	C	C	55954	55952	1	0	7.81e-16	Pass	22779	33173	1	0	Plasmid1	143	57544	1.24036	GOOD	C	.	C	C	57544	57542	1	0	2.02e-16	Pass	23160	34382	0	1	Plasmid1	143	57672	1.22806	GOOD	C	.	C	C	57672	57671	1
Plasmid1	144	53956	1.18712	GOOD	A	.	A	A	53956	53953	2	0	4.23e-14	Pass	22857	31096	0	2	Plasmid1	144	55420	1.19458	GOOD	A	.	A	A	55420	55417	1	0	7.81e-16	Pass	23366	32051	1	0	Plasmid1	144	55484	1.18147	GOOD	A	.	A	A	55484	55479	3
Plasmid1	145	55809	1.22789	GOOD	G	.	G	G	55809	55808	1	0	7.81e-16	Pass	23319	32489	1	0	Plasmid1	145	57498	1.23937	GOOD	G	.	G	G	57498	57496	1	0	2.02e-16	Pass	23841	33655	0	1	Plasmid1	145	57303	1.22021	GOOD	G	.	G	G	57303	57298	4
Plasmid1	146	55175	1.21394	GOOD	C	.	C	C	55175	55161	9	0	1.75e-09	Pass	23032	32129	5	4	Plasmid1	146	56776	1.2238	GOOD	C	.	C	C	56776	56760	13	0	8.35e-08	Pass	23469	33291	3	10	Plasmid1	146	56475	1.20257	GOOD	C	.	C	C	56475	56462	9
Plasmid1	147	58305	1.28281	GOOD	C	.	C	C	58305	58298	3	0	1.62e-14	Pass	23553	34745	2	1	Plasmid1	147	60072	1.29485	GOOD	C	.	C	C	60072	60062	4	0	3.63e-14	Pass	23913	36149	2	2	Plasmid1	147	59901	1.27553	GOOD	C	.	C	C	59901	59893	3
Plasmid1	148	58201	1.28052	GOOD	G	.	G	G	58201	58197	2	0	1.57e-15	Pass	21917	36280	0	2	Plasmid1	148	60088	1.29519	GOOD	G	.	G	G	60088	60084	3	0	4.46e-15	Pass	22335	37749	0	3	Plasmid1	148	59781	1.27297	GOOD	G	.	G	G	59781	59777	3
Plasmid1	149	55605	1.2234	GOOD	G	.	G	G	55605	55598	3	0	1.12e-13	Pass	20510	35088	1	2	Plasmid1	149	57873	1.24745	GOOD	G	.	G	G	57873	57869	2	0	3.03e-15	Pass	21141	36728	1	1	Plasmid1	149	57455	1.22344	GOOD	G	.	G	G	57455	57446	5
Plasmid1	150	54916	1.20824	GOOD	C	.	C	C	54916	54910	2	0	2.19e-14	Pass	21463	33447	0	2	Plasmid1	150	56973	1.22805	GOOD	C	.	C	C	56973	56970	3	0	5.88e-14	Pass	21979	34991	0	3	Plasmid1	150	56815	1.20981	GOOD	C	.	C	C	56815	56812	2
Plasmid1	151	50100	1.10228	GOOD	T	.	T	T	50100	50089	9	0	2.61e-08	Pass	19917	30172	4	5	Plasmid1	151	52200	1.12517	GOOD	T	.	T	T	52200	52199	1	0	5.92e-15	Pass	20563	31636	0	1	Plasmid1	151	52136	1.11018	GOOD	T	.	T	T	52136	52130	4
Plasmid1	152	48183	1.06011	GOOD	A	.	A	A	48183	48179	2	0	1.12e-12	Pass	20513	27666	0	2	Plasmid1	152	49851	1.07454	GOOD	A	.	A	A	49851	49839	8	0	1.35e-08	Pass	20814	29025	4	4	Plasmid1	152	49899	1.06255	GOOD	A	.	A	A	49899	49891	6
Plasmid1	153	54268	1.19399	GOOD	C	.	C	C	54268	54266	2	0	2.19e-14	Pass	22647	31619	1	1	Plasmid1	153	55605	1.19856	GOOD	C	.	C	C	55605	55600	2	0	1.13e-14	Pass	22926	32674	1	1	Plasmid1	153	55839	1.18903	GOOD	C	.	C	C	55839	55838	1
Plasmid1	154	47812	1.05194	GOOD	A	.	A	A	47812	47810	1	0	1.72e-13	Pass	21971	25839	1	0	Plasmid1	154	49229	1.06113	GOOD	A	.	A	A	49229	49225	4	0	3.49e-11	Pass	22400	26825	3	1	Plasmid1	154	49428	1.05252	GOOD	A	.	A	A	49428	49422	6
Plasmid1	155	42094	0.926138	GOOD	A	.	A	A	42094	42085	4	0	2.53e-09	Pass	21576	20509	1	3	Plasmid1	155	43220	0.931605	GOOD	A	.	A	A	43220	43214	4	0	1.38e-09	Pass	21853	21361	0	4	Plasmid1	155	43211	0.920131	GOOD	A	.	A	A	43211	43206	3
Plasmid1	156	53180	1.17005	GOOD	C	.	C	C	53180	53178	2	0	4.23e-14	Pass	19773	33405	0	2	Plasmid1	156	55076	1.18716	GOOD	C	.	C	C	55076	55076	0	0	1	Pass	20231	34845	0	0	Plasmid1	156	54919	1.16944	GOOD	C	.	C	C	54919	54916	2
Plasmid1	157	54817	1.20607	GOOD	C	.	C	C	54817	54815	2	0	2.19e-14	Pass	21239	33576	1	1	Plasmid1	157	56793	1.22417	GOOD	C	.	C	C	56793	56787	2	0	5.87e-15	Pass	21616	35171	1	1	Plasmid1	157	56552	1.20421	GOOD	C	.	C	C	56552	56551	1
Plasmid1	158	54551	1.20021	GOOD	T	.	T	T	54551	54544	4	0	1.57e-12	Pass	20844	33700	2	2	Plasmid1	158	56391	1.21551	GOOD	T	.	T	T	56391	56388	2	0	5.86e-15	Pass	21091	35297	1	1	Plasmid1	158	56466	1.20238	GOOD	T	.	T	T	56466	56460	5
Plasmid1	159	55187	1.21421	GOOD	G	.	G	G	55187	55180	5	0	5.13e-12	Pass	21500	33680	2	3	Plasmid1	159	56854	1.22549	GOOD	G	.	G	G	56854	56849	3	0	5.87e-14	Pass	21652	35197	2	1	Plasmid1	159	56969	1.21309	GOOD	G	.	G	G	56969	56959	6
Plasmid1	160	50796	1.1176	GOOD	G	.	G	G	50796	50792	2	0	3.03e-13	Pass	20855	29937	1	1	Plasmid1	160	52466	1.1309	GOOD	G	.	G	G	52466	52462	2	0	8.15e-14	Pass	21082	31380	2	0	Plasmid1	160	52660	1.12134	GOOD	G	.	G	G	52660	52656	3
Plasmid1	161	45495	1.00097	GOOD	A	.	A	A	45495	45490	4	0	4.08e-10	Pass	19719	25771	2	2	Plasmid1	161	46892	1.01075	GOOD	A	.	A	A	46892	46885	4	0	2.21e-10	Pass	20022	26863	2	2	Plasmid1	161	47147	1.00394	GOOD	A	.	A	A	47147	47141	4
Plasmid1	162	53772	1.18307	GOOD	C	.	C	C	53772	53769	1	0	3.02e-15	Pass	21505	32264	0	1	Plasmid1	162	55424	1.19466	GOOD	C	.	C	C	55424	55420	2	0	1.13e-14	Pass	21954	33466	0	2	Plasmid1	162	55606	1.18407	GOOD	C	.	C	C	55606	55600	4
Plasmid1	163	55670	1.22483	GOOD	C	.	C	C	55670	55665	2	0	1.13e-14	Pass	22408	33257	1	1	Plasmid1	163	56995	1.22852	GOOD	C	.	C	C	56995	56987	5	0	2.79e-12	Pass	22723	34264	3	2	Plasmid1	163	57475	1.22387	GOOD	C	.	C	C	57475	57467	4
Plasmid1	164	54847	1.20673	GOOD	A	.	A	A	54847	54838	7	0	2.14e-10	Pass	22468	32370	3	4	Plasmid1	164	56321	1.214	GOOD	A	.	A	A	56321	56315	6	0	1.47e-11	Pass	22896	33419	0	6	Plasmid1	164	56625	1.20577	GOOD	A	.	A	A	56625	56620	4
Plasmid1	165	51210	1.12671	GOOD	A	.	A	A	51210	51204	4	0	1.01e-11	Pass	20005	31199	2	2	Plasmid1	165	52212	1.12543	GOOD	A	.	A	A	52212	52211	1	0	5.92e-15	Pass	20087	32124	0	1	Plasmid1	165	52931	1.12711	GOOD	A	.	A	A	52931	52927	3
Plasmid1	166	51730	1.13815	GOOD	G	.	G	G	51730	51726	3	0	1.44e-12	Pass	20795	30931	1	2	Plasmid1	166	53052	1.14353	GOOD	G	.	G	G	53052	53051	1	0	3.02e-15	Pass	20938	32113	1	0	Plasmid1	166	53405	1.1372	GOOD	G	.	G	G	53405	53401	3
Plasmid1	167	43209	0.95067	GOOD	T	.	T	T	43209	43204	3	0	2.29e-10	Pass	16059	27145	2	1	Plasmid1	167	44604	0.961437	GOOD	T	.	T	T	44604	44593	8	0	2.01e-07	Pass	16291	28302	1	7	Plasmid1	167	44667	0.951135	GOOD	T	.	T	T	44667	44664	2
Plasmid1	168	48226	1.06105	GOOD	C	.	C	C	48226	48222	2	0	1.12e-12	Pass	17900	30322	0	2	Plasmid1	168	49157	1.05958	GOOD	C	.	C	C	49157	49155	1	0	4.48e-14	Pass	17997	31158	0	1	Plasmid1	168	49414	1.05222	GOOD	C	.	C	C	49414	49410	4
Plasmid1	169	53542	1.17801	GOOD	C	.	C	C	53542	53538	2	0	4.23e-14	Pass	20590	32948	2	0	Plasmid1	169	55042	1.18643	GOOD	C	.	C	C	55042	55037	2	0	1.13e-14	Pass	20816	34221	0	2	Plasmid1	169	55208	1.17559	GOOD	C	.	C	C	55208	55202	2
Plasmid1	170	61681	1.35708	GOOD	T	.	T	T	61681	61677	2	0	2.16e-16	Pass	23565	38112	1	1	Plasmid1	170	63361	1.36574	GOOD	T	.	T	T	63361	63358	2	0	5.73e-17	Pass	23652	39706	0	2	Plasmid1	170	63569	1.35363	GOOD	T	.	T	T	63569	63565	3
Plasmid1	171	63986	1.4078	GOOD	T	.	T	T	63986	63976	7	0	1.12e-12	Pass	23862	40114	2	5	Plasmid1	171	65904	1.42056	GOOD	T	.	T	T	65904	65891	10	0	2.55e-11	Pass	23937	41954	3	7	Plasmid1	171	66085	1.40721	GOOD	T	.	T	T	66085	66077	4
Plasmid1	172	58265	1.28193	GOOD	G	.	G	G	58265	58259	2	0	1.57e-15	Pass	24477	33782	1	1	Plasmid1	172	59895	1.29103	GOOD	G	.	G	G	59895	59892	1	0	5.22e-17	Pass	24764	35128	1	0	Plasmid1	172	60352	1.28513	GOOD	G	.	G	G	60352	60347	2
Plasmid1	173	49268	1.08398	GOOD	A	.	A	A	49268	49261	5	0	1.93e-10	Pass	21833	27428	1	4	Plasmid1	173	49286	1.06236	GOOD	A	.	A	A	49286	49283	3	0	5.16e-12	Pass	20968	28315	1	2	Plasmid1	173	50098	1.06678	GOOD	A	.	A	A	50098	50093	3
Plasmid1	174	48306	1.06281	GOOD	A	.	A	A	48306	48297	6	0	1.61e-09	Pass	22574	25723	1	5	Plasmid1	174	48493	1.04526	GOOD	A	.	A	A	48493	48487	5	0	3.51e-10	Pass	21875	26612	3	2	Plasmid1	174	49115	1.04585	GOOD	A	.	A	A	49115	49113	1
Plasmid1	175	55925	1.23044	GOOD	C	.	C	C	55925	55916	5	0	5.13e-12	Pass	24183	31733	2	3	Plasmid1	175	57210	1.23316	GOOD	C	.	C	C	57210	57203	4	0	2.4e-13	Pass	24236	32967	3	1	Plasmid1	175	57238	1.21882	GOOD	C	.	C	C	57238	57238	0
Plasmid1	176	54839	1.20655	GOOD	A	.	A	A	54839	54833	4	0	1.57e-12	Pass	23373	31460	0	4	Plasmid1	176	55934	1.20565	GOOD	A	.	A	A	55934	55930	3	0	1.12e-13	Pass	23144	32786	1	2	Plasmid1	176	56132	1.19527	GOOD	A	.	A	A	56132	56125	5
Plasmid1	177	56108	1.23447	GOOD	G	.	G	G	56108	56105	3	0	5.87e-14	Pass	23964	32141	2	1	Plasmid1	177	57512	1.23967	GOOD	G	.	G	G	57512	57506	4	0	2.4e-13	Pass	23966	33540	2	2	Plasmid1	177	57656	1.22772	GOOD	G	.	G	G	57656	57655	1
Plasmid1	178	53211	1.17073	GOOD	G	.	G	G	53211	53208	3	0	4.02e-13	Pass	24087	29121	0	3	Plasmid1	178	54464	1.17397	GOOD	G	.	G	G	54464	54455	4	0	1.57e-12	Pass	23873	30582	1	3	Plasmid1	178	54846	1.16789	GOOD	G	.	G	G	54846	54840	3
Plasmid1	179	53720	1.18193	GOOD	G	.	G	G	53720	53717	2	0	4.23e-14	Pass	24455	29262	1	1	Plasmid1	179	55110	1.18789	GOOD	G	.	G	G	55110	55106	2	0	1.13e-14	Pass	24540	30566	1	1	Plasmid1	179	55277	1.17706	GOOD	G	.	G	G	55277	55273	1
Plasmid1	180	42638	0.938107	GOOD	A	.	A	A	42638	42634	1	0	4.95e-12	Pass	14788	27846	1	0	Plasmid1	180	43726	0.942512	GOOD	A	.	A	A	43726	43722	4	0	1.38e-09	Pass	14554	29168	2	2	Plasmid1	180	43903	0.934867	GOOD	A	.	A	A	43903	43897	2
Plasmid1	181	47969	1.0554	GOOD	G	.	G	G	47969	47969	0	0	1	Pass	18559	29410	0	0	Plasmid1	181	49154	1.05951	GOOD	G	.	G	G	49154	49152	2	0	5.83e-13	Pass	18219	30933	0	2	Plasmid1	181	49239	1.04849	GOOD	G	.	G	G	49239	49235	2
Plasmid1	182	51060	1.12341	GOOD	G	.	G	G	51060	51060	0	0	1	Pass	21498	29562	0	0	Plasmid1	182	52285	1.127	GOOD	G	.	G	G	52285	52280	3	0	7.62e-13	Pass	21178	31102	0	3	Plasmid1	182	52520	1.11836	GOOD	G	.	G	G	52520	52519	1
Plasmid1	183	34975	0.769508	GOOD	T	.	T	T	34975	34971	2	0	9.64e-09	Pass	4676	30295	1	1	Plasmid1	183	36279	0.781992	GOOD	T	.	T	T	36279	36277	2	0	2.68e-09	Pass	4854	31423	1	1	Plasmid1	183	36144	0.769647	GOOD	T	.	T	T	36144	36138	3
Plasmid1	184	40681	0.89505	GOOD	G	.	G	G	40681	40678	2	0	2.04e-10	Pass	10590	30088	1	1	Plasmid1	184	41825	0.901536	GOOD	G	.	G	G	41825	41820	2	0	1.07e-10	Pass	10431	31389	1	1	Plasmid1	184	41897	0.892151	GOOD	G	.	G	G	41897	41894	1
Plasmid1	185	39175	0.861915	GOOD	T	.	T	T	39175	39170	4	0	1.54e-08	Pass	10388	28782	1	3	Plasmid1	185	40036	0.862974	GOOD	T	.	T	T	40036	40029	4	0	8.46e-09	Pass	10305	29724	0	4	Plasmid1	185	40393	0.860125	GOOD	T	.	T	T	40393	40390	2
Plasmid1	186	42098	0.926226	GOOD	G	.	G	G	42098	42094	3	0	4.29e-10	Pass	13523	28571	0	3	Plasmid1	186	42736	0.921173	GOOD	G	.	G	G	42736	42733	3	0	4.29e-10	Pass	13190	29543	1	2	Plasmid1	186	43322	0.922495	GOOD	G	.	G	G	43322	43315	3
Plasmid1	187	41354	0.909857	GOOD	T	.	T	T	41354	41345	3	0	8.02e-10	Pass	15371	25974	1	2	Plasmid1	187	42097	0.907399	GOOD	T	.	T	T	42097	42088	5	0	1.22e-08	Pass	15116	26972	2	3	Plasmid1	187	42272	0.900136	GOOD	T	.	T	T	42272	42267	2
Plasmid1	188	43732	0.962177	GOOD	C	.	C	C	43732	43729	2	0	2.92e-11	Pass	18600	25129	0	2	Plasmid1	188	44256	0.953936	GOOD	C	.	C	C	44256	44250	4	0	7.5e-10	Pass	18336	25914	1	3	Plasmid1	188	44828	0.954564	GOOD	C	.	C	C	44828	44826	2
Plasmid1	189	49059	1.07938	GOOD	C	.	C	C	49059	49054	2	0	5.83e-13	Pass	22391	26663	1	1	Plasmid1	189	50109	1.0801	GOOD	C	.	C	C	50109	50101	5	0	1.06e-10	Pass	22063	28038	1	4	Plasmid1	189	50000	1.0647	GOOD	C	.	C	C	50000	49994	3
Plasmid1	190	50339	1.10754	GOOD	A	.	A	A	50339	50335	4	0	1.88e-11	Pass	23431	26904	0	4	Plasmid1	190	51279	1.10532	GOOD	A	.	A	A	51279	51278	1	0	1.16e-14	Pass	22879	28399	0	1	Plasmid1	190	51359	1.09363	GOOD	A	.	A	A	51359	51355	1
Plasmid1	191	52014	1.14439	GOOD	G	.	G	G	52014	52008	2	0	8.15e-14	Pass	24227	27781	0	2	Plasmid1	191	52885	1.13993	GOOD	G	.	G	G	52885	52880	3	0	7.62e-13	Pass	23726	29154	1	2	Plasmid1	191	52842	1.12521	GOOD	G	.	G	G	52842	52837	4
Plasmid1	192	40760	0.896788	GOOD	T	.	T	T	40760	40757	2	0	2.04e-10	Pass	16488	24269	0	2	Plasmid1	192	41568	0.895996	GOOD	T	.	T	T	41568	41567	1	0	9.69e-12	Pass	16164	25403	1	0	Plasmid1	192	41350	0.880503	GOOD	T	.	T	T	41350	41345	3
Plasmid1	193	45462	1.00024	GOOD	T	.	T	T	45462	45456	4	0	4.08e-10	Pass	19054	26402	2	2	Plasmid1	193	46392	0.999977	GOOD	T	.	T	T	46392	46384	7	0	1.99e-08	Pass	18835	27549	2	5	Plasmid1	193	46444	0.988975	GOOD	T	.	T	T	46444	46443	1
Plasmid1	194	54321	1.19515	GOOD	T	.	T	T	54321	54318	3	0	2.12e-13	Pass	26218	28100	1	2	Plasmid1	194	55285	1.19167	GOOD	T	.	T	T	55285	55280	5	0	5.13e-12	Pass	25880	29400	4	1	Plasmid1	194	55749	1.18711	GOOD	T	.	T	T	55749	55744	4
Plasmid1	195	51962	1.14325	GOOD	G	.	G	G	51962	51959	3	0	1.44e-12	Pass	24308	27651	1	2	Plasmid1	195	52771	1.13748	GOOD	G	.	G	G	52771	52767	2	0	8.15e-14	Pass	23814	28953	1	1	Plasmid1	195	53088	1.13045	GOOD	G	.	G	G	53088	53087	1
Plasmid1	196	44458	0.97815	GOOD	T	.	T	T	44458	44455	3	0	1.22e-10	Pass	18329	26126	1	2	Plasmid1	196	44715	0.96383	GOOD	T	.	T	T	44715	44710	5	0	3.77e-09	Pass	17343	27367	1	4	Plasmid1	196	44901	0.956118	GOOD	T	.	T	T	44901	44899	2
Plasmid1	197	45545	1.00207	GOOD	T	.	T	T	45545	45537	8	0	1.18e-07	Pass	20465	25072	5	3	Plasmid1	197	45983	0.991161	GOOD	T	.	T	T	45983	45976	5	0	2.09e-09	Pass	19657	26319	1	4	Plasmid1	197	46225	0.984311	GOOD	T	.	T	T	46225	46221	4
Plasmid1	198	55542	1.22202	GOOD	T	.	T	T	55542	55539	1	0	7.81e-16	Pass	22586	32953	1	0	Plasmid1	198	56260	1.21268	GOOD	T	.	T	T	56260	56257	1	0	3.97e-16	Pass	21954	34303	1	0	Plasmid1	198	56502	1.20315	GOOD	T	.	T	T	56502	56498	4
Plasmid1	199	56081	1.23388	GOOD	C	.	C	C	56081	56078	2	0	5.86e-15	Pass	23188	32890	1	1	Plasmid1	199	57224	1.23346	GOOD	C	.	C	C	57224	57218	4	0	2.4e-13	Pass	22810	34408	3	1	Plasmid1	199	57219	1.21842	GOOD	C	.	C	C	57219	57213	2
Plasmid1	200	57529	1.26573	GOOD	A	.	A	A	57529	57515	7	0	3.78e-11	Pass	27427	30088	4	3	Plasmid1	200	58668	1.26459	GOOD	A	.	A	A	58668	58654	12	0	1.11e-08	Pass	27180	31474	5	7	Plasmid1	200	58895	1.25411	GOOD	A	.	A	A	58895	58881	7
Plasmid1	201	53599	1.17927	GOOD	G	.	G	G	53599	53581	15	0	2.04e-06	Pass	24495	29086	2	13	Plasmid1	201	54508	1.17492	GOOD	G	.	G	G	54508	54495	9	0	3.03e-09	Pass	23960	30535	0	9	Plasmid1	201	54503	1.16058	GOOD	G	.	G	G	54503	54490	8
Plasmid1	202	48699	1.07146	GOOD	A	.	A	A	48699	48695	4	0	6.47e-11	Pass	22744	25951	2	2	Plasmid1	202	49921	1.07604	GOOD	A	.	A	A	49921	49917	3	0	5.16e-12	Pass	22569	27348	1	2	Plasmid1	202	50105	1.06693	GOOD	A	.	A	A	50105	50101	2
Plasmid1	203	46892	1.0317	GOOD	A	.	A	A	46892	46889	2	0	4.14e-12	Pass	22915	23974	0	2	Plasmid1	203	47588	1.02576	GOOD	A	.	A	A	47588	47583	5	0	6.37e-10	Pass	22373	25210	1	4	Plasmid1	203	47844	1.01879	GOOD	A	.	A	A	47844	47840	4
Plasmid1	204	44762	0.984839	GOOD	T	.	T	T	44762	44759	2	0	1.52e-11	Pass	23546	21213	1	1	Plasmid1	204	45321	0.976892	GOOD	T	.	T	T	45321	45317	2	0	7.94e-12	Pass	23074	22243	0	2	Plasmid1	204	45910	0.977604	GOOD	T	.	T	T	45910	45903	5
Plasmid1	205	49818	1.09608	GOOD	C	.	C	C	49818	49813	3	0	5.16e-12	Pass	23894	25919	1	2	Plasmid1	205	50487	1.08825	GOOD	C	.	C	C	50487	50484	2	0	3.03e-13	Pass	23493	26991	1	1	Plasmid1	205	50707	1.07975	GOOD	C	.	C	C	50707	50706	1
Plasmid1	206	47581	1.04686	GOOD	T	.	T	T	47581	47578	3	0	1.84e-11	Pass	24599	22979	0	3	Plasmid1	206	48228	1.03955	GOOD	T	.	T	T	48228	48224	4	0	6.47e-11	Pass	24222	24002	3	1	Plasmid1	206	48817	1.03951	GOOD	T	.	T	T	48817	48813	2
Plasmid1	207	57883	1.27352	GOOD	C	.	C	C	57883	57878	4	0	2.4e-13	Pass	24970	32908	1	3	Plasmid1	207	58718	1.26566	GOOD	C	.	C	C	58718	58709	4	0	1.28e-13	Pass	24353	34356	3	1	Plasmid1	207	58998	1.2563	GOOD	C	.	C	C	58998	58989	2
Plasmid1	208	59000	1.2981	GOOD	G	.	G	G	59000	58992	4	0	1.28e-13	Pass	25715	33277	1	3	Plasmid1	208	59847	1.29	GOOD	G	.	G	G	59847	59838	6	0	2.45e-12	Pass	25188	34650	3	3	Plasmid1	208	60157	1.28098	GOOD	G	.	G	G	60157	60156	1
Plasmid1	209	55932	1.2306	GOOD	G	.	G	G	55932	55930	2	0	1.13e-14	Pass	24647	31283	0	2	Plasmid1	209	56788	1.22406	GOOD	G	.	G	G	56788	56781	4	0	4.49e-13	Pass	24260	32521	2	2	Plasmid1	209	57182	1.21763	GOOD	G	.	G	G	57182	57177	4
Plasmid1	210	53380	1.17445	GOOD	G	.	G	G	53380	53376	3	0	4.02e-13	Pass	22300	31076	1	2	Plasmid1	210	54427	1.17317	GOOD	G	.	G	G	54427	54425	1	0	1.53e-15	Pass	21993	32432	1	0	Plasmid1	210	54895	1.16893	GOOD	G	.	G	G	54895	54888	3
Plasmid1	211	55518	1.22149	GOOD	G	.	G	G	55518	55515	1	0	7.81e-16	Pass	23255	32260	1	0	Plasmid1	211	56462	1.21704	GOOD	G	.	G	G	56462	56458	3	0	5.87e-14	Pass	22839	33619	1	2	Plasmid1	211	56706	1.20749	GOOD	G	.	G	G	56706	56706	0
Plasmid1	212	39190	0.862245	GOOD	T	.	T	T	39190	39183	5	0	6.98e-08	Pass	7580	31603	2	3	Plasmid1	212	40571	0.874506	GOOD	T	.	T	T	40571	40566	4	0	8.46e-09	Pass	7586	32980	2	2	Plasmid1	212	40618	0.864916	GOOD	T	.	T	T	40618	40615	2
Plasmid1	213	42338	0.931507	GOOD	G	.	G	G	42338	42337	1	0	4.95e-12	Pass	11355	30982	0	1	Plasmid1	213	43453	0.936627	GOOD	G	.	G	G	43453	43450	3	0	2.29e-10	Pass	11223	32227	2	1	Plasmid1	213	43751	0.93163	GOOD	G	.	G	G	43751	43749	1
Plasmid1	214	39373	0.866272	GOOD	T	.	T	T	39373	39368	4	0	1.54e-08	Pass	11293	28075	2	2	Plasmid1	214	40474	0.872415	GOOD	T	.	T	T	40474	40468	5	0	3.91e-08	Pass	11226	29242	2	3	Plasmid1	214	40748	0.867684	GOOD	T	.	T	T	40748	40738	8
Plasmid1	215	43696	0.961385	GOOD	C	.	C	C	43696	43692	2	0	2.92e-11	Pass	14268	29424	1	1	Plasmid1	215	44607	0.961502	GOOD	C	.	C	C	44607	44603	2	0	1.52e-11	Pass	14089	30514	0	2	Plasmid1	215	45100	0.960356	GOOD	C	.	C	C	45100	45097	1
Plasmid1	216	52484	1.15474	GOOD	C	.	C	C	52484	52471	9	0	8.94e-09	Pass	18793	33678	3	6	Plasmid1	216	53726	1.15806	GOOD	C	.	C	C	53726	53718	6	0	8.68e-11	Pass	18627	35091	1	5	Plasmid1	216	54177	1.15364	GOOD	C	.	C	C	54177	54172	3
Plasmid1	217	53422	1.17537	GOOD	G	.	G	G	53422	53416	4	0	2.92e-12	Pass	19668	33748	2	2	Plasmid1	217	54772	1.18061	GOOD	G	.	G	G	54772	54767	2	0	2.19e-14	Pass	19701	35066	0	2	Plasmid1	217	55380	1.17926	GOOD	G	.	G	G	55380	55378	2
Plasmid1	218	49353	1.08585	GOOD	T	.	T	T	49353	49344	7	0	3.7e-09	Pass	19378	29966	3	4	Plasmid1	218	50622	1.09115	GOOD	T	.	T	T	50622	50616	3	0	2.73e-12	Pass	19415	31201	1	2	Plasmid1	218	51059	1.08725	GOOD	T	.	T	T	51059	51054	2
Plasmid1	219	44994	0.989943	GOOD	A	.	A	A	44994	44990	4	0	7.5e-10	Pass	20659	24331	1	3	Plasmid1	219	46618	1.00485	GOOD	A	.	A	A	46618	46611	5	0	1.15e-09	Pass	20806	25805	3	2	Plasmid1	219	46892	0.998514	GOOD	A	.	A	A	46892	46888	4
Plasmid1	220	41427	0.911463	GOOD	A	.	A	A	41427	41425	1	0	9.69e-12	Pass	21135	20290	1	0	Plasmid1	220	42732	0.921086	GOOD	A	.	A	A	42732	42729	1	0	4.95e-12	Pass	20866	21863	0	1	Plasmid1	220	42996	0.915553	GOOD	A	.	A	A	42996	42990	3
Plasmid1	221	51109	1.12448	GOOD	C	.	C	C	51109	51103	2	0	1.57e-13	Pass	22415	28688	1	1	Plasmid1	221	51806	1.11668	GOOD	C	.	C	C	51806	51805	1	0	1.16e-14	Pass	22068	29737	0	1	Plasmid1	221	52461	1.1171	GOOD	C	.	C	C	52461	52456	3
Plasmid1	222	51155	1.1255	GOOD	T	.	T	T	51155	51145	7	0	1.19e-09	Pass	25392	25753	2	5	Plasmid1	222	52113	1.12329	GOOD	T	.	T	T	52113	52107	3	0	7.62e-13	Pass	25419	26688	3	0	Plasmid1	222	52537	1.11872	GOOD	T	.	T	T	52537	52533	1
Plasmid1	223	53547	1.17812	GOOD	C	.	C	C	53547	53544	1	0	3.02e-15	Pass	22592	30952	0	1	Plasmid1	223	54354	1.1716	GOOD	C	.	C	C	54354	54349	3	0	2.12e-13	Pass	22413	31936	0	3	Plasmid1	223	54907	1.16919	GOOD	C	.	C	C	54907	54902	2
Plasmid1	224	58108	1.27847	GOOD	C	.	C	C	58108	58102	4	0	1.28e-13	Pass	22882	35220	3	1	Plasmid1	224	59152	1.27502	GOOD	C	.	C	C	59152	59149	2	0	8.1e-16	Pass	22601	36548	0	2	Plasmid1	224	59441	1.26573	GOOD	C	.	C	C	59441	59437	3
Plasmid1	225	56701	1.24752	GOOD	G	.	G	G	56701	56692	3	0	5.87e-14	Pass	22143	34549	1	2	Plasmid1	225	58055	1.25137	GOOD	G	.	G	G	58055	58048	4	0	1.28e-13	Pass	22047	36001	3	1	Plasmid1	225	58244	1.24024	GOOD	G	.	G	G	58244	58241	2
Plasmid1	226	49946	1.0989	GOOD	A	.	A	A	49946	49939	3	0	5.16e-12	Pass	18642	31297	3	0	Plasmid1	226	50824	1.09551	GOOD	A	.	A	A	50824	50819	4	0	1.88e-11	Pass	18291	32528	3	1	Plasmid1	226	51004	1.08607	GOOD	A	.	A	A	51004	50998	3
Plasmid1	227	46972	1.03346	GOOD	T	.	T	T	46972	46962	3	0	3.46e-11	Pass	19426	27536	0	3	Plasmid1	227	47646	1.02701	GOOD	T	.	T	T	47646	47631	6	0	2.88e-09	Pass	19112	28519	3	3	Plasmid1	227	48209	1.02656	GOOD	T	.	T	T	48209	48195	5
Plasmid1	228	53767	1.18296	GOOD	C	.	C	C	53767	53763	4	0	2.92e-12	Pass	19514	34249	1	3	Plasmid1	228	54870	1.18272	GOOD	C	.	C	C	54870	54867	2	0	2.19e-14	Pass	19262	35605	1	1	Plasmid1	228	55473	1.18124	GOOD	C	.	C	C	55473	55470	3
Plasmid1	229	58146	1.27931	GOOD	C	.	C	C	58146	58138	3	0	1.62e-14	Pass	20959	37179	2	1	Plasmid1	229	59765	1.28823	GOOD	C	.	C	C	59765	59747	8	0	5.03e-11	Pass	21078	38669	5	3	Plasmid1	229	60419	1.28656	GOOD	C	.	C	C	60419	60413	4
Plasmid1	230	59666	1.31275	GOOD	A	.	A	A	59666	59660	5	0	4.45e-13	Pass	22040	37620	2	3	Plasmid1	230	60992	1.31468	GOOD	A	.	A	A	60992	60990	2	0	4.18e-16	Pass	21778	39212	1	1	Plasmid1	230	61449	1.30849	GOOD	A	.	A	A	61449	61440	9
Plasmid1	231	59086	1.29999	GOOD	A	.	A	A	59086	59081	3	0	8.51e-15	Pass	22268	36813	1	2	Plasmid1	231	60214	1.29791	GOOD	A	.	A	A	60214	60207	3	0	4.46e-15	Pass	21810	38397	1	2	Plasmid1	231	60752	1.29365	GOOD	A	.	A	A	60752	60746	4
Plasmid1	232	57038	1.25493	GOOD	A	.	A	A	57038	57034	2	0	3.03e-15	Pass	21776	35258	1	1	Plasmid1	232	58197	1.25443	GOOD	A	.	A	A	58197	58191	3	0	1.62e-14	Pass	21495	36696	1	2	Plasmid1	232	58731	1.25061	GOOD	A	.	A	A	58731	58720	8
Plasmid1	233	56059	1.23339	GOOD	G	.	G	G	56059	56057	2	0	5.86e-15	Pass	21885	34172	1	1	Plasmid1	233	57202	1.23299	GOOD	G	.	G	G	57202	57202	0	0	1	Pass	21632	35570	0	0	Plasmid1	233	57551	1.22549	GOOD	G	.	G	G	57551	57549	1
Plasmid1	234	55703	1.22556	GOOD	G	.	G	G	55703	55702	1	0	7.81e-16	Pass	21355	34347	0	1	Plasmid1	234	56995	1.22852	GOOD	G	.	G	G	56995	56992	2	0	5.87e-15	Pass	21240	35752	1	1	Plasmid1	234	57375	1.22174	GOOD	G	.	G	G	57375	57367	3
Plasmid1	235	54028	1.18871	GOOD	A	.	A	A	54028	54024	3	0	2.12e-13	Pass	18329	35695	0	3	Plasmid1	235	54795	1.1811	GOOD	A	.	A	A	54795	54791	3	0	2.12e-13	Pass	17886	36905	1	2	Plasmid1	235	55831	1.18886	GOOD	A	.	A	A	55831	55825	2
Plasmid1	236	55748	1.22655	GOOD	T	.	T	T	55748	55741	5	0	5.13e-12	Pass	21400	34341	1	4	Plasmid1	236	56477	1.21736	GOOD	T	.	T	T	56477	56474	3	0	5.87e-14	Pass	21045	35429	2	1	Plasmid1	236	57916	1.23326	GOOD	T	.	T	T	57916	57912	2
Plasmid1	237	59256	1.30373	GOOD	T	.	T	T	59256	59247	8	0	5.03e-11	Pass	22706	36541	3	5	Plasmid1	237	59881	1.29073	GOOD	T	.	T	T	59881	59877	3	0	8.51e-15	Pass	22168	37709	3	0	Plasmid1	237	61205	1.30329	GOOD	T	.	T	T	61205	61202	2
Plasmid1	238	58177	1.27999	GOOD	G	.	G	G	58177	58174	1	0	1.03e-16	Pass	23184	34990	0	1	Plasmid1	238	58904	1.26967	GOOD	G	.	G	G	58904	58898	4	0	1.28e-13	Pass	22710	36188	3	1	Plasmid1	238	59963	1.27685	GOOD	G	.	G	G	59963	59959	2
Plasmid1	239	48441	1.06578	GOOD	T	.	T	T	48441	48434	3	0	9.74e-12	Pass	18879	29555	0	3	Plasmid1	239	49140	1.05921	GOOD	T	.	T	T	49140	49126	7	0	3.69e-09	Pass	18760	30366	2	5	Plasmid1	239	50392	1.07304	GOOD	T	.	T	T	50392	50385	4
Plasmid1	240	56120	1.23473	GOOD	C	.	C	C	56120	56114	2	0	5.86e-15	Pass	23687	32427	1	1	Plasmid1	240	56858	1.22557	GOOD	C	.	C	C	56858	56855	2	0	5.87e-15	Pass	23645	33210	1	1	Plasmid1	240	57607	1.22668	GOOD	C	.	C	C	57607	57601	4
Plasmid1	241	59085	1.29997	GOOD	C	.	C	C	59085	59074	5	0	4.45e-13	Pass	23603	35471	3	2	Plasmid1	241	60223	1.2981	GOOD	C	.	C	C	60223	60218	2	0	4.18e-16	Pass	23919	36299	0	2	Plasmid1	241	61004	1.29901	GOOD	C	.	C	C	61004	60997	4
Plasmid1	242	60850	1.3388	GOOD	T	.	T	T	60850	60837	4	0	3.64e-14	Pass	24493	36344	3	1	Plasmid1	242	61991	1.33621	GOOD	T	.	T	T	61991	61988	2	0	2.16e-16	Pass	24747	37241	1	1	Plasmid1	242	62234	1.32521	GOOD	T	.	T	T	62234	62227	4
Plasmid1	243	61671	1.35686	GOOD	G	.	G	G	61671	61669	2	0	2.16e-16	Pass	25754	35915	1	1	Plasmid1	243	62944	1.35676	GOOD	G	.	G	G	62944	62939	2	0	1.11e-16	Pass	25914	37025	0	2	Plasmid1	243	63613	1.35457	GOOD	G	.	G	G	63613	63607	3
Plasmid1	244	48095	1.05817	GOOD	A	.	A	A	48095	48089	4	0	6.47e-11	Pass	19356	28733	4	0	Plasmid1	244	49250	1.06158	GOOD	A	.	A	A	49250	49240	7	0	3.69e-09	Pass	19383	29857	3	4	Plasmid1	244	49582	1.05579	GOOD	A	.	A	A	49582	49577	5
Plasmid1	245	56240	1.23737	GOOD	G	.	G	G	56240	56238	2	0	5.86e-15	Pass	22203	34035	2	0	Plasmid1	245	57069	1.23012	GOOD	G	.	G	G	57069	57066	2	0	3.03e-15	Pass	22050	35016	0	2	Plasmid1	245	57834	1.23151	GOOD	G	.	G	G	57834	57831	1
Plasmid1	246	55158	1.21357	GOOD	C	.	C	C	55158	55147	5	0	5.13e-12	Pass	22526	32621	3	2	Plasmid1	246	56312	1.2138	GOOD	C	.	C	C	56312	56308	1	0	3.97e-16	Pass	22596	33712	0	1	Plasmid1	246	56715	1.20768	GOOD	C	.	C	C	56715	56709	3
Plasmid1	247	57034	1.25484	GOOD	G	.	G	G	57034	57030	3	0	3.09e-14	Pass	23312	33718	1	2	Plasmid1	247	57935	1.24879	GOOD	G	.	G	G	57935	57930	4	0	2.4e-13	Pass	23208	34722	2	2	Plasmid1	247	58625	1.24836	GOOD	G	.	G	G	58625	58616	6
Plasmid1	248	57844	1.27266	GOOD	G	.	G	G	57844	57838	3	0	3.09e-14	Pass	23076	34762	2	1	Plasmid1	248	59039	1.27258	GOOD	G	.	G	G	59039	59035	2	0	8.09e-16	Pass	23191	35844	2	0	Plasmid1	248	59529	1.26761	GOOD	G	.	G	G	59529	59524	4
Plasmid1	249	42167	0.927744	GOOD	T	.	T	T	42167	42158	6	0	5.01e-08	Pass	10366	31792	1	5	Plasmid1	249	43525	0.938179	GOOD	T	.	T	T	43525	43514	5	0	6.78e-09	Pass	10798	32716	1	4	Plasmid1	249	43597	0.928351	GOOD	T	.	T	T	43597	43589	5
Plasmid1	250	58206	1.28063	GOOD	G	.	G	G	58206	58193	7	0	2.11e-11	Pass	14424	43769	1	6	Plasmid1	250	59736	1.28761	GOOD	G	.	G	G	59736	59705	16	0	3.03e-07	Pass	14611	45094	3	13	Plasmid1	250	59838	1.27419	GOOD	G	.	G	G	59838	59813	16
Plasmid1	251	59029	1.29874	GOOD	A	.	A	A	59029	59025	2	0	8.09e-16	Pass	16526	42499	1	1	Plasmid1	251	60682	1.308	GOOD	A	.	A	A	60682	60679	2	0	4.18e-16	Pass	16826	43853	1	1	Plasmid1	251	61000	1.29893	GOOD	A	.	A	A	61000	60990	8
Plasmid1	252	60848	1.33876	GOOD	A	.	A	A	60848	60836	6	0	1.35e-12	Pass	19025	41811	3	3	Plasmid1	252	62347	1.34389	GOOD	A	.	A	A	62347	62335	9	0	3.63e-11	Pass	19156	43179	2	7	Plasmid1	252	63054	1.34267	GOOD	A	.	A	A	63054	63049	3
Plasmid1	253	53406	1.17502	GOOD	A	.	A	A	53406	53403	1	0	3.02e-15	Pass	20291	33112	1	0	Plasmid1	253	54621	1.17735	GOOD	A	.	A	A	54621	54614	6	0	4.81e-11	Pass	20547	34067	2	4	Plasmid1	253	55018	1.17155	GOOD	A	.	A	A	55018	55013	5
Plasmid1	254	53330	1.17335	GOOD	A	.	A	A	53330	53322	6	0	8.68e-11	Pass	20668	32654	3	3	Plasmid1	254	54513	1.17503	GOOD	A	.	A	A	54513	54508	4	0	1.57e-12	Pass	20825	33683	3	1	Plasmid1	254	54930	1.16967	GOOD	A	.	A	A	54930	54920	6
Plasmid1	255	52656	1.15852	GOOD	T	.	T	T	52656	52645	5	0	3.17e-11	Pass	19719	32926	3	2	Plasmid1	255	53851	1.16076	GOOD	T	.	T	T	53851	53844	4	0	2.92e-12	Pass	19702	34142	0	4	Plasmid1	255	54417	1.15875	GOOD	T	.	T	T	54417	54411	2
Plasmid1	256	57232	1.2592	GOOD	G	.	G	G	57232	57223	7	0	3.78e-11	Pass	20902	36321	4	3	Plasmid1	256	58467	1.26025	GOOD	G	.	G	G	58467	58461	3	0	1.62e-14	Pass	20932	37529	1	2	Plasmid1	256	59055	1.25751	GOOD	G	.	G	G	59055	59051	2
Plasmid1	257	55414	1.2192	GOOD	G	.	G	G	55414	55409	3	0	1.12e-13	Pass	20252	35157	0	3	Plasmid1	257	56317	1.21391	GOOD	G	.	G	G	56317	56310	3	0	5.87e-14	Pass	20160	36150	0	3	Plasmid1	257	57241	1.21889	GOOD	G	.	G	G	57241	57237	2
Plasmid1	258	53832	1.18439	GOOD	G	.	G	G	53832	53824	5	0	1.73e-11	Pass	20817	33007	2	3	Plasmid1	258	54770	1.18056	GOOD	G	.	G	G	54770	54768	1	0	1.53e-15	Pass	20758	34010	0	1	Plasmid1	258	55843	1.18912	GOOD	G	.	G	G	55843	55837	3
Plasmid1	259	53058	1.16736	GOOD	C	.	C	C	53058	53053	2	0	4.23e-14	Pass	21485	31568	0	2	Plasmid1	259	53989	1.16373	GOOD	C	.	C	C	53989	53981	5	0	1.73e-11	Pass	21610	32371	2	3	Plasmid1	259	55094	1.17317	GOOD	C	.	C	C	55094	55090	2
Plasmid1	260	62577	1.3768	GOOD	T	.	T	T	62577	62570	4	0	1.03e-14	Pass	21276	41294	1	3	Plasmid1	260	63960	1.37865	GOOD	T	.	T	T	63960	63955	4	0	5.46e-15	Pass	21437	42518	1	3	Plasmid1	260	65039	1.38493	GOOD	T	.	T	T	65039	65030	9
Plasmid1	261	65081	1.43189	GOOD	G	.	G	G	65081	65077	2	0	1.52e-17	Pass	22630	42447	0	2	Plasmid1	261	66335	1.42985	GOOD	G	.	G	G	66335	66328	4	0	8.13e-16	Pass	22633	43695	2	2	Plasmid1	261	67319	1.43349	GOOD	G	.	G	G	67319	67314	2
Plasmid1	262	54639	1.20215	GOOD	A	.	A	A	54639	54636	2	0	2.19e-14	Pass	21465	33171	0	2	Plasmid1	262	55807	1.20292	GOOD	A	.	A	A	55807	55805	1	0	7.81e-16	Pass	21420	34385	1	0	Plasmid1	262	56430	1.20162	GOOD	A	.	A	A	56430	56427	2
Plasmid1	263	53430	1.17555	GOOD	A	.	A	A	53430	53425	5	0	1.73e-11	Pass	21802	31623	2	3	Plasmid1	263	54928	1.18397	GOOD	A	.	A	A	54928	54921	7	0	2.14e-10	Pass	21888	33033	3	4	Plasmid1	263	55415	1.18	GOOD	A	.	A	A	55415	55407	8
Plasmid1	264	51826	1.14026	GOOD	G	.	G	G	51826	51818	5	0	5.79e-11	Pass	22620	29198	2	3	Plasmid1	264	52856	1.13931	GOOD	G	.	G	G	52856	52846	7	0	6.73e-10	Pass	22713	30133	3	4	Plasmid1	264	53593	1.1412	GOOD	G	.	G	G	53593	53589	2
Plasmid1	265	46389	1.02064	GOOD	A	.	A	A	46389	46383	3	0	3.46e-11	Pass	21598	24785	1	2	Plasmid1	265	47658	1.02727	GOOD	A	.	A	A	47658	47646	7	0	1.14e-08	Pass	21726	25920	3	4	Plasmid1	265	48419	1.03103	GOOD	A	.	A	A	48419	48415	4
Plasmid1	266	41329	0.909307	GOOD	T	.	T	T	41329	41327	1	0	9.69e-12	Pass	20755	20572	0	1	Plasmid1	266	42760	0.92169	GOOD	T	.	T	T	42760	42754	4	0	2.53e-09	Pass	20955	21799	1	3	Plasmid1	266	43380	0.92373	GOOD	T	.	T	T	43380	43380	0
Plasmid1	267	54409	1.19709	GOOD	C	.	C	C	54409	54402	3	0	2.12e-13	Pass	21806	32596	1	2	Plasmid1	267	55495	1.19619	GOOD	C	.	C	C	55495	55490	3	0	1.12e-13	Pass	21866	33624	1	2	Plasmid1	267	56451	1.20206	GOOD	C	.	C	C	56451	56446	3
Plasmid1	268	51648	1.13634	GOOD	G	.	G	G	51648	51643	3	0	1.44e-12	Pass	21911	29732	1	2	Plasmid1	268	52630	1.13444	GOOD	G	.	G	G	52630	52627	1	0	5.92e-15	Pass	22061	30566	0	1	Plasmid1	268	53635	1.1421	GOOD	G	.	G	G	53635	53628	6
Plasmid1	269	46841	1.03058	GOOD	A	.	A	A	46841	46832	7	0	1.99e-08	Pass	20400	26432	2	5	Plasmid1	269	47899	1.03246	GOOD	A	.	A	A	47899	47889	8	0	4e-08	Pass	20576	27313	4	4	Plasmid1	269	48656	1.03608	GOOD	A	.	A	A	48656	48649	4
Plasmid1	270	53773	1.1831	GOOD	C	.	C	C	53773	53769	3	0	4.02e-13	Pass	22240	31529	2	1	Plasmid1	270	55067	1.18697	GOOD	C	.	C	C	55067	55061	3	0	1.12e-13	Pass	22660	32401	0	3	Plasmid1	270	55455	1.18085	GOOD	C	.	C	C	55455	55450	4
Plasmid1	271	50800	1.11768	GOOD	A	.	A	A	50800	50791	6	0	5.04e-10	Pass	23373	27418	4	2	Plasmid1	271	51879	1.11825	GOOD	A	.	A	A	51879	51873	3	0	1.44e-12	Pass	23480	28393	0	3	Plasmid1	271	52470	1.11729	GOOD	A	.	A	A	52470	52463	4
Plasmid1	272	47283	1.0403	GOOD	T	.	T	T	47283	47277	5	0	6.37e-10	Pass	23839	23438	1	4	Plasmid1	272	48231	1.03962	GOOD	T	.	T	T	48231	48219	6	0	1.61e-09	Pass	23897	24322	3	3	Plasmid1	272	48776	1.03863	GOOD	T	.	T	T	48776	48772	3
Plasmid1	273	56191	1.2363	GOOD	C	.	C	C	56191	56189	2	0	5.86e-15	Pass	23768	32421	1	1	Plasmid1	273	57094	1.23066	GOOD	C	.	C	C	57094	57090	3	0	3.09e-14	Pass	23858	33232	1	2	Plasmid1	273	58069	1.23652	GOOD	C	.	C	C	58069	58067	1
Plasmid1	274	59030	1.29876	GOOD	C	.	C	C	59030	59027	1	0	5.22e-17	Pass	23583	35444	0	1	Plasmid1	274	60012	1.29356	GOOD	C	.	C	C	60012	60007	2	0	4.18e-16	Pass	23598	36409	1	1	Plasmid1	274	60586	1.29011	GOOD	C	.	C	C	60586	60580	2
Plasmid1	275	58707	1.29165	GOOD	A	.	A	A	58707	58704	1	0	1.03e-16	Pass	24368	34336	1	0	Plasmid1	275	59976	1.29278	GOOD	A	.	A	A	59976	59967	4	0	6.83e-14	Pass	24403	35564	2	2	Plasmid1	275	60314	1.28432	GOOD	A	.	A	A	60314	60306	4
Plasmid1	276	59646	1.31231	GOOD	T	.	T	T	59646	59637	6	0	2.45e-12	Pass	24619	35018	3	3	Plasmid1	276	60781	1.31013	GOOD	T	.	T	T	60781	60771	5	0	2.41e-13	Pass	24658	36113	1	4	Plasmid1	276	61545	1.31053	GOOD	T	.	T	T	61545	61537	3
Plasmid1	277	60584	1.33295	GOOD	G	.	G	G	60584	60579	2	0	4.18e-16	Pass	25312	35267	1	1	Plasmid1	277	61616	1.32813	GOOD	G	.	G	G	61616	61610	3	0	2.34e-15	Pass	25233	36377	1	2	Plasmid1	277	62565	1.33225	GOOD	G	.	G	G	62565	62562	2
Plasmid1	278	68269	1.50203	GOOD	T	.	T	T	68269	68260	4	0	2.28e-16	Pass	26243	42017	2	2	Plasmid1	278	69611	1.50046	GOOD	T	.	T	T	69611	69600	8	0	1.55e-13	Pass	26224	43376	1	7	Plasmid1	278	70690	1.50527	GOOD	T	.	T	T	70690	70682	6
Plasmid1	279	58000	1.2761	GOOD	C	.	C	C	58000	57994	5	0	1.52e-12	Pass	24001	33993	1	4	Plasmid1	279	58958	1.27084	GOOD	C	.	C	C	58958	58957	1	0	1.03e-16	Pass	23704	35253	0	1	Plasmid1	279	59995	1.27753	GOOD	C	.	C	C	59995	59990	3
Plasmid1	280	68487	1.50683	GOOD	A	.	A	A	68487	68481	5	0	1.69e-15	Pass	27364	41117	4	1	Plasmid1	280	69607	1.50038	GOOD	A	.	A	A	69607	69599	5	0	9.04e-16	Pass	27085	42514	4	1	Plasmid1	280	70292	1.49679	GOOD	A	.	A	A	70292	70290	2
Plasmid1	281	60706	1.33563	GOOD	T	.	T	T	60706	60696	6	0	1.35e-12	Pass	30656	30040	3	3	Plasmid1	281	61609	1.32798	GOOD	T	.	T	T	61609	61605	3	0	2.34e-15	Pass	30571	31034	3	0	Plasmid1	281	62516	1.33121	GOOD	T	.	T	T	62516	62507	6
Plasmid1	282	55773	1.2271	GOOD	C	.	C	C	55773	55771	2	0	1.13e-14	Pass	27271	28500	1	1	Plasmid1	282	56518	1.21824	GOOD	C	.	C	C	56518	56511	4	0	4.49e-13	Pass	27269	29242	2	2	Plasmid1	282	57103	1.21595	GOOD	C	.	C	C	57103	57101	1
Plasmid1	283	52585	1.15696	GOOD	A	.	A	A	52585	52580	3	0	7.62e-13	Pass	27664	24916	1	2	Plasmid1	283	53024	1.14293	GOOD	A	.	A	A	53024	53022	2	0	4.23e-14	Pass	27562	25460	2	0	Plasmid1	283	53644	1.14229	GOOD	A	.	A	A	53644	53641	3
Plasmid1	284	48486	1.06677	GOOD	T	.	T	T	48486	48476	6	0	1.61e-09	Pass	27186	21290	5	1	Plasmid1	284	48804	1.05197	GOOD	T	.	T	T	48804	48797	4	0	6.47e-11	Pass	27210	21587	2	2	Plasmid1	284	49924	1.06308	GOOD	T	.	T	T	49924	49919	3
Plasmid1	285	48527	1.06767	GOOD	C	.	C	C	48527	48523	2	0	1.12e-12	Pass	25937	22586	1	1	Plasmid1	285	48943	1.05496	GOOD	C	.	C	C	48943	48936	3	0	9.74e-12	Pass	25809	23127	2	1	Plasmid1	285	49587	1.0559	GOOD	C	.	C	C	49587	49583	3
Plasmid1	286	44120	0.970714	GOOD	C	.	C	C	44120	44118	2	0	1.52e-11	Pass	24099	20019	2	0	Plasmid1	286	44398	0.956997	GOOD	C	.	C	C	44398	44394	3	0	1.22e-10	Pass	23891	20503	1	2	Plasmid1	286	44962	0.957417	GOOD	C	.	C	C	44962	44961	1
Plasmid1	287	50920	1.12032	GOOD	C	.	C	C	50920	50910	6	0	5.04e-10	Pass	25088	25822	4	2	Plasmid1	287	51461	1.10924	GOOD	C	.	C	C	51461	51450	7	0	1.19e-09	Pass	25052	26398	3	4	Plasmid1	287	52341	1.11454	GOOD	C	.	C	C	52341	52335	3
Plasmid1	288	61465	1.35233	GOOD	G	.	G	G	61465	61462	2	0	2.16e-16	Pass	26191	35271	2	0	Plasmid1	288	62350	1.34395	GOOD	G	.	G	G	62350	62333	10	0	1.33e-10	Pass	26128	36205	6	4	Plasmid1	288	63058	1.34275	GOOD	G	.	G	G	63058	63051	4
Plasmid1	289	61528	1.35372	GOOD	T	.	T	T	61528	61523	3	0	2.34e-15	Pass	18616	42907	1	2	Plasmid1	289	62968	1.35727	GOOD	T	.	T	T	62968	62960	4	0	1.03e-14	Pass	19015	43945	3	1	Plasmid1	289	63502	1.35221	GOOD	T	.	T	T	63502	63497	2
Plasmid1	290	59716	1.31385	GOOD	A	.	A	A	59716	59712	4	0	6.83e-14	Pass	21204	38508	3	1	Plasmid1	290	60633	1.30694	GOOD	A	.	A	A	60633	60629	2	0	4.18e-16	Pass	21283	39346	2	0	Plasmid1	290	61256	1.30438	GOOD	A	.	A	A	61256	61250	5
Plasmid1	291	59491	1.3089	GOOD	T	.	T	T	59491	59485	4	0	6.82e-14	Pass	25532	33953	1	3	Plasmid1	291	60366	1.30119	GOOD	T	.	T	T	60366	60363	3	0	4.46e-15	Pass	25656	34707	2	1	Plasmid1	291	60741	1.29341	GOOD	T	.	T	T	60741	60732	6
Plasmid1	292	62661	1.37865	GOOD	G	.	G	G	62661	62660	1	0	6.84e-18	Pass	27756	34904	0	1	Plasmid1	292	63442	1.36749	GOOD	G	.	G	G	63442	63426	9	0	2.07e-11	Pass	27794	35632	4	5	Plasmid1	292	64265	1.36845	GOOD	G	.	G	G	64265	64250	12
Plasmid1	293	59699	1.31348	GOOD	A	.	A	A	59699	59693	4	0	6.83e-14	Pass	26159	33534	1	3	Plasmid1	293	60580	1.3058	GOOD	A	.	A	A	60580	60574	4	0	3.63e-14	Pass	26323	34251	2	2	Plasmid1	293	61152	1.30217	GOOD	A	.	A	A	61152	61145	5
Plasmid1	294	61342	1.34963	GOOD	A	.	A	A	61342	61339	1	0	1.35e-17	Pass	28809	32530	1	0	Plasmid1	294	62284	1.34253	GOOD	A	.	A	A	62284	62276	5	0	7.01e-14	Pass	28884	33392	3	2	Plasmid1	294	62981	1.34111	GOOD	A	.	A	A	62981	62966	7
Plasmid1	295	59831	1.31638	GOOD	G	.	G	G	59831	59828	2	0	8.1e-16	Pass	27101	32727	0	2	Plasmid1	295	61277	1.32082	GOOD	G	.	G	G	61277	61275	2	0	2.16e-16	Pass	27242	34033	1	1	Plasmid1	295	61915	1.31841	GOOD	G	.	G	G	61915	61912	3
Plasmid1	296	58310	1.28292	GOOD	G	.	G	G	58310	58306	2	0	1.57e-15	Pass	26830	31476	0	2	Plasmid1	296	59358	1.27946	GOOD	G	.	G	G	59358	59355	1	0	5.22e-17	Pass	27002	32353	1	0	Plasmid1	296	60197	1.28183	GOOD	G	.	G	G	60197	60195	1
Plasmid1	297	42497	0.935005	GOOD	T	.	T	T	42497	42489	7	0	1.8e-07	Pass	14970	27519	2	5	Plasmid1	297	43562	0.938977	GOOD	T	.	T	T	43562	43558	2	0	2.92e-11	Pass	15132	28426	2	0	Plasmid1	297	43504	0.926371	GOOD	T	.	T	T	43504	43497	6
Plasmid1	298	51226	1.12706	GOOD	C	.	C	C	51226	51222	2	0	1.57e-13	Pass	20201	31021	0	2	Plasmid1	298	52025	1.1214	GOOD	C	.	C	C	52025	52021	3	0	7.62e-13	Pass	20420	31601	0	3	Plasmid1	298	52537	1.11872	GOOD	C	.	C	C	52537	52533	3
Plasmid1	299	56768	1.24899	GOOD	T	.	T	T	56768	56764	3	0	5.87e-14	Pass	23185	33579	2	1	Plasmid1	299	57667	1.24301	GOOD	T	.	T	T	57667	57662	4	0	2.4e-13	Pass	23307	34355	1	3	Plasmid1	299	58666	1.24923	GOOD	T	.	T	T	58666	58662	3
Plasmid1	300	58926	1.29647	GOOD	G	.	G	G	58926	58922	2	0	1.57e-15	Pass	26463	32459	0	2	Plasmid1	300	59924	1.29166	GOOD	G	.	G	G	59924	59923	1	0	5.22e-17	Pass	26730	33193	0	1	Plasmid1	300	60812	1.29493	GOOD	G	.	G	G	60812	60809	1
Plasmid1	301	51938	1.14272	GOOD	A	.	A	A	51938	51933	5	0	5.79e-11	Pass	23355	28578	3	2	Plasmid1	301	52635	1.13455	GOOD	A	.	A	A	52635	52630	4	0	5.45e-12	Pass	23408	29222	2	2	Plasmid1	301	53514	1.13952	GOOD	A	.	A	A	53514	53507	6
Plasmid1	302	61932	1.36261	GOOD	G	.	G	G	61932	61928	4	0	1.93e-14	Pass	25766	36162	1	3	Plasmid1	302	62686	1.35119	GOOD	G	.	G	G	62686	62677	5	0	7.01e-14	Pass	25946	36731	2	3	Plasmid1	302	63648	1.35532	GOOD	G	.	G	G	63648	63643	2
Plasmid1	303	61644	1.35627	GOOD	C	.	C	C	61644	61634	6	0	7.38e-13	Pass	25733	35901	2	4	Plasmid1	303	62610	1.34956	GOOD	C	.	C	C	62610	62602	4	0	1.03e-14	Pass	26007	36595	2	2	Plasmid1	303	63200	1.34578	GOOD	C	.	C	C	63200	63181	12
Plasmid1	304	62957	1.38516	GOOD	G	.	G	G	62957	62953	2	0	1.11e-16	Pass	24507	38446	0	2	Plasmid1	304	63970	1.37887	GOOD	G	.	G	G	63970	63966	3	0	6.41e-16	Pass	24464	39502	1	2	Plasmid1	304	64921	1.38242	GOOD	G	.	G	G	64921	64917	3
Plasmid1	305	61995	1.36399	GOOD	G	.	G	G	61995	61994	1	0	1.35e-17	Pass	22248	39746	1	0	Plasmid1	305	63076	1.3596	GOOD	G	.	G	G	63076	63073	3	0	6.41e-16	Pass	22323	40750	1	2	Plasmid1	305	63781	1.35815	GOOD	G	.	G	G	63781	63778	1
Plasmid1	306	60420	1.32934	GOOD	C	.	C	C	60420	60416	4	0	3.63e-14	Pass	23055	37361	2	2	Plasmid1	306	61335	1.32207	GOOD	C	.	C	C	61335	61334	1	0	1.35e-17	Pass	23123	38211	1	0	Plasmid1	306	62156	1.32354	GOOD	C	.	C	C	62156	62144	8
Plasmid1	307	57387	1.26261	GOOD	G	.	G	G	57387	57383	4	0	2.4e-13	Pass	23808	33575	1	3	Plasmid1	307	58101	1.25236	GOOD	G	.	G	G	58101	58097	3	0	1.62e-14	Pass	23937	34160	1	2	Plasmid1	307	58833	1.25278	GOOD	G	.	G	G	58833	58828	4
Plasmid1	308	47699	1.04946	GOOD	A	.	A	A	47699	47686	6	0	2.88e-09	Pass	20584	27102	1	5	Plasmid1	308	48529	1.04604	GOOD	A	.	A	A	48529	48515	6	0	1.61e-09	Pass	20870	27645	3	3	Plasmid1	308	49351	1.05088	GOOD	A	.	A	A	49351	49340	6
Plasmid1	309	61786	1.35939	GOOD	C	.	C	C	61786	61781	3	0	2.34e-15	Pass	21835	39946	1	2	Plasmid1	309	62920	1.35624	GOOD	C	.	C	C	62920	62918	1	0	6.84e-18	Pass	22137	40781	1	0	Plasmid1	309	63605	1.3544	GOOD	C	.	C	C	63605	63601	2
Plasmid1	310	68672	1.5109	GOOD	C	.	C	C	68672	68658	5	0	1.69e-15	Pass	21685	46973	2	3	Plasmid1	310	70262	1.51449	GOOD	C	.	C	C	70262	70247	6	0	3.11e-15	Pass	22118	48129	5	1	Plasmid1	310	70678	1.50501	GOOD	C	.	C	C	70678	70671	3
Plasmid1	311	70877	1.55941	GOOD	A	.	A	A	70877	70872	3	0	6.76e-18	Pass	22275	48597	0	3	Plasmid1	311	72611	1.56513	GOOD	A	.	A	A	72611	72604	5	0	1.38e-16	Pass	22769	49835	1	4	Plasmid1	311	73203	1.55878	GOOD	A	.	A	A	73203	73190	7
Plasmid1	312	64468	1.4184	GOOD	A	.	A	A	64468	64464	3	0	3.35e-16	Pass	20684	43780	1	2	Plasmid1	312	65555	1.41304	GOOD	A	.	A	A	65555	65550	5	0	1.09e-14	Pass	21039	44511	1	4	Plasmid1	312	66467	1.41534	GOOD	A	.	A	A	66467	66458	6
Plasmid1	313	63915	1.40624	GOOD	A	.	A	A	63915	63908	5	0	3.78e-14	Pass	20008	43900	1	4	Plasmid1	313	65277	1.40704	GOOD	A	.	A	A	65277	65274	1	0	8.94e-19	Pass	20490	44784	1	0	Plasmid1	313	65809	1.40133	GOOD	A	.	A	A	65809	65801	5
Plasmid1	314	63719	1.40192	GOOD	T	.	T	T	63719	63708	6	0	2.21e-13	Pass	20739	42969	1	5	Plasmid1	314	65115	1.40355	GOOD	T	.	T	T	65115	65107	3	0	1.75e-16	Pass	21119	43988	1	2	Plasmid1	314	65626	1.39743	GOOD	T	.	T	T	65626	65615	5
Plasmid1	315	65629	1.44395	GOOD	G	.	G	G	65629	65623	3	0	1.75e-16	Pass	20809	44814	1	2	Plasmid1	315	66762	1.43905	GOOD	G	.	G	G	66762	66761	1	0	4.54e-19	Pass	20799	45962	0	1	Plasmid1	315	67358	1.43432	GOOD	G	.	G	G	67358	67357	1
Plasmid1	316	62968	1.3854	GOOD	G	.	G	G	62968	62960	5	0	7.01e-14	Pass	18502	44458	2	3	Plasmid1	316	64269	1.38532	GOOD	G	.	G	G	64269	64263	2	0	2.95e-17	Pass	18561	45702	1	1	Plasmid1	316	64758	1.37895	GOOD	G	.	G	G	64758	64755	1
Plasmid1	317	60513	1.33139	GOOD	G	.	G	G	60513	60505	6	0	1.35e-12	Pass	18341	42164	2	4	Plasmid1	317	61459	1.32475	GOOD	G	.	G	G	61459	61448	4	0	1.93e-14	Pass	18426	43022	3	1	Plasmid1	317	61925	1.31863	GOOD	G	.	G	G	61925	61914	6
Plasmid1	318	59908	1.31808	GOOD	C	.	C	C	59908	59894	11	0	2.21e-09	Pass	18803	41091	5	6	Plasmid1	318	61435	1.32423	GOOD	C	.	C	C	61435	61426	3	0	2.34e-15	Pass	19073	42353	0	3	Plasmid1	318	61733	1.31454	GOOD	C	.	C	C	61733	61725	6
Plasmid1	319	61935	1.36267	GOOD	C	.	C	C	61935	61929	4	0	1.93e-14	Pass	19383	42546	0	4	Plasmid1	319	63685	1.37273	GOOD	C	.	C	C	63685	63676	6	0	2.21e-13	Pass	19838	43838	1	5	Plasmid1	319	64044	1.36375	GOOD	C	.	C	C	64044	64039	3
Plasmid1	320	65079	1.43185	GOOD	A	.	A	A	65079	65069	6	0	6.57e-14	Pass	19379	45690	2	4	Plasmid1	320	67124	1.44685	GOOD	A	.	A	A	67124	67117	4	0	4.3e-16	Pass	19837	47280	1	3	Plasmid1	320	67456	1.4364	GOOD	A	.	A	A	67456	67452	2
Plasmid1	321	65464	1.44032	GOOD	G	.	G	G	65464	65459	2	0	1.52e-17	Pass	19683	45776	1	1	Plasmid1	321	67121	1.44679	GOOD	G	.	G	G	67121	67119	1	0	2.3e-19	Pass	20238	46881	0	1	Plasmid1	321	67270	1.43244	GOOD	G	.	G	G	67270	67268	1
Plasmid1	322	63816	1.40406	GOOD	A	.	A	A	63816	63808	6	0	2.21e-13	Pass	16828	46980	2	4	Plasmid1	322	65209	1.40558	GOOD	A	.	A	A	65209	65204	5	0	1.09e-14	Pass	17243	47961	2	3	Plasmid1	322	65477	1.39426	GOOD	A	.	A	A	65477	65474	1
Plasmid1	323	59260	1.30382	GOOD	T	.	T	T	59260	59257	2	0	8.1e-16	Pass	18068	41189	2	0	Plasmid1	323	60111	1.29569	GOOD	T	.	T	T	60111	60109	1	0	2.65e-17	Pass	18402	41707	1	0	Plasmid1	323	60856	1.29586	GOOD	T	.	T	T	60856	60852	4
Plasmid1	324	64376	1.41638	GOOD	C	.	C	C	64376	64371	3	0	3.35e-16	Pass	19281	45090	0	3	Plasmid1	324	66025	1.42317	GOOD	C	.	C	C	66025	66019	4	0	8.13e-16	Pass	19832	46187	3	1	Plasmid1	324	66547	1.41705	GOOD	C	.	C	C	66547	66544	3
Plasmid1	325	66309	1.45891	GOOD	G	G	*/-A	G	66309	66126	172	0.003	2.13e-12	Pass	19861	46265	62	110	Plasmid1	325	67563	1.45632	GOOD	G	G	*/-A	G	67563	67364	190	0.003	3.9e-15	Pass	20320	47044	57	133	Plasmid1	325	68003	1.44805	GOOD	G	G	*/-A	G	68003	67760	231
Plasmid1	326	64996	1.43002	GOOD	A	.	A	A	64996	64989	5	0	2.03e-14	Pass	17727	47262	1	4	Plasmid1	326	65922	1.42095	GOOD	A	.	A	A	65922	65918	2	0	1.52e-17	Pass	17725	48193	2	0	Plasmid1	326	66472	1.41545	GOOD	A	.	A	A	66472	66462	5
Plasmid1	327	64871	1.42727	GOOD	A	.	A	A	64871	64863	4	0	2.9e-15	Pass	16650	48213	0	4	Plasmid1	327	66337	1.42989	GOOD	A	.	A	A	66337	66327	8	0	8.93e-13	Pass	16875	49452	2	6	Plasmid1	327	66681	1.4199	GOOD	A	.	A	A	66681	66676	3
Plasmid1	328	65651	1.44443	GOOD	A	.	A	A	65651	65644	5	0	1.09e-14	Pass	17155	48489	1	4	Plasmid1	328	67135	1.44709	GOOD	A	.	A	A	67135	67127	5	0	3.15e-15	Pass	17405	49722	0	5	Plasmid1	328	67432	1.43589	GOOD	A	.	A	A	67432	67425	7
Plasmid1	329	65487	1.44082	GOOD	A	.	A	A	65487	65483	2	0	1.52e-17	Pass	16967	48516	1	1	Plasmid1	329	66919	1.44244	GOOD	A	.	A	A	66919	66918	1	0	4.54e-19	Pass	17119	49799	0	1	Plasmid1	329	67469	1.43668	GOOD	A	.	A	A	67469	67466	3
Plasmid1	330	64315	1.41504	GOOD	A	.	A	A	64315	64312	2	0	2.95e-17	Pass	16452	47860	0	2	Plasmid1	330	65780	1.41788	GOOD	A	.	A	A	65780	65774	6	0	6.57e-14	Pass	16651	49123	2	4	Plasmid1	330	66316	1.41213	GOOD	A	.	A	A	66316	66312	2
Plasmid1	331	60399	1.32888	GOOD	A	.	A	A	60399	60381	8	0	2.84e-11	Pass	12923	47458	3	5	Plasmid1	331	62162	1.3399	GOOD	A	.	A	A	62162	62150	10	0	1.33e-10	Pass	13345	48805	1	9	Plasmid1	331	62402	1.32878	GOOD	A	.	A	A	62402	62389	9
Plasmid1	332	58275	1.28215	GOOD	T	.	T	T	58275	58268	5	0	8.21e-13	Pass	13740	44528	1	4	Plasmid1	332	59808	1.28916	GOOD	T	.	T	T	59808	59800	7	0	1.18e-11	Pass	14226	45574	3	4	Plasmid1	332	60216	1.28223	GOOD	T	.	T	T	60216	60210	3
Plasmid1	333	63864	1.40511	GOOD	T	.	T	T	63864	63859	4	0	5.46e-15	Pass	14903	48956	0	4	Plasmid1	333	65397	1.40963	GOOD	T	.	T	T	65397	65395	2	0	1.52e-17	Pass	15391	50004	0	2	Plasmid1	333	66007	1.40555	GOOD	T	.	T	T	66007	66001	6
Plasmid1	334	65985	1.45178	GOOD	T	.	T	T	65985	65979	5	0	1.09e-14	Pass	15580	50399	1	4	Plasmid1	334	67595	1.45701	GOOD	T	.	T	T	67595	67588	7	0	1.05e-13	Pass	16157	51431	0	7	Plasmid1	334	67820	1.44415	GOOD	T	.	T	T	67820	67814	5
Plasmid1	335	68188	1.50025	GOOD	T	.	T	T	68188	68184	4	0	2.28e-16	Pass	16340	51844	1	3	Plasmid1	335	69805	1.50464	GOOD	T	.	T	T	69805	69796	8	0	1.55e-13	Pass	16773	53023	0	8	Plasmid1	335	70120	1.49313	GOOD	T	.	T	T	70120	70112	6
Plasmid1	336	69104	1.5204	GOOD	T	.	T	T	69104	69094	5	0	9.04e-16	Pass	17976	51118	0	5	Plasmid1	336	70726	1.5245	GOOD	T	.	T	T	70726	70718	4	0	6.35e-17	Pass	18364	52354	1	3	Plasmid1	336	71331	1.51892	GOOD	T	.	T	T	71331	71320	7
Plasmid1	337	64530	1.41977	GOOD	A	.	A	A	64530	64518	7	0	6.22e-13	Pass	14111	50407	2	5	Plasmid1	337	65771	1.41769	GOOD	A	.	A	A	65771	65763	6	0	6.57e-14	Pass	14081	51682	1	5	Plasmid1	337	66617	1.41854	GOOD	A	.	A	A	66617	66608	5
Plasmid1	338	60999	1.34208	GOOD	A	.	A	A	60999	60985	7	0	6.57e-12	Pass	11682	49303	3	4	Plasmid1	338	62068	1.33787	GOOD	A	.	A	A	62068	62050	9	0	3.63e-11	Pass	11717	50333	2	7	Plasmid1	338	63051	1.3426	GOOD	A	.	A	A	63051	63031	5
Plasmid1	339	62401	1.37293	GOOD	G	.	G	G	62401	62398	2	0	1.11e-16	Pass	13604	48794	1	1	Plasmid1	339	63434	1.36732	GOOD	G	.	G	G	63434	63431	2	0	5.73e-17	Pass	13579	49852	0	2	Plasmid1	339	64395	1.37122	GOOD	G	.	G	G	64395	64391	2
Plasmid1	340	61807	1.35986	GOOD	G	.	G	G	61807	61801	3	0	2.34e-15	Pass	13405	48396	0	3	Plasmid1	340	63218	1.36266	GOOD	G	.	G	G	63218	63214	2	0	5.73e-17	Pass	13615	49599	0	2	Plasmid1	340	63790	1.35834	GOOD	G	.	G	G	63790	63786	3
Plasmid1	341	48932	1.07659	GOOD	T	.	T	T	48932	48924	3	0	9.74e-12	Pass	2839	46085	0	3	Plasmid1	341	50124	1.08042	GOOD	T	.	T	T	50124	50114	3	0	2.73e-12	Pass	3124	46990	0	3	Plasmid1	341	50075	1.06629	GOOD	T	.	T	T	50075	50064	5
Plasmid1	342	53898	1.18585	GOOD	G	.	G	G	53898	53890	5	0	1.73e-11	Pass	5684	48206	0	5	Plasmid1	342	55509	1.19649	GOOD	G	.	G	G	55509	55502	5	0	5.13e-12	Pass	6059	49443	0	5	Plasmid1	342	55571	1.18332	GOOD	G	.	G	G	55571	55565	3
Plasmid1	343	61413	1.35119	GOOD	G	.	G	G	61413	61405	4	0	1.93e-14	Pass	11911	49494	0	4	Plasmid1	343	63189	1.36204	GOOD	G	.	G	G	63189	63185	2	0	5.73e-17	Pass	12408	50777	1	1	Plasmid1	343	63258	1.34701	GOOD	G	.	G	G	63258	63256	1
Plasmid1	344	52024	1.14461	GOOD	T	.	T	T	52024	52009	8	0	2.58e-09	Pass	4536	47473	0	8	Plasmid1	344	53667	1.15679	GOOD	T	.	T	T	53667	53661	4	0	2.92e-12	Pass	4907	48754	1	3	Plasmid1	344	53957	1.14896	GOOD	T	.	T	T	53957	53951	5
Plasmid1	345	52877	1.16338	GOOD	G	.	G	G	52877	52873	2	0	8.15e-14	Pass	8971	43902	0	2	Plasmid1	345	54573	1.17632	GOOD	G	.	G	G	54573	54567	3	0	2.12e-13	Pass	9602	44965	1	2	Plasmid1	345	55577	1.18345	GOOD	G	.	G	G	55577	55575	2
Plasmid1	346	44427	0.977468	GOOD	T	.	T	T	44427	44423	2	0	1.52e-11	Pass	11215	33208	0	2	Plasmid1	346	46035	0.992282	GOOD	T	.	T	T	46035	46033	1	0	3.37e-13	Pass	11898	34135	0	1	Plasmid1	346	46607	0.992446	GOOD	T	.	T	T	46607	46598	4
Plasmid1	347	37214	0.81877	GOOD	A	.	A	A	37214	37210	2	0	1.41e-09	Pass	13296	23914	1	1	Plasmid1	347	38944	0.839436	GOOD	A	.	A	A	38944	38941	2	0	7.41e-10	Pass	13987	24954	1	1	Plasmid1	347	38866	0.827609	GOOD	A	.	A	A	38866	38860	2
Plasmid1	348	63829	1.40434	GOOD	C	.	C	C	63829	63826	2	0	5.73e-17	Pass	23586	40240	0	2	Plasmid1	348	65284	1.40719	GOOD	C	.	C	C	65284	65280	4	0	1.54e-15	Pass	24432	40848	1	3	Plasmid1	348	66625	1.41871	GOOD	C	.	C	C	66625	66620	3
Plasmid1	349	61220	1.34694	GOOD	C	.	C	C	61220	61216	2	0	2.16e-16	Pass	20004	41212	2	0	Plasmid1	349	62856	1.35486	GOOD	C	.	C	C	62856	62853	2	0	1.11e-16	Pass	20918	41935	2	0	Plasmid1	349	63956	1.36187	GOOD	C	.	C	C	63956	63954	1
Plasmid1	350	66590	1.46509	GOOD	C	.	C	C	66590	66579	5	0	5.87e-15	Pass	22793	43786	3	2	Plasmid1	350	68302	1.47225	GOOD	C	.	C	C	68302	68295	3	0	2.49e-17	Pass	23696	44599	2	1	Plasmid1	350	69256	1.47473	GOOD	C	.	C	C	69256	69252	2
Plasmid1	351	67825	1.49226	GOOD	T	.	T	T	67825	67819	5	0	3.15e-15	Pass	22918	44901	1	4	Plasmid1	351	69459	1.49719	GOOD	T	.	T	T	69459	69453	4	0	1.2e-16	Pass	23742	45711	1	3	Plasmid1	351	70272	1.49637	GOOD	T	.	T	T	70272	70267	2
Plasmid1	352	70633	1.55404	GOOD	G	.	G	G	70633	70627	4	0	6.35e-17	Pass	23729	46898	0	4	Plasmid1	352	72411	1.56082	GOOD	G	.	G	G	72411	72401	4	0	1.77e-17	Pass	24461	47940	3	1	Plasmid1	352	73212	1.55897	GOOD	G	.	G	G	73212	73205	5
Plasmid1	353	61714	1.35781	GOOD	T	.	T	T	61714	61700	7	0	3.65e-12	Pass	16908	44792	3	4	Plasmid1	353	63252	1.36339	GOOD	T	.	T	T	63252	63244	3	0	6.41e-16	Pass	17483	45761	2	1	Plasmid1	353	64183	1.36671	GOOD	T	.	T	T	64183	64174	8
Plasmid1	354	63059	1.3874	GOOD	G	.	G	G	63059	63053	3	0	6.41e-16	Pass	19837	43216	2	1	Plasmid1	354	64560	1.39159	GOOD	G	.	G	G	64560	64554	4	0	2.9e-15	Pass	20383	44171	2	2	Plasmid1	354	65599	1.39686	GOOD	G	.	G	G	65599	65589	7
Plasmid1	355	67212	1.47878	GOOD	G	.	G	G	67212	67206	3	0	4.77e-17	Pass	23239	43967	0	3	Plasmid1	355	69057	1.48852	GOOD	G	.	G	G	69057	69053	2	0	1.07e-18	Pass	24060	44993	0	2	Plasmid1	355	70198	1.49479	GOOD	G	.	G	G	70198	70193	2
Plasmid1	356	64520	1.41955	GOOD	A	.	A	A	64520	64514	4	0	2.9e-15	Pass	22205	42309	2	2	Plasmid1	356	66206	1.42707	GOOD	A	.	A	A	66206	66195	7	0	1.9e-13	Pass	22931	43264	2	5	Plasmid1	356	66702	1.42035	GOOD	A	.	A	A	66702	66689	5
Plasmid1	357	69946	1.53893	GOOD	T	.	T	T	69946	69935	6	0	5.74e-15	Pass	23096	46839	1	5	Plasmid1	357	71647	1.54435	GOOD	T	.	T	T	71647	71638	6	0	1.68e-15	Pass	23924	47714	3	3	Plasmid1	357	72367	1.54098	GOOD	T	.	T	T	72367	72363	2
Plasmid1	358	62554	1.37629	GOOD	G	.	G	G	62554	62548	2	0	1.11e-16	Pass	24813	37735	1	1	Plasmid1	358	64334	1.38672	GOOD	G	.	G	G	64334	64325	3	0	3.35e-16	Pass	25783	38542	0	3	Plasmid1	358	65454	1.39377	GOOD	G	.	G	G	65454	65444	5
Plasmid1	359	65386	1.4386	GOOD	A	.	A	A	65386	65378	3	0	1.75e-16	Pass	25259	40119	2	1	Plasmid1	359	67018	1.44457	GOOD	A	.	A	A	67018	67008	5	0	3.15e-15	Pass	26331	40677	2	3	Plasmid1	359	67994	1.44786	GOOD	A	.	A	A	67994	67989	1
Plasmid1	360	69005	1.51822	GOOD	T	.	T	T	69005	69001	2	0	1.07e-18	Pass	29938	39063	0	2	Plasmid1	360	70422	1.51794	GOOD	T	.	T	T	70422	70420	2	0	5.48e-19	Pass	31085	39335	1	1	Plasmid1	360	71789	1.52867	GOOD	T	.	T	T	71789	71785	3
Plasmid1	361	62799	1.38168	GOOD	C	.	C	C	62799	62793	4	0	1.03e-14	Pass	26980	35813	2	2	Plasmid1	361	64457	1.38937	GOOD	C	.	C	C	64457	64452	2	0	2.95e-17	Pass	28148	36304	2	0	Plasmid1	361	65566	1.39616	GOOD	C	.	C	C	65566	65563	1
Plasmid1	362	70413	1.5492	GOOD	A	.	A	A	70413	70399	7	0	1.74e-14	Pass	32841	37558	3	4	Plasmid1	362	72307	1.55857	GOOD	A	.	A	A	72307	72302	4	0	1.77e-17	Pass	34129	38173	3	1	Plasmid1	362	73309	1.56104	GOOD	A	.	A	A	73309	73304	3
Plasmid1	363	56831	1.25038	GOOD	T	.	T	T	56831	56823	3	0	5.87e-14	Pass	27808	29015	1	2	Plasmid1	363	58407	1.25896	GOOD	T	.	T	T	58407	58401	3	0	1.62e-14	Pass	29046	29355	2	1	Plasmid1	363	59195	1.26049	GOOD	T	.	T	T	59195	59192	1
Plasmid1	364	53082	1.16789	GOOD	C	.	C	C	53082	53078	2	0	4.23e-14	Pass	26957	26121	1	1	Plasmid1	364	54906	1.1835	GOOD	C	.	C	C	54906	54902	3	0	2.12e-13	Pass	28065	26837	0	3	Plasmid1	364	55571	1.18332	GOOD	C	.	C	C	55571	55568	2
Plasmid1	365	46847	1.03071	GOOD	A	.	A	A	46847	46840	6	0	5.12e-09	Pass	26094	20746	2	4	Plasmid1	365	48443	1.04419	GOOD	A	.	A	A	48443	48440	3	0	9.74e-12	Pass	26888	21552	0	3	Plasmid1	365	49197	1.0476	GOOD	A	.	A	A	49197	49193	4
Plasmid1	366	63014	1.38641	GOOD	C	.	C	C	63014	63009	5	0	3.78e-14	Pass	27418	35591	1	4	Plasmid1	366	64469	1.38963	GOOD	C	.	C	C	64469	64463	3	0	3.35e-16	Pass	28278	36185	2	1	Plasmid1	366	65442	1.39352	GOOD	C	.	C	C	65442	65437	3
Plasmid1	367	63091	1.38811	GOOD	T	.	T	T	63091	63081	8	0	5.08e-12	Pass	27389	35692	2	6	Plasmid1	367	64605	1.39256	GOOD	T	.	T	T	64605	64600	4	0	2.9e-15	Pass	28353	36247	1	3	Plasmid1	367	65644	1.39782	GOOD	T	.	T	T	65644	65638	6
Plasmid1	368	67130	1.47697	GOOD	T	.	T	T	67130	67125	4	0	4.3e-16	Pass	28852	38273	2	2	Plasmid1	368	69283	1.49339	GOOD	T	.	T	T	69283	69278	4	0	1.2e-16	Pass	29996	39282	2	2	Plasmid1	368	70135	1.49345	GOOD	T	.	T	T	70135	70130	3
Plasmid1	369	72472	1.5945	GOOD	T	.	T	T	72472	72462	6	0	9.11e-16	Pass	32626	39836	3	3	Plasmid1	369	74769	1.61164	GOOD	T	.	T	T	74769	74760	4	0	4.9e-18	Pass	34080	40680	1	3	Plasmid1	369	75672	1.61135	GOOD	T	.	T	T	75672	75665	4
Plasmid1	370	72487	1.59483	GOOD	A	.	A	A	72487	72483	2	0	1.45e-19	Pass	32246	40237	1	1	Plasmid1	370	74624	1.60852	GOOD	A	.	A	A	74624	74614	8	0	8.12e-15	Pass	33353	41261	6	2	Plasmid1	370	75592	1.60965	GOOD	A	.	A	A	75592	75583	5
Plasmid1	371	66413	1.4612	GOOD	A	.	A	A	66413	66405	6	0	3.58e-14	Pass	30314	36091	3	3	Plasmid1	371	68617	1.47904	GOOD	A	.	A	A	68617	68617	0	0	1	Pass	31593	37024	0	0	Plasmid1	371	69321	1.47612	GOOD	A	.	A	A	69321	69307	12
Plasmid1	372	65025	1.43066	GOOD	G	.	G	G	65025	65023	1	0	8.94e-19	Pass	29927	35096	1	0	Plasmid1	372	67108	1.44651	GOOD	G	.	G	G	67108	67101	6	0	1.95e-14	Pass	31204	35897	4	2	Plasmid1	372	68119	1.45052	GOOD	G	.	G	G	68119	68116	2
Plasmid1	373	62549	1.37618	GOOD	G	.	G	G	62549	62548	1	0	6.84e-18	Pass	28201	34347	1	0	Plasmid1	373	64653	1.39359	GOOD	G	.	G	G	64653	64649	2	0	2.95e-17	Pass	29470	35179	2	0	Plasmid1	373	65277	1.39	GOOD	G	.	G	G	65277	65270	4
Plasmid1	374	47689	1.04924	GOOD	T	.	T	T	47689	47683	2	0	2.16e-12	Pass	14632	33051	1	1	Plasmid1	374	49652	1.07025	GOOD	T	.	T	T	49652	49647	2	0	5.83e-13	Pass	15980	33667	1	1	Plasmid1	374	49356	1.05098	GOOD	T	.	T	T	49356	49350	4
Plasmid1	375	52928	1.1645	GOOD	G	.	G	G	52928	52921	2	0	8.15e-14	Pass	20970	31951	1	1	Plasmid1	375	54678	1.17858	GOOD	G	.	G	G	54678	54668	3	0	2.12e-13	Pass	22331	32337	2	1	Plasmid1	375	55234	1.17615	GOOD	G	.	G	G	55234	55229	3
Plasmid1	376	54187	1.1922	GOOD	A	.	A	A	54187	54184	3	0	2.12e-13	Pass	24571	29613	2	1	Plasmid1	376	56093	1.20908	GOOD	A	.	A	A	56093	56088	4	0	4.49e-13	Pass	25894	30194	2	2	Plasmid1	376	56634	1.20596	GOOD	A	.	A	A	56634	56628	4
Plasmid1	377	56484	1.24274	GOOD	T	.	T	T	56484	56474	8	0	2.75e-10	Pass	27613	28861	5	3	Plasmid1	377	58164	1.25372	GOOD	T	.	T	T	58164	58153	6	0	4.46e-12	Pass	28954	29199	4	2	Plasmid1	377	58649	1.24887	GOOD	T	.	T	T	58649	58635	7
Plasmid1	378	65006	1.43024	GOOD	C	.	C	C	65006	64998	4	0	1.54e-15	Pass	32927	32071	1	3	Plasmid1	378	67166	1.44776	GOOD	C	.	C	C	67166	67157	6	0	1.95e-14	Pass	34549	32608	4	2	Plasmid1	378	67700	1.4416	GOOD	C	.	C	C	67700	67696	2
Plasmid1	379	66657	1.46657	GOOD	C	.	C	C	66657	66650	3	0	9.15e-17	Pass	34532	32118	3	0	Plasmid1	379	69082	1.48906	GOOD	C	.	C	C	69082	69073	3	0	1.3e-17	Pass	36481	32592	1	2	Plasmid1	379	69932	1.48913	GOOD	C	.	C	C	69932	69927	3
Plasmid1	380	66571	1.46467	GOOD	T	.	T	T	66571	66560	8	0	8.93e-13	Pass	34790	31770	6	2	Plasmid1	380	69164	1.49083	GOOD	T	.	T	T	69164	69161	2	0	1.07e-18	Pass	36693	32468	1	1	Plasmid1	380	69834	1.48704	GOOD	T	.	T	T	69834	69825	9
Plasmid1	381	65590	1.44309	GOOD	G	.	G	G	65590	65584	4	0	1.54e-15	Pass	35739	29845	3	1	Plasmid1	381	68300	1.4722	GOOD	G	.	G	G	68300	68295	2	0	2.07e-18	Pass	37590	30705	2	0	Plasmid1	381	68945	1.46811	GOOD	G	.	G	G	68945	68934	5
Plasmid1	382	62553	1.37627	GOOD	C	.	C	C	62553	62548	2	0	1.11e-16	Pass	36093	26455	0	2	Plasmid1	382	64908	1.39909	GOOD	C	.	C	C	64908	64902	2	0	2.95e-17	Pass	37868	27034	1	1	Plasmid1	382	65889	1.40303	GOOD	C	.	C	C	65889	65884	2
Plasmid1	383	57430	1.26356	GOOD	A	.	A	A	57430	57421	9	0	5.86e-10	Pass	36030	21391	4	5	Plasmid1	383	59732	1.28752	GOOD	A	.	A	A	59732	59725	4	0	6.83e-14	Pass	37671	22054	2	2	Plasmid1	383	60056	1.27883	GOOD	A	.	A	A	60056	60045	10
Plasmid1	384	63685	1.40118	GOOD	C	.	C	C	63685	63682	2	0	5.73e-17	Pass	38142	25540	1	1	Plasmid1	384	66137	1.42558	GOOD	C	.	C	C	66137	66132	3	0	9.15e-17	Pass	40083	26049	1	2	Plasmid1	384	67003	1.42676	GOOD	C	.	C	C	67003	66995	4
Plasmid1	385	64103	1.41037	GOOD	T	.	T	T	64103	64098	3	0	3.35e-16	Pass	37412	26686	1	2	Plasmid1	385	67031	1.44485	GOOD	T	.	T	T	67031	67028	3	0	4.77e-17	Pass	39594	27434	2	1	Plasmid1	385	67851	1.44481	GOOD	T	.	T	T	67851	67848	2
Plasmid1	386	63503	1.39717	GOOD	A	.	A	A	63503	63498	3	0	6.41e-16	Pass	37473	26025	2	1	Plasmid1	386	65945	1.42144	GOOD	A	.	A	A	65945	65939	4	0	1.54e-15	Pass	39289	26650	3	1	Plasmid1	386	67102	1.42886	GOOD	A	.	A	A	67102	67098	2
Plasmid1	387	64640	1.42219	GOOD	T	.	T	T	64640	64628	5	0	2.03e-14	Pass	38615	26013	3	2	Plasmid1	387	67180	1.44806	GOOD	T	.	T	T	67180	67171	4	0	4.3e-16	Pass	40641	26530	3	1	Plasmid1	387	68550	1.4597	GOOD	T	.	T	T	68550	68542	4
Plasmid1	388	61576	1.35477	GOOD	G	.	G	G	61576	61571	3	0	2.34e-15	Pass	37050	24521	0	3	Plasmid1	388	63905	1.37747	GOOD	G	.	G	G	63905	63901	2	0	5.73e-17	Pass	38922	24979	2	0	Plasmid1	388	64859	1.3811	GOOD	G	.	G	G	64859	64854	4
Plasmid1	389	59516	1.30945	GOOD	G	.	G	G	59516	59503	9	0	1.94e-10	Pass	37162	22341	7	2	Plasmid1	389	61868	1.33356	GOOD	G	.	G	G	61868	61853	11	0	7.67e-10	Pass	39099	22754	9	2	Plasmid1	389	62676	1.33462	GOOD	G	.	G	G	62676	62653	16
Plasmid1	390	57293	1.26054	GOOD	C	.	C	C	57293	57282	5	0	1.52e-12	Pass	38171	19111	1	4	Plasmid1	390	59599	1.28465	GOOD	C	.	C	C	59599	59595	3	0	8.51e-15	Pass	40134	19461	3	0	Plasmid1	390	60635	1.29116	GOOD	C	.	C	C	60635	60627	4
Plasmid1	391	59725	1.31405	GOOD	A	.	A	A	59725	59715	8	0	5.03e-11	Pass	38935	20780	3	5	Plasmid1	391	62384	1.34468	GOOD	A	.	A	A	62384	62376	4	0	1.03e-14	Pass	40930	21446	2	2	Plasmid1	391	62992	1.34135	GOOD	A	.	A	A	62992	62979	10
Plasmid1	392	59209	1.3027	GOOD	C	.	C	C	59209	59204	2	0	8.1e-16	Pass	40353	18851	2	0	Plasmid1	392	61439	1.32431	GOOD	C	.	C	C	61439	61435	2	0	2.16e-16	Pass	42381	19054	1	1	Plasmid1	392	62471	1.33025	GOOD	C	.	C	C	62471	62469	1
Plasmid1	393	56018	1.23249	GOOD	A	.	A	A	56018	56010	5	0	2.79e-12	Pass	39796	16214	1	4	Plasmid1	393	58481	1.26056	GOOD	A	.	A	A	58481	58473	5	0	8.21e-13	Pass	41945	16528	3	2	Plasmid1	393	59182	1.26022	GOOD	A	.	A	A	59182	59174	3
Plasmid1	394	62359	1.372	GOOD	C	.	C	C	62359	62355	2	0	1.11e-16	Pass	40764	21591	0	2	Plasmid1	394	64863	1.39812	GOOD	C	.	C	C	64863	64859	2	0	2.95e-17	Pass	43079	21780	1	1	Plasmid1	394	65782	1.40076	GOOD	C	.	C	C	65782	65779	3
Plasmid1	395	63486	1.3968	GOOD	T	.	T	T	63486	63474	7	0	1.12e-12	Pass	40961	22513	5	2	Plasmid1	395	66145	1.42575	GOOD	T	.	T	T	66145	66138	2	0	7.83e-18	Pass	43217	22921	2	0	Plasmid1	395	66765	1.42169	GOOD	T	.	T	T	66765	66752	7
Plasmid1	396	65503	1.44118	GOOD	G	.	G	G	65503	65500	2	0	1.52e-17	Pass	41086	24414	1	1	Plasmid1	396	67921	1.46403	GOOD	G	.	G	G	67921	67912	4	0	4.31e-16	Pass	43237	24675	3	1	Plasmid1	396	68996	1.4692	GOOD	G	.	G	G	68996	68993	2
Plasmid1	397	65869	1.44923	GOOD	G	.	G	G	65869	65863	2	0	1.52e-17	Pass	41556	24307	1	1	Plasmid1	397	68314	1.47251	GOOD	G	.	G	G	68314	68308	4	0	2.28e-16	Pass	43706	24602	3	1	Plasmid1	397	69352	1.47678	GOOD	G	.	G	G	69352	69348	3
Plasmid1	398	52396	1.1528	GOOD	T	.	T	T	52396	52386	5	0	3.17e-11	Pass	29320	23066	3	2	Plasmid1	398	54911	1.1836	GOOD	T	.	T	T	54911	54901	4	0	1.57e-12	Pass	31462	23439	3	1	Plasmid1	398	55264	1.17679	GOOD	T	.	T	T	55264	55249	8
Plasmid1	399	57309	1.26089	GOOD	A	.	A	A	57309	57300	9	0	5.86e-10	Pass	35703	21597	5	4	Plasmid1	399	59895	1.29103	GOOD	A	.	A	A	59895	59892	3	0	8.51e-15	Pass	37688	22204	3	0	Plasmid1	399	60350	1.28509	GOOD	A	.	A	A	60350	60343	6
Plasmid1	400	58179	1.28003	GOOD	A	.	A	A	58179	58172	5	0	8.21e-13	Pass	39335	18837	5	0	Plasmid1	400	60443	1.30285	GOOD	A	.	A	A	60443	60438	4	0	3.63e-14	Pass	41326	19112	2	2	Plasmid1	400	61224	1.3037	GOOD	A	.	A	A	61224	61221	2
Plasmid1	401	61377	1.3504	GOOD	T	.	T	T	61377	61372	3	0	2.34e-15	Pass	44103	17269	1	2	Plasmid1	401	63779	1.37475	GOOD	T	.	T	T	63779	63775	3	0	6.41e-16	Pass	46263	17512	3	0	Plasmid1	401	64356	1.37039	GOOD	T	.	T	T	64356	64347	4
Plasmid1	402	64848	1.42676	GOOD	C	.	C	C	64848	64842	3	0	3.35e-16	Pass	45626	19216	2	1	Plasmid1	402	67759	1.46054	GOOD	C	.	C	C	67759	67754	2	0	4.03e-18	Pass	48124	19630	2	0	Plasmid1	402	68434	1.45723	GOOD	C	.	C	C	68434	68430	2
Plasmid1	403	58568	1.28859	GOOD	G	.	G	G	58568	58563	4	0	1.28e-13	Pass	42065	16498	3	1	Plasmid1	403	61248	1.3202	GOOD	G	.	G	G	61248	61243	3	0	2.34e-15	Pass	44243	17000	2	1	Plasmid1	403	61630	1.31234	GOOD	G	.	G	G	61630	61626	3
Plasmid1	404	53998	1.18805	GOOD	A	.	A	A	53998	53994	3	0	4.02e-13	Pass	39223	14771	2	1	Plasmid1	404	56312	1.2138	GOOD	A	.	A	A	56312	56308	2	0	5.86e-15	Pass	41013	15295	1	1	Plasmid1	404	56665	1.20662	GOOD	A	.	A	A	56665	56658	5
Plasmid1	405	63994	1.40797	GOOD	C	.	C	C	63994	63974	8	0	5.08e-12	Pass	41540	22434	5	3	Plasmid1	405	66368	1.43056	GOOD	C	.	C	C	66368	66359	3	0	9.15e-17	Pass	43635	22724	3	0	Plasmid1	405	67494	1.43721	GOOD	C	.	C	C	67494	67488	2
Plasmid1	406	65037	1.43092	GOOD	G	.	G	G	65037	65035	1	0	8.94e-19	Pass	41054	23981	1	0	Plasmid1	406	67687	1.45899	GOOD	G	.	G	G	67687	67687	0	0	1	Pass	43328	24359	0	0	Plasmid1	406	68547	1.45963	GOOD	G	.	G	G	68547	68541	5
Plasmid1	407	61991	1.36391	GOOD	G	.	G	G	61991	61985	3	0	2.34e-15	Pass	38813	23172	0	3	Plasmid1	407	64527	1.39088	GOOD	G	.	G	G	64527	64521	4	0	2.9e-15	Pass	41068	23453	2	2	Plasmid1	407	65416	1.39296	GOOD	G	.	G	G	65416	65413	3
Plasmid1	408	60698	1.33546	GOOD	G	.	G	G	60698	60695	2	0	4.18e-16	Pass	38230	22465	1	1	Plasmid1	408	63267	1.36372	GOOD	G	.	G	G	63267	63262	3	0	6.41e-16	Pass	40355	22907	2	1	Plasmid1	408	64083	1.36458	GOOD	G	.	G	G	64083	64080	2
Plasmid1	409	60501	1.33112	GOOD	G	.	G	G	60501	60492	7	0	6.56e-12	Pass	38338	22154	6	1	Plasmid1	409	62950	1.35688	GOOD	G	.	G	G	62950	62946	3	0	1.23e-15	Pass	40415	22531	2	1	Plasmid1	409	63808	1.35872	GOOD	G	.	G	G	63808	63798	5
Plasmid1	410	49924	1.09841	GOOD	T	.	T	T	49924	49918	4	0	3.49e-11	Pass	28326	21592	1	3	Plasmid1	410	52810	1.13832	GOOD	T	.	T	T	52810	52805	5	0	3.17e-11	Pass	30867	21938	4	1	Plasmid1	410	53790	1.1454	GOOD	T	.	T	T	53790	53784	6
Plasmid1	411	51063	1.12347	GOOD	T	.	T	T	51063	51056	7	0	1.19e-09	Pass	32243	18813	4	3	Plasmid1	411	53897	1.16175	GOOD	T	.	T	T	53897	53886	8	0	1.48e-09	Pass	34443	19443	7	1	Plasmid1	411	54819	1.16731	GOOD	T	.	T	T	54819	54814	4
Plasmid1	412	51992	1.14391	GOOD	A	.	A	A	51992	51989	2	0	1.57e-13	Pass	34925	17064	1	1	Plasmid1	412	54690	1.17884	GOOD	A	.	A	A	54690	54685	4	0	1.57e-12	Pass	37179	17506	2	2	Plasmid1	412	55401	1.1797	GOOD	A	.	A	A	55401	55396	5
Plasmid1	413	61012	1.34237	GOOD	C	.	C	C	61012	61008	3	0	2.34e-15	Pass	38962	22046	2	1	Plasmid1	413	63474	1.36818	GOOD	C	.	C	C	63474	63469	3	0	6.41e-16	Pass	41160	22309	1	2	Plasmid1	413	64904	1.38206	GOOD	C	.	C	C	64904	64895	6
Plasmid1	414	58446	1.28591	GOOD	G	.	G	G	58446	58439	6	0	4.46e-12	Pass	37990	20449	6	0	Plasmid1	414	60538	1.30489	GOOD	G	.	G	G	60538	60524	8	0	2.84e-11	Pass	39832	20692	5	3	Plasmid1	414	61970	1.31958	GOOD	G	.	G	G	61970	61955	8
Plasmid1	415	57810	1.27192	GOOD	C	.	C	C	57810	57803	4	0	2.4e-13	Pass	38414	19389	3	1	Plasmid1	415	60083	1.29509	GOOD	C	.	C	C	60083	60074	7	0	6.56e-12	Pass	40376	19698	4	3	Plasmid1	415	61348	1.30634	GOOD	C	.	C	C	61348	61340	6
Plasmid1	416	59784	1.31535	GOOD	C	.	C	C	59784	59776	4	0	6.83e-14	Pass	38607	21169	3	1	Plasmid1	416	62225	1.34126	GOOD	C	.	C	C	62225	62219	5	0	7.01e-14	Pass	40516	21703	5	0	Plasmid1	416	63403	1.3501	GOOD	C	.	C	C	63403	63397	4
Plasmid1	417	65313	1.43699	GOOD	G	.	G	G	65313	65308	4	0	1.54e-15	Pass	38313	26995	1	3	Plasmid1	417	67594	1.45699	GOOD	G	.	G	G	67594	67584	4	0	4.31e-16	Pass	40334	27250	3	1	Plasmid1	417	69112	1.47167	GOOD	G	.	G	G	69112	69108	4
Plasmid1	418	59883	1.31753	GOOD	A	.	A	A	59883	59879	3	0	8.51e-15	Pass	33932	25947	0	3	Plasmid1	418	61829	1.33272	GOOD	A	.	A	A	61829	61820	4	0	1.93e-14	Pass	35597	26223	2	2	Plasmid1	418	63663	1.35563	GOOD	A	.	A	A	63663	63657	3
Plasmid1	419	59227	1.30309	GOOD	A	.	A	A	59227	59220	4	0	6.82e-14	Pass	35222	23998	2	2	Plasmid1	419	61275	1.32078	GOOD	A	.	A	A	61275	61271	3	0	2.34e-15	Pass	36927	24344	3	0	Plasmid1	419	62743	1.33604	GOOD	A	.	A	A	62743	62738	3
Plasmid1	420	60761	1.33684	GOOD	C	.	C	C	60761	60755	4	0	3.64e-14	Pass	36553	24202	3	1	Plasmid1	420	62955	1.35699	GOOD	C	.	C	C	62955	62949	4	0	1.03e-14	Pass	38431	24518	1	3	Plasmid1	420	64307	1.36935	GOOD	C	.	C	C	64307	64307	0
Plasmid1	421	59257	1.30375	GOOD	A	.	A	A	59257	59250	4	0	6.82e-14	Pass	35247	24003	3	1	Plasmid1	421	61230	1.31981	GOOD	A	.	A	A	61230	61223	5	0	1.3e-13	Pass	36981	24242	2	3	Plasmid1	421	62449	1.32978	GOOD	A	.	A	A	62449	62444	4
Plasmid1	422	59340	1.30558	GOOD	T	.	T	T	59340	59334	6	0	2.45e-12	Pass	35767	23567	3	3	Plasmid1	422	61313	1.3216	GOOD	T	.	T	T	61313	61308	3	0	2.34e-15	Pass	37451	23857	3	0	Plasmid1	422	62749	1.33617	GOOD	T	.	T	T	62749	62743	3
Plasmid1	423	56198	1.23645	GOOD	G	.	G	G	56198	56195	2	0	5.86e-15	Pass	35812	20383	0	2	Plasmid1	423	58548	1.262	GOOD	G	.	G	G	58548	58541	4	0	1.28e-13	Pass	37636	20905	2	2	Plasmid1	423	59662	1.27044	GOOD	G	.	G	G	59662	59655	4
Plasmid1	424	50001	1.10011	GOOD	A	.	A	A	50001	49997	3	0	2.73e-12	Pass	31197	18800	2	1	Plasmid1	424	51834	1.11728	GOOD	A	.	A	A	51834	51827	4	0	1.01e-11	Pass	32574	19253	1	3	Plasmid1	424	52675	1.12166	GOOD	A	.	A	A	52675	52670	3
Plasmid1	425	48872	1.07527	GOOD	T	.	T	T	48872	48865	4	0	6.47e-11	Pass	31688	17177	3	1	Plasmid1	425	50808	1.09516	GOOD	T	.	T	T	50808	50802	5	0	1.06e-10	Pass	33263	17539	3	2	Plasmid1	425	51848	1.10405	GOOD	T	.	T	T	51848	51844	2
Plasmid1	426	51736	1.13828	GOOD	C	.	C	C	51736	51732	2	0	1.57e-13	Pass	33493	18239	2	0	Plasmid1	426	53687	1.15722	GOOD	C	.	C	C	53687	53680	5	0	1.73e-11	Pass	35385	18295	4	1	Plasmid1	426	54786	1.16661	GOOD	C	.	C	C	54786	54782	3
Plasmid1	427	53434	1.17564	GOOD	G	.	G	G	53434	53431	2	0	4.23e-14	Pass	33272	20159	1	1	Plasmid1	427	55258	1.19108	GOOD	G	.	G	G	55258	55253	5	0	5.13e-12	Pass	35017	20236	4	1	Plasmid1	427	56332	1.19953	GOOD	G	.	G	G	56332	56330	2
Plasmid1	428	44498	0.97903	GOOD	A	.	A	A	44498	44495	1	0	1.29e-12	Pass	29226	15269	0	1	Plasmid1	428	46188	0.99558	GOOD	A	.	A	A	46188	46182	3	0	3.46e-11	Pass	30832	15350	2	1	Plasmid1	428	46824	0.997066	GOOD	A	.	A	A	46824	46820	3
Plasmid1	429	52307	1.15084	GOOD	C	.	C	C	52307	52307	0	0	1	Pass	32010	20297	0	0	Plasmid1	429	54032	1.16466	GOOD	C	.	C	C	54032	54028	1	0	1.53e-15	Pass	33724	20304	0	1	Plasmid1	429	55067	1.17259	GOOD	C	.	C	C	55067	55064	1
Plasmid1	430	51095	1.12418	GOOD	T	.	T	T	51095	51091	4	0	1.01e-11	Pass	32205	18886	3	1	Plasmid1	430	52568	1.1331	GOOD	T	.	T	T	52568	52566	2	0	8.15e-14	Pass	33849	18717	1	1	Plasmid1	430	53417	1.13746	GOOD	T	.	T	T	53417	53413	4
Plasmid1	431	49879	1.09742	GOOD	A	.	A	A	49879	49872	5	0	1.93e-10	Pass	30885	18987	3	2	Plasmid1	431	51833	1.11726	GOOD	A	.	A	A	51833	51829	3	0	1.44e-12	Pass	32652	19177	2	1	Plasmid1	431	52701	1.12221	GOOD	A	.	A	A	52701	52696	3
Plasmid1	432	48758	1.07276	GOOD	T	.	T	T	48758	48753	2	0	1.12e-12	Pass	31696	17057	1	1	Plasmid1	432	50580	1.09025	GOOD	T	.	T	T	50580	50573	3	0	2.73e-12	Pass	33404	17169	2	1	Plasmid1	432	51404	1.09459	GOOD	T	.	T	T	51404	51398	3
Plasmid1	433	53678	1.18101	GOOD	T	.	T	T	53678	53672	4	0	2.92e-12	Pass	37515	16157	4	0	Plasmid1	433	55668	1.19992	GOOD	T	.	T	T	55668	55666	1	0	7.81e-16	Pass	39613	16053	1	0	Plasmid1	433	56808	1.20966	GOOD	T	.	T	T	56808	56802	5
Plasmid1	434	53350	1.17379	GOOD	T	.	T	T	53350	53344	3	0	4.02e-13	Pass	38662	14682	2	1	Plasmid1	434	55120	1.18811	GOOD	T	.	T	T	55120	55114	3	0	1.12e-13	Pass	40798	14316	1	2	Plasmid1	434	56139	1.19542	GOOD	T	.	T	T	56139	56128	6
Plasmid1	435	60002	1.32014	GOOD	C	.	C	C	60002	59998	2	0	4.18e-16	Pass	39185	20813	1	1	Plasmid1	435	62351	1.34397	GOOD	C	.	C	C	62351	62343	6	0	4.04e-13	Pass	41366	20977	2	4	Plasmid1	435	63329	1.34852	GOOD	C	.	C	C	63329	63320	6
Plasmid1	436	50314	1.10699	GOOD	G	.	G	G	50314	50306	7	0	2.1e-09	Pass	29806	20500	4	3	Plasmid1	436	51433	1.10864	GOOD	G	.	G	G	51433	51426	5	0	5.79e-11	Pass	30751	20675	5	0	Plasmid1	436	52857	1.12553	GOOD	G	.	G	G	52857	52851	4
Plasmid1	437	43721	0.961935	GOOD	G	.	G	G	43721	43719	1	0	2.53e-12	Pass	25698	18021	1	0	Plasmid1	437	44518	0.959583	GOOD	G	.	G	G	44518	44514	2	0	1.52e-11	Pass	26398	18116	2	0	Plasmid1	437	46052	0.980627	GOOD	G	.	G	G	46052	46047	3
Plasmid1	438	38684	0.851112	GOOD	A	.	A	A	38684	38679	4	0	2.81e-08	Pass	22874	15805	1	3	Plasmid1	438	39725	0.856271	GOOD	A	.	A	A	39725	39718	4	0	1.54e-08	Pass	23756	15962	2	2	Plasmid1	438	40879	0.870474	GOOD	A	.	A	A	40879	40870	6
Plasmid1	439	46433	1.0216	GOOD	C	.	C	C	46433	46429	2	0	4.14e-12	Pass	25449	20980	0	2	Plasmid1	439	47800	1.03033	GOOD	C	.	C	C	47800	47794	3	0	1.84e-11	Pass	26659	21135	1	2	Plasmid1	439	49086	1.04523	GOOD	C	.	C	C	49086	49084	1
Plasmid1	440	47380	1.04244	GOOD	G	.	G	G	47380	47377	2	0	2.16e-12	Pass	25396	21981	1	1	Plasmid1	440	48593	1.04742	GOOD	G	.	G	G	48593	48590	2	0	1.12e-12	Pass	26582	22008	0	2	Plasmid1	440	50047	1.0657	GOOD	G	.	G	G	50047	50041	4
Plasmid1	441	45662	1.00464	GOOD	G	.	G	G	45662	45658	4	0	4.08e-10	Pass	24821	20837	2	2	Plasmid1	441	46897	1.01086	GOOD	G	.	G	G	46897	46887	5	0	1.15e-09	Pass	26000	20887	4	1	Plasmid1	441	48070	1.0236	GOOD	G	.	G	G	48070	48064	3
Plasmid1	442	44530	0.979734	GOOD	C	.	C	C	44530	44527	3	0	1.22e-10	Pass	25619	18908	0	3	Plasmid1	442	45589	0.982669	GOOD	C	.	C	C	45589	45586	3	0	6.5e-11	Pass	26918	18668	1	2	Plasmid1	442	46570	0.991658	GOOD	C	.	C	C	46570	46565	3
Plasmid1	443	47709	1.04968	GOOD	C	.	C	C	47709	47704	2	0	2.16e-12	Pass	26382	21322	0	2	Plasmid1	443	48886	1.05374	GOOD	C	.	C	C	48886	48878	5	0	3.51e-10	Pass	27646	21232	4	1	Plasmid1	443	50172	1.06836	GOOD	C	.	C	C	50172	50165	4
Plasmid1	444	54843	1.20664	GOOD	G	.	G	G	54843	54839	2	0	2.19e-14	Pass	28360	26479	1	1	Plasmid1	444	56752	1.22329	GOOD	G	.	G	G	56752	56748	3	0	5.87e-14	Pass	29891	26857	2	1	Plasmid1	444	58013	1.23532	GOOD	G	.	G	G	58013	58010	2
Plasmid1	445	45473	1.00048	GOOD	T	.	T	T	45473	45471	1	0	6.61e-13	Pass	16607	28864	0	1	Plasmid1	445	46658	1.00571	GOOD	T	.	T	T	46658	46647	8	0	6.87e-08	Pass	17601	29046	5	3	Plasmid1	445	47950	1.02104	GOOD	T	.	T	T	47950	47941	6
Plasmid1	446	50183	1.10411	GOOD	A	.	A	A	50183	50180	3	0	2.73e-12	Pass	21011	29169	2	1	Plasmid1	446	51675	1.11385	GOOD	A	.	A	A	51675	51669	3	0	1.44e-12	Pass	22229	29440	3	0	Plasmid1	446	52884	1.12611	GOOD	A	.	A	A	52884	52873	9
Plasmid1	447	48035	1.05685	GOOD	T	.	T	T	48035	48029	3	0	9.74e-12	Pass	25934	22095	3	0	Plasmid1	447	49896	1.07551	GOOD	T	.	T	T	49896	49891	5	0	1.93e-10	Pass	27434	22457	3	2	Plasmid1	447	50877	1.08337	GOOD	T	.	T	T	50877	50870	7
Plasmid1	448	52529	1.15573	GOOD	G	.	G	G	52529	52514	4	0	5.45e-12	Pass	29178	23336	2	2	Plasmid1	448	54510	1.17496	GOOD	G	.	G	G	54510	54504	3	0	2.12e-13	Pass	30912	23592	2	1	Plasmid1	448	55549	1.18286	GOOD	G	.	G	G	55549	55538	5
Plasmid1	449	49062	1.07945	GOOD	A	.	A	A	49062	49054	6	0	9.03e-10	Pass	26967	22087	3	3	Plasmid1	449	50902	1.09719	GOOD	A	.	A	A	50902	50895	3	0	2.73e-12	Pass	28559	22336	0	3	Plasmid1	449	51771	1.10241	GOOD	A	.	A	A	51771	51762	6
Plasmid1	450	55692	1.22532	GOOD	A	.	A	A	55692	55685	5	0	5.13e-12	Pass	34571	21114	2	3	Plasmid1	450	57963	1.24939	GOOD	A	.	A	A	57963	57958	2	0	3.03e-15	Pass	36338	21620	1	1	Plasmid1	450	59192	1.26043	GOOD	A	.	A	A	59192	59188	2
Plasmid1	451	48515	1.06741	GOOD	G	.	G	G	48515	48510	4	0	6.47e-11	Pass	28114	20396	2	2	Plasmid1	451	50541	1.08941	GOOD	G	.	G	G	50541	50540	1	0	2.28e-14	Pass	29470	21070	1	0	Plasmid1	451	51684	1.10055	GOOD	G	.	G	G	51684	51681	2
Plasmid1	452	47097	1.03621	GOOD	G	.	G	G	47097	47096	1	0	1.72e-13	Pass	27574	19522	0	1	Plasmid1	452	49196	1.06042	GOOD	G	.	G	G	49196	49195	1	0	4.48e-14	Pass	28980	20215	0	1	Plasmid1	452	50140	1.06768	GOOD	G	.	G	G	50140	50138	1
Plasmid1	453	47220	1.03892	GOOD	C	.	C	C	47220	47219	1	0	1.72e-13	Pass	27728	19491	0	1	Plasmid1	453	49735	1.07204	GOOD	C	.	C	C	49735	49731	2	0	5.83e-13	Pass	29218	20513	0	2	Plasmid1	453	51040	1.08684	GOOD	C	.	C	C	51040	51030	6
Plasmid1	454	47628	1.0479	GOOD	A	.	A	A	47628	47621	5	0	6.37e-10	Pass	29440	18181	2	3	Plasmid1	454	50896	1.09706	GOOD	A	.	A	A	50896	50892	1	0	2.28e-14	Pass	31352	19540	0	1	Plasmid1	454	51857	1.10424	GOOD	A	.	A	A	51857	51853	2
Plasmid1	455	45721	1.00594	GOOD	T	.	T	T	45721	45711	5	0	2.09e-09	Pass	26585	19126	3	2	Plasmid1	455	48404	1.04335	GOOD	T	.	T	T	48404	48401	2	0	1.12e-12	Pass	28941	19460	1	1	Plasmid1	455	49561	1.05535	GOOD	T	.	T	T	49561	49557	2
Plasmid1	456	50478	1.1106	GOOD	C	.	C	C	50478	50475	2	0	3.03e-13	Pass	28823	21652	1	1	Plasmid1	456	52852	1.13922	GOOD	C	.	C	C	52852	52849	2	0	8.15e-14	Pass	31087	21762	1	1	Plasmid1	456	53942	1.14864	GOOD	C	.	C	C	53942	53937	3
Plasmid1	457	50695	1.11537	GOOD	G	.	G	G	50695	50692	2	0	3.03e-13	Pass	29140	21552	1	1	Plasmid1	457	52684	1.1356	GOOD	G	.	G	G	52684	52677	3	0	7.62e-13	Pass	30931	21746	3	0	Plasmid1	457	53697	1.14342	GOOD	G	.	G	G	53697	53694	3
Plasmid1	458	50680	1.11504	GOOD	C	.	C	C	50680	50678	1	0	2.28e-14	Pass	29611	21067	0	1	Plasmid1	458	52612	1.13405	GOOD	C	.	C	C	52612	52610	2	0	8.15e-14	Pass	31469	21141	1	1	Plasmid1	458	53292	1.1348	GOOD	C	.	C	C	53292	53289	2
Plasmid1	459	52054	1.14527	GOOD	C	.	C	C	52054	52052	2	0	8.15e-14	Pass	29757	22295	1	1	Plasmid1	459	53870	1.16117	GOOD	C	.	C	C	53870	53863	4	0	2.92e-12	Pass	31436	22427	3	1	Plasmid1	459	54841	1.16778	GOOD	C	.	C	C	54841	54835	3
Plasmid1	460	53687	1.1812	GOOD	G	.	G	G	53687	53682	3	0	4.02e-13	Pass	30055	23627	2	1	Plasmid1	460	55518	1.19669	GOOD	G	.	G	G	55518	55515	2	0	1.13e-14	Pass	31599	23916	0	2	Plasmid1	460	56765	1.20875	GOOD	G	.	G	G	56765	56759	3
Plasmid1	461	40744	0.896436	GOOD	T	.	T	T	40744	40742	1	0	1.89e-11	Pass	17916	22826	1	0	Plasmid1	461	42159	0.908735	GOOD	T	.	T	T	42159	42154	2	0	5.58e-11	Pass	19083	23071	1	1	Plasmid1	461	43304	0.922112	GOOD	T	.	T	T	43304	43299	5
Plasmid1	462	44005	0.968183	GOOD	G	.	G	G	44005	44004	1	0	1.29e-12	Pass	21763	22241	1	0	Plasmid1	462	45542	0.981656	GOOD	G	.	G	G	45542	45535	3	0	6.5e-11	Pass	23075	22460	2	1	Plasmid1	462	46561	0.991466	GOOD	G	.	G	G	46561	46559	1
Plasmid1	463	38218	0.84086	GOOD	T	.	T	T	38218	38212	5	0	1.24e-07	Pass	16280	21932	3	2	Plasmid1	463	39548	0.852455	GOOD	T	.	T	T	39548	39544	2	0	3.89e-10	Pass	17447	22097	1	1	Plasmid1	463	40724	0.867173	GOOD	T	.	T	T	40724	40721	3
Plasmid1	464	40969	0.901386	GOOD	T	.	T	T	40969	40966	3	0	1.5e-09	Pass	19988	20978	0	3	Plasmid1	464	42418	0.914318	GOOD	T	.	T	T	42418	42411	3	0	4.29e-10	Pass	21297	21114	2	1	Plasmid1	464	43622	0.928883	GOOD	T	.	T	T	43622	43620	1
Plasmid1	465	45107	0.992429	GOOD	C	.	C	C	45107	45100	3	0	6.5e-11	Pass	23232	21868	2	1	Plasmid1	465	46585	1.00414	GOOD	C	.	C	C	46585	46581	2	0	4.14e-12	Pass	24434	22147	1	1	Plasmid1	465	47817	1.01821	GOOD	C	.	C	C	47817	47812	3
Plasmid1	466	46579	1.02482	GOOD	G	.	G	G	46579	46575	4	0	2.21e-10	Pass	25524	21051	2	2	Plasmid1	466	48151	1.03789	GOOD	G	.	G	G	48151	48143	4	0	6.47e-11	Pass	26779	21364	4	0	Plasmid1	466	49480	1.05362	GOOD	G	.	G	G	49480	49475	3
Plasmid1	467	40440	0.889747	GOOD	A	.	A	A	40440	40434	5	0	3.91e-08	Pass	20924	19510	2	3	Plasmid1	467	41459	0.893647	GOOD	A	.	A	A	41459	41452	4	0	4.63e-09	Pass	21447	20005	2	2	Plasmid1	467	42413	0.903139	GOOD	A	.	A	A	42413	42407	4
Plasmid1	468	47711	1.04972	GOOD	C	.	C	C	47711	47708	2	0	2.16e-12	Pass	24356	23352	0	2	Plasmid1	468	48755	1.05091	GOOD	C	.	C	C	48755	48748	5	0	3.51e-10	Pass	25373	23375	2	3	Plasmid1	468	49924	1.06308	GOOD	C	.	C	C	49924	49921	2
Plasmid1	469	49233	1.08321	GOOD	G	.	G	G	49233	49232	1	0	4.48e-14	Pass	26138	23094	1	0	Plasmid1	469	50436	1.08715	GOOD	G	.	G	G	50436	50434	2	0	3.03e-13	Pass	27332	23102	1	1	Plasmid1	469	51529	1.09725	GOOD	G	.	G	G	51529	51524	4
Plasmid1	470	48072	1.05766	GOOD	G	.	G	G	48072	48057	14	0	8.66e-06	Pass	25178	22879	10	4	Plasmid1	470	49169	1.05984	GOOD	G	.	G	G	49169	49151	16	0	2.53e-05	Pass	26224	22927	10	6	Plasmid1	470	50471	1.07473	GOOD	G	.	G	G	50471	50459	10
Plasmid1	471	48814	1.07399	GOOD	C	.	C	C	48814	48796	16	0	3.85e-05	Pass	25961	22835	10	6	Plasmid1	471	50069	1.07924	GOOD	C	.	C	C	50069	50045	17	0	3.35e-05	Pass	27237	22808	9	8	Plasmid1	471	51266	1.09165	GOOD	C	.	C	C	51266	51246	16
Plasmid1	472	49424	1.08741	GOOD	A	.	A	A	49424	49423	1	0	4.48e-14	Pass	25476	23947	0	1	Plasmid1	472	50704	1.09292	GOOD	A	.	A	A	50704	50701	3	0	2.73e-12	Pass	26683	24018	2	1	Plasmid1	472	52277	1.11318	GOOD	A	.	A	A	52277	52274	3
Plasmid1	473	49332	1.08539	GOOD	A	.	A	A	49332	49327	2	0	5.83e-13	Pass	25711	23616	1	1	Plasmid1	473	50751	1.09394	GOOD	A	.	A	A	50751	50746	4	0	1.88e-11	Pass	26936	23810	1	3	Plasmid1	473	52107	1.10956	GOOD	A	.	A	A	52107	52103	4
Plasmid1	474	49245	1.08347	GOOD	A	.	A	A	49245	49244	1	0	4.48e-14	Pass	24880	24364	0	1	Plasmid1	474	50814	1.09529	GOOD	A	.	A	A	50814	50813	1	0	2.28e-14	Pass	26133	24680	0	1	Plasmid1	474	51952	1.10626	GOOD	A	.	A	A	51952	51949	3
Plasmid1	475	49908	1.09806	GOOD	A	.	A	A	49908	49903	2	0	5.83e-13	Pass	24859	25044	1	1	Plasmid1	475	51375	1.10739	GOOD	A	.	A	A	51375	51369	5	0	5.79e-11	Pass	26048	25321	1	4	Plasmid1	475	52606	1.12019	GOOD	A	.	A	A	52606	52605	1
Plasmid1	476	51473	1.13249	GOOD	A	.	A	A	51473	51470	2	0	1.57e-13	Pass	24730	26740	1	1	Plasmid1	476	52750	1.13702	GOOD	A	.	A	A	52750	52739	11	0	8.3e-08	Pass	25908	26831	3	8	Plasmid1	476	54307	1.15641	GOOD	A	.	A	A	54307	54301	5
Plasmid1	477	50164	1.10369	GOOD	G	.	G	G	50164	50157	3	0	2.73e-12	Pass	23546	26611	2	1	Plasmid1	477	51568	1.11155	GOOD	G	.	G	G	51568	51566	1	0	1.16e-14	Pass	24823	26743	1	0	Plasmid1	477	52837	1.12511	GOOD	G	.	G	G	52837	52836	1
Plasmid1	478	47392	1.0427	GOOD	A	.	A	A	47392	47387	2	0	2.16e-12	Pass	22401	24986	0	2	Plasmid1	478	48497	1.04535	GOOD	A	.	A	A	48497	48489	3	0	9.74e-12	Pass	23365	25124	1	2	Plasmid1	478	49880	1.06214	GOOD	A	.	A	A	49880	49875	2
Plasmid1	479	44226	0.973046	GOOD	T	.	T	T	44226	44220	3	0	1.22e-10	Pass	23879	20341	1	2	Plasmid1	479	45477	0.980255	GOOD	T	.	T	T	45477	45470	4	0	4.08e-10	Pass	25034	20436	2	2	Plasmid1	479	46642	0.993191	GOOD	T	.	T	T	46642	46638	4
Plasmid1	480	45757	1.00673	GOOD	C	.	C	C	45757	45751	5	0	2.09e-09	Pass	26327	19424	2	3	Plasmid1	480	47290	1.01933	GOOD	C	.	C	C	47290	47290	0	0	1	Pass	27702	19588	0	0	Plasmid1	480	48205	1.02647	GOOD	C	.	C	C	48205	48204	1
Plasmid1	481	45744	1.00644	GOOD	A	.	A	A	45744	45737	6	0	9.09e-09	Pass	27095	18642	2	4	Plasmid1	481	47809	1.03052	GOOD	A	.	A	A	47809	47799	6	0	2.88e-09	Pass	28773	19026	5	1	Plasmid1	481	48898	1.04123	GOOD	A	.	A	A	48898	48879	10
Plasmid1	482	53301	1.17271	GOOD	C	.	C	C	53301	53297	2	0	4.23e-14	Pass	28414	24883	2	0	Plasmid1	482	54900	1.18337	GOOD	C	.	C	C	54900	54896	2	0	2.19e-14	Pass	29972	24924	1	1	Plasmid1	482	56056	1.19365	GOOD	C	.	C	C	56056	56055	1
Plasmid1	483	52331	1.15137	GOOD	T	.	T	T	52331	52323	6	0	1.56e-10	Pass	28411	23912	2	4	Plasmid1	483	54063	1.16533	GOOD	T	.	T	T	54063	54061	2	0	2.19e-14	Pass	30099	23962	2	0	Plasmid1	483	55430	1.18032	GOOD	T	.	T	T	55430	55424	4
Plasmid1	484	52201	1.14851	GOOD	G	.	G	G	52201	52194	3	0	7.62e-13	Pass	28085	24109	0	3	Plasmid1	484	53808	1.15983	GOOD	G	.	G	G	53808	53805	1	0	3.02e-15	Pass	29685	24120	0	1	Plasmid1	484	54948	1.17006	GOOD	G	.	G	G	54948	54944	3
Plasmid1	485	50381	1.10847	GOOD	T	.	T	T	50381	50361	9	0	2.61e-08	Pass	27488	22873	3	6	Plasmid1	485	51820	1.11698	GOOD	T	.	T	T	51820	51812	3	0	1.44e-12	Pass	28898	22914	1	2	Plasmid1	485	53274	1.13441	GOOD	T	.	T	T	53274	53269	2
Plasmid1	486	58344	1.28367	GOOD	A	.	A	A	58344	58338	5	0	8.21e-13	Pass	36527	21811	2	3	Plasmid1	486	60206	1.29774	GOOD	A	.	A	A	60206	60203	2	0	4.18e-16	Pass	38287	21916	0	2	Plasmid1	486	61514	1.30987	GOOD	A	.	A	A	61514	61501	12
Plasmid1	487	57066	1.25555	GOOD	A	.	A	A	57066	57058	5	0	1.52e-12	Pass	36260	20798	5	0	Plasmid1	487	58905	1.26969	GOOD	A	.	A	A	58905	58899	3	0	1.62e-14	Pass	37943	20956	2	1	Plasmid1	487	60637	1.2912	GOOD	A	.	A	A	60637	60631	4
Plasmid1	488	53063	1.16747	GOOD	C	.	C	C	53063	53058	3	0	4.02e-13	Pass	32103	20955	2	1	Plasmid1	488	54504	1.17483	GOOD	C	.	C	C	54504	54499	3	0	2.12e-13	Pass	33465	21034	2	1	Plasmid1	488	56220	1.19714	GOOD	C	.	C	C	56220	56217	2
Plasmid1	489	54716	1.20384	GOOD	A	.	A	A	54716	54709	4	0	1.57e-12	Pass	35238	19471	3	1	Plasmid1	489	55673	1.20003	GOOD	A	.	A	A	55673	55661	5	0	5.13e-12	Pass	36273	19388	4	1	Plasmid1	489	57555	1.22557	GOOD	A	.	A	A	57555	57550	2
Plasmid1	490	51662	1.13665	GOOD	G	.	G	G	51662	51654	5	0	5.79e-11	Pass	34267	17387	3	2	Plasmid1	490	52763	1.1373	GOOD	G	.	G	G	52763	52761	2	0	8.15e-14	Pass	35496	17265	1	1	Plasmid1	490	54545	1.16148	GOOD	G	.	G	G	54545	54539	4
Plasmid1	491	45501	1.0011	GOOD	G	.	G	G	45501	45501	0	0	1	Pass	30868	14633	0	0	Plasmid1	491	46764	1.008	GOOD	G	.	G	G	46764	46763	1	0	3.37e-13	Pass	31874	14889	1	0	Plasmid1	491	48133	1.02494	GOOD	G	.	G	G	48133	48133	0
Plasmid1	492	39212	0.862729	GOOD	G	.	G	G	39212	39207	3	0	2.79e-09	Pass	29007	10200	3	0	Plasmid1	492	40110	0.864569	GOOD	G	.	G	G	40110	40104	3	0	1.5e-09	Pass	29930	10174	1	2	Plasmid1	492	41642	0.886721	GOOD	G	.	G	G	41642	41636	3
Plasmid1	493	34331	0.755339	GOOD	A	.	A	A	34331	34311	10	0	0.00019326	Pass	26577	7734	0	10	Plasmid1	493	35134	0.757312	GOOD	A	.	A	A	35134	35113	13	0	0.0010405	Pass	27312	7801	0	13	Plasmid1	493	36162	0.770031	GOOD	A	.	A	A	36162	36147	5
Plasmid1	494	45161	0.993617	GOOD	C	.	C	C	45161	45157	3	0	6.5e-11	Pass	28808	16349	1	2	Plasmid1	494	45751	0.986161	GOOD	C	.	C	C	45751	45746	2	0	7.94e-12	Pass	29752	15994	2	0	Plasmid1	494	47469	1.0108	GOOD	C	.	C	C	47469	47465	3
Plasmid1	495	44151	0.971396	GOOD	C	.	C	C	44151	44147	2	0	1.52e-11	Pass	28776	15371	2	0	Plasmid1	495	45064	0.971352	GOOD	C	.	C	C	45064	45062	1	0	6.61e-13	Pass	29850	15212	1	0	Plasmid1	495	46442	0.988932	GOOD	C	.	C	C	46442	46440	2
Plasmid1	496	47158	1.03755	GOOD	C	.	C	C	47158	47158	0	0	1	Pass	30695	16463	0	0	Plasmid1	496	48307	1.04126	GOOD	C	.	C	C	48307	48304	2	0	1.12e-12	Pass	31968	16336	2	0	Plasmid1	496	49760	1.05959	GOOD	C	.	C	C	49760	49753	4
Plasmid1	497	48140	1.05916	GOOD	T	.	T	T	48140	48136	4	0	6.47e-11	Pass	31229	16907	2	2	Plasmid1	497	49050	1.05727	GOOD	T	.	T	T	49050	49040	6	0	9.03e-10	Pass	32367	16673	5	1	Plasmid1	497	50676	1.07909	GOOD	T	.	T	T	50676	50671	4
Plasmid1	498	50040	1.10096	GOOD	G	.	G	G	50040	50037	1	0	2.28e-14	Pass	32300	17737	0	1	Plasmid1	498	50773	1.09441	GOOD	G	.	G	G	50773	50770	2	0	3.03e-13	Pass	33362	17408	2	0	Plasmid1	498	52414	1.1161	GOOD	G	.	G	G	52414	52411	2
Plasmid1	499	42723	0.939977	GOOD	T	.	T	T	42723	42717	3	0	4.29e-10	Pass	23708	19009	2	1	Plasmid1	499	43095	0.928911	GOOD	T	.	T	T	43095	43088	6	0	2.84e-08	Pass	24304	18784	6	0	Plasmid1	499	44708	0.952008	GOOD	T	.	T	T	44708	44701	3
Plasmid1	500	42681	0.939053	GOOD	G	.	G	G	42681	42677	3	0	4.29e-10	Pass	26975	15702	1	2	Plasmid1	500	42993	0.926712	GOOD	G	.	G	G	42993	42987	4	0	2.53e-09	Pass	27630	15357	3	1	Plasmid1	500	45071	0.959738	GOOD	G	.	G	G	45071	45069	1
Plasmid1	501	43175	0.949922	GOOD	G	.	G	G	43175	43174	1	0	2.53e-12	Pass	28287	14887	1	0	Plasmid1	501	43485	0.937317	GOOD	G	.	G	G	43485	43481	2	0	2.92e-11	Pass	28787	14694	0	2	Plasmid1	501	45454	0.967894	GOOD	G	.	G	G	45454	45448	3
Plasmid1	502	36876	0.811333	GOOD	A	.	A	A	36876	36872	4	0	9.22e-08	Pass	24122	12750	2	2	Plasmid1	502	37025	0.798072	GOOD	A	.	A	A	37025	37023	1	0	1.41e-10	Pass	24430	12593	1	0	Plasmid1	502	38638	0.822754	GOOD	A	.	A	A	38638	38631	6
Plasmid1	503	37388	0.822598	GOOD	A	.	A	A	37388	37384	4	0	5.09e-08	Pass	25445	11939	2	2	Plasmid1	503	37903	0.816997	GOOD	A	.	A	A	37903	37900	2	0	1.41e-09	Pass	25865	12035	1	1	Plasmid1	503	39129	0.83321	GOOD	A	.	A	A	39129	39124	3
Plasmid1	504	44308	0.97485	GOOD	C	.	C	C	44308	44305	2	0	1.52e-11	Pass	28318	15987	2	0	Plasmid1	504	44866	0.967085	GOOD	C	.	C	C	44866	44862	4	0	7.5e-10	Pass	28907	15955	2	2	Plasmid1	504	46403	0.988102	GOOD	C	.	C	C	46403	46399	3
Plasmid1	505	45281	0.996257	GOOD	G	.	G	G	45281	45277	4	0	4.08e-10	Pass	29747	15530	2	2	Plasmid1	505	45780	0.986786	GOOD	G	.	G	G	45780	45778	1	0	6.61e-13	Pass	30443	15335	1	0	Plasmid1	505	47298	1.00716	GOOD	G	.	G	G	47298	47291	5
Plasmid1	506	42901	0.943893	GOOD	G	.	G	G	42901	42884	15	0	0.00022903	Pass	28719	14165	11	4	Plasmid1	506	43488	0.937382	GOOD	G	.	G	G	43488	43483	3	0	2.29e-10	Pass	29564	13919	2	1	Plasmid1	506	45012	0.958482	GOOD	G	.	G	G	45012	44996	15
Plasmid1	507	44615	0.981604	GOOD	C	.	C	C	44615	44610	4	0	7.5e-10	Pass	29402	15208	2	2	Plasmid1	507	45447	0.979608	GOOD	C	.	C	C	45447	45445	1	0	6.61e-13	Pass	30387	15058	1	0	Plasmid1	507	47059	1.00207	GOOD	C	.	C	C	47059	47057	1
Plasmid1	508	41048	0.903124	GOOD	A	.	A	A	41048	41044	4	0	4.63e-09	Pass	26979	14065	3	1	Plasmid1	508	41630	0.897333	GOOD	A	.	A	A	41630	41628	1	0	9.69e-12	Pass	27697	13931	1	0	Plasmid1	508	43233	0.9206	GOOD	A	.	A	A	43233	43225	4
Plasmid1	509	40872	0.899252	GOOD	A	.	A	A	40872	40867	4	0	8.46e-09	Pass	27840	13027	2	2	Plasmid1	509	41705	0.898949	GOOD	A	.	A	A	41705	41699	4	0	4.63e-09	Pass	28689	13010	3	1	Plasmid1	509	43221	0.920344	GOOD	A	.	A	A	43221	43215	3
Plasmid1	510	45642	1.0042	GOOD	C	.	C	C	45642	45638	2	0	7.94e-12	Pass	29494	16144	1	1	Plasmid1	510	46437	1.00095	GOOD	C	.	C	C	46437	46433	2	0	4.14e-12	Pass	30493	15940	1	1	Plasmid1	510	48313	1.02877	GOOD	C	.	C	C	48313	48308	3
Plasmid1	511	47027	1.03467	GOOD	A	.	A	A	47027	47025	2	0	2.16e-12	Pass	29655	17370	1	1	Plasmid1	511	47803	1.03039	GOOD	A	.	A	A	47803	47795	8	0	4e-08	Pass	30625	17170	6	2	Plasmid1	511	49583	1.05582	GOOD	A	.	A	A	49583	49581	2
Plasmid1	512	47911	1.05412	GOOD	A	.	A	A	47911	47905	4	0	1.2e-10	Pass	27528	20377	3	1	Plasmid1	512	48634	1.0483	GOOD	A	.	A	A	48634	48631	2	0	1.12e-12	Pass	28437	20194	1	1	Plasmid1	512	50587	1.0772	GOOD	A	.	A	A	50587	50587	0
Plasmid1	513	46312	1.01894	GOOD	A	.	A	A	46312	46309	3	0	3.46e-11	Pass	26808	19501	2	1	Plasmid1	513	47131	1.01591	GOOD	A	.	A	A	47131	47130	1	0	1.72e-13	Pass	27689	19441	1	0	Plasmid1	513	49089	1.0453	GOOD	A	.	A	A	49089	49087	2
Plasmid1	514	41317	0.909043	GOOD	A	.	A	A	41317	41314	1	0	9.69e-12	Pass	26310	15004	1	0	Plasmid1	514	41899	0.903131	GOOD	A	.	A	A	41899	41893	4	0	4.63e-09	Pass	27152	14741	4	0	Plasmid1	514	43773	0.932099	GOOD	A	.	A	A	43773	43768	3
Plasmid1	515	41131	0.904951	GOOD	T	.	T	T	41131	41129	1	0	9.68e-12	Pass	26995	14134	1	0	Plasmid1	515	41592	0.896514	GOOD	T	.	T	T	41592	41589	3	0	8.02e-10	Pass	27588	14001	3	0	Plasmid1	515	43521	0.926733	GOOD	T	.	T	T	43521	43517	4
Plasmid1	516	41262	0.907833	GOOD	T	.	T	T	41262	41260	2	0	1.07e-10	Pass	26205	15055	1	1	Plasmid1	516	41500	0.894531	GOOD	T	.	T	T	41500	41498	2	0	1.07e-10	Pass	26740	14758	2	0	Plasmid1	516	43421	0.924603	GOOD	T	.	T	T	43421	43417	3
Plasmid1	517	41928	0.922486	GOOD	A	.	A	A	41928	41925	2	0	1.07e-10	Pass	27888	14037	1	1	Plasmid1	517	42178	0.909145	GOOD	A	.	A	A	42178	42176	2	0	5.58e-11	Pass	28445	13731	1	1	Plasmid1	517	44053	0.938061	GOOD	A	.	A	A	44053	44052	1
Plasmid1	518	44951	0.988997	GOOD	T	.	T	T	44951	44946	3	0	1.22e-10	Pass	32355	12591	2	1	Plasmid1	518	45367	0.977884	GOOD	T	.	T	T	45367	45364	3	0	6.5e-11	Pass	33161	12203	1	2	Plasmid1	518	47287	1.00693	GOOD	T	.	T	T	47287	47283	3
Plasmid1	519	42867	0.943145	GOOD	C	.	C	C	42867	42865	1	0	4.95e-12	Pass	27537	15328	1	0	Plasmid1	519	43439	0.936326	GOOD	C	.	C	C	43439	43436	2	0	2.92e-11	Pass	28202	15234	0	2	Plasmid1	519	45565	0.970257	GOOD	C	.	C	C	45565	45558	4
Plasmid1	520	41151	0.905391	GOOD	G	.	G	G	41151	41142	6	0	8.79e-08	Pass	26735	14407	4	2	Plasmid1	520	41393	0.892224	GOOD	G	.	G	G	41393	41389	3	0	8.02e-10	Pass	27036	14353	1	2	Plasmid1	520	43099	0.917746	GOOD	G	.	G	G	43099	43095	3
Plasmid1	521	35607	0.783413	GOOD	A	.	A	A	35607	35604	2	0	5.08e-09	Pass	24116	11488	2	0	Plasmid1	521	36095	0.778026	GOOD	A	.	A	A	36095	36092	1	0	2.74e-10	Pass	24494	11598	1	0	Plasmid1	521	38013	0.809446	GOOD	A	.	A	A	38013	38010	2
Plasmid1	522	44894	0.987743	GOOD	C	.	C	C	44894	44890	2	0	1.52e-11	Pass	26536	18354	2	0	Plasmid1	522	45461	0.97991	GOOD	C	.	C	C	45461	45459	1	0	6.61e-13	Pass	27132	18327	0	1	Plasmid1	522	47453	1.01046	GOOD	C	.	C	C	47453	47451	1
Plasmid1	523	42031	0.924752	GOOD	G	.	G	G	42031	42028	1	0	4.95e-12	Pass	24208	17820	1	0	Plasmid1	523	41850	0.902075	GOOD	G	.	G	G	41850	41844	3	0	8.02e-10	Pass	23975	17869	2	1	Plasmid1	523	43896	0.934718	GOOD	G	.	G	G	43896	43889	5
Plasmid1	524	39997	0.880001	GOOD	A	.	A	A	39997	39992	2	0	3.89e-10	Pass	23238	16754	2	0	Plasmid1	524	40276	0.868147	GOOD	A	.	A	A	40276	40274	2	0	2.04e-10	Pass	23515	16759	1	1	Plasmid1	524	42109	0.896666	GOOD	A	.	A	A	42109	42106	3
Plasmid1	525	40065	0.881497	GOOD	G	.	G	G	40065	40062	1	0	1.89e-11	Pass	21845	18217	1	0	Plasmid1	525	40471	0.872351	GOOD	G	.	G	G	40471	40467	2	0	2.04e-10	Pass	21963	18504	1	1	Plasmid1	525	42472	0.904395	GOOD	G	.	G	G	42472	42468	3
Plasmid1	526	39839	0.876524	GOOD	C	.	C	C	39839	39837	1	0	3.7e-11	Pass	21533	18304	0	1	Plasmid1	526	41340	0.891082	GOOD	C	.	C	C	41340	41335	2	0	1.07e-10	Pass	22001	19334	1	1	Plasmid1	526	43366	0.923432	GOOD	C	.	C	C	43366	43364	2
Plasmid1	527	39358	0.865942	GOOD	G	.	G	G	39358	39355	1	0	3.7e-11	Pass	22400	16955	1	0	Plasmid1	527	41145	0.886879	GOOD	G	.	G	G	41145	41140	3	0	8.02e-10	Pass	22737	18403	2	1	Plasmid1	527	43294	0.921899	GOOD	G	.	G	G	43294	43293	1
Plasmid1	528	37973	0.835469	GOOD	C	.	C	C	37973	37973	0	0	1	Pass	22380	15593	0	0	Plasmid1	528	39952	0.861164	GOOD	C	.	C	C	39952	39950	1	0	3.7e-11	Pass	22780	17170	1	0	Plasmid1	528	41687	0.887679	GOOD	C	.	C	C	41687	41686	1
Plasmid1	529	39980	0.879627	GOOD	C	.	C	C	39980	39976	2	0	3.89e-10	Pass	23371	16605	2	0	Plasmid1	529	42328	0.912378	GOOD	C	.	C	C	42328	42324	2	0	5.58e-11	Pass	23768	18556	0	2	Plasmid1	529	44081	0.938657	GOOD	C	.	C	C	44081	44076	2
Plasmid1	530	47060	1.0354	GOOD	T	.	T	T	47060	47046	7	0	1.14e-08	Pass	22975	24071	7	0	Plasmid1	530	47677	1.02768	GOOD	T	.	T	T	47677	47671	2	0	2.16e-12	Pass	23364	24307	2	0	Plasmid1	530	49942	1.06346	GOOD	T	.	T	T	49942	49927	10
Plasmid1	531	42926	0.944444	GOOD	G	.	G	G	42926	42923	2	0	5.58e-11	Pass	23399	19524	2	0	Plasmid1	531	43273	0.932748	GOOD	G	.	G	G	43273	43265	3	0	2.29e-10	Pass	23705	19560	2	1	Plasmid1	531	45257	0.963699	GOOD	G	.	G	G	45257	45251	5
Plasmid1	532	36050	0.79316	GOOD	A	.	A	A	36050	36048	1	0	2.74e-10	Pass	20217	15831	1	0	Plasmid1	532	36747	0.79208	GOOD	A	.	A	A	36747	36740	5	0	3.9e-07	Pass	20685	16055	4	1	Plasmid1	532	38111	0.811532	GOOD	A	.	A	A	38111	38108	2
Plasmid1	533	34343	0.755603	GOOD	T	.	T	T	34343	34337	4	0	3e-07	Pass	20788	13549	0	4	Plasmid1	533	34876	0.751751	GOOD	T	.	T	T	34876	34869	5	0	1.21e-06	Pass	21199	13670	2	3	Plasmid1	533	36477	0.776738	GOOD	T	.	T	T	36477	36469	5
Plasmid1	534	35547	0.782093	GOOD	C	.	C	C	35547	35547	0	0	1	Pass	23299	12248	0	0	Plasmid1	534	36219	0.780699	GOOD	C	.	C	C	36219	36215	2	0	2.68e-09	Pass	23988	12227	1	1	Plasmid1	534	37626	0.801205	GOOD	C	.	C	C	37626	37625	1
Plasmid1	535	35557	0.782313	GOOD	A	.	A	A	35557	35557	0	0	1	Pass	27019	8538	0	0	Plasmid1	535	36341	0.783329	GOOD	A	.	A	A	36341	36339	1	0	2.74e-10	Pass	27665	8674	0	1	Plasmid1	535	37785	0.804591	GOOD	A	.	A	A	37785	37783	2
Plasmid1	536	26595	0.585134	GOOD	A	.	A	A	26595	26590	4	0	2.96e-05	Pass	21374	5216	4	0	Plasmid1	536	27256	0.587502	GOOD	A	.	A	A	27256	27251	3	0	4.19e-06	Pass	21838	5413	0	3	Plasmid1	536	28356	0.60381	GOOD	A	.	A	A	28356	28351	3
Plasmid1	537	41623	0.915775	GOOD	C	.	C	C	41623	41622	1	0	9.69e-12	Pass	21438	20184	1	0	Plasmid1	537	42137	0.908261	GOOD	C	.	C	C	42137	42137	0	0	1	Pass	21955	20182	0	0	Plasmid1	537	43858	0.933909	GOOD	C	.	C	C	43858	43856	1
Plasmid1	538	40703	0.895534	GOOD	C	.	C	C	40703	40699	3	0	1.5e-09	Pass	21181	19518	1	2	Plasmid1	538	41316	0.890565	GOOD	C	.	C	C	41316	41315	1	0	9.69e-12	Pass	21865	19450	1	0	Plasmid1	538	43089	0.917534	GOOD	C	.	C	C	43089	43087	2
Plasmid1	539	40230	0.885127	GOOD	C	.	C	C	40230	40228	1	0	1.89e-11	Pass	21701	18527	1	0	Plasmid1	539	40986	0.883451	GOOD	C	.	C	C	40986	40984	1	0	1.89e-11	Pass	22419	18565	0	1	Plasmid1	539	42643	0.908036	GOOD	C	.	C	C	42643	42638	2
Plasmid1	540	39697	0.8734	GOOD	C	.	C	C	39697	39693	2	0	3.89e-10	Pass	22180	17513	2	0	Plasmid1	540	40139	0.865194	GOOD	C	.	C	C	40139	40137	2	0	2.04e-10	Pass	22715	17422	1	1	Plasmid1	540	41980	0.893919	GOOD	C	.	C	C	41980	41979	1
Plasmid1	541	37223	0.818968	GOOD	G	.	G	G	37223	37218	3	0	9.66e-09	Pass	20629	16589	1	2	Plasmid1	541	37520	0.808742	GOOD	G	.	G	G	37520	37516	3	0	9.66e-09	Pass	21062	16454	3	0	Plasmid1	541	39383	0.838618	GOOD	G	.	G	G	39383	39381	2
Plasmid1	542	26802	0.589689	GOOD	A	.	A	A	26802	26796	5	0	9.57e-05	Pass	13192	13604	5	0	Plasmid1	542	27128	0.584743	GOOD	A	.	A	A	27128	27124	3	0	4.19e-06	Pass	13533	13591	2	1	Plasmid1	542	28096	0.598274	GOOD	A	.	A	A	28096	28086	8
Plasmid1	543	37966	0.835315	GOOD	C	.	C	C	37966	37963	1	0	1.41e-10	Pass	16328	21635	0	1	Plasmid1	543	38639	0.832862	GOOD	C	.	C	C	38639	38638	0	0	1	Pass	16769	21869	0	0	Plasmid1	543	39722	0.845837	GOOD	C	.	C	C	39722	39718	3
Plasmid1	544	36987	0.813776	GOOD	G	.	G	G	36987	36984	3	0	1.79e-08	Pass	15881	21103	1	2	Plasmid1	544	37631	0.811135	GOOD	G	.	G	G	37631	37627	2	0	1.41e-09	Pass	16287	21340	0	2	Plasmid1	544	39013	0.83074	GOOD	G	.	G	G	39013	39010	3
Plasmid1	545	34614	0.761566	GOOD	G	.	G	G	34614	34609	2	0	9.64e-09	Pass	15381	19228	2	0	Plasmid1	545	35330	0.761537	GOOD	G	.	G	G	35330	35330	0	0	1	Pass	15847	19483	0	0	Plasmid1	545	36581	0.778953	GOOD	G	.	G	G	36581	36577	2
Plasmid1	546	34102	0.750301	GOOD	C	.	C	C	34102	34100	1	0	1.04e-09	Pass	16293	17807	1	0	Plasmid1	546	35379	0.762593	GOOD	C	.	C	C	35379	35377	1	0	5.34e-10	Pass	16917	18460	1	0	Plasmid1	546	36568	0.778676	GOOD	C	.	C	C	36568	36565	2
Plasmid1	547	27741	0.610348	GOOD	T	.	T	T	27741	27733	5	0	5.63e-05	Pass	12217	15516	2	3	Plasmid1	547	29184	0.62906	GOOD	T	.	T	T	29184	29175	3	0	1.27e-06	Pass	12753	16422	1	2	Plasmid1	547	30198	0.643034	GOOD	T	.	T	T	30198	30192	5
Plasmid1	548	36332	0.799365	GOOD	C	.	C	C	36332	36329	2	0	2.68e-09	Pass	15390	20939	1	1	Plasmid1	548	36752	0.792188	GOOD	C	.	C	C	36752	36746	3	0	1.79e-08	Pass	16051	20695	2	1	Plasmid1	548	38152	0.812405	GOOD	C	.	C	C	38152	38150	2
Plasmid1	549	38796	0.853577	GOOD	C	.	C	C	38796	38794	1	0	7.21e-11	Pass	17560	21234	0	1	Plasmid1	549	39317	0.847476	GOOD	C	.	C	C	39317	39316	1	0	3.7e-11	Pass	18065	21251	0	1	Plasmid1	549	40807	0.868941	GOOD	C	.	C	C	40807	40805	2
Plasmid1	550	42100	0.92627	GOOD	C	.	C	C	42100	42099	1	0	4.95e-12	Pass	19542	22557	0	1	Plasmid1	550	42533	0.916797	GOOD	C	.	C	C	42533	42530	1	0	4.95e-12	Pass	20109	22421	0	1	Plasmid1	550	44012	0.937188	GOOD	C	.	C	C	44012	44007	3
Plasmid1	551	39728	0.874082	GOOD	T	.	T	T	39728	39720	5	0	6.98e-08	Pass	17784	21936	2	3	Plasmid1	551	40376	0.870303	GOOD	T	.	T	T	40376	40372	2	0	2.04e-10	Pass	18285	22087	0	2	Plasmid1	551	41704	0.888041	GOOD	T	.	T	T	41704	41695	5
Plasmid1	552	40450	0.889967	GOOD	G	.	G	G	40450	40447	1	0	1.89e-11	Pass	17395	23052	1	0	Plasmid1	552	41042	0.884658	GOOD	G	.	G	G	41042	41041	1	0	9.68e-12	Pass	17773	23268	1	0	Plasmid1	552	42225	0.899136	GOOD	G	.	G	G	42225	42220	3
Plasmid1	553	41653	0.916435	GOOD	C	.	C	C	41653	41647	5	0	2.19e-08	Pass	19435	22212	2	3	Plasmid1	553	42336	0.912551	GOOD	C	.	C	C	42336	42334	2	0	5.58e-11	Pass	20095	22239	1	1	Plasmid1	553	43691	0.930352	GOOD	C	.	C	C	43691	43688	3
Plasmid1	554	40677	0.894962	GOOD	T	.	T	T	40677	40675	2	0	2.04e-10	Pass	18374	22301	2	0	Plasmid1	554	41467	0.893819	GOOD	T	.	T	T	41467	41462	5	0	2.19e-08	Pass	19034	22428	2	3	Plasmid1	554	42608	0.907291	GOOD	T	.	T	T	42608	42605	3
Plasmid1	555	42590	0.937051	GOOD	G	.	G	G	42590	42584	3	0	4.29e-10	Pass	19110	23474	2	1	Plasmid1	555	43290	0.933114	GOOD	G	.	G	G	43290	43290	0	0	1	Pass	19811	23479	0	0	Plasmid1	555	44384	0.945109	GOOD	G	.	G	G	44384	44382	2
Plasmid1	556	34859	0.766956	GOOD	T	.	T	T	34859	34857	2	0	9.64e-09	Pass	15465	19392	2	0	Plasmid1	556	35652	0.768477	GOOD	T	.	T	T	35652	35642	8	0	2.09e-05	Pass	16075	19567	5	3	Plasmid1	556	36236	0.771606	GOOD	T	.	T	T	36236	36231	3
Plasmid1	557	34370	0.756197	GOOD	T	.	T	T	34370	34366	3	0	6.12e-08	Pass	16422	17944	2	1	Plasmid1	557	34941	0.753152	GOOD	T	.	T	T	34941	34937	4	0	3e-07	Pass	16978	17959	3	1	Plasmid1	557	35629	0.758681	GOOD	T	.	T	T	35629	35624	4
Plasmid1	558	40485	0.890737	GOOD	C	.	C	C	40485	40484	1	0	1.89e-11	Pass	18079	22405	0	1	Plasmid1	558	41625	0.897225	GOOD	C	.	C	C	41625	41621	3	0	8.02e-10	Pass	18934	22687	1	2	Plasmid1	558	42390	0.902649	GOOD	C	.	C	C	42390	42382	6
Plasmid1	559	41505	0.913179	GOOD	C	.	C	C	41505	41496	5	0	2.19e-08	Pass	18464	23032	3	2	Plasmid1	559	42669	0.919728	GOOD	C	.	C	C	42669	42664	3	0	4.29e-10	Pass	19310	23354	2	1	Plasmid1	559	43678	0.930076	GOOD	C	.	C	C	43678	43674	2
Plasmid1	560	42521	0.935533	GOOD	G	.	G	G	42521	42520	1	0	4.95e-12	Pass	18940	23580	1	0	Plasmid1	560	43639	0.940637	GOOD	G	.	G	G	43639	43635	2	0	2.92e-11	Pass	19501	24134	1	1	Plasmid1	560	44692	0.951668	GOOD	G	.	G	G	44692	44686	3
Plasmid1	561	37405	0.822972	GOOD	A	.	A	A	37405	37401	3	0	9.66e-09	Pass	16376	21025	1	2	Plasmid1	561	38389	0.827473	GOOD	A	.	A	A	38389	38386	2	0	7.41e-10	Pass	16924	21462	1	1	Plasmid1	561	39008	0.830633	GOOD	A	.	A	A	39008	39005	2
Plasmid1	562	37522	0.825547	GOOD	G	.	G	G	37522	37521	1	0	1.41e-10	Pass	17577	19944	0	1	Plasmid1	562	38673	0.833595	GOOD	G	.	G	G	38673	38672	1	0	7.21e-11	Pass	18107	20565	1	0	Plasmid1	562	39206	0.834849	GOOD	G	.	G	G	39206	39199	5
Plasmid1	563	27287	0.600359	GOOD	T	.	T	T	27287	27282	2	0	8.08e-07	Pass	10878	16404	1	1	Plasmid1	563	28197	0.607785	GOOD	T	.	T	T	28197	28195	1	0	5.55e-08	Pass	11452	16743	1	0	Plasmid1	563	28316	0.602959	GOOD	T	.	T	T	28316	28315	0
Plasmid1	564	24154	0.531428	GOOD	A	.	A	A	24154	24152	2	0	5.22e-06	Pass	11355	12797	1	1	Plasmid1	564	25171	0.54256	GOOD	A	.	A	A	25171	25167	3	0	1.37e-05	Pass	12006	13161	0	3	Plasmid1	564	25391	0.540674	GOOD	A	.	A	A	25391	25391	0
Plasmid1	565	24790	0.545421	GOOD	A	.	A	A	24790	24786	2	0	5.22e-06	Pass	14706	10080	0	2	Plasmid1	565	25678	0.553488	GOOD	A	.	A	A	25678	25670	4	0	5.16e-05	Pass	15209	10461	1	3	Plasmid1	565	26198	0.557858	GOOD	A	.	A	A	26198	26196	2
Plasmid1	566	37257	0.819716	GOOD	C	.	C	C	37257	37256	1	0	1.41e-10	Pass	17889	19367	1	0	Plasmid1	566	38231	0.824067	GOOD	C	.	C	C	38231	38231	0	0	1	Pass	18608	19623	0	0	Plasmid1	566	39132	0.833274	GOOD	C	.	C	C	39132	39130	1
Plasmid1	567	36719	0.807879	GOOD	C	.	C	C	36719	36718	1	0	2.74e-10	Pass	18785	17933	0	1	Plasmid1	567	37486	0.808009	GOOD	C	.	C	C	37486	37482	3	0	9.66e-09	Pass	19356	18126	0	3	Plasmid1	567	38322	0.816025	GOOD	C	.	C	C	38322	38318	2
Plasmid1	568	33905	0.745966	GOOD	A	.	A	A	33905	33901	4	0	5.39e-07	Pass	18669	15232	2	2	Plasmid1	568	34869	0.7516	GOOD	A	.	A	A	34869	34868	1	0	1.04e-09	Pass	19205	15663	0	1	Plasmid1	568	35687	0.759916	GOOD	A	.	A	A	35687	35685	1
Plasmid1	569	32030	0.704713	GOOD	T	.	T	T	32030	32023	5	0	3.69e-06	Pass	19098	12925	4	1	Plasmid1	569	33066	0.712736	GOOD	T	.	T	T	33066	33064	1	0	2.02e-09	Pass	19758	13306	0	1	Plasmid1	569	33813	0.720011	GOOD	T	.	T	T	33813	33811	2
Plasmid1	570	38728	0.852081	GOOD	C	.	C	C	38728	38728	0	0	1	Pass	20519	18209	0	0	Plasmid1	570	39749	0.856788	GOOD	C	.	C	C	39749	39747	2	0	3.89e-10	Pass	21207	18540	1	1	Plasmid1	570	40831	0.869452	GOOD	C	.	C	C	40831	40826	2
Plasmid1	571	34800	0.765658	GOOD	A	.	A	A	34800	34798	2	0	9.64e-09	Pass	19698	15100	1	1	Plasmid1	571	35908	0.773995	GOOD	A	.	A	A	35908	35904	4	0	1.67e-07	Pass	20263	15641	2	2	Plasmid1	571	36722	0.781955	GOOD	A	.	A	A	36722	36721	1
Plasmid1	572	31253	0.687618	GOOD	A	.	A	A	31253	31248	5	0	6.42e-06	Pass	18717	12531	5	0	Plasmid1	572	32115	0.692237	GOOD	A	.	A	A	32115	32112	2	0	3.45e-08	Pass	19161	12951	2	0	Plasmid1	572	33193	0.706809	GOOD	A	.	A	A	33193	33190	2
Plasmid1	573	39521	0.869528	GOOD	C	.	C	C	39521	39518	1	0	3.7e-11	Pass	20070	19448	1	0	Plasmid1	573	40591	0.874937	GOOD	C	.	C	C	40591	40589	1	0	1.89e-11	Pass	20475	20114	0	1	Plasmid1	573	41479	0.88325	GOOD	C	.	C	C	41479	41475	2
Plasmid1	574	41144	0.905237	GOOD	G	.	G	G	41144	41140	2	0	1.07e-10	Pass	19996	21144	1	1	Plasmid1	574	42509	0.91628	GOOD	G	.	G	G	42509	42506	2	0	5.58e-11	Pass	20551	21955	1	1	Plasmid1	574	43374	0.923602	GOOD	G	.	G	G	43374	43371	2
Plasmid1	575	36851	0.810783	GOOD	G	.	G	G	36851	36849	1	0	2.74e-10	Pass	18705	18144	1	0	Plasmid1	575	37987	0.818808	GOOD	G	.	G	G	37987	37981	3	0	9.66e-09	Pass	19260	18721	1	2	Plasmid1	575	38621	0.822392	GOOD	G	.	G	G	38621	38618	2
Plasmid1	576	30976	0.681524	GOOD	A	.	A	A	30976	30975	1	0	1.48e-08	Pass	15166	15809	0	1	Plasmid1	576	31848	0.686482	GOOD	A	.	A	A	31848	31841	5	0	6.42e-06	Pass	15719	16122	1	4	Plasmid1	576	32458	0.691158	GOOD	A	.	A	A	32458	32452	6
Plasmid1	577	33939	0.746715	GOOD	G	.	G	G	33939	33937	1	0	2.02e-09	Pass	16929	17008	1	0	Plasmid1	577	34876	0.751751	GOOD	G	.	G	G	34876	34875	1	0	1.04e-09	Pass	17495	17380	1	0	Plasmid1	577	35499	0.755913	GOOD	G	.	G	G	35499	35499	0
Plasmid1	578	21638	0.476072	GOOD	T	.	T	T	21638	21637	1	0	5.46e-06	Pass	7616	14021	1	0	Plasmid1	578	22555	0.486172	GOOD	T	.	T	T	22555	22552	2	0	1.79e-05	Pass	8020	14532	2	0	Plasmid1	578	22478	0.478645	GOOD	T	.	T	T	22478	22475	2
Plasmid1	579	22381	0.492419	GOOD	G	.	G	G	22381	22380	1	0	2.85e-06	Pass	9987	12393	0	1	Plasmid1	579	23241	0.500959	GOOD	G	.	G	G	23241	23241	0	0	1	Pass	10425	12816	0	0	Plasmid1	579	23364	0.497511	GOOD	G	.	G	G	23364	23364	0
Plasmid1	580	21748	0.478492	GOOD	A	.	A	A	21748	21747	1	0	5.46e-06	Pass	12728	9019	0	1	Plasmid1	580	22603	0.487207	GOOD	A	.	A	A	22603	22597	3	0	7.8e-05	Pass	13178	9419	0	3	Plasmid1	580	22540	0.479965	GOOD	A	.	A	A	22540	22534	4
Plasmid1	581	35995	0.79195	GOOD	C	.	C	C	35995	35990	4	0	1.67e-07	Pass	16227	19763	2	2	Plasmid1	581	36985	0.79721	GOOD	C	.	C	C	36985	36981	3	0	1.79e-08	Pass	16655	20326	2	1	Plasmid1	581	37304	0.794348	GOOD	C	.	C	C	37304	37302	2
Plasmid1	582	37944	0.834831	GOOD	C	.	C	C	37944	37936	3	0	9.66e-09	Pass	18430	19506	1	2	Plasmid1	582	38842	0.837238	GOOD	C	.	C	C	38842	38837	3	0	5.2e-09	Pass	18848	19989	1	2	Plasmid1	582	39536	0.841876	GOOD	C	.	C	C	39536	39533	1
Plasmid1	583	36986	0.813754	GOOD	G	.	G	G	36986	36983	3	0	1.79e-08	Pass	15946	21037	2	1	Plasmid1	583	37912	0.817191	GOOD	G	.	G	G	37912	37911	1	0	1.41e-10	Pass	16274	21637	1	0	Plasmid1	583	38614	0.822243	GOOD	G	.	G	G	38614	38612	1
Plasmid1	584	32342	0.711578	GOOD	G	.	G	G	32342	32340	1	0	3.93e-09	Pass	13771	18569	1	0	Plasmid1	584	33150	0.714547	GOOD	G	.	G	G	33150	33149	1	0	2.02e-09	Pass	14103	19046	1	0	Plasmid1	584	33584	0.715135	GOOD	G	.	G	G	33584	33577	6
Plasmid1	585	32487	0.714768	GOOD	C	.	C	C	32487	32485	2	0	3.45e-08	Pass	15227	17258	1	1	Plasmid1	585	33218	0.716012	GOOD	C	.	C	C	33218	33214	2	0	1.82e-08	Pass	15718	17496	1	1	Plasmid1	585	33841	0.720607	GOOD	C	.	C	C	33841	33840	1
Plasmid1	586	29842	0.656574	GOOD	T	.	T	T	29842	29839	3	0	1.27e-06	Pass	13015	16824	1	2	Plasmid1	586	30916	0.666393	GOOD	T	.	T	T	30916	30915	1	0	1.48e-08	Pass	13419	17496	0	1	Plasmid1	586	31429	0.669246	GOOD	T	.	T	T	31429	31426	2
Plasmid1	587	34865	0.767088	GOOD	G	.	G	G	34865	34865	0	0	1	Pass	12112	22753	0	0	Plasmid1	587	35754	0.770676	GOOD	G	.	G	G	35754	35753	1	0	5.34e-10	Pass	12534	23219	0	1	Plasmid1	587	36674	0.780933	GOOD	G	.	G	G	36674	36671	2
Plasmid1	588	33972	0.747441	GOOD	G	.	G	G	33972	33971	1	0	2.02e-09	Pass	12828	21143	1	0	Plasmid1	588	35072	0.755975	GOOD	G	.	G	G	35072	35069	3	0	3.32e-08	Pass	13362	21707	2	1	Plasmid1	588	35769	0.761662	GOOD	G	.	G	G	35769	35765	2
Plasmid1	589	34201	0.752479	GOOD	C	.	C	C	34201	34198	2	0	9.64e-09	Pass	13494	20704	1	1	Plasmid1	589	34684	0.747612	GOOD	C	.	C	C	34684	34677	4	0	3e-07	Pass	13893	20784	1	3	Plasmid1	589	35555	0.757105	GOOD	C	.	C	C	35555	35553	2
Plasmid1	590	36112	0.794524	GOOD	G	.	G	G	36112	36111	1	0	2.74e-10	Pass	13454	22657	0	1	Plasmid1	590	36925	0.795917	GOOD	G	.	G	G	36925	36925	0	0	1	Pass	13879	23046	0	0	Plasmid1	590	37792	0.80474	GOOD	G	.	G	G	37792	37789	2
Plasmid1	591	34330	0.755317	GOOD	G	.	G	G	34330	34326	2	0	9.64e-09	Pass	13709	20617	0	2	Plasmid1	591	34969	0.753755	GOOD	G	.	G	G	34969	34969	0	0	1	Pass	14161	20808	0	0	Plasmid1	591	36051	0.767667	GOOD	G	.	G	G	36051	36048	3
Plasmid1	592	32601	0.717276	GOOD	C	.	C	C	32601	32601	0	0	1	Pass	13448	19153	0	0	Plasmid1	592	33407	0.720086	GOOD	C	.	C	C	33407	33407	0	0	1	Pass	13830	19577	0	0	Plasmid1	592	34581	0.736365	GOOD	C	.	C	C	34581	34579	1
Plasmid1	593	31081	0.683834	GOOD	T	.	T	T	31081	31079	2	0	6.5e-08	Pass	11120	19959	2	0	Plasmid1	593	31730	0.683939	GOOD	T	.	T	T	31730	31728	2	0	6.5e-08	Pass	11394	20334	1	1	Plasmid1	593	32642	0.695076	GOOD	T	.	T	T	32642	32638	2
Plasmid1	594	35032	0.770762	GOOD	G	.	G	G	35032	35027	3	0	3.32e-08	Pass	11798	23229	1	2	Plasmid1	594	35736	0.770288	GOOD	G	.	G	G	35736	35732	2	0	5.08e-09	Pass	12113	23619	1	1	Plasmid1	594	36421	0.775546	GOOD	G	.	G	G	36421	36420	1
Plasmid1	595	28440	0.625727	GOOD	T	.	T	T	28440	28431	6	0	9.72e-05	Pass	8107	20324	3	3	Plasmid1	595	28863	0.622141	GOOD	T	.	T	T	28863	28861	2	0	4.32e-07	Pass	8233	20628	0	2	Plasmid1	595	29711	0.632664	GOOD	T	.	T	T	29711	29706	3
Plasmid1	596	30283	0.666276	GOOD	G	.	G	G	30283	30281	1	0	1.48e-08	Pass	9533	20748	0	1	Plasmid1	596	31057	0.669432	GOOD	G	.	G	G	31057	31055	1	0	7.63e-09	Pass	9793	21262	1	0	Plasmid1	596	31607	0.673037	GOOD	G	.	G	G	31607	31605	2
Plasmid1	597	30114	0.662558	GOOD	C	.	C	C	30114	30112	2	0	1.22e-07	Pass	10528	19584	0	2	Plasmid1	597	30595	0.659474	GOOD	C	.	C	C	30595	30593	1	0	1.48e-08	Pass	10691	19902	1	0	Plasmid1	597	31365	0.667884	GOOD	C	.	C	C	31365	31359	4
Plasmid1	598	29659	0.652547	GOOD	G	.	G	G	29659	29653	4	0	5.44e-06	Pass	10899	18754	2	2	Plasmid1	598	30551	0.658525	GOOD	G	.	G	G	30551	30548	2	0	1.22e-07	Pass	11177	19371	1	1	Plasmid1	598	31297	0.666436	GOOD	G	.	G	G	31297	31294	2
Plasmid1	599	24807	0.545795	GOOD	A	.	A	A	24807	24803	3	0	2.45e-05	Pass	9286	15517	1	2	Plasmid1	599	25731	0.554631	GOOD	A	.	A	A	25731	25730	1	0	4e-07	Pass	9562	16168	0	1	Plasmid1	599	26366	0.561435	GOOD	A	.	A	A	26366	26363	2
Plasmid1	600	23129	0.508877	GOOD	A	.	A	A	23129	23128	1	0	1.48e-06	Pass	10457	12671	0	1	Plasmid1	600	24041	0.518203	GOOD	A	.	A	A	24041	24038	3	0	2.45e-05	Pass	10746	13292	0	3	Plasmid1	600	24719	0.526364	GOOD	A	.	A	A	24719	24716	3
Plasmid1	601	34909	0.768056	GOOD	C	.	C	C	34909	34906	2	0	9.64e-09	Pass	11782	23124	0	2	Plasmid1	601	35993	0.775827	GOOD	C	.	C	C	35993	35992	1	0	5.34e-10	Pass	12101	23891	0	1	Plasmid1	601	36703	0.781551	GOOD	C	.	C	C	36703	36701	1
Plasmid1	602	34365	0.756087	GOOD	G	.	G	G	34365	34360	4	0	3e-07	Pass	11380	22980	2	2	Plasmid1	602	35418	0.763433	GOOD	G	.	G	G	35418	35411	6	0	2.42e-06	Pass	11671	23740	3	3	Plasmid1	602	36212	0.771095	GOOD	G	.	G	G	36212	36210	2
Plasmid1	603	34174	0.751885	GOOD	C	.	C	C	34174	34170	3	0	6.12e-08	Pass	11308	22862	2	1	Plasmid1	603	35349	0.761946	GOOD	C	.	C	C	35349	35345	3	0	3.32e-08	Pass	11608	23737	1	2	Plasmid1	603	35807	0.762471	GOOD	C	.	C	C	35807	35806	1
Plasmid1	604	31030	0.682712	GOOD	A	.	A	A	31030	31025	5	0	6.42e-06	Pass	9710	21315	3	2	Plasmid1	604	32075	0.691375	GOOD	A	.	A	A	32075	32070	5	0	3.69e-06	Pass	9962	22108	3	2	Plasmid1	604	32517	0.692414	GOOD	A	.	A	A	32517	32513	3
Plasmid1	605	32463	0.71424	GOOD	T	.	T	T	32463	32462	1	0	3.93e-09	Pass	10558	21904	0	1	Plasmid1	605	33248	0.716659	GOOD	T	.	T	T	33248	33246	2	0	1.82e-08	Pass	10915	22331	2	0	Plasmid1	605	33845	0.720693	GOOD	T	.	T	T	33845	33843	2
Plasmid1	606	33903	0.745922	GOOD	T	.	T	T	33903	33897	6	0	7.11e-06	Pass	12040	21857	1	5	Plasmid1	606	34741	0.748841	GOOD	T	.	T	T	34741	34737	4	0	3e-07	Pass	12344	22393	1	3	Plasmid1	606	35510	0.756147	GOOD	T	.	T	T	35510	35507	2
Plasmid1	607	36240	0.79734	GOOD	C	.	C	C	36240	36235	3	0	1.79e-08	Pass	12900	23335	1	2	Plasmid1	607	37365	0.805401	GOOD	C	.	C	C	37365	37365	0	0	1	Pass	13171	24194	0	0	Plasmid1	607	38095	0.811192	GOOD	C	.	C	C	38095	38091	2
Plasmid1	608	36493	0.802907	GOOD	T	.	T	T	36493	36486	3	0	1.79e-08	Pass	13119	23367	2	1	Plasmid1	608	37604	0.810553	GOOD	T	.	T	T	37604	37599	3	0	9.66e-09	Pass	13372	24227	1	2	Plasmid1	608	38239	0.814258	GOOD	T	.	T	T	38239	38237	1
Plasmid1	609	37622	0.827747	GOOD	G	.	G	G	37622	37621	1	0	1.41e-10	Pass	12707	24914	0	1	Plasmid1	609	38706	0.834306	GOOD	G	.	G	G	38706	38705	1	0	7.21e-11	Pass	12875	25830	0	1	Plasmid1	609	39210	0.834934	GOOD	G	.	G	G	39210	39207	3
Plasmid1	610	32943	0.724801	GOOD	G	.	G	G	32943	32939	3	0	2.08e-07	Pass	10095	22844	1	2	Plasmid1	610	33485	0.721768	GOOD	G	.	G	G	33485	33484	1	0	2.02e-09	Pass	10115	23369	0	1	Plasmid1	610	34054	0.725143	GOOD	G	.	G	G	34054	34054	0
Plasmid1	611	32404	0.712942	GOOD	C	.	C	C	32404	32403	1	0	3.93e-09	Pass	10639	21764	0	1	Plasmid1	611	32775	0.706464	GOOD	C	.	C	C	32775	32770	3	0	2.08e-07	Pass	10707	22063	1	2	Plasmid1	611	33404	0.711302	GOOD	C	.	C	C	33404	33401	2
Plasmid1	612	35830	0.78832	GOOD	G	.	G	G	35830	35827	2	0	5.08e-09	Pass	11230	24597	1	1	Plasmid1	612	36780	0.792791	GOOD	G	.	G	G	36780	36778	2	0	2.68e-09	Pass	11150	25628	1	1	Plasmid1	612	37593	0.800502	GOOD	G	.	G	G	37593	37590	2
Plasmid1	613	29817	0.656024	GOOD	T	.	T	T	29817	29815	1	0	2.87e-08	Pass	7386	22429	1	0	Plasmid1	613	30616	0.659926	GOOD	T	.	T	T	30616	30613	2	0	1.22e-07	Pass	7426	23187	1	1	Plasmid1	613	31103	0.662305	GOOD	T	.	T	T	31103	31100	2
Plasmid1	614	32550	0.716154	GOOD	A	.	A	A	32550	32545	3	0	2.08e-07	Pass	8511	24034	0	3	Plasmid1	614	33401	0.719957	GOOD	A	.	A	A	33401	33398	3	0	1.13e-07	Pass	8665	24733	2	1	Plasmid1	614	33996	0.723908	GOOD	A	.	A	A	33996	33993	2
Plasmid1	615	32014	0.704361	GOOD	A	.	A	A	32014	32011	1	0	3.93e-09	Pass	10074	21937	0	1	Plasmid1	615	32916	0.709503	GOOD	A	.	A	A	32916	32914	2	0	3.45e-08	Pass	10286	22628	0	2	Plasmid1	615	33693	0.717456	GOOD	A	.	A	A	33693	33689	3
Plasmid1	616	25797	0.567577	GOOD	G	.	G	G	25797	25795	1	0	4e-07	Pass	4092	21703	0	1	Plasmid1	616	26759	0.576789	GOOD	G	.	G	G	26759	26756	2	0	1.51e-06	Pass	4134	22622	0	2	Plasmid1	616	27416	0.583794	GOOD	G	.	G	G	27416	27415	1
Plasmid1	617	24032	0.528744	GOOD	G	.	G	G	24032	24028	2	0	5.22e-06	Pass	4607	19421	2	0	Plasmid1	617	24904	0.536805	GOOD	G	.	G	G	24904	24901	2	0	5.22e-06	Pass	4523	20378	0	2	Plasmid1	617	25656	0.546317	GOOD	G	.	G	G	25656	25655	1
Plasmid1	618	23310	0.512859	GOOD	C	.	C	C	23310	23310	0	0	1	Pass	6155	17155	0	0	Plasmid1	618	24574	0.529691	GOOD	C	.	C	C	24574	24572	1	0	7.71e-07	Pass	6343	18229	0	1	Plasmid1	618	25399	0.540844	GOOD	C	.	C	C	25399	25397	1
Plasmid1	619	30162	0.663614	GOOD	C	.	C	C	30162	30159	2	0	1.22e-07	Pass	8806	21353	1	1	Plasmid1	619	30871	0.665423	GOOD	C	.	C	C	30871	30866	3	0	6.97e-07	Pass	8985	21881	1	2	Plasmid1	619	31574	0.672334	GOOD	C	.	C	C	31574	31571	2
Plasmid1	620	33364	0.734064	GOOD	G	.	G	G	33364	33307	51	0.002	0.031403	Pass	8134	25173	29	22	Plasmid1	620	34357	0.740564	GOOD	G	.	G	G	34357	34298	55	0.002	0.016651	Pass	8345	25953	36	19	Plasmid1	620	34975	0.744755	GOOD	G	.	G	G	34975	34913	61
Plasmid1	621	31635	0.696023	GOOD	C	.	C	C	31635	31632	1	0	7.63e-09	Pass	9524	22108	1	0	Plasmid1	621	32407	0.698531	GOOD	C	.	C	C	32407	32404	1	0	3.93e-09	Pass	9541	22863	1	0	Plasmid1	621	33153	0.705957	GOOD	C	.	C	C	33153	33150	2
Plasmid1	622	26674	0.586872	GOOD	G	.	G	G	26674	26671	2	0	1.51e-06	Pass	9295	17376	0	2	Plasmid1	622	27607	0.595068	GOOD	G	.	G	G	27607	27605	1	0	1.07e-07	Pass	9552	18053	1	0	Plasmid1	622	27904	0.594185	GOOD	G	.	G	G	27904	27899	3
Plasmid1	623	19206	0.422564	GOOD	A	.	A	A	19206	19201	2	0	0.00011023	Pass	6198	13003	0	2	Plasmid1	623	20229	0.436035	GOOD	A	.	A	A	20229	20225	2	0	6.03e-05	Pass	6661	13564	0	2	Plasmid1	623	20199	0.430116	GOOD	A	.	A	A	20199	20193	3
Plasmid1	624	34930	0.768518	GOOD	C	.	C	C	34930	34927	1	0	1.04e-09	Pass	8349	26578	0	1	Plasmid1	624	36057	0.777207	GOOD	C	.	C	C	36057	36056	1	0	2.74e-10	Pass	8702	27354	0	1	Plasmid1	624	36041	0.767454	GOOD	C	.	C	C	36041	36038	2
Plasmid1	625	32957	0.725109	GOOD	T	.	T	T	32957	32955	2	0	3.45e-08	Pass	8167	24788	1	1	Plasmid1	625	33701	0.726424	GOOD	T	.	T	T	33701	33700	1	0	2.02e-09	Pass	8471	25229	1	0	Plasmid1	625	33734	0.718329	GOOD	T	.	T	T	33734	33730	4
Plasmid1	626	38819	0.854083	GOOD	C	.	C	C	38819	38817	2	0	7.41e-10	Pass	11129	27688	0	2	Plasmid1	626	40013	0.862478	GOOD	C	.	C	C	40013	40012	1	0	1.89e-11	Pass	11548	28464	0	1	Plasmid1	626	40409	0.860466	GOOD	C	.	C	C	40409	40407	2
Plasmid1	627	39019	0.858483	GOOD	T	.	T	T	39019	39015	2	0	3.89e-10	Pass	10878	28137	0	2	Plasmid1	627	40699	0.877265	GOOD	T	.	T	T	40699	40694	2	0	2.04e-10	Pass	11165	29529	0	2	Plasmid1	627	40964	0.872284	GOOD	T	.	T	T	40964	40961	1
Plasmid1	628	39658	0.872542	GOOD	A	.	A	A	39658	39655	3	0	2.79e-09	Pass	11732	27923	0	3	Plasmid1	628	41185	0.887741	GOOD	A	.	A	A	41185	41182	2	0	1.07e-10	Pass	12097	29085	0	2	Plasmid1	628	41338	0.880248	GOOD	A	.	A	A	41338	41335	2
Plasmid1	629	39677	0.87296	GOOD	G	.	G	G	39677	39677	0	0	1	Pass	11668	28009	0	0	Plasmid1	629	41027	0.884335	GOOD	G	.	G	G	41027	41026	1	0	9.68e-12	Pass	11977	29049	0	1	Plasmid1	629	41825	0.890618	GOOD	G	.	G	G	41825	41823	2
Plasmid1	630	34121	0.750719	GOOD	A	.	A	A	34121	34119	2	0	9.64e-09	Pass	9739	24380	0	2	Plasmid1	630	35219	0.759144	GOOD	A	.	A	A	35219	35219	0	0	1	Pass	10015	25204	0	0	Plasmid1	630	35604	0.758149	GOOD	A	.	A	A	35604	35601	2
Plasmid1	631	36204	0.796548	GOOD	G	.	G	G	36204	36202	1	0	2.74e-10	Pass	10887	25315	1	0	Plasmid1	631	37445	0.807125	GOOD	G	.	G	G	37445	37444	1	0	1.41e-10	Pass	11078	26366	0	1	Plasmid1	631	37856	0.806102	GOOD	G	.	G	G	37856	37855	1
Plasmid1	632	28674	0.630876	GOOD	T	.	T	T	28674	28668	5	0	3.29e-05	Pass	5623	23045	1	4	Plasmid1	632	29593	0.637876	GOOD	T	.	T	T	29593	29588	2	0	2.3e-07	Pass	5748	23840	0	2	Plasmid1	632	29795	0.634452	GOOD	T	.	T	T	29795	29792	1
Plasmid1	633	34823	0.766164	GOOD	C	.	C	C	34823	34809	10	0	0.00019327	Pass	6828	27981	0	10	Plasmid1	633	36003	0.776043	GOOD	C	.	C	C	36003	35989	6	0	2.42e-06	Pass	7035	28954	0	6	Plasmid1	633	36165	0.770094	GOOD	C	.	C	C	36165	36155	4
Plasmid1	634	39393	0.866712	GOOD	G	.	G	G	39393	39389	3	0	2.79e-09	Pass	7393	31996	1	2	Plasmid1	634	40779	0.87899	GOOD	G	.	G	G	40779	40777	1	0	1.89e-11	Pass	7592	33185	0	1	Plasmid1	634	41189	0.877075	GOOD	G	.	G	G	41189	41184	2
Plasmid1	635	38800	0.853665	GOOD	G	.	G	G	38800	38798	2	0	7.41e-10	Pass	8037	30761	1	1	Plasmid1	635	40181	0.8661	GOOD	G	.	G	G	40181	40178	3	0	1.5e-09	Pass	8184	31994	2	1	Plasmid1	635	40546	0.863383	GOOD	G	.	G	G	40546	40543	2
Plasmid1	636	34654	0.762446	GOOD	G	.	G	G	34654	34650	2	0	9.64e-09	Pass	4295	30355	0	2	Plasmid1	636	36245	0.781259	GOOD	G	.	G	G	36245	36243	1	0	2.74e-10	Pass	4307	31936	0	1	Plasmid1	636	36744	0.782424	GOOD	G	.	G	G	36744	36740	2
Plasmid1	637	34630	0.761918	GOOD	G	.	G	G	34630	34628	1	0	1.04e-09	Pass	5784	28844	0	1	Plasmid1	637	36928	0.795981	GOOD	G	.	G	G	36928	36925	2	0	2.68e-09	Pass	5909	31016	0	2	Plasmid1	637	37497	0.798458	GOOD	G	.	G	G	37497	37496	1
Plasmid1	638	29071	0.63961	GOOD	C	.	C	C	29071	29070	1	0	2.87e-08	Pass	1866	27204	1	0	Plasmid1	638	31721	0.683745	GOOD	C	.	C	C	31721	31718	2	0	6.5e-08	Pass	1866	29852	0	2	Plasmid1	638	31911	0.67951	GOOD	C	.	C	C	31911	31903	3
Plasmid1	639	31568	0.694549	GOOD	G	.	G	G	31568	31566	2	0	6.5e-08	Pass	1400	30166	1	1	Plasmid1	639	32882	0.70877	GOOD	G	.	G	G	32882	32876	4	0	9.65e-07	Pass	1405	31471	0	4	Plasmid1	639	33011	0.702933	GOOD	G	.	G	G	33011	33008	3
Plasmid1	640	30005	0.66016	GOOD	G	.	G	G	30005	29997	3	0	6.96e-07	Pass	2300	27697	1	2	Plasmid1	640	31289	0.674433	GOOD	G	.	G	G	31289	31284	5	0	6.42e-06	Pass	2383	28901	1	4	Plasmid1	640	31780	0.676721	GOOD	G	.	G	G	31780	31777	3
Plasmid1	641	26501	0.583066	GOOD	C	.	C	C	26501	26497	3	0	7.58e-06	Pass	915	25582	0	3	Plasmid1	641	27971	0.602914	GOOD	C	.	C	C	27971	27967	4	0	1.69e-05	Pass	915	27052	0	4	Plasmid1	641	28295	0.602511	GOOD	C	.	C	C	28295	28292	3
Plasmid1	642	33202	0.730499	GOOD	C	.	C	C	33202	33197	3	0	1.13e-07	Pass	1717	31480	0	3	Plasmid1	642	34802	0.750156	GOOD	C	.	C	C	34802	34798	3	0	6.12e-08	Pass	1814	32984	0	3	Plasmid1	642	35026	0.745841	GOOD	C	.	C	C	35026	35019	5
Plasmid1	643	35190	0.774239	GOOD	G	.	G	G	35190	35189	1	0	5.34e-10	Pass	636	34553	0	1	Plasmid1	643	36869	0.79471	GOOD	G	.	G	G	36869	36866	2	0	2.68e-09	Pass	665	36201	0	2	Plasmid1	643	36933	0.786448	GOOD	G	.	G	G	36933	36931	1
Plasmid1	644	35005	0.770168	GOOD	G	.	G	G	35005	34999	4	0	1.67e-07	Pass	1330	33669	0	4	Plasmid1	644	36394	0.784471	GOOD	G	.	G	G	36394	36388	6	0	1.41e-06	Pass	1260	35128	2	4	Plasmid1	644	36823	0.784106	GOOD	G	.	G	G	36823	36818	3
Plasmid1	645	33356	0.733888	GOOD	C	.	C	C	33356	33349	6	0	7.11e-06	Pass	650	32699	0	6	Plasmid1	645	34445	0.74246	GOOD	C	.	C	C	34445	34434	8	0	3.42e-05	Pass	652	33782	0	8	Plasmid1	645	34605	0.736876	GOOD	C	.	C	C	34605	34599	6
Plasmid1	646	34724	0.763986	GOOD	C	.	C	C	34724	34718	5	0	1.21e-06	Pass	850	33868	0	5	Plasmid1	646	35992	0.775806	GOOD	C	.	C	C	35992	35988	2	0	5.08e-09	Pass	816	35172	0	2	Plasmid1	646	36093	0.768561	GOOD	C	.	C	C	36093	36089	3
Plasmid1	647	35482	0.780663	GOOD	G	.	G	G	35482	35481	1	0	5.34e-10	Pass	429	35052	0	1	Plasmid1	647	36868	0.794688	GOOD	G	.	G	G	36868	36865	2	0	2.68e-09	Pass	432	36433	0	2	Plasmid1	647	37290	0.79405	GOOD	G	.	G	G	37290	37286	2
Plasmid1	648	35022	0.770542	GOOD	C	.	C	C	35022	35020	1	0	5.34e-10	Pass	417	34603	0	1	Plasmid1	648	36555	0.787941	GOOD	C	.	C	C	36555	36551	3	0	1.79e-08	Pass	414	36137	0	3	Plasmid1	648	36822	0.784085	GOOD	C	.	C	C	36822	36820	1
Plasmid1	649	35150	0.773359	GOOD	T	.	T	T	35150	35148	2	0	5.08e-09	Pass	362	34786	0	2	Plasmid1	649	36681	0.790657	GOOD	T	.	T	T	36681	36679	2	0	2.68e-09	Pass	361	36318	0	2	Plasmid1	649	36894	0.785618	GOOD	T	.	T	T	36894	36890	4
Plasmid1	650	35852	0.788804	GOOD	T	.	T	T	35852	35848	3	0	3.32e-08	Pass	607	35241	0	3	Plasmid1	650	37214	0.802146	GOOD	T	.	T	T	37214	37210	3	0	9.66e-09	Pass	580	36630	0	3	Plasmid1	650	37600	0.800651	GOOD	T	.	T	T	37600	37596	2
Plasmid1	651	37363	0.822048	GOOD	C	.	C	C	37363	37355	5	0	2.2e-07	Pass	624	36731	1	4	Plasmid1	651	38786	0.83603	GOOD	C	.	C	C	38786	38780	5	0	1.24e-07	Pass	615	38165	0	5	Plasmid1	651	39243	0.835637	GOOD	C	.	C	C	39243	39242	1
Plasmid1	652	39480	0.868626	GOOD	G	.	G	G	39480	39477	2	0	3.89e-10	Pass	618	38859	0	2	Plasmid1	652	41253	0.889207	GOOD	G	.	G	G	41253	41251	1	0	9.68e-12	Pass	619	40632	0	1	Plasmid1	652	41399	0.881547	GOOD	G	.	G	G	41399	41394	3
Plasmid1	653	37871	0.833225	GOOD	A	.	A	A	37871	37867	2	0	1.41e-09	Pass	530	37337	0	2	Plasmid1	653	39568	0.852886	GOOD	A	.	A	A	39568	39566	2	0	3.89e-10	Pass	540	39026	0	2	Plasmid1	653	39684	0.845028	GOOD	A	.	A	A	39684	39681	2
Plasmid1	654	36152	0.795404	GOOD	G	.	G	G	36152	36149	2	0	2.68e-09	Pass	579	35570	0	2	Plasmid1	654	37810	0.814993	GOOD	G	.	G	G	37810	37806	3	0	9.66e-09	Pass	609	37197	0	3	Plasmid1	654	37812	0.805166	GOOD	G	.	G	G	37812	37809	2
Plasmid1	655	37943	0.834809	GOOD	C	.	C	C	37943	37936	4	0	5.09e-08	Pass	877	37059	0	4	Plasmid1	655	39614	0.853878	GOOD	C	.	C	C	39614	39611	2	0	3.89e-10	Pass	877	38734	0	2	Plasmid1	655	39698	0.845326	GOOD	C	.	C	C	39698	39692	3
Plasmid1	656	43027	0.946666	GOOD	A	.	A	A	43027	43023	2	0	2.92e-11	Pass	922	42101	0	2	Plasmid1	656	44794	0.965533	GOOD	A	.	A	A	44794	44790	4	0	7.5e-10	Pass	895	43895	0	4	Plasmid1	656	44870	0.955458	GOOD	A	.	A	A	44870	44865	5
Plasmid1	657	37859	0.832961	GOOD	G	.	G	G	37859	37856	2	0	1.41e-09	Pass	926	36930	0	2	Plasmid1	657	39470	0.850774	GOOD	G	.	G	G	39470	39469	1	0	3.7e-11	Pass	939	38530	0	1	Plasmid1	657	39438	0.839789	GOOD	G	.	G	G	39438	39431	5
Plasmid1	658	39331	0.865348	GOOD	A	.	A	A	39331	39328	2	0	3.89e-10	Pass	897	38431	0	2	Plasmid1	658	41169	0.887396	GOOD	A	.	A	A	41169	41165	2	0	1.07e-10	Pass	901	40264	0	2	Plasmid1	658	41248	0.878331	GOOD	A	.	A	A	41248	41247	1
Plasmid1	659	37202	0.818506	GOOD	C	.	C	C	37202	37197	3	0	9.66e-09	Pass	973	36224	0	3	Plasmid1	659	38432	0.8284	GOOD	C	.	C	C	38432	38427	3	0	5.2e-09	Pass	966	37461	0	3	Plasmid1	659	38578	0.821477	GOOD	C	.	C	C	38578	38572	6
Plasmid1	660	44701	0.983496	GOOD	A	.	A	A	44701	44693	5	0	3.77e-09	Pass	2332	42361	1	4	Plasmid1	660	46666	1.00588	GOOD	A	.	A	A	46666	46659	5	0	1.15e-09	Pass	2367	44292	2	3	Plasmid1	660	46649	0.99334	GOOD	A	.	A	A	46649	46647	2
Plasmid1	661	44359	0.975972	GOOD	T	.	T	T	44359	44352	4	0	7.5e-10	Pass	2439	41913	0	4	Plasmid1	661	46309	0.998188	GOOD	T	.	T	T	46309	46305	3	0	3.46e-11	Pass	2526	43779	0	3	Plasmid1	661	46315	0.986228	GOOD	T	.	T	T	46315	46309	3
Plasmid1	662	41739	0.918328	GOOD	G	.	G	G	41739	41732	6	0	8.8e-08	Pass	3137	38595	0	6	Plasmid1	662	43669	0.941283	GOOD	G	.	G	G	43669	43665	3	0	2.29e-10	Pass	3313	40352	0	3	Plasmid1	662	43870	0.934164	GOOD	G	.	G	G	43870	43868	1
Plasmid1	663	39768	0.874962	GOOD	A	.	A	A	39768	39758	7	0	9.1e-07	Pass	2910	36848	0	7	Plasmid1	663	41880	0.902722	GOOD	A	.	A	A	41880	41874	3	0	8.02e-10	Pass	3168	38706	0	3	Plasmid1	663	42009	0.894536	GOOD	A	.	A	A	42009	42005	2
Plasmid1	664	45239	0.995333	GOOD	T	.	T	T	45239	45232	2	0	7.94e-12	Pass	5501	39731	0	2	Plasmid1	664	47675	1.02763	GOOD	T	.	T	T	47675	47666	4	0	1.2e-10	Pass	5952	41714	0	4	Plasmid1	664	47709	1.01591	GOOD	T	.	T	T	47709	47703	2
Plasmid1	665	46169	1.01579	GOOD	A	.	A	A	46169	46165	4	0	2.21e-10	Pass	6613	39552	1	3	Plasmid1	665	48490	1.0452	GOOD	A	.	A	A	48490	48489	1	0	8.78e-14	Pass	6942	41547	0	1	Plasmid1	665	48383	1.03026	GOOD	A	.	A	A	48383	48380	3
Plasmid1	666	45838	1.00851	GOOD	A	.	A	A	45838	45837	1	0	6.61e-13	Pass	7331	38506	1	0	Plasmid1	666	48316	1.04145	GOOD	A	.	A	A	48316	48312	4	0	6.47e-11	Pass	7774	40538	1	3	Plasmid1	666	48317	1.02886	GOOD	A	.	A	A	48317	48311	5
Plasmid1	667	39184	0.862113	GOOD	G	.	G	G	39184	39181	1	0	3.7e-11	Pass	7195	31986	0	1	Plasmid1	667	41462	0.893712	GOOD	G	.	G	G	41462	41456	3	0	8.02e-10	Pass	7734	33722	2	1	Plasmid1	667	41450	0.882633	GOOD	G	.	G	G	41450	41447	2
Plasmid1	668	39347	0.8657	GOOD	A	.	A	A	39347	39340	4	0	1.54e-08	Pass	8032	31308	1	3	Plasmid1	668	41472	0.893927	GOOD	A	.	A	A	41472	41464	5	0	2.19e-08	Pass	8601	32863	0	5	Plasmid1	668	41249	0.878353	GOOD	A	.	A	A	41249	41247	2
Plasmid1	669	35040	0.770938	GOOD	T	.	T	T	35040	35035	3	0	3.32e-08	Pass	8071	26964	1	2	Plasmid1	669	36884	0.795033	GOOD	T	.	T	T	36884	36880	3	0	1.79e-08	Pass	8647	28233	1	2	Plasmid1	669	36768	0.782935	GOOD	T	.	T	T	36768	36765	2
Plasmid1	670	29309	0.644847	GOOD	A	.	A	A	29309	29307	2	0	2.3e-07	Pass	8865	20442	0	2	Plasmid1	670	30765	0.663138	GOOD	A	.	A	A	30765	30762	2	0	1.22e-07	Pass	9422	21340	1	1	Plasmid1	670	31022	0.66058	GOOD	A	.	A	A	31022	31018	3
Plasmid1	671	36596	0.805173	GOOD	C	.	C	C	36596	36596	0	0	1	Pass	8998	27598	0	0	Plasmid1	671	38545	0.830836	GOOD	C	.	C	C	38545	38543	1	0	7.21e-11	Pass	9614	28929	1	0	Plasmid1	671	38353	0.816686	GOOD	C	.	C	C	38353	38348	3
Plasmid1	672	35850	0.78876	GOOD	A	.	A	A	35850	35845	3	0	3.32e-08	Pass	8909	26936	0	3	Plasmid1	672	37740	0.813484	GOOD	A	.	A	A	37740	37737	1	0	1.41e-10	Pass	9438	28299	0	1	Plasmid1	672	37771	0.804292	GOOD	A	.	A	A	37771	37770	1
Plasmid1	673	35678	0.784975	GOOD	T	.	T	T	35678	35675	1	0	5.34e-10	Pass	10764	24911	0	1	Plasmid1	673	37435	0.80691	GOOD	T	.	T	T	37435	37428	5	0	2.2e-07	Pass	11369	26059	1	4	Plasmid1	673	37466	0.797798	GOOD	T	.	T	T	37466	37465	1
Plasmid1	674	38527	0.847658	GOOD	T	.	T	T	38527	38518	5	0	1.24e-07	Pass	11684	26834	1	4	Plasmid1	674	40495	0.872868	GOOD	T	.	T	T	40495	40490	3	0	1.5e-09	Pass	12350	28140	0	3	Plasmid1	674	40782	0.868408	GOOD	T	.	T	T	40782	40779	2
Plasmid1	675	37685	0.829133	GOOD	G	.	G	G	37685	37674	6	0	8.13e-07	Pass	11217	26457	2	4	Plasmid1	675	39809	0.858081	GOOD	G	.	G	G	39809	39807	1	0	3.7e-11	Pass	11913	27894	0	1	Plasmid1	675	39938	0.850436	GOOD	G	.	G	G	39938	39936	1
Plasmid1	676	35378	0.778375	GOOD	A	.	A	A	35378	35372	2	0	5.08e-09	Pass	10594	24778	0	2	Plasmid1	676	37274	0.803439	GOOD	A	.	A	A	37274	37265	5	0	2.2e-07	Pass	11150	26115	1	4	Plasmid1	676	37262	0.793454	GOOD	A	.	A	A	37262	37258	3
Plasmid1	677	34771	0.76502	GOOD	T	.	T	T	34771	34767	2	0	9.64e-09	Pass	11299	23468	1	1	Plasmid1	677	36435	0.785355	GOOD	T	.	T	T	36435	36431	3	0	1.79e-08	Pass	11878	24553	1	2	Plasmid1	677	36872	0.785149	GOOD	T	.	T	T	36872	36868	3
Plasmid1	678	34835	0.766428	GOOD	G	.	G	G	34835	34832	1	0	1.04e-09	Pass	11378	23454	0	1	Plasmid1	678	36826	0.793783	GOOD	G	.	G	G	36826	36825	1	0	2.74e-10	Pass	12091	24734	0	1	Plasmid1	678	36921	0.786193	GOOD	G	.	G	G	36921	36918	1
Plasmid1	679	35410	0.779079	GOOD	A	.	A	A	35410	35406	3	0	3.32e-08	Pass	11350	24056	2	1	Plasmid1	679	37114	0.799991	GOOD	A	.	A	A	37114	37110	2	0	1.41e-09	Pass	11881	25229	0	2	Plasmid1	679	37281	0.793858	GOOD	A	.	A	A	37281	37279	2
Plasmid1	680	36592	0.805085	GOOD	G	.	G	G	36592	36591	1	0	2.74e-10	Pass	11504	25087	1	0	Plasmid1	680	38496	0.82978	GOOD	G	.	G	G	38496	38494	1	0	7.21e-11	Pass	12157	26337	0	1	Plasmid1	680	38511	0.82005	GOOD	G	.	G	G	38511	38507	3
Plasmid1	681	35452	0.780003	GOOD	T	.	T	T	35452	35449	2	0	5.08e-09	Pass	10597	24852	0	2	Plasmid1	681	37637	0.811264	GOOD	T	.	T	T	37637	37633	2	0	1.41e-09	Pass	11253	26380	2	0	Plasmid1	681	37487	0.798245	GOOD	T	.	T	T	37487	37484	3
Plasmid1	682	37744	0.830431	GOOD	T	.	T	T	37744	37741	3	0	9.66e-09	Pass	12515	25226	0	3	Plasmid1	682	39869	0.859374	GOOD	T	.	T	T	39869	39863	6	0	2.69e-07	Pass	13245	26618	3	3	Plasmid1	682	39720	0.845794	GOOD	T	.	T	T	39720	39711	5
Plasmid1	683	39492	0.86889	GOOD	T	.	T	T	39492	39487	3	0	2.79e-09	Pass	12992	26495	2	1	Plasmid1	683	41866	0.90242	GOOD	T	.	T	T	41866	41862	2	0	1.07e-10	Pass	13757	28105	1	1	Plasmid1	683	41652	0.886934	GOOD	T	.	T	T	41652	41647	4
Plasmid1	684	38638	0.8501	GOOD	G	.	G	G	38638	38630	4	0	2.81e-08	Pass	12770	25860	4	0	Plasmid1	684	40889	0.881361	GOOD	G	.	G	G	40889	40885	2	0	2.04e-10	Pass	13567	27318	0	2	Plasmid1	684	40689	0.866428	GOOD	G	.	G	G	40689	40680	5
Plasmid1	685	36383	0.800487	GOOD	G	.	G	G	36383	36379	2	0	2.68e-09	Pass	12362	24017	2	0	Plasmid1	685	38255	0.824585	GOOD	G	.	G	G	38255	38251	2	0	7.41e-10	Pass	13085	25166	1	1	Plasmid1	685	38208	0.813598	GOOD	G	.	G	G	38208	38207	1
Plasmid1	686	34729	0.764096	GOOD	A	.	A	A	34729	34718	8	0	3.42e-05	Pass	12229	22489	3	5	Plasmid1	686	36528	0.787359	GOOD	A	.	A	A	36528	36518	8	0	1.27e-05	Pass	13009	23509	2	6	Plasmid1	686	36617	0.779719	GOOD	A	.	A	A	36617	36605	10
Plasmid1	687	36788	0.809397	GOOD	C	.	C	C	36788	36784	1	0	2.74e-10	Pass	13044	23740	0	1	Plasmid1	687	38799	0.836311	GOOD	C	.	C	C	38799	38789	6	0	4.68e-07	Pass	13891	24898	3	3	Plasmid1	687	38763	0.825416	GOOD	C	.	C	C	38763	38756	2
Plasmid1	688	36743	0.808407	GOOD	A	.	A	A	36743	36741	2	0	2.68e-09	Pass	13298	23443	0	2	Plasmid1	688	38980	0.840212	GOOD	A	.	A	A	38980	38978	1	0	7.21e-11	Pass	14128	24850	0	1	Plasmid1	688	38697	0.824011	GOOD	A	.	A	A	38697	38691	3
Plasmid1	689	34666	0.76271	GOOD	A	.	A	A	34666	34665	1	0	1.04e-09	Pass	13277	21388	1	0	Plasmid1	689	36707	0.791218	GOOD	A	.	A	A	36707	36702	4	0	9.22e-08	Pass	14105	22597	2	2	Plasmid1	689	36523	0.777718	GOOD	A	.	A	A	36523	36515	6
Plasmid1	690	32955	0.725065	GOOD	A	.	A	A	32955	32952	3	0	2.08e-07	Pass	13525	19427	0	3	Plasmid1	690	35002	0.754467	GOOD	A	.	A	A	35002	35001	1	0	5.34e-10	Pass	14347	20654	1	0	Plasmid1	690	34868	0.742476	GOOD	A	.	A	A	34868	34864	4
Plasmid1	691	38027	0.836657	GOOD	C	.	C	C	38027	38021	3	0	5.2e-09	Pass	13191	24830	1	2	Plasmid1	691	40200	0.866509	GOOD	C	.	C	C	40200	40195	3	0	1.5e-09	Pass	14038	26157	1	2	Plasmid1	691	39818	0.847881	GOOD	C	.	C	C	39818	39816	1
Plasmid1	692	38525	0.847614	GOOD	C	.	C	C	38525	38523	1	0	7.21e-11	Pass	13779	24744	1	0	Plasmid1	692	40819	0.879852	GOOD	C	.	C	C	40819	40816	2	0	2.04e-10	Pass	14648	26168	2	0	Plasmid1	692	40534	0.863128	GOOD	C	.	C	C	40534	40529	3
Plasmid1	693	36741	0.808363	GOOD	A	.	A	A	36741	36738	2	0	2.68e-09	Pass	14106	22632	1	1	Plasmid1	693	38972	0.84004	GOOD	A	.	A	A	38972	38968	3	0	5.2e-09	Pass	15059	23909	1	2	Plasmid1	693	38850	0.827269	GOOD	A	.	A	A	38850	38845	3
Plasmid1	694	42159	0.927568	GOOD	C	.	C	C	42159	42156	2	0	5.58e-11	Pass	15062	27094	0	2	Plasmid1	694	44632	0.962041	GOOD	C	.	C	C	44632	44624	3	0	1.22e-10	Pass	16024	28600	3	0	Plasmid1	694	44509	0.947771	GOOD	C	.	C	C	44509	44503	5
Plasmid1	695	42872	0.943255	GOOD	A	.	A	A	42872	42868	3	0	4.29e-10	Pass	14743	28125	1	2	Plasmid1	695	45212	0.974543	GOOD	A	.	A	A	45212	45209	2	0	7.94e-12	Pass	15640	29569	1	1	Plasmid1	695	44982	0.957843	GOOD	A	.	A	A	44982	44974	4
Plasmid1	696	40298	0.886623	GOOD	A	.	A	A	40298	40293	5	0	3.91e-08	Pass	15050	25243	2	3	Plasmid1	696	42772	0.921949	GOOD	A	.	A	A	42772	42768	3	0	4.29e-10	Pass	16005	26763	2	1	Plasmid1	696	42639	0.907951	GOOD	A	.	A	A	42639	42631	7
Plasmid1	697	42673	0.938877	GOOD	C	.	C	C	42673	42672	1	0	4.95e-12	Pass	15369	27303	0	1	Plasmid1	697	45197	0.974219	GOOD	C	.	C	C	45197	45195	2	0	7.94e-12	Pass	16352	28843	0	2	Plasmid1	697	45161	0.961655	GOOD	C	.	C	C	45161	45159	1
Plasmid1	698	44263	0.97386	GOOD	T	.	T	T	44263	44257	4	0	7.5e-10	Pass	14908	29349	2	2	Plasmid1	698	47020	1.01351	GOOD	T	.	T	T	47020	47016	4	0	1.2e-10	Pass	16025	30991	2	2	Plasmid1	698	46905	0.998791	GOOD	T	.	T	T	46905	46902	2
Plasmid1	699	46383	1.0205	GOOD	A	.	A	A	46383	46377	6	0	5.12e-09	Pass	15481	30896	4	2	Plasmid1	699	49290	1.06244	GOOD	A	.	A	A	49290	49287	3	0	5.16e-12	Pass	16619	32668	0	3	Plasmid1	699	49114	1.04583	GOOD	A	.	A	A	49114	49108	5
Plasmid1	700	44055	0.969283	GOOD	G	.	G	G	44055	44053	1	0	1.29e-12	Pass	17558	26495	1	0	Plasmid1	700	46692	1.00644	GOOD	G	.	G	G	46692	46687	2	0	4.14e-12	Pass	18685	28002	1	1	Plasmid1	700	46722	0.994894	GOOD	G	.	G	G	46722	46721	1
Plasmid1	701	45604	1.00336	GOOD	A	.	A	A	45604	45602	2	0	7.94e-12	Pass	16495	29107	1	1	Plasmid1	701	48215	1.03927	GOOD	A	.	A	A	48215	48211	4	0	6.47e-11	Pass	17552	30659	2	2	Plasmid1	701	48355	1.02967	GOOD	A	.	A	A	48355	48350	3
Plasmid1	702	44483	0.9787	GOOD	A	.	A	A	44483	44475	5	0	3.77e-09	Pass	17275	27200	2	3	Plasmid1	702	47047	1.0141	GOOD	A	.	A	A	47047	47045	1	0	1.72e-13	Pass	18343	28702	0	1	Plasmid1	702	46974	1.00026	GOOD	A	.	A	A	46974	46964	9
Plasmid1	703	40808	0.897844	GOOD	T	.	T	T	40808	40803	4	0	8.46e-09	Pass	17693	23110	2	2	Plasmid1	703	43343	0.934256	GOOD	T	.	T	T	43343	43337	3	0	2.29e-10	Pass	18839	24498	2	1	Plasmid1	703	43063	0.91698	GOOD	T	.	T	T	43063	43058	3
Plasmid1	704	41003	0.902134	GOOD	G	.	G	G	41003	41001	2	0	1.07e-10	Pass	18004	22997	2	0	Plasmid1	704	43643	0.940723	GOOD	G	.	G	G	43643	43640	3	0	2.29e-10	Pass	19130	24510	2	1	Plasmid1	704	43448	0.925178	GOOD	G	.	G	G	43448	43445	1
Plasmid1	705	41805	0.91978	GOOD	C	.	C	C	41805	41799	3	0	8.02e-10	Pass	17318	24481	2	1	Plasmid1	705	44245	0.953699	GOOD	C	.	C	C	44245	44238	5	0	3.77e-09	Pass	18348	25890	1	4	Plasmid1	705	44194	0.941063	GOOD	C	.	C	C	44194	44189	3
Plasmid1	706	41434	0.911617	GOOD	A	.	A	A	41434	41431	2	0	1.07e-10	Pass	17337	24094	0	2	Plasmid1	706	43984	0.948073	GOOD	A	.	A	A	43984	43976	8	0	3.41e-07	Pass	18432	25544	1	7	Plasmid1	706	44041	0.937805	GOOD	A	.	A	A	44041	44035	6
Plasmid1	707	42654	0.938459	GOOD	G	.	G	G	42654	42652	2	0	5.58e-11	Pass	17996	24656	1	1	Plasmid1	707	45077	0.971633	GOOD	G	.	G	G	45077	45077	0	0	1	Pass	19097	25980	0	0	Plasmid1	707	44792	0.953797	GOOD	G	.	G	G	44792	44790	1
Plasmid1	708	41141	0.905171	GOOD	T	.	T	T	41141	41135	5	0	2.19e-08	Pass	16726	24409	4	1	Plasmid1	708	43250	0.932252	GOOD	T	.	T	T	43250	43244	3	0	2.29e-10	Pass	17765	25479	1	2	Plasmid1	708	42878	0.913041	GOOD	T	.	T	T	42878	42874	3
Plasmid1	709	40817	0.898042	GOOD	G	G	*/-A	G	40817	40701	106	0.003	2.17e-08	Pass	17627	23074	56	50	Plasmid1	709	42804	0.922638	GOOD	G	G	*/-A	G	42804	42691	98	0.002	1.22e-06	Pass	18762	23929	52	46	Plasmid1	709	42291	0.900541	GOOD	G	G	*/-A	G	42291	42159	117
Plasmid1	710	42347	0.931705	GOOD	A	.	A	A	42347	42343	4	0	2.53e-09	Pass	17775	24568	2	2	Plasmid1	710	44850	0.96674	GOOD	A	.	A	A	44850	44845	3	0	1.22e-10	Pass	18920	25925	2	1	Plasmid1	710	44832	0.954649	GOOD	A	.	A	A	44832	44828	2
Plasmid1	711	42161	0.927612	GOOD	A	.	A	A	42161	42157	2	0	5.58e-11	Pass	18424	23733	1	1	Plasmid1	711	44789	0.965425	GOOD	A	.	A	A	44789	44787	2	0	1.52e-11	Pass	19507	25280	0	2	Plasmid1	711	44635	0.950454	GOOD	A	.	A	A	44635	44631	4
Plasmid1	712	43882	0.965477	GOOD	A	.	A	A	43882	43876	6	0	2.84e-08	Pass	18552	25324	3	3	Plasmid1	712	46748	1.00765	GOOD	A	.	A	A	46748	46738	9	0	2.15e-07	Pass	19765	26973	3	6	Plasmid1	712	46536	0.990934	GOOD	A	.	A	A	46536	46532	2
Plasmid1	713	46119	1.01469	GOOD	A	.	A	A	46119	46118	1	0	3.37e-13	Pass	18862	27256	1	0	Plasmid1	713	49011	1.05643	GOOD	A	.	A	A	49011	49008	3	0	5.16e-12	Pass	20010	28998	2	1	Plasmid1	713	48695	1.03691	GOOD	A	.	A	A	48695	48694	1
Plasmid1	714	45007	0.990229	GOOD	A	.	A	A	45007	45001	4	0	4.08e-10	Pass	19196	25805	1	3	Plasmid1	714	47695	1.02806	GOOD	A	.	A	A	47695	47691	2	0	2.16e-12	Pass	20306	27385	2	0	Plasmid1	714	47449	1.01038	GOOD	A	.	A	A	47449	47447	1
Plasmid1	715	44787	0.985389	GOOD	A	.	A	A	44787	44786	1	0	1.29e-12	Pass	18896	25890	0	1	Plasmid1	715	47435	1.02246	GOOD	A	.	A	A	47435	47431	4	0	1.2e-10	Pass	20072	27359	2	2	Plasmid1	715	47228	1.00567	GOOD	A	.	A	A	47228	47224	3
Plasmid1	716	44456	0.978106	GOOD	A	.	A	A	44456	44453	2	0	1.52e-11	Pass	18484	25969	1	1	Plasmid1	716	47046	1.01407	GOOD	A	.	A	A	47046	47042	2	0	2.16e-12	Pass	19461	27581	2	0	Plasmid1	716	46961	0.999984	GOOD	A	.	A	A	46961	46957	2
Plasmid1	717	42777	0.941165	GOOD	T	.	T	T	42777	42775	2	0	5.58e-11	Pass	17657	25118	1	1	Plasmid1	717	45269	0.975771	GOOD	T	.	T	T	45269	45267	1	0	6.61e-13	Pass	18768	26499	0	1	Plasmid1	717	45316	0.964955	GOOD	T	.	T	T	45316	45313	1
Plasmid1	718	43280	0.952232	GOOD	G	.	G	G	43280	43278	2	0	2.92e-11	Pass	18209	25069	1	1	Plasmid1	718	45893	0.989222	GOOD	G	.	G	G	45893	45890	2	0	7.94e-12	Pass	19294	26596	2	0	Plasmid1	718	45929	0.978008	GOOD	G	.	G	G	45929	45927	1
Plasmid1	719	43007	0.946226	GOOD	C	.	C	C	43007	43000	4	0	1.38e-09	Pass	17375	25625	1	3	Plasmid1	719	45690	0.984846	GOOD	C	.	C	C	45690	45686	2	0	7.94e-12	Pass	18494	27192	1	1	Plasmid1	719	45785	0.974942	GOOD	C	.	C	C	45785	45783	2
Plasmid1	720	46319	1.0191	GOOD	T	.	T	T	46319	46319	0	0	1	Pass	18154	28165	0	0	Plasmid1	720	49103	1.05841	GOOD	T	.	T	T	49103	49099	4	0	3.49e-11	Pass	19367	29732	2	2	Plasmid1	720	49020	1.04383	GOOD	T	.	T	T	49020	49018	2
Plasmid1	721	46940	1.03276	GOOD	T	.	T	T	46940	46939	1	0	3.37e-13	Pass	18999	27940	0	1	Plasmid1	721	49658	1.07038	GOOD	T	.	T	T	49658	49654	3	0	5.16e-12	Pass	20242	29412	1	2	Plasmid1	721	49654	1.05733	GOOD	T	.	T	T	49654	49650	2
Plasmid1	722	46211	1.01672	GOOD	T	.	T	T	46211	46208	3	0	3.46e-11	Pass	19013	27195	2	1	Plasmid1	722	48791	1.05169	GOOD	T	.	T	T	48791	48788	3	0	9.74e-12	Pass	20191	28597	2	1	Plasmid1	722	48844	1.04008	GOOD	T	.	T	T	48844	48838	4
Plasmid1	723	45448	0.999932	GOOD	A	.	A	A	45448	45442	3	0	6.5e-11	Pass	19032	26410	3	0	Plasmid1	723	48241	1.03983	GOOD	A	.	A	A	48241	48234	3	0	9.74e-12	Pass	20341	27893	0	3	Plasmid1	723	48161	1.02554	GOOD	A	.	A	A	48161	48156	2
Plasmid1	724	44632	0.981978	GOOD	T	.	T	T	44632	44627	4	0	7.5e-10	Pass	18924	25703	1	3	Plasmid1	724	47387	1.02142	GOOD	T	.	T	T	47387	47380	5	0	6.37e-10	Pass	20198	27182	1	4	Plasmid1	724	47255	1.00624	GOOD	T	.	T	T	47255	47251	3
Plasmid1	725	44883	0.987501	GOOD	T	.	T	T	44883	44880	3	0	1.22e-10	Pass	19034	25846	1	2	Plasmid1	725	47503	1.02393	GOOD	T	.	T	T	47503	47501	2	0	2.16e-12	Pass	20241	27260	1	1	Plasmid1	725	47470	1.01082	GOOD	T	.	T	T	47470	47469	1
Plasmid1	726	47836	1.05247	GOOD	T	.	T	T	47836	47828	5	0	6.37e-10	Pass	20349	27479	2	3	Plasmid1	726	50663	1.09204	GOOD	T	.	T	T	50663	50658	4	0	1.88e-11	Pass	21624	29034	0	4	Plasmid1	726	50425	1.07375	GOOD	T	.	T	T	50425	50418	4
Plasmid1	727	47057	1.03533	GOOD	G	.	G	G	47057	47055	2	0	2.16e-12	Pass	19234	27821	1	1	Plasmid1	727	50156	1.08111	GOOD	G	.	G	G	50156	50152	3	0	2.73e-12	Pass	20566	29586	1	2	Plasmid1	727	49928	1.06316	GOOD	G	.	G	G	49928	49926	2
Plasmid1	728	43251	0.951594	GOOD	T	.	T	T	43251	43241	6	0	2.84e-08	Pass	14145	29096	2	4	Plasmid1	728	46218	0.996227	GOOD	T	.	T	T	46218	46209	6	0	5.12e-09	Pass	15380	30829	5	1	Plasmid1	728	45602	0.971045	GOOD	T	.	T	T	45602	45593	8
Plasmid1	729	43257	0.951726	GOOD	G	.	G	G	43257	43251	4	0	1.38e-09	Pass	16930	26321	0	4	Plasmid1	729	46016	0.991873	GOOD	G	.	G	G	46016	46014	1	0	3.37e-13	Pass	18064	27950	0	1	Plasmid1	729	45731	0.973792	GOOD	G	.	G	G	45731	45728	2
Plasmid1	730	43647	0.960307	GOOD	A	.	A	A	43647	43643	3	0	2.29e-10	Pass	15154	28489	1	2	Plasmid1	730	46312	0.998253	GOOD	A	.	A	A	46312	46306	5	0	1.15e-09	Pass	16329	29977	3	2	Plasmid1	730	45941	0.978264	GOOD	A	.	A	A	45941	45934	6
Plasmid1	731	44079	0.969811	GOOD	A	.	A	A	44079	44075	4	0	7.5e-10	Pass	16161	27914	3	1	Plasmid1	731	46744	1.00756	GOOD	A	.	A	A	46744	46742	2	0	4.14e-12	Pass	17293	29449	2	0	Plasmid1	731	46497	0.990103	GOOD	A	.	A	A	46497	46494	2
Plasmid1	732	44011	0.968315	GOOD	A	.	A	A	44011	44000	9	0	6.06e-07	Pass	16520	27480	5	4	Plasmid1	732	46536	1.00308	GOOD	A	.	A	A	46536	46532	2	0	4.14e-12	Pass	17610	28922	2	0	Plasmid1	732	46392	0.987867	GOOD	A	.	A	A	46392	46387	3
Plasmid1	733	42781	0.941253	GOOD	T	.	T	T	42781	42779	1	0	4.95e-12	Pass	17141	25638	0	1	Plasmid1	733	45210	0.9745	GOOD	T	.	T	T	45210	45203	5	0	2.09e-09	Pass	18294	26909	2	3	Plasmid1	733	45220	0.962911	GOOD	T	.	T	T	45220	45218	2
Plasmid1	734	45819	1.00809	GOOD	T	.	T	T	45819	45818	1	0	6.61e-13	Pass	17457	28361	1	0	Plasmid1	734	48281	1.04069	GOOD	T	.	T	T	48281	48278	3	0	9.74e-12	Pass	18575	29703	1	2	Plasmid1	734	48216	1.02671	GOOD	T	.	T	T	48216	48210	5
Plasmid1	735	47902	1.05392	GOOD	T	.	T	T	47902	47898	3	0	1.84e-11	Pass	18163	29735	2	1	Plasmid1	735	50487	1.08825	GOOD	T	.	T	T	50487	50482	4	0	1.88e-11	Pass	19134	31348	1	3	Plasmid1	735	50407	1.07336	GOOD	T	.	T	T	50407	50399	7
Plasmid1	736	47525	1.04563	GOOD	G	.	G	G	47525	47519	3	0	1.84e-11	Pass	18182	29337	1	2	Plasmid1	736	50248	1.08309	GOOD	G	.	G	G	50248	50243	3	0	2.73e-12	Pass	19216	31027	1	2	Plasmid1	736	50236	1.06972	GOOD	G	.	G	G	50236	50232	2
Plasmid1	737	42540	0.935951	GOOD	T	.	T	T	42540	42533	4	0	2.53e-09	Pass	13790	28743	2	2	Plasmid1	737	45012	0.970232	GOOD	T	.	T	T	45012	45009	2	0	7.94e-12	Pass	14580	30429	0	2	Plasmid1	737	44973	0.957651	GOOD	T	.	T	T	44973	44969	3
Plasmid1	738	43745	0.962463	GOOD	G	.	G	G	43745	43739	4	0	1.38e-09	Pass	15221	28518	2	2	Plasmid1	738	46397	1.00009	GOOD	G	.	G	G	46397	46387	3	0	3.46e-11	Pass	16128	30259	2	1	Plasmid1	738	46268	0.985227	GOOD	G	.	G	G	46268	46267	1
Plasmid1	739	46778	1.02919	GOOD	A	.	A	A	46778	46773	4	0	2.21e-10	Pass	14720	32053	2	2	Plasmid1	739	49502	1.06701	GOOD	A	.	A	A	49502	49502	0	0	1	Pass	15680	33822	0	0	Plasmid1	739	49264	1.04902	GOOD	A	.	A	A	49264	49260	3
Plasmid1	740	45570	1.00262	GOOD	T	.	T	T	45570	45567	2	0	7.94e-12	Pass	17155	28412	0	2	Plasmid1	740	48191	1.03875	GOOD	T	.	T	T	48191	48186	3	0	9.74e-12	Pass	18243	29943	2	1	Plasmid1	740	48089	1.024	GOOD	T	.	T	T	48089	48078	9
Plasmid1	741	44713	0.983761	GOOD	G	.	G	G	44713	44712	1	0	1.29e-12	Pass	16618	28094	0	1	Plasmid1	741	47144	1.01619	GOOD	G	.	G	G	47144	47138	4	0	1.2e-10	Pass	17637	29501	1	3	Plasmid1	741	47058	1.00205	GOOD	G	.	G	G	47058	47056	2
Plasmid1	742	45891	1.00968	GOOD	C	.	C	C	45891	45883	4	0	4.08e-10	Pass	16906	28977	2	2	Plasmid1	742	48376	1.04274	GOOD	C	.	C	C	48376	48371	3	0	9.74e-12	Pass	18026	30345	0	3	Plasmid1	742	48300	1.0285	GOOD	C	.	C	C	48300	48297	2
Plasmid1	743	48118	1.05868	GOOD	T	.	T	T	48118	48116	1	0	8.78e-14	Pass	17097	31019	0	1	Plasmid1	743	50785	1.09467	GOOD	T	.	T	T	50785	50780	4	0	1.88e-11	Pass	18167	32613	1	3	Plasmid1	743	50741	1.08047	GOOD	T	.	T	T	50741	50741	0
Plasmid1	744	47838	1.05252	GOOD	A	.	A	A	47838	47834	3	0	1.84e-11	Pass	17751	30083	1	2	Plasmid1	744	50577	1.09018	GOOD	A	.	A	A	50577	50574	2	0	3.03e-13	Pass	18781	31793	2	0	Plasmid1	744	50417	1.07358	GOOD	A	.	A	A	50417	50412	3
Plasmid1	745	49549	1.09016	GOOD	T	.	T	T	49549	49546	2	0	5.83e-13	Pass	20220	29326	1	1	Plasmid1	745	52141	1.1239	GOOD	T	.	T	T	52141	52132	6	0	1.56e-10	Pass	21370	30762	3	3	Plasmid1	745	52248	1.11256	GOOD	T	.	T	T	52248	52245	3
Plasmid1	746	47382	1.04248	GOOD	T	.	T	T	47382	47372	9	0	1.28e-07	Pass	17675	29697	3	6	Plasmid1	746	50038	1.07857	GOOD	T	.	T	T	50038	50032	4	0	1.88e-11	Pass	18763	31269	2	2	Plasmid1	746	50143	1.06774	GOOD	T	.	T	T	50143	50131	7
Plasmid1	747	45475	1.00053	GOOD	G	.	G	G	45475	45472	2	0	7.94e-12	Pass	17703	27769	1	1	Plasmid1	747	48219	1.03936	GOOD	G	.	G	G	48219	48215	2	0	1.12e-12	Pass	18813	29402	1	1	Plasmid1	747	48233	1.02707	GOOD	G	.	G	G	48233	48228	2
Plasmid1	748	43831	0.964355	GOOD	C	.	C	C	43831	43831	0	0	1	Pass	16657	27174	0	0	Plasmid1	748	46120	0.994115	GOOD	C	.	C	C	46120	46117	2	0	4.14e-12	Pass	17663	28454	0	2	Plasmid1	748	46280	0.985482	GOOD	C	.	C	C	46280	46277	3
Plasmid1	749	44722	0.983959	GOOD	T	.	T	T	44722	44718	3	0	1.22e-10	Pass	17080	27638	0	3	Plasmid1	749	47158	1.01649	GOOD	T	.	T	T	47158	47154	3	0	1.84e-11	Pass	18163	28991	1	2	Plasmid1	749	47156	1.00414	GOOD	T	.	T	T	47156	47155	1
Plasmid1	750	48422	1.06536	GOOD	T	.	T	T	48422	48417	3	0	9.74e-12	Pass	18827	29590	1	2	Plasmid1	750	51306	1.1059	GOOD	T	.	T	T	51306	51301	3	0	1.44e-12	Pass	20250	31051	3	0	Plasmid1	750	51262	1.09157	GOOD	T	.	T	T	51262	51259	2
Plasmid1	751	49401	1.0869	GOOD	T	.	T	T	49401	49399	2	0	5.83e-13	Pass	19585	29814	0	2	Plasmid1	751	52520	1.13207	GOOD	T	.	T	T	52520	52514	4	0	5.45e-12	Pass	20991	31523	2	2	Plasmid1	751	52293	1.11352	GOOD	T	.	T	T	52293	52292	1
Plasmid1	752	46146	1.01529	GOOD	A	.	A	A	46146	46141	3	0	3.46e-11	Pass	18590	27551	1	2	Plasmid1	752	48905	1.05415	GOOD	A	.	A	A	48905	48898	3	0	9.74e-12	Pass	19899	28999	1	2	Plasmid1	752	48922	1.04174	GOOD	A	.	A	A	48922	48918	2
Plasmid1	753	44292	0.974498	GOOD	T	.	T	T	44292	44288	3	0	1.22e-10	Pass	19180	25108	1	2	Plasmid1	753	46709	1.00681	GOOD	T	.	T	T	46709	46704	4	0	2.21e-10	Pass	20517	26187	2	2	Plasmid1	753	46738	0.995235	GOOD	T	.	T	T	46738	46734	3
Plasmid1	754	46593	1.02512	GOOD	T	.	T	T	46593	46589	4	0	2.21e-10	Pass	18834	27755	2	2	Plasmid1	754	49212	1.06076	GOOD	T	.	T	T	49212	49207	5	0	1.93e-10	Pass	20106	29101	1	4	Plasmid1	754	49216	1.048	GOOD	T	.	T	T	49216	49213	2
Plasmid1	755	52418	1.15328	GOOD	T	.	T	T	52418	52414	3	0	7.62e-13	Pass	23764	28650	1	2	Plasmid1	755	55309	1.19218	GOOD	T	.	T	T	55309	55304	5	0	5.13e-12	Pass	25251	30053	3	2	Plasmid1	755	55501	1.18183	GOOD	T	.	T	T	55501	55493	7
Plasmid1	756	51086	1.12398	GOOD	G	.	G	G	51086	51081	2	0	1.57e-13	Pass	22722	28359	2	0	Plasmid1	756	53852	1.16078	GOOD	G	.	G	G	53852	53848	2	0	4.23e-14	Pass	24178	29670	1	1	Plasmid1	756	54108	1.15217	GOOD	G	.	G	G	54108	54104	4
Plasmid1	757	44583	0.9809	GOOD	T	.	T	T	44583	44571	6	0	1.61e-08	Pass	18109	26462	2	4	Plasmid1	757	47330	1.0202	GOOD	T	.	T	T	47330	47323	2	0	2.16e-12	Pass	19752	27571	0	2	Plasmid1	757	47240	1.00592	GOOD	T	.	T	T	47240	47231	4
Plasmid1	758	43067	0.947546	GOOD	A	.	A	A	43067	43065	2	0	2.92e-11	Pass	19916	23149	0	2	Plasmid1	758	45573	0.982324	GOOD	A	.	A	A	45573	45566	6	0	9.09e-09	Pass	21242	24324	3	3	Plasmid1	758	45554	0.970023	GOOD	A	.	A	A	45554	45548	6
Plasmid1	759	41753	0.918636	GOOD	A	.	A	A	41753	41749	2	0	1.07e-10	Pass	21492	20257	2	0	Plasmid1	759	44426	0.9576	GOOD	A	.	A	A	44426	44418	5	0	3.77e-09	Pass	23009	21409	1	4	Plasmid1	759	44352	0.944428	GOOD	A	.	A	A	44352	44346	3
Plasmid1	760	42703	0.939537	GOOD	C	.	C	C	42703	42701	1	0	4.95e-12	Pass	18922	23779	0	1	Plasmid1	760	45485	0.980427	GOOD	C	.	C	C	45485	45479	3	0	6.5e-11	Pass	20402	25077	0	3	Plasmid1	760	45205	0.962591	GOOD	C	.	C	C	45205	45203	1
Plasmid1	761	44741	0.984377	GOOD	C	.	C	C	44741	44735	3	0	1.22e-10	Pass	18769	25966	2	1	Plasmid1	761	47551	1.02496	GOOD	C	.	C	C	47551	47544	4	0	1.2e-10	Pass	20181	27363	3	1	Plasmid1	761	47583	1.01323	GOOD	C	.	C	C	47583	47580	2
Plasmid1	762	47610	1.0475	GOOD	A	.	A	A	47610	47603	3	0	1.84e-11	Pass	17963	29640	1	2	Plasmid1	762	50479	1.08807	GOOD	A	.	A	A	50479	50474	4	0	1.88e-11	Pass	19364	31110	4	0	Plasmid1	762	50550	1.07641	GOOD	A	.	A	A	50550	50545	3
Plasmid1	763	49247	1.08352	GOOD	T	.	T	T	49247	49243	3	0	5.16e-12	Pass	20473	28770	3	0	Plasmid1	763	52593	1.13364	GOOD	T	.	T	T	52593	52590	2	0	8.15e-14	Pass	22320	30270	1	1	Plasmid1	763	52674	1.12164	GOOD	T	.	T	T	52674	52668	5
Plasmid1	764	50269	1.106	GOOD	T	.	T	T	50269	50261	6	0	5.04e-10	Pass	21723	28538	3	3	Plasmid1	764	53626	1.15591	GOOD	T	.	T	T	53626	53623	3	0	4.02e-13	Pass	23643	29980	1	2	Plasmid1	764	53466	1.1385	GOOD	T	.	T	T	53466	53460	4
Plasmid1	765	53255	1.1717	GOOD	A	.	A	A	53255	53253	1	0	3.02e-15	Pass	25048	28205	1	0	Plasmid1	765	56282	1.21316	GOOD	A	.	A	A	56282	56276	4	0	4.49e-13	Pass	26664	29612	4	0	Plasmid1	765	56493	1.20296	GOOD	A	.	A	A	56493	56482	5
Plasmid1	766	53862	1.18505	GOOD	T	.	T	T	53862	53855	2	0	4.23e-14	Pass	28779	25076	1	1	Plasmid1	766	57189	1.23271	GOOD	T	.	T	T	57189	57182	2	0	3.03e-15	Pass	30842	26340	1	1	Plasmid1	766	57570	1.22589	GOOD	T	.	T	T	57570	57560	5
Plasmid1	767	53233	1.17121	GOOD	A	.	A	A	53233	53225	7	0	3.8e-10	Pass	29263	23962	4	3	Plasmid1	767	56301	1.21357	GOOD	A	.	A	A	56301	56299	1	0	3.97e-16	Pass	31184	25115	0	1	Plasmid1	767	56702	1.20741	GOOD	A	.	A	A	56702	56696	5
Plasmid1	768	49290	1.08446	GOOD	A	.	A	A	49290	49289	1	0	4.48e-14	Pass	27805	21484	1	0	Plasmid1	768	51790	1.11633	GOOD	A	.	A	A	51790	51786	2	0	1.57e-13	Pass	29359	22427	1	1	Plasmid1	768	52123	1.1099	GOOD	A	.	A	A	52123	52118	3
Plasmid1	769	44480	0.978634	GOOD	G	.	G	G	44480	44477	3	0	1.22e-10	Pass	24161	20316	2	1	Plasmid1	769	47194	1.01726	GOOD	G	.	G	G	47194	47191	2	0	2.16e-12	Pass	25874	21317	2	0	Plasmid1	769	47405	1.00944	GOOD	G	.	G	G	47405	47405	0
Plasmid1	770	43781	0.963255	GOOD	C	.	C	C	43781	43777	4	0	1.38e-09	Pass	23681	20096	2	2	Plasmid1	770	46220	0.99627	GOOD	C	.	C	C	46220	46217	2	0	4.14e-12	Pass	25231	20986	1	1	Plasmid1	770	46658	0.993532	GOOD	C	.	C	C	46658	46656	1
Plasmid1	771	45137	0.993089	GOOD	T	.	T	T	45137	45133	3	0	6.5e-11	Pass	23851	21282	1	2	Plasmid1	771	47945	1.03345	GOOD	T	.	T	T	47945	47939	6	0	2.88e-09	Pass	25656	22283	4	2	Plasmid1	771	48152	1.02534	GOOD	T	.	T	T	48152	48149	3
Plasmid1	772	44813	0.985961	GOOD	G	.	G	G	44813	44805	3	0	1.22e-10	Pass	25162	19643	3	0	Plasmid1	772	47463	1.02306	GOOD	G	.	G	G	47463	47457	3	0	1.84e-11	Pass	26774	20683	2	1	Plasmid1	772	47559	1.01272	GOOD	G	.	G	G	47559	47557	2
Plasmid1	773	43156	0.949504	GOOD	C	.	C	C	43156	43150	2	0	2.92e-11	Pass	24450	18700	0	2	Plasmid1	773	45553	0.981893	GOOD	C	.	C	C	45553	45547	4	0	4.08e-10	Pass	26186	19361	3	1	Plasmid1	773	45488	0.968618	GOOD	C	.	C	C	45488	45484	3
Plasmid1	774	48315	1.06301	GOOD	A	.	A	A	48315	48307	7	0	6.49e-09	Pass	25418	22889	4	3	Plasmid1	774	51035	1.10006	GOOD	A	.	A	A	51035	51033	2	0	1.57e-13	Pass	27193	23840	1	1	Plasmid1	774	51293	1.09223	GOOD	A	.	A	A	51293	51290	3
Plasmid1	775	49122	1.08077	GOOD	A	.	A	A	49122	49111	6	0	9.03e-10	Pass	26176	22935	4	2	Plasmid1	775	51584	1.11189	GOOD	A	.	A	A	51584	51577	6	0	2.81e-10	Pass	27778	23799	3	3	Plasmid1	775	52009	1.10748	GOOD	A	.	A	A	52009	52003	3
Plasmid1	776	49261	1.08382	GOOD	T	.	T	T	49261	49257	3	0	5.16e-12	Pass	27429	21828	2	1	Plasmid1	776	52177	1.12467	GOOD	T	.	T	T	52177	52173	3	0	7.62e-13	Pass	29311	22862	2	1	Plasmid1	776	52343	1.11459	GOOD	T	.	T	T	52343	52332	4
Plasmid1	777	49893	1.09773	GOOD	A	.	A	A	49893	49891	2	0	5.83e-13	Pass	28065	21826	2	0	Plasmid1	777	52720	1.13638	GOOD	A	.	A	A	52720	52717	3	0	7.62e-13	Pass	29927	22790	2	1	Plasmid1	777	52890	1.12624	GOOD	A	.	A	A	52890	52887	3
Plasmid1	778	45472	1.00046	GOOD	A	.	A	A	45472	45468	2	0	7.94e-12	Pass	27070	18398	1	1	Plasmid1	778	48106	1.03692	GOOD	A	.	A	A	48106	48103	2	0	1.12e-12	Pass	28808	19295	1	1	Plasmid1	778	48309	1.02869	GOOD	A	.	A	A	48309	48307	1
Plasmid1	779	42649	0.938349	GOOD	A	.	A	A	42649	42648	1	0	4.95e-12	Pass	25401	17247	0	1	Plasmid1	779	45076	0.971611	GOOD	A	.	A	A	45076	45069	6	0	9.09e-09	Pass	27106	17963	1	5	Plasmid1	779	45323	0.965104	GOOD	A	.	A	A	45323	45321	1
Plasmid1	780	47253	1.03964	GOOD	C	.	C	C	47253	47245	5	0	6.37e-10	Pass	26186	21059	4	1	Plasmid1	780	50005	1.07786	GOOD	C	.	C	C	50005	50003	2	0	3.03e-13	Pass	28018	21985	1	1	Plasmid1	780	50472	1.07475	GOOD	C	.	C	C	50472	50470	2
Plasmid1	781	50323	1.10719	GOOD	A	.	A	A	50323	50318	3	0	2.73e-12	Pass	26923	23395	2	1	Plasmid1	781	53088	1.14431	GOOD	A	.	A	A	53088	53083	3	0	4.02e-13	Pass	28631	24452	2	1	Plasmid1	781	53813	1.14589	GOOD	A	.	A	A	53813	53811	2
Plasmid1	782	45838	1.00851	GOOD	A	.	A	A	45838	45833	2	0	7.94e-12	Pass	24723	21110	0	2	Plasmid1	782	48379	1.04281	GOOD	A	.	A	A	48379	48376	2	0	1.12e-12	Pass	26315	22061	2	0	Plasmid1	782	49020	1.04383	GOOD	A	.	A	A	49020	49018	2
Plasmid1	783	47190	1.03826	GOOD	G	.	G	G	47190	47188	2	0	2.16e-12	Pass	26484	20704	1	1	Plasmid1	783	49702	1.07132	GOOD	G	.	G	G	49702	49702	0	0	1	Pass	28265	21437	0	0	Plasmid1	783	50367	1.07251	GOOD	G	.	G	G	50367	50364	2
Plasmid1	784	44868	0.987171	GOOD	T	.	T	T	44868	44868	0	0	1	Pass	22679	22189	0	0	Plasmid1	784	47290	1.01933	GOOD	T	.	T	T	47290	47287	1	0	1.72e-13	Pass	24327	22960	0	1	Plasmid1	784	47720	1.01615	GOOD	T	.	T	T	47720	47719	1
Plasmid1	785	44209	0.972672	GOOD	T	.	T	T	44209	44205	2	0	1.52e-11	Pass	24302	19903	1	1	Plasmid1	785	46938	1.01175	GOOD	T	.	T	T	46938	46930	3	0	3.46e-11	Pass	26171	20759	2	1	Plasmid1	785	47236	1.00584	GOOD	T	.	T	T	47236	47222	6
Plasmid1	786	49321	1.08514	GOOD	A	.	A	A	49321	49313	5	0	1.93e-10	Pass	30498	18815	3	2	Plasmid1	786	52567	1.13308	GOOD	A	.	A	A	52567	52560	5	0	3.17e-11	Pass	32880	19680	4	1	Plasmid1	786	53089	1.13047	GOOD	A	.	A	A	53089	53080	6
Plasmid1	787	49158	1.08156	GOOD	A	.	A	A	49158	49155	2	0	5.83e-13	Pass	30673	18482	2	0	Plasmid1	787	52116	1.12336	GOOD	A	.	A	A	52116	52111	2	0	8.15e-14	Pass	32774	19337	2	0	Plasmid1	787	52530	1.11857	GOOD	A	.	A	A	52530	52527	2
Plasmid1	788	46421	1.02134	GOOD	C	.	C	C	46421	46416	2	0	4.14e-12	Pass	27871	18545	1	1	Plasmid1	788	49272	1.06206	GOOD	C	.	C	C	49272	49267	2	0	5.83e-13	Pass	29957	19310	2	0	Plasmid1	788	49467	1.05335	GOOD	C	.	C	C	49467	49464	2
Plasmid1	789	44022	0.968557	GOOD	A	.	A	A	44022	44018	3	0	1.22e-10	Pass	28006	16012	1	2	Plasmid1	789	46736	1.00739	GOOD	A	.	A	A	46736	46734	1	0	3.37e-13	Pass	30069	16665	0	1	Plasmid1	789	47143	1.00386	GOOD	A	.	A	A	47143	47138	3
Plasmid1	790	40949	0.900946	GOOD	A	.	A	A	40949	40944	3	0	1.5e-09	Pass	27095	13849	2	1	Plasmid1	790	43570	0.939149	GOOD	A	.	A	A	43570	43563	5	0	6.78e-09	Pass	29054	14509	1	4	Plasmid1	790	43862	0.933994	GOOD	A	.	A	A	43862	43858	2
Plasmid1	791	48409	1.06508	GOOD	C	.	C	C	48409	48408	0	0	1	Pass	27993	20415	0	0	Plasmid1	791	51189	1.10338	GOOD	C	.	C	C	51189	51189	0	0	1	Pass	29997	21192	0	0	Plasmid1	791	51311	1.09261	GOOD	C	.	C	C	51311	51307	2
Plasmid1	792	46181	1.01606	GOOD	A	.	A	A	46181	46177	4	0	2.21e-10	Pass	27712	18465	2	2	Plasmid1	792	48608	1.04774	GOOD	A	.	A	A	48608	48602	5	0	3.51e-10	Pass	29608	18994	4	1	Plasmid1	792	48931	1.04193	GOOD	A	.	A	A	48931	48927	3
Plasmid1	793	43482	0.956676	GOOD	A	.	A	A	43482	43477	3	0	2.29e-10	Pass	27079	16398	2	1	Plasmid1	793	46030	0.992175	GOOD	A	.	A	A	46030	46020	8	0	6.87e-08	Pass	28963	17057	5	3	Plasmid1	793	46186	0.983481	GOOD	A	.	A	A	46186	46180	4
Plasmid1	794	50723	1.11599	GOOD	C	.	C	C	50723	50720	1	0	2.28e-14	Pass	29682	21038	1	0	Plasmid1	794	53951	1.16291	GOOD	C	.	C	C	53951	53950	1	0	3.02e-15	Pass	32070	21880	0	1	Plasmid1	794	54022	1.15034	GOOD	C	.	C	C	54022	54016	2
Plasmid1	795	48265	1.06191	GOOD	A	.	A	A	48265	48263	1	0	8.78e-14	Pass	28068	20195	1	0	Plasmid1	795	51132	1.10215	GOOD	A	.	A	A	51132	51130	2	0	1.57e-13	Pass	30211	20919	2	0	Plasmid1	795	51391	1.09432	GOOD	A	.	A	A	51391	51385	4
Plasmid1	796	44241	0.973376	GOOD	A	.	A	A	44241	44237	3	0	1.22e-10	Pass	24218	20019	0	3	Plasmid1	796	46817	1.00914	GOOD	A	.	A	A	46817	46813	3	0	3.46e-11	Pass	26030	20783	2	1	Plasmid1	796	47220	1.0055	GOOD	A	.	A	A	47220	47218	1
Plasmid1	797	45140	0.993155	GOOD	T	.	T	T	45140	45139	1	0	6.61e-13	Pass	26763	18376	0	1	Plasmid1	797	47908	1.03265	GOOD	T	.	T	T	47908	47903	3	0	1.84e-11	Pass	28985	18918	1	2	Plasmid1	797	48284	1.02816	GOOD	T	.	T	T	48284	48277	4
Plasmid1	798	46231	1.01716	GOOD	T	.	T	T	46231	46223	5	0	1.15e-09	Pass	26710	19513	3	2	Plasmid1	798	48944	1.05499	GOOD	T	.	T	T	48944	48934	4	0	6.47e-11	Pass	28889	20045	2	2	Plasmid1	798	49445	1.05288	GOOD	T	.	T	T	49445	49438	5
Plasmid1	799	45965	1.01131	GOOD	G	.	G	G	45965	45960	3	0	6.5e-11	Pass	27517	18443	3	0	Plasmid1	799	48839	1.05272	GOOD	G	.	G	G	48839	48833	3	0	9.74e-12	Pass	29763	19070	2	1	Plasmid1	799	49148	1.04655	GOOD	G	.	G	G	49148	49143	3
Plasmid1	800	45099	0.992253	GOOD	C	.	C	C	45099	45097	1	0	6.61e-13	Pass	25064	20033	0	1	Plasmid1	800	47749	1.02923	GOOD	C	.	C	C	47749	47745	3	0	1.84e-11	Pass	27109	20636	2	1	Plasmid1	800	47959	1.02123	GOOD	C	.	C	C	47959	47956	2
Plasmid1	801	49292	1.08451	GOOD	A	.	A	A	49292	49284	5	0	1.93e-10	Pass	26629	22655	4	1	Plasmid1	801	52157	1.12424	GOOD	A	.	A	A	52157	52145	9	0	8.94e-09	Pass	28756	23389	8	1	Plasmid1	801	52641	1.12093	GOOD	A	.	A	A	52641	52634	3
Plasmid1	802	51934	1.14263	GOOD	T	.	T	T	51934	51930	2	0	1.57e-13	Pass	31984	19946	1	1	Plasmid1	802	55196	1.18975	GOOD	T	.	T	T	55196	55193	3	0	1.12e-13	Pass	34540	20653	1	2	Plasmid1	802	55708	1.18624	GOOD	T	.	T	T	55708	55701	6
Plasmid1	803	51853	1.14085	GOOD	T	.	T	T	51853	51843	4	0	1.01e-11	Pass	32186	19657	4	0	Plasmid1	803	54862	1.18255	GOOD	T	.	T	T	54862	54855	4	0	1.57e-12	Pass	34655	20200	2	2	Plasmid1	803	55374	1.17913	GOOD	T	.	T	T	55374	55372	2
Plasmid1	804	47595	1.04717	GOOD	C	.	C	C	47595	47591	2	0	2.16e-12	Pass	27676	19915	1	1	Plasmid1	804	50413	1.08665	GOOD	C	.	C	C	50413	50409	2	0	3.03e-13	Pass	29875	20534	1	1	Plasmid1	804	50735	1.08035	GOOD	C	.	C	C	50735	50729	4
Plasmid1	805	51529	1.13372	GOOD	A	.	A	A	51529	51518	7	0	1.19e-09	Pass	29553	21965	4	3	Plasmid1	805	54352	1.17155	GOOD	A	.	A	A	54352	54347	3	0	2.12e-13	Pass	31615	22732	0	3	Plasmid1	805	54800	1.16691	GOOD	A	.	A	A	54800	54792	4
Plasmid1	806	49354	1.08587	GOOD	T	.	T	T	49354	49350	2	0	5.83e-13	Pass	30603	18747	1	1	Plasmid1	806	52351	1.12842	GOOD	T	.	T	T	52351	52348	2	0	8.15e-14	Pass	33011	19337	1	1	Plasmid1	806	52772	1.12372	GOOD	T	.	T	T	52772	52769	2
Plasmid1	807	51472	1.13247	GOOD	T	.	T	T	51472	51469	2	0	1.57e-13	Pass	32499	18970	1	1	Plasmid1	807	54473	1.17416	GOOD	T	.	T	T	54473	54470	3	0	2.12e-13	Pass	34945	19525	2	1	Plasmid1	807	55015	1.17148	GOOD	T	.	T	T	55015	55012	2
Plasmid1	808	52480	1.15465	GOOD	T	.	T	T	52480	52475	3	0	7.62e-13	Pass	32542	19933	2	1	Plasmid1	808	55755	1.2018	GOOD	T	.	T	T	55755	55750	3	0	1.12e-13	Pass	35191	20559	2	1	Plasmid1	808	56073	1.19401	GOOD	T	.	T	T	56073	56067	6
Plasmid1	809	53725	1.18204	GOOD	T	.	T	T	53725	53722	3	0	4.02e-13	Pass	32495	21227	1	2	Plasmid1	809	56923	1.22697	GOOD	T	.	T	T	56923	56916	5	0	2.79e-12	Pass	35133	21783	4	1	Plasmid1	809	57357	1.22136	GOOD	T	.	T	T	57357	57348	6
Plasmid1	810	52199	1.14846	GOOD	A	.	A	A	52199	52197	1	0	5.92e-15	Pass	32200	19997	1	0	Plasmid1	810	55112	1.18794	GOOD	A	.	A	A	55112	55107	3	0	1.12e-13	Pass	34594	20513	1	2	Plasmid1	810	55938	1.19114	GOOD	A	.	A	A	55938	55934	2
Plasmid1	811	48834	1.07443	GOOD	T	.	T	T	48834	48828	4	0	6.47e-11	Pass	29104	19724	1	3	Plasmid1	811	51557	1.11131	GOOD	T	.	T	T	51557	51552	3	0	1.44e-12	Pass	31358	20194	2	1	Plasmid1	811	52218	1.11193	GOOD	T	.	T	T	52218	52210	6
Plasmid1	812	48860	1.075	GOOD	G	.	G	G	48860	48858	1	0	8.78e-14	Pass	29189	19669	1	0	Plasmid1	812	51527	1.11066	GOOD	G	.	G	G	51527	51524	1	0	1.16e-14	Pass	31381	20143	1	0	Plasmid1	812	52346	1.11465	GOOD	G	.	G	G	52346	52339	3
Plasmid1	813	44522	0.979558	GOOD	T	.	T	T	44522	44517	2	0	1.52e-11	Pass	25885	18632	2	0	Plasmid1	813	47539	1.0247	GOOD	T	.	T	T	47539	47536	3	0	1.84e-11	Pass	28402	19134	0	3	Plasmid1	813	47994	1.02198	GOOD	T	.	T	T	47994	47989	2
Plasmid1	814	45768	1.00697	GOOD	T	.	T	T	45768	45764	4	0	4.08e-10	Pass	27496	18268	4	0	Plasmid1	814	48679	1.04927	GOOD	T	.	T	T	48679	48673	4	0	6.47e-11	Pass	29836	18837	2	2	Plasmid1	814	49334	1.05051	GOOD	T	.	T	T	49334	49329	4
Plasmid1	815	47122	1.03676	GOOD	T	.	T	T	47122	47118	3	0	1.84e-11	Pass	28093	19025	1	2	Plasmid1	815	50000	1.07775	GOOD	T	.	T	T	50000	49992	6	0	9.03e-10	Pass	30367	19625	4	2	Plasmid1	815	50646	1.07845	GOOD	T	.	T	T	50646	50641	3
Plasmid1	816	45512	1.00134	GOOD	C	.	C	C	45512	45509	2	0	7.94e-12	Pass	24730	20779	2	0	Plasmid1	816	48035	1.03539	GOOD	C	.	C	C	48035	48029	2	0	1.12e-12	Pass	26639	21390	0	2	Plasmid1	816	48700	1.03701	GOOD	C	.	C	C	48700	48696	3
Plasmid1	817	47113	1.03656	GOOD	A	.	A	A	47113	47103	9	0	1.28e-07	Pass	26616	20487	5	4	Plasmid1	817	49721	1.07173	GOOD	A	.	A	A	49721	49712	6	0	9.03e-10	Pass	28734	20978	4	2	Plasmid1	817	50800	1.08173	GOOD	A	.	A	A	50800	50791	6
Plasmid1	818	44865	0.987105	GOOD	G	.	G	G	44865	44862	2	0	1.52e-11	Pass	25225	19637	1	1	Plasmid1	818	47426	1.02227	GOOD	G	.	G	G	47426	47420	6	0	2.88e-09	Pass	27178	20242	4	2	Plasmid1	818	48164	1.0256	GOOD	G	.	G	G	48164	48161	2
Plasmid1	819	44084	0.969921	GOOD	G	.	G	G	44084	44078	2	0	1.52e-11	Pass	24179	19899	1	1	Plasmid1	819	46751	1.00772	GOOD	G	.	G	G	46751	46750	1	0	3.37e-13	Pass	26204	20546	0	1	Plasmid1	819	47324	1.00771	GOOD	G	.	G	G	47324	47319	3
Plasmid1	820	37151	0.817384	GOOD	T	.	T	T	37151	37143	8	0	7.64e-06	Pass	17888	19255	5	3	Plasmid1	820	39135	0.843553	GOOD	T	.	T	T	39135	39131	3	0	2.79e-09	Pass	19495	19636	0	3	Plasmid1	820	39798	0.847455	GOOD	T	.	T	T	39798	39791	6
Plasmid1	821	40157	0.883521	GOOD	T	.	T	T	40157	40154	3	0	1.5e-09	Pass	21716	18438	2	1	Plasmid1	821	42803	0.922617	GOOD	T	.	T	T	42803	42798	3	0	4.29e-10	Pass	23738	19060	2	1	Plasmid1	821	43238	0.920706	GOOD	T	.	T	T	43238	43231	4
Plasmid1	822	42653	0.938437	GOOD	C	.	C	C	42653	42650	3	0	4.29e-10	Pass	23446	19204	1	2	Plasmid1	822	45644	0.983854	GOOD	C	.	C	C	45644	45637	3	0	6.5e-11	Pass	25884	19753	1	2	Plasmid1	822	45841	0.976134	GOOD	C	.	C	C	45841	45839	2
Plasmid1	823	44920	0.988315	GOOD	A	.	A	A	44920	44894	12	0	1.04e-05	Pass	23853	21041	6	6	Plasmid1	823	47778	1.02985	GOOD	A	.	A	A	47778	47761	6	0	2.88e-09	Pass	26266	21495	3	3	Plasmid1	823	48503	1.03282	GOOD	A	.	A	A	48503	48487	7
Plasmid1	824	45307	0.996829	GOOD	G	.	G	G	45307	45301	5	0	2.09e-09	Pass	24864	20437	2	3	Plasmid1	824	48448	1.04429	GOOD	G	.	G	G	48448	48445	1	0	8.78e-14	Pass	27462	20983	1	0	Plasmid1	824	48732	1.0377	GOOD	G	.	G	G	48732	48727	5
Plasmid1	825	44335	0.975444	GOOD	G	.	G	G	44335	44335	0	0	1	Pass	24643	19692	0	0	Plasmid1	825	47211	1.01763	GOOD	G	.	G	G	47211	47206	3	0	1.84e-11	Pass	26967	20239	1	2	Plasmid1	825	47755	1.01689	GOOD	G	.	G	G	47755	47751	2
Plasmid1	826	43860	0.964993	GOOD	G	.	G	G	43860	43855	3	0	2.29e-10	Pass	24457	19398	1	2	Plasmid1	826	46469	1.00164	GOOD	G	.	G	G	46469	46463	3	0	3.46e-11	Pass	26455	20008	2	1	Plasmid1	826	47164	1.00431	GOOD	G	.	G	G	47164	47162	2
Plasmid1	827	43521	0.957535	GOOD	G	.	G	G	43521	43519	1	0	2.53e-12	Pass	24003	19516	0	1	Plasmid1	827	46040	0.99239	GOOD	G	.	G	G	46040	46034	3	0	3.46e-11	Pass	25965	20069	2	1	Plasmid1	827	46618	0.99268	GOOD	G	.	G	G	46618	46613	3
Plasmid1	828	43375	0.954322	GOOD	G	.	G	G	43375	43373	1	0	2.53e-12	Pass	23292	20081	1	0	Plasmid1	828	45977	0.991032	GOOD	G	.	G	G	45977	45973	2	0	7.94e-12	Pass	25352	20621	1	1	Plasmid1	828	46359	0.987165	GOOD	G	.	G	G	46359	46357	2
Plasmid1	829	35708	0.785636	GOOD	A	.	A	A	35708	35703	3	0	3.32e-08	Pass	15551	20152	2	1	Plasmid1	829	38701	0.834198	GOOD	A	.	A	A	38701	38696	3	0	5.2e-09	Pass	17898	20798	2	1	Plasmid1	829	39015	0.830782	GOOD	A	.	A	A	39015	39004	5
Plasmid1	830	39062	0.859429	GOOD	G	.	G	G	39062	39058	3	0	2.79e-09	Pass	18338	20720	2	1	Plasmid1	830	42246	0.910611	GOOD	G	.	G	G	42246	42243	2	0	5.58e-11	Pass	20584	21659	2	0	Plasmid1	830	42721	0.909697	GOOD	G	.	G	G	42721	42719	1
Plasmid1	831	40473	0.890473	GOOD	G	.	G	G	40473	40469	2	0	2.04e-10	Pass	19497	20972	1	1	Plasmid1	831	43140	0.929881	GOOD	G	.	G	G	43140	43140	0	0	1	Pass	21470	21670	0	0	Plasmid1	831	43653	0.929543	GOOD	G	.	G	G	43653	43648	3
Plasmid1	832	22725	0.499988	GOOD	T	.	T	T	22725	22723	1	0	2.85e-06	Pass	2294	20429	0	1	Plasmid1	832	24082	0.519086	GOOD	T	.	T	T	24082	24078	2	0	5.22e-06	Pass	2879	21199	2	0	Plasmid1	832	24230	0.515952	GOOD	T	.	T	T	24230	24228	2
Plasmid1	833	28211	0.620689	GOOD	G	.	G	G	28211	28210	1	0	5.55e-08	Pass	7002	21208	0	1	Plasmid1	833	29956	0.6457	GOOD	G	.	G	G	29956	29954	1	0	2.87e-08	Pass	7971	21983	0	1	Plasmid1	833	30510	0.649677	GOOD	G	.	G	G	30510	30508	2
Plasmid1	834	27570	0.606586	GOOD	T	.	T	T	27570	27567	2	0	8.08e-07	Pass	7342	20225	2	0	Plasmid1	834	29557	0.6371	GOOD	T	.	T	T	29557	29549	6	0	5.82e-05	Pass	8538	21011	1	5	Plasmid1	834	29958	0.637923	GOOD	T	.	T	T	29958	29950	3
Plasmid1	835	31363	0.690038	GOOD	G	.	G	G	31363	31362	1	0	7.63e-09	Pass	11045	20317	1	0	Plasmid1	835	33304	0.717866	GOOD	G	.	G	G	33304	33302	1	0	2.02e-09	Pass	12308	20994	1	0	Plasmid1	835	33915	0.722183	GOOD	G	.	G	G	33915	33908	4
Plasmid1	836	34313	0.754943	GOOD	G	.	G	G	34313	34309	2	0	9.64e-09	Pass	14368	19941	2	0	Plasmid1	836	36333	0.783156	GOOD	G	.	G	G	36333	36328	3	0	1.79e-08	Pass	15799	20529	0	3	Plasmid1	836	37327	0.794838	GOOD	G	.	G	G	37327	37319	4
Plasmid1	837	37587	0.826977	GOOD	G	.	G	G	37587	37584	3	0	9.66e-09	Pass	16969	20615	1	2	Plasmid1	837	39743	0.856659	GOOD	G	.	G	G	39743	39735	4	0	1.54e-08	Pass	18544	21191	2	2	Plasmid1	837	40702	0.866705	GOOD	G	.	G	G	40702	40699	2
Plasmid1	838	36878	0.811377	GOOD	A	.	A	A	36878	36877	1	0	2.74e-10	Pass	17400	19477	0	1	Plasmid1	838	39228	0.845558	GOOD	A	.	A	A	39228	39223	2	0	3.89e-10	Pass	19019	20204	0	2	Plasmid1	838	40099	0.853865	GOOD	A	.	A	A	40099	40095	3
Plasmid1	839	38210	0.840684	GOOD	G	.	G	G	38210	38209	1	0	7.21e-11	Pass	19009	19200	0	1	Plasmid1	839	40444	0.871769	GOOD	G	.	G	G	40444	40442	1	0	1.89e-11	Pass	20619	19823	0	1	Plasmid1	839	41331	0.880099	GOOD	G	.	G	G	41331	41328	2
Plasmid1	840	39619	0.871684	GOOD	G	.	G	G	39619	39609	7	0	9.1e-07	Pass	19172	20437	5	2	Plasmid1	840	42060	0.906601	GOOD	G	.	G	G	42060	42048	10	0	4.5e-06	Pass	20739	21309	7	3	Plasmid1	840	42886	0.913211	GOOD	G	.	G	G	42886	42866	15
Plasmid1	841	22023	0.484543	GOOD	T	.	T	T	22023	22023	0	0	1	Pass	2524	19499	0	0	Plasmid1	841	23073	0.497337	GOOD	T	.	T	T	23073	23067	4	0	0.00015479	Pass	2907	20160	1	3	Plasmid1	841	23833	0.507498	GOOD	T	.	T	T	23833	23826	5
Plasmid1	842	26311	0.578886	GOOD	T	.	T	T	26311	26307	3	0	7.58e-06	Pass	6047	20260	0	3	Plasmid1	842	27679	0.59662	GOOD	T	.	T	T	27679	27675	2	0	8.08e-07	Pass	6687	20988	0	2	Plasmid1	842	28270	0.601979	GOOD	T	.	T	T	28270	28269	1
Plasmid1	843	30567	0.672525	GOOD	T	.	T	T	30567	30560	5	0	1.11e-05	Pass	9992	20568	1	4	Plasmid1	843	32309	0.696419	GOOD	T	.	T	T	32309	32307	2	0	3.45e-08	Pass	11134	21173	1	1	Plasmid1	843	33020	0.703125	GOOD	T	.	T	T	33020	33019	1
Plasmid1	844	33198	0.730411	GOOD	T	.	T	T	33198	33198	0	0	1	Pass	12740	20458	0	0	Plasmid1	844	34985	0.7541	GOOD	T	.	T	T	34985	34982	2	0	9.64e-09	Pass	13967	21015	0	2	Plasmid1	844	35768	0.761641	GOOD	T	.	T	T	35768	35765	2
Plasmid1	845	36037	0.792874	GOOD	T	.	T	T	36037	36032	3	0	1.79e-08	Pass	15341	20691	2	1	Plasmid1	845	38314	0.825857	GOOD	T	.	T	T	38314	38312	2	0	7.41e-10	Pass	16947	21365	0	2	Plasmid1	845	39102	0.832635	GOOD	T	.	T	T	39102	39099	3
Plasmid1	846	38946	0.856877	GOOD	T	.	T	T	38946	38937	5	0	1.24e-07	Pass	17583	21354	4	1	Plasmid1	846	41296	0.890133	GOOD	T	.	T	T	41296	41289	3	0	8.02e-10	Pass	19228	22061	2	1	Plasmid1	846	42377	0.902372	GOOD	T	.	T	T	42377	42371	3
Plasmid1	847	41170	0.905809	GOOD	A	.	A	A	41170	41165	2	0	1.07e-10	Pass	18638	22527	1	1	Plasmid1	847	43615	0.940119	GOOD	A	.	A	A	43615	43612	2	0	2.92e-11	Pass	20370	23242	1	1	Plasmid1	847	44640	0.95056	GOOD	A	.	A	A	44640	44638	2
Plasmid1	848	38857	0.854919	GOOD	A	.	A	A	38857	38852	5	0	1.24e-07	Pass	16881	21971	0	5	Plasmid1	848	40947	0.882611	GOOD	A	.	A	A	40947	40944	2	0	2.04e-10	Pass	18155	22789	1	1	Plasmid1	848	41918	0.892598	GOOD	A	.	A	A	41918	41912	5
Plasmid1	849	38352	0.843808	GOOD	A	.	A	A	38352	38351	1	0	7.21e-11	Pass	16515	21836	0	1	Plasmid1	849	40329	0.86929	GOOD	A	.	A	A	40329	40328	1	0	1.89e-11	Pass	17758	22570	0	1	Plasmid1	849	41208	0.87748	GOOD	A	.	A	A	41208	41202	4
Plasmid1	850	38272	0.842048	GOOD	G	.	G	G	38272	38271	1	0	7.21e-11	Pass	16324	21947	1	0	Plasmid1	850	40213	0.866789	GOOD	G	.	G	G	40213	40211	1	0	1.89e-11	Pass	17536	22675	0	1	Plasmid1	850	40993	0.872901	GOOD	G	.	G	G	40993	40991	2
Plasmid1	851	37983	0.835689	GOOD	C	.	C	C	37983	37977	2	0	1.41e-09	Pass	16029	21948	2	0	Plasmid1	851	39997	0.862134	GOOD	C	.	C	C	39997	39994	1	0	3.7e-11	Pass	17210	22784	0	1	Plasmid1	851	40584	0.864192	GOOD	C	.	C	C	40584	40580	2
Plasmid1	852	39114	0.860573	GOOD	A	.	A	A	39114	39105	5	0	6.98e-08	Pass	17163	21942	3	2	Plasmid1	852	41395	0.892267	GOOD	A	.	A	A	41395	41387	6	0	8.79e-08	Pass	18597	22790	1	5	Plasmid1	852	42120	0.8969	GOOD	A	.	A	A	42120	42111	7
Plasmid1	853	38764	0.852873	GOOD	A	.	A	A	38764	38760	3	0	5.2e-09	Pass	16624	22136	2	1	Plasmid1	853	40870	0.880951	GOOD	A	.	A	A	40870	40866	4	0	8.46e-09	Pass	17973	22893	1	3	Plasmid1	853	41786	0.889788	GOOD	A	.	A	A	41786	41782	3
Plasmid1	854	38327	0.843258	GOOD	G	.	G	G	38327	38325	2	0	7.41e-10	Pass	17002	21323	2	0	Plasmid1	854	40847	0.880455	GOOD	G	.	G	G	40847	40847	0	0	1	Pass	18512	22335	0	0	Plasmid1	854	41537	0.884485	GOOD	G	.	G	G	41537	41535	1
Plasmid1	855	30983	0.681678	GOOD	T	.	T	T	30983	30975	5	0	1.11e-05	Pass	11418	19557	1	4	Plasmid1	855	32950	0.710236	GOOD	T	.	T	T	32950	32941	6	0	1.21e-05	Pass	12433	20508	2	4	Plasmid1	855	33344	0.710024	GOOD	T	.	T	T	33344	33336	6
Plasmid1	856	31283	0.688278	GOOD	A	.	A	A	31283	31281	2	0	6.5e-08	Pass	12191	19090	1	1	Plasmid1	856	33956	0.73192	GOOD	A	.	A	A	33956	33952	4	0	5.39e-07	Pass	14072	19880	2	2	Plasmid1	856	34510	0.734853	GOOD	A	.	A	A	34510	34505	5
Plasmid1	857	31899	0.701831	GOOD	A	.	A	A	31899	31896	3	0	3.81e-07	Pass	15585	16311	2	1	Plasmid1	857	34284	0.73899	GOOD	A	.	A	A	34284	34282	2	0	9.64e-09	Pass	17453	16829	1	1	Plasmid1	857	34852	0.742136	GOOD	A	.	A	A	34852	34850	1
Plasmid1	858	29306	0.644781	GOOD	A	.	A	A	29306	29303	3	0	1.27e-06	Pass	16548	12755	3	0	Plasmid1	858	31265	0.673916	GOOD	A	.	A	A	31265	31263	1	0	7.63e-09	Pass	18082	13181	1	0	Plasmid1	858	31719	0.675422	GOOD	A	.	A	A	31719	31716	3
Plasmid1	859	24887	0.547555	GOOD	A	.	A	A	24887	24885	2	0	5.22e-06	Pass	17232	7653	1	1	Plasmid1	859	27228	0.586898	GOOD	A	.	A	A	27228	27223	2	0	8.08e-07	Pass	18935	8288	0	2	Plasmid1	859	27239	0.580025	GOOD	A	.	A	A	27239	27236	2
Plasmid1	860	38222	0.840948	GOOD	C	.	C	C	38222	38221	1	0	7.21e-11	Pass	17247	20974	1	0	Plasmid1	860	40378	0.870346	GOOD	C	.	C	C	40378	40376	2	0	2.04e-10	Pass	18706	21670	1	1	Plasmid1	860	41386	0.88127	GOOD	C	.	C	C	41386	41383	2
Plasmid1	861	36529	0.803699	GOOD	C	.	C	C	36529	36527	1	0	2.74e-10	Pass	15854	20673	1	0	Plasmid1	861	38561	0.831181	GOOD	C	.	C	C	38561	38558	1	0	7.21e-11	Pass	17195	21363	0	1	Plasmid1	861	39482	0.840726	GOOD	C	.	C	C	39482	39478	2
Plasmid1	862	39348	0.865722	GOOD	T	.	T	T	39348	39345	2	0	3.89e-10	Pass	16650	22695	1	1	Plasmid1	862	41504	0.894617	GOOD	T	.	T	T	41504	41502	1	0	9.69e-12	Pass	17954	23548	0	1	Plasmid1	862	42882	0.913126	GOOD	T	.	T	T	42882	42882	0
Plasmid1	863	38223	0.84097	GOOD	C	.	C	C	38223	38220	1	0	7.21e-11	Pass	18071	20149	1	0	Plasmid1	863	40454	0.871984	GOOD	C	.	C	C	40454	40452	2	0	2.04e-10	Pass	19541	20911	1	1	Plasmid1	863	41055	0.874222	GOOD	C	.	C	C	41055	41054	1
Plasmid1	864	41567	0.914543	GOOD	T	.	T	T	41567	41563	2	0	1.07e-10	Pass	19380	22183	2	0	Plasmid1	864	44256	0.953936	GOOD	T	.	T	T	44256	44249	5	0	3.77e-09	Pass	21038	23211	2	3	Plasmid1	864	45314	0.964913	GOOD	T	.	T	T	45314	45311	3
Plasmid1	865	40635	0.894038	GOOD	A	.	A	A	40635	40630	3	0	1.5e-09	Pass	19965	20665	1	2	Plasmid1	865	43136	0.929795	GOOD	A	.	A	A	43136	43127	9	0	1.01e-06	Pass	21512	21615	5	4	Plasmid1	865	43770	0.932035	GOOD	A	.	A	A	43770	43766	3
Plasmid1	866	45469	1.00039	GOOD	C	.	C	C	45469	45462	3	0	6.5e-11	Pass	22394	23068	0	3	Plasmid1	866	47869	1.03181	GOOD	C	.	C	C	47869	47861	3	0	1.84e-11	Pass	24120	23741	1	2	Plasmid1	866	48802	1.03919	GOOD	C	.	C	C	48802	48792	6
Plasmid1	867	45457	1.00013	GOOD	A	.	A	A	45457	45453	4	0	4.08e-10	Pass	21485	23968	1	3	Plasmid1	867	48209	1.03914	GOOD	A	.	A	A	48209	48205	4	0	6.47e-11	Pass	23124	25081	1	3	Plasmid1	867	49075	1.045	GOOD	A	.	A	A	49075	49069	3
Plasmid1	868	39744	0.874434	GOOD	A	.	A	A	39744	39741	1	0	3.7e-11	Pass	19431	20310	0	1	Plasmid1	868	42034	0.906041	GOOD	A	.	A	A	42034	42026	6	0	5.01e-08	Pass	20834	21192	2	4	Plasmid1	868	42993	0.915489	GOOD	A	.	A	A	42993	42988	3
Plasmid1	869	35835	0.78843	GOOD	A	.	A	A	35835	35834	1	0	5.34e-10	Pass	17602	18232	0	1	Plasmid1	869	37735	0.813376	GOOD	A	.	A	A	37735	37730	4	0	5.09e-08	Pass	18763	18967	2	2	Plasmid1	869	38671	0.823457	GOOD	A	.	A	A	38671	38669	2
Plasmid1	870	36785	0.809331	GOOD	T	.	T	T	36785	36783	2	0	2.68e-09	Pass	18477	18306	0	2	Plasmid1	870	38923	0.838984	GOOD	T	.	T	T	38923	38921	2	0	7.41e-10	Pass	19949	18972	1	1	Plasmid1	870	39884	0.849287	GOOD	T	.	T	T	39884	39881	3
Plasmid1	871	39709	0.873664	GOOD	G	.	G	G	39709	39706	2	0	3.89e-10	Pass	19901	19805	1	1	Plasmid1	871	42316	0.912119	GOOD	G	.	G	G	42316	42315	1	0	4.95e-12	Pass	21489	20826	1	0	Plasmid1	871	43113	0.918045	GOOD	G	.	G	G	43113	43108	2
Plasmid1	872	31243	0.687398	GOOD	T	.	T	T	31243	31238	3	0	3.81e-07	Pass	12499	18739	2	1	Plasmid1	872	33090	0.713253	GOOD	T	.	T	T	33090	33084	2	0	1.82e-08	Pass	13505	19579	1	1	Plasmid1	872	33915	0.722183	GOOD	T	.	T	T	33915	33903	7
Plasmid1	873	34728	0.764074	GOOD	G	.	G	G	34728	34726	1	0	1.04e-09	Pass	16501	18225	0	1	Plasmid1	873	36709	0.791261	GOOD	G	.	G	G	36709	36707	1	0	2.74e-10	Pass	17665	19042	0	1	Plasmid1	873	37381	0.795988	GOOD	G	.	G	G	37381	37380	1
Plasmid1	874	33933	0.746583	GOOD	G	.	G	G	33933	33929	3	0	1.13e-07	Pass	15797	18132	1	2	Plasmid1	874	35496	0.765115	GOOD	G	.	G	G	35496	35493	2	0	5.08e-09	Pass	16727	18766	1	1	Plasmid1	874	36543	0.778144	GOOD	G	.	G	G	36543	36541	1
Plasmid1	875	29587	0.650963	GOOD	T	.	T	T	29587	29580	3	0	1.27e-06	Pass	8530	21050	3	0	Plasmid1	875	31501	0.679003	GOOD	T	.	T	T	31501	31493	3	0	3.81e-07	Pass	9374	22119	1	2	Plasmid1	875	32113	0.683812	GOOD	T	.	T	T	32113	32101	7
Plasmid1	876	29340	0.645529	GOOD	A	.	A	A	29340	29338	2	0	2.3e-07	Pass	12023	17315	1	1	Plasmid1	876	30908	0.666221	GOOD	A	.	A	A	30908	30906	2	0	1.22e-07	Pass	12879	18027	1	1	Plasmid1	876	31478	0.67029	GOOD	A	.	A	A	31478	31475	2
Plasmid1	877	32440	0.713734	GOOD	A	.	A	A	32440	32436	3	0	2.08e-07	Pass	14982	17454	0	3	Plasmid1	877	34293	0.739184	GOOD	A	.	A	A	34293	34291	2	0	9.64e-09	Pass	16051	18240	0	2	Plasmid1	877	34969	0.744627	GOOD	A	.	A	A	34969	34969	0
Plasmid1	878	32440	0.713734	GOOD	A	.	A	A	32440	32436	4	0	9.65e-07	Pass	16709	15727	2	2	Plasmid1	878	34333	0.740046	GOOD	A	.	A	A	34333	34328	2	0	9.64e-09	Pass	17924	16404	1	1	Plasmid1	878	34986	0.744989	GOOD	A	.	A	A	34986	34982	4
Plasmid1	879	31833	0.700379	GOOD	A	.	A	A	31833	31828	4	0	1.72e-06	Pass	17725	14103	0	4	Plasmid1	879	33818	0.728945	GOOD	A	.	A	A	33818	33815	2	0	1.82e-08	Pass	19008	14807	1	1	Plasmid1	879	34172	0.727656	GOOD	A	.	A	A	34172	34169	3
Plasmid1	880	35465	0.780289	GOOD	T	.	T	T	35465	35462	3	0	3.32e-08	Pass	23420	12042	2	1	Plasmid1	880	37971	0.818463	GOOD	T	.	T	T	37971	37967	4	0	5.09e-08	Pass	25435	12532	3	1	Plasmid1	880	38564	0.821179	GOOD	T	.	T	T	38564	38562	1
Plasmid1	881	38874	0.855293	GOOD	C	.	C	C	38874	38870	2	0	7.41e-10	Pass	19494	19376	2	0	Plasmid1	881	41230	0.888711	GOOD	C	.	C	C	41230	41222	6	0	8.79e-08	Pass	20933	20289	3	3	Plasmid1	881	41846	0.891065	GOOD	C	.	C	C	41846	41842	3
Plasmid1	882	39404	0.866954	GOOD	G	.	G	G	39404	39401	2	0	3.89e-10	Pass	20176	19225	1	1	Plasmid1	882	41847	0.90201	GOOD	G	.	G	G	41847	41843	2	0	1.07e-10	Pass	21735	20108	1	1	Plasmid1	882	42278	0.900264	GOOD	G	.	G	G	42278	42270	4
Plasmid1	883	34977	0.769552	GOOD	A	.	A	A	34977	34975	1	0	1.04e-09	Pass	16641	18334	1	0	Plasmid1	883	37088	0.79943	GOOD	A	.	A	A	37088	37085	2	0	1.41e-09	Pass	17862	19223	1	1	Plasmid1	883	37647	0.801652	GOOD	A	.	A	A	37647	37643	2
Plasmid1	884	36365	0.800091	GOOD	T	.	T	T	36365	36355	6	0	1.41e-06	Pass	18699	17656	2	4	Plasmid1	884	38861	0.837647	GOOD	T	.	T	T	38861	38856	3	0	5.2e-09	Pass	20315	18541	1	2	Plasmid1	884	39105	0.832699	GOOD	T	.	T	T	39105	39097	3
Plasmid1	885	37140	0.817142	GOOD	A	.	A	A	37140	37131	8	0	7.64e-06	Pass	20321	16810	3	5	Plasmid1	885	39535	0.852175	GOOD	A	.	A	A	39535	39529	5	0	6.98e-08	Pass	21961	17568	3	2	Plasmid1	885	39932	0.850309	GOOD	A	.	A	A	39932	39930	2
Plasmid1	886	35606	0.783391	GOOD	A	.	A	A	35606	35606	0	0	1	Pass	19325	16281	0	0	Plasmid1	886	37714	0.812924	GOOD	A	.	A	A	37714	37711	2	0	1.41e-09	Pass	20823	16888	1	1	Plasmid1	886	37877	0.80655	GOOD	A	.	A	A	37877	37875	2
Plasmid1	887	34151	0.751379	GOOD	G	.	G	G	34151	34149	1	0	1.04e-09	Pass	19211	14938	1	0	Plasmid1	887	36097	0.778069	GOOD	G	.	G	G	36097	36096	1	0	2.74e-10	Pass	20513	15583	0	1	Plasmid1	887	36143	0.769626	GOOD	G	.	G	G	36143	36141	1
Plasmid1	888	30420	0.669291	GOOD	G	.	G	G	30420	30420	0	0	1	Pass	17069	13351	0	0	Plasmid1	888	32164	0.693294	GOOD	G	.	G	G	32164	32164	0	0	1	Pass	18078	14086	0	0	Plasmid1	888	32412	0.690178	GOOD	G	.	G	G	32412	32412	0
Plasmid1	889	29901	0.657872	GOOD	A	.	A	A	29901	29900	1	0	2.87e-08	Pass	17888	12012	0	1	Plasmid1	889	31764	0.684672	GOOD	A	.	A	A	31764	31756	4	0	1.72e-06	Pass	19101	12655	4	0	Plasmid1	889	31835	0.677892	GOOD	A	.	A	A	31835	31834	1
Plasmid1	890	29157	0.641503	GOOD	T	.	T	T	29157	29154	2	0	2.3e-07	Pass	17508	11646	1	1	Plasmid1	890	31102	0.670402	GOOD	T	.	T	T	31102	31098	3	0	3.81e-07	Pass	18839	12259	3	0	Plasmid1	890	30689	0.653489	GOOD	T	.	T	T	30689	30685	4
Plasmid1	891	34976	0.76953	GOOD	C	.	C	C	34976	34974	1	0	1.04e-09	Pass	19075	15899	1	0	Plasmid1	891	37195	0.801737	GOOD	C	.	C	C	37195	37195	0	0	1	Pass	20601	16594	0	0	Plasmid1	891	37575	0.800119	GOOD	C	.	C	C	37575	37571	4
Plasmid1	892	34729	0.764096	GOOD	C	.	C	C	34729	34723	3	0	6.12e-08	Pass	19125	15598	3	0	Plasmid1	892	36627	0.789493	GOOD	C	.	C	C	36627	36623	2	0	2.68e-09	Pass	20571	16052	0	2	Plasmid1	892	37007	0.788024	GOOD	C	.	C	C	37007	37004	2
Plasmid1	893	34258	0.753733	GOOD	G	.	G	G	34258	34257	1	0	1.04e-09	Pass	20058	14199	1	0	Plasmid1	893	36459	0.785872	GOOD	G	.	G	G	36459	36457	2	0	2.68e-09	Pass	21772	14685	2	0	Plasmid1	893	36542	0.778122	GOOD	G	.	G	G	36542	36539	1
Plasmid1	894	29895	0.65774	GOOD	T	.	T	T	29895	29892	3	0	1.27e-06	Pass	17931	11961	2	1	Plasmid1	894	32518	0.700924	GOOD	T	.	T	T	32518	32510	5	0	3.69e-06	Pass	20213	12297	5	0	Plasmid1	894	31967	0.680703	GOOD	T	.	T	T	31967	31962	3
Plasmid1	895	32836	0.722447	GOOD	C	.	C	C	32836	32834	1	0	3.93e-09	Pass	19173	13661	1	0	Plasmid1	895	35297	0.760825	GOOD	C	.	C	C	35297	35291	2	0	5.08e-09	Pass	21109	14182	1	1	Plasmid1	895	35110	0.747629	GOOD	C	.	C	C	35110	35108	2
Plasmid1	896	30605	0.673361	GOOD	G	.	G	G	30605	30602	2	0	1.22e-07	Pass	20007	10595	1	1	Plasmid1	896	32771	0.706377	GOOD	G	.	G	G	32771	32767	2	0	3.45e-08	Pass	21776	10991	0	2	Plasmid1	896	32504	0.692137	GOOD	G	.	G	G	32504	32500	1
Plasmid1	897	27903	0.613912	GOOD	A	.	A	A	27903	27894	6	0	0.00016141	Pass	19952	7942	4	2	Plasmid1	897	29841	0.643221	GOOD	A	.	A	A	29841	29839	2	0	2.3e-07	Pass	21594	8245	1	1	Plasmid1	897	29672	0.631833	GOOD	A	.	A	A	29672	29666	4
Plasmid1	898	36678	0.806977	GOOD	C	.	C	C	36678	36677	1	0	2.74e-10	Pass	20493	16184	0	1	Plasmid1	898	39108	0.842971	GOOD	C	.	C	C	39108	39106	1	0	3.7e-11	Pass	22225	16881	0	1	Plasmid1	898	39817	0.84786	GOOD	C	.	C	C	39817	39817	0
Plasmid1	899	36567	0.804535	GOOD	C	.	C	C	36567	36565	1	0	2.74e-10	Pass	19830	16735	1	0	Plasmid1	899	39210	0.84517	GOOD	C	.	C	C	39210	39203	7	0	9.1e-07	Pass	21579	17624	4	3	Plasmid1	899	39530	0.841748	GOOD	C	.	C	C	39530	39526	3
Plasmid1	900	35563	0.782445	GOOD	G	.	G	G	35563	35562	1	0	5.34e-10	Pass	18841	16721	1	0	Plasmid1	900	38242	0.824305	GOOD	G	.	G	G	38242	38239	2	0	7.41e-10	Pass	20508	17731	1	1	Plasmid1	900	38442	0.818581	GOOD	G	.	G	G	38442	38440	1
Plasmid1	901	33947	0.746891	GOOD	A	.	A	A	33947	33944	2	0	1.82e-08	Pass	18247	15697	0	2	Plasmid1	901	35803	0.771732	GOOD	A	.	A	A	35803	35801	1	0	5.34e-10	Pass	19496	16305	1	0	Plasmid1	901	36280	0.772543	GOOD	A	.	A	A	36280	36279	1
Plasmid1	902	32151	0.707376	GOOD	T	.	T	T	32151	32145	3	0	2.08e-07	Pass	16846	15299	2	1	Plasmid1	902	34316	0.73968	GOOD	T	.	T	T	34316	34309	6	0	4.16e-06	Pass	18288	16021	4	2	Plasmid1	902	34572	0.736173	GOOD	T	.	T	T	34572	34567	4
Plasmid1	903	32385	0.712524	GOOD	G	.	G	G	32385	32384	1	0	3.93e-09	Pass	17125	15259	1	0	Plasmid1	903	33964	0.732092	GOOD	G	.	G	G	33964	33960	1	0	2.02e-09	Pass	18026	15934	1	0	Plasmid1	903	34418	0.732894	GOOD	G	.	G	G	34418	34412	3
Plasmid1	904	32301	0.710676	GOOD	C	.	C	C	32301	32298	2	0	3.45e-08	Pass	17790	14508	2	0	Plasmid1	904	34194	0.73705	GOOD	C	.	C	C	34194	34192	1	0	1.04e-09	Pass	19012	15180	0	1	Plasmid1	904	34509	0.734832	GOOD	C	.	C	C	34509	34505	2
Plasmid1	905	32079	0.705791	GOOD	C	.	C	C	32079	32078	1	0	3.93e-09	Pass	17884	14194	1	0	Plasmid1	905	33973	0.732286	GOOD	C	.	C	C	33973	33970	2	0	1.82e-08	Pass	19207	14763	1	1	Plasmid1	905	34185	0.727933	GOOD	C	.	C	C	34185	34183	2
Plasmid1	906	35113	0.772545	GOOD	C	.	C	C	35113	35111	1	0	5.34e-10	Pass	18960	16151	0	1	Plasmid1	906	37330	0.804646	GOOD	C	.	C	C	37330	37327	2	0	1.41e-09	Pass	20628	16699	1	1	Plasmid1	906	37691	0.802589	GOOD	C	.	C	C	37691	37688	2
Plasmid1	907	35240	0.775339	GOOD	T	.	T	T	35240	35236	3	0	3.32e-08	Pass	19441	15795	1	2	Plasmid1	907	37691	0.812428	GOOD	T	.	T	T	37691	37683	6	0	8.13e-07	Pass	21100	16583	2	4	Plasmid1	907	37907	0.807188	GOOD	T	.	T	T	37907	37904	3
Plasmid1	908	36527	0.803655	GOOD	T	.	T	T	36527	36521	4	0	9.22e-08	Pass	19477	17044	2	2	Plasmid1	908	38434	0.828443	GOOD	T	.	T	T	38434	38426	3	0	5.2e-09	Pass	20726	17700	2	1	Plasmid1	908	39114	0.83289	GOOD	T	.	T	T	39114	39100	7
Plasmid1	909	36474	0.802489	GOOD	G	.	G	G	36474	36473	1	0	2.74e-10	Pass	19988	16485	1	0	Plasmid1	909	37804	0.814864	GOOD	G	.	G	G	37804	37800	2	0	1.41e-09	Pass	20577	17223	2	0	Plasmid1	909	38360	0.816835	GOOD	G	.	G	G	38360	38356	2
Plasmid1	910	33872	0.74524	GOOD	A	.	A	A	33872	33867	2	0	1.82e-08	Pass	18297	15570	1	1	Plasmid1	910	35740	0.770374	GOOD	A	.	A	A	35740	35737	2	0	5.08e-09	Pass	19587	16150	1	1	Plasmid1	910	36325	0.773501	GOOD	A	.	A	A	36325	36321	2
Plasmid1	911	33243	0.731401	GOOD	G	.	G	G	33243	33242	1	0	2.02e-09	Pass	17966	15276	0	1	Plasmid1	911	34743	0.748884	GOOD	G	.	G	G	34743	34741	1	0	1.04e-09	Pass	18900	15841	1	0	Plasmid1	911	35022	0.745756	GOOD	G	.	G	G	35022	35021	1
Plasmid1	912	29566	0.650501	GOOD	A	.	A	A	29566	29564	1	0	2.87e-08	Pass	15505	14059	1	0	Plasmid1	912	32441	0.699264	GOOD	A	.	A	A	32441	32438	3	0	2.08e-07	Pass	18041	14397	2	1	Plasmid1	912	32626	0.694735	GOOD	A	.	A	A	32626	32622	3
Plasmid1	913	31081	0.683834	GOOD	G	.	G	G	31081	31081	0	0	1	Pass	16772	14309	0	0	Plasmid1	913	33131	0.714137	GOOD	G	.	G	G	33131	33129	2	0	1.82e-08	Pass	18845	14284	2	0	Plasmid1	913	33024	0.70321	GOOD	G	.	G	G	33024	33020	2
Plasmid1	914	30957	0.681106	GOOD	C	.	C	C	30957	30956	1	0	1.48e-08	Pass	16755	14201	0	1	Plasmid1	914	32060	0.691052	GOOD	C	.	C	C	32060	32058	1	0	3.93e-09	Pass	18396	13662	1	0	Plasmid1	914	32307	0.687943	GOOD	C	.	C	C	32307	32304	1
Plasmid1	915	31827	0.700247	GOOD	C	.	C	C	31827	31824	1	0	7.63e-09	Pass	17238	14586	0	1	Plasmid1	915	33310	0.717996	GOOD	C	.	C	C	33310	33309	1	0	2.02e-09	Pass	18727	14582	0	1	Plasmid1	915	33582	0.715092	GOOD	C	.	C	C	33582	33578	2
Plasmid1	916	31885	0.701523	GOOD	T	.	T	T	31885	31882	2	0	6.5e-08	Pass	17738	14144	1	1	Plasmid1	916	33959	0.731985	GOOD	T	.	T	T	33959	33957	2	0	1.82e-08	Pass	19136	14821	1	1	Plasmid1	916	34191	0.72806	GOOD	T	.	T	T	34191	34184	3
Plasmid1	917	31424	0.69138	GOOD	T	.	T	T	31424	31424	0	0	1	Pass	18169	13255	0	0	Plasmid1	917	33751	0.727501	GOOD	T	.	T	T	33751	33745	3	0	1.13e-07	Pass	19710	14035	2	1	Plasmid1	917	33973	0.723418	GOOD	T	.	T	T	33973	33970	1
Plasmid1	918	31926	0.702425	GOOD	C	.	C	C	31926	31922	2	0	6.5e-08	Pass	18881	13041	1	1	Plasmid1	918	34349	0.740391	GOOD	C	.	C	C	34349	34347	1	0	1.04e-09	Pass	20677	13670	1	0	Plasmid1	918	34512	0.734896	GOOD	C	.	C	C	34512	34509	1
Plasmid1	919	28698	0.631404	GOOD	A	.	A	A	28698	28697	1	0	5.55e-08	Pass	18918	9779	0	1	Plasmid1	919	31003	0.668268	GOOD	A	.	A	A	31003	31000	3	0	3.81e-07	Pass	20605	10395	2	1	Plasmid1	919	31125	0.662773	GOOD	A	.	A	A	31125	31123	1
Plasmid1	920	26332	0.579348	GOOD	A	.	A	A	26332	26325	4	0	2.96e-05	Pass	18708	7617	1	3	Plasmid1	920	28759	0.619899	GOOD	A	.	A	A	28759	28757	1	0	5.55e-08	Pass	20418	8339	0	1	Plasmid1	920	28814	0.613563	GOOD	A	.	A	A	28814	28810	3
Plasmid1	921	31911	0.702095	GOOD	C	.	C	C	31911	31910	1	0	7.63e-09	Pass	17552	14358	0	1	Plasmid1	921	34139	0.735865	GOOD	C	.	C	C	34139	34138	1	0	1.04e-09	Pass	19098	15040	1	0	Plasmid1	921	34282	0.729998	GOOD	C	.	C	C	34282	34280	1
Plasmid1	922	31736	0.698245	GOOD	C	.	C	C	31736	31735	1	0	7.63e-09	Pass	17695	14040	1	0	Plasmid1	922	34068	0.734334	GOOD	C	.	C	C	34068	34066	2	0	9.64e-09	Pass	19352	14714	1	1	Plasmid1	922	34166	0.727528	GOOD	C	.	C	C	34166	34161	3
Plasmid1	923	32156	0.707486	GOOD	C	.	C	C	32156	32155	1	0	3.93e-09	Pass	17859	14296	1	0	Plasmid1	923	34452	0.742611	GOOD	C	.	C	C	34452	34451	1	0	1.04e-09	Pass	19397	15054	1	0	Plasmid1	923	34601	0.736791	GOOD	C	.	C	C	34601	34598	3
Plasmid1	924	31479	0.69259	GOOD	A	.	A	A	31479	31476	2	0	6.5e-08	Pass	17597	13879	1	1	Plasmid1	924	33306	0.717909	GOOD	A	.	A	A	33306	33301	3	0	1.13e-07	Pass	18893	14408	2	1	Plasmid1	924	33779	0.719287	GOOD	A	.	A	A	33779	33777	2
Plasmid1	925	29029	0.638686	GOOD	G	.	G	G	29029	29028	1	0	2.87e-08	Pass	15803	13225	0	1	Plasmid1	925	30757	0.662966	GOOD	G	.	G	G	30757	30754	1	0	1.48e-08	Pass	16989	13765	1	0	Plasmid1	925	31302	0.666542	GOOD	G	.	G	G	31302	31299	1
Plasmid1	926	25267	0.555916	GOOD	T	.	T	T	25267	25264	1	0	4e-07	Pass	13125	12139	1	0	Plasmid1	926	26702	0.57556	GOOD	T	.	T	T	26702	26697	3	0	7.58e-06	Pass	14265	12432	3	0	Plasmid1	926	27133	0.577768	GOOD	T	.	T	T	27133	27129	2
Plasmid1	927	29354	0.645837	GOOD	C	.	C	C	29354	29353	0	0	1	Pass	15137	14216	0	0	Plasmid1	927	31520	0.679412	GOOD	C	.	C	C	31520	31515	2	0	6.5e-08	Pass	16501	15014	1	1	Plasmid1	927	31640	0.673739	GOOD	C	.	C	C	31640	31639	1
Plasmid1	928	29925	0.6584	GOOD	A	.	A	A	29925	29922	3	0	1.27e-06	Pass	16685	13237	2	1	Plasmid1	928	32141	0.692798	GOOD	A	.	A	A	32141	32138	2	0	3.45e-08	Pass	18091	14047	2	0	Plasmid1	928	32229	0.686282	GOOD	A	.	A	A	32229	32224	3
Plasmid1	929	28352	0.623791	GOOD	G	.	G	G	28352	28350	1	0	5.55e-08	Pass	15819	12531	0	1	Plasmid1	929	30164	0.650184	GOOD	G	.	G	G	30164	30162	2	0	1.22e-07	Pass	17064	13098	0	2	Plasmid1	929	30410	0.647548	GOOD	G	.	G	G	30410	30405	2
Plasmid1	930	28088	0.617983	GOOD	C	.	C	C	28088	28087	1	0	5.55e-08	Pass	16229	11858	0	1	Plasmid1	930	29883	0.644127	GOOD	C	.	C	C	29883	29879	3	0	1.27e-06	Pass	17511	12368	0	3	Plasmid1	930	30128	0.641543	GOOD	C	.	C	C	30128	30126	2
Plasmid1	931	25966	0.571295	GOOD	T	.	T	T	25966	25960	4	0	5.16e-05	Pass	15552	10408	2	2	Plasmid1	931	27771	0.598603	GOOD	T	.	T	T	27771	27769	1	0	1.07e-07	Pass	17016	10753	0	1	Plasmid1	931	27736	0.590608	GOOD	T	.	T	T	27736	27732	2
Plasmid1	932	28532	0.627752	GOOD	C	.	C	C	28532	28531	1	0	5.55e-08	Pass	16319	12212	1	0	Plasmid1	932	30762	0.663074	GOOD	C	.	C	C	30762	30762	0	0	1	Pass	17745	13017	0	0	Plasmid1	932	30801	0.655874	GOOD	C	.	C	C	30801	30800	1
Plasmid1	933	29162	0.641613	GOOD	C	.	C	C	29162	29159	2	0	2.3e-07	Pass	16830	12329	1	1	Plasmid1	933	31235	0.673269	GOOD	C	.	C	C	31235	31233	2	0	6.5e-08	Pass	18159	13074	1	1	Plasmid1	933	31328	0.667096	GOOD	C	.	C	C	31328	31325	2
Plasmid1	934	29176	0.641921	GOOD	T	.	T	T	29176	29176	0	0	1	Pass	16575	12601	0	0	Plasmid1	934	30942	0.666953	GOOD	T	.	T	T	30942	30941	1	0	1.48e-08	Pass	17774	13167	1	0	Plasmid1	934	31117	0.662603	GOOD	T	.	T	T	31117	31117	0
Plasmid1	935	28149	0.619325	GOOD	T	.	T	T	28149	28145	2	0	4.31e-07	Pass	16780	11365	2	0	Plasmid1	935	29831	0.643006	GOOD	T	.	T	T	29831	29826	3	0	1.27e-06	Pass	17873	11953	3	0	Plasmid1	935	29841	0.635432	GOOD	T	.	T	T	29841	29830	5
Plasmid1	936	29748	0.654506	GOOD	C	.	C	C	29748	29745	2	0	2.3e-07	Pass	17486	12259	1	1	Plasmid1	936	31474	0.678421	GOOD	C	.	C	C	31474	31472	2	0	6.5e-08	Pass	18566	12906	2	0	Plasmid1	936	31511	0.670993	GOOD	C	.	C	C	31511	31509	1
Plasmid1	937	31108	0.684428	GOOD	C	.	C	C	31108	31107	1	0	7.63e-09	Pass	17534	13573	0	1	Plasmid1	937	33008	0.711486	GOOD	C	.	C	C	33008	33005	2	0	1.82e-08	Pass	18630	14375	2	0	Plasmid1	937	33266	0.708363	GOOD	C	.	C	C	33266	33262	3
Plasmid1	938	31396	0.690764	GOOD	G	.	G	G	31396	31395	1	0	7.63e-09	Pass	16991	14404	0	1	Plasmid1	938	33452	0.721056	GOOD	G	.	G	G	33452	33449	2	0	1.82e-08	Pass	18061	15388	2	0	Plasmid1	938	33818	0.720118	GOOD	G	.	G	G	33818	33813	3
Plasmid1	939	30139	0.663108	GOOD	G	.	G	G	30139	30137	1	0	1.48e-08	Pass	15775	14362	1	0	Plasmid1	939	31907	0.687754	GOOD	G	.	G	G	31907	31905	1	0	7.63e-09	Pass	16617	15288	0	1	Plasmid1	939	32338	0.688603	GOOD	G	.	G	G	32338	32337	1
Plasmid1	940	21055	0.463245	GOOD	T	.	T	T	21055	21055	0	0	1	Pass	7068	13987	0	0	Plasmid1	940	22575	0.486603	GOOD	T	.	T	T	22575	22573	1	0	2.85e-06	Pass	7595	14978	1	0	Plasmid1	940	22845	0.48646	GOOD	T	.	T	T	22845	22843	2
Plasmid1	941	23654	0.520427	GOOD	G	.	G	G	23654	23654	0	0	1	Pass	9527	14127	0	0	Plasmid1	941	24963	0.538076	GOOD	G	.	G	G	24963	24962	1	0	7.71e-07	Pass	9851	15111	0	1	Plasmid1	941	25266	0.538012	GOOD	G	.	G	G	25266	25261	3
Plasmid1	942	25924	0.570371	GOOD	G	.	G	G	25924	25924	0	0	1	Pass	11604	14320	0	0	Plasmid1	942	27312	0.588709	GOOD	G	.	G	G	27312	27312	0	0	1	Pass	11976	15336	0	0	Plasmid1	942	27592	0.587542	GOOD	G	.	G	G	27592	27590	2
Plasmid1	943	26246	0.577456	GOOD	G	.	G	G	26246	26246	0	0	1	Pass	12317	13929	0	0	Plasmid1	943	27949	0.602439	GOOD	G	.	G	G	27949	27948	1	0	1.07e-07	Pass	13088	14860	1	0	Plasmid1	943	28172	0.599892	GOOD	G	.	G	G	28172	28172	0
Plasmid1	944	27271	0.600007	GOOD	C	.	C	C	27271	27269	2	0	8.08e-07	Pass	13355	13914	0	2	Plasmid1	944	29086	0.626947	GOOD	C	.	C	C	29086	29084	2	0	2.3e-07	Pass	14170	14914	0	2	Plasmid1	944	29321	0.624359	GOOD	C	.	C	C	29321	29319	2
Plasmid1	945	30255	0.66566	GOOD	G	.	G	G	30255	30253	1	0	1.48e-08	Pass	14419	15834	1	0	Plasmid1	945	32383	0.698014	GOOD	G	.	G	G	32383	32383	0	0	1	Pass	15396	16987	0	0	Plasmid1	945	32660	0.695459	GOOD	G	.	G	G	32660	32657	2
Plasmid1	946	30619	0.673669	GOOD	C	.	C	C	30619	30610	6	0	3.46e-05	Pass	14861	15749	0	6	Plasmid1	946	32918	0.709546	GOOD	C	.	C	C	32918	32908	5	0	3.69e-06	Pass	15850	17058	1	4	Plasmid1	946	33190	0.706745	GOOD	C	.	C	C	33190	33179	5
Plasmid1	947	30581	0.672833	GOOD	G	.	G	G	30581	30579	1	0	1.48e-08	Pass	14220	16359	0	1	Plasmid1	947	32595	0.702584	GOOD	G	.	G	G	32595	32590	3	0	2.08e-07	Pass	14987	17603	1	2	Plasmid1	947	33043	0.703615	GOOD	G	.	G	G	33043	33039	3
Plasmid1	948	28089	0.618005	GOOD	G	.	G	G	28089	28084	3	0	2.31e-06	Pass	11883	16201	2	1	Plasmid1	948	29914	0.644795	GOOD	G	.	G	G	29914	29911	1	0	2.87e-08	Pass	12570	17341	0	1	Plasmid1	948	30323	0.645695	GOOD	G	.	G	G	30323	30318	3
Plasmid1	949	26715	0.587775	GOOD	G	.	G	G	26715	26714	1	0	2.07e-07	Pass	10810	15904	0	1	Plasmid1	949	28492	0.614144	GOOD	G	.	G	G	28492	28490	2	0	4.32e-07	Pass	11361	17129	1	1	Plasmid1	949	28955	0.616565	GOOD	G	.	G	G	28955	28954	1
Plasmid1	950	27304	0.600733	GOOD	G	.	G	G	27304	27295	5	0	5.63e-05	Pass	10656	16639	1	4	Plasmid1	950	29023	0.625589	GOOD	G	.	G	G	29023	29022	1	0	2.87e-08	Pass	11227	17795	0	1	Plasmid1	950	29434	0.626765	GOOD	G	.	G	G	29434	29429	4
Plasmid1	951	29098	0.640204	GOOD	C	.	C	C	29098	29097	1	0	2.87e-08	Pass	12047	17050	1	0	Plasmid1	951	31105	0.670467	GOOD	C	.	C	C	31105	31102	2	0	6.5e-08	Pass	12900	18202	0	2	Plasmid1	951	31687	0.67474	GOOD	C	.	C	C	31687	31686	1
Plasmid1	952	31991	0.703855	GOOD	A	.	A	A	31991	31985	4	0	1.72e-06	Pass	12875	19110	2	2	Plasmid1	952	34223	0.737675	GOOD	A	.	A	A	34223	34219	2	0	9.64e-09	Pass	13771	20448	1	1	Plasmid1	952	34735	0.739644	GOOD	A	.	A	A	34735	34731	3
Plasmid1	953	30192	0.664274	GOOD	T	.	T	T	30192	30189	3	0	6.96e-07	Pass	11685	18504	2	1	Plasmid1	953	32640	0.703554	GOOD	T	.	T	T	32640	32635	3	0	2.08e-07	Pass	12808	19827	2	1	Plasmid1	953	32897	0.700506	GOOD	T	.	T	T	32897	32896	1
Plasmid1	954	28174	0.619875	GOOD	G	.	G	G	28174	28172	1	0	5.55e-08	Pass	12782	15390	0	1	Plasmid1	954	30461	0.656585	GOOD	G	.	G	G	30461	30459	2	0	1.22e-07	Pass	13617	16842	1	1	Plasmid1	954	30850	0.656917	GOOD	G	.	G	G	30850	30847	2
Plasmid1	955	23486	0.516731	GOOD	A	.	A	A	23486	23484	1	0	1.48e-06	Pass	12246	11238	0	1	Plasmid1	955	25804	0.556204	GOOD	A	.	A	A	25804	25800	3	0	1.37e-05	Pass	13111	12689	3	0	Plasmid1	955	26237	0.558688	GOOD	A	.	A	A	26237	26232	3
Plasmid1	956	30176	0.663922	GOOD	C	.	C	C	30176	30175	1	0	1.48e-08	Pass	14195	15980	0	1	Plasmid1	956	32636	0.703468	GOOD	C	.	C	C	32636	32634	1	0	3.93e-09	Pass	15305	17329	0	1	Plasmid1	956	33024	0.70321	GOOD	C	.	C	C	33024	33023	1
Plasmid1	957	30328	0.667267	GOOD	T	.	T	T	30328	30324	3	0	6.97e-07	Pass	14502	15822	2	1	Plasmid1	957	32615	0.703015	GOOD	T	.	T	T	32615	32613	1	0	3.93e-09	Pass	15435	17178	1	0	Plasmid1	957	33076	0.704318	GOOD	T	.	T	T	33076	33072	3
Plasmid1	958	30070	0.66159	GOOD	A	.	A	A	30070	30065	3	0	6.96e-07	Pass	14846	15219	1	2	Plasmid1	958	32576	0.702174	GOOD	A	.	A	A	32576	32574	1	0	3.93e-09	Pass	16012	16562	1	0	Plasmid1	958	32855	0.699612	GOOD	A	.	A	A	32855	32850	2
Plasmid1	959	29557	0.650303	GOOD	T	.	T	T	29557	29552	2	0	2.3e-07	Pass	14723	14829	0	2	Plasmid1	959	31781	0.685038	GOOD	T	.	T	T	31781	31781	0	0	1	Pass	15671	16110	0	0	Plasmid1	959	32128	0.684131	GOOD	T	.	T	T	32128	32127	0
Plasmid1	960	32218	0.70885	GOOD	C	.	C	C	32218	32216	1	0	3.93e-09	Pass	15329	16887	1	0	Plasmid1	960	34998	0.75438	GOOD	C	.	C	C	34998	34995	2	0	9.64e-09	Pass	16594	18401	1	1	Plasmid1	960	35196	0.749461	GOOD	C	.	C	C	35196	35194	1
Plasmid1	961	30426	0.669423	GOOD	G	.	G	G	30426	30425	1	0	1.48e-08	Pass	14510	15915	0	1	Plasmid1	961	32931	0.709826	GOOD	G	.	G	G	32931	32930	1	0	3.93e-09	Pass	15477	17453	0	1	Plasmid1	961	33148	0.705851	GOOD	G	.	G	G	33148	33142	3
Plasmid1	962	25223	0.554948	GOOD	T	.	T	T	25223	25219	3	0	1.37e-05	Pass	10859	14360	1	2	Plasmid1	962	27630	0.595563	GOOD	T	.	T	T	27630	27628	2	0	8.08e-07	Pass	11706	15922	2	0	Plasmid1	962	27708	0.590012	GOOD	T	.	T	T	27708	27706	2
Plasmid1	963	30042	0.660974	GOOD	C	.	C	C	30042	30040	2	0	1.22e-07	Pass	12394	17646	0	2	Plasmid1	963	32664	0.704071	GOOD	C	.	C	C	32664	32659	3	0	2.08e-07	Pass	13436	19223	2	1	Plasmid1	963	32752	0.697418	GOOD	C	.	C	C	32752	32750	1
Plasmid1	964	29379	0.646387	GOOD	G	.	G	G	29379	29375	2	0	2.3e-07	Pass	12338	17037	1	1	Plasmid1	964	31945	0.688573	GOOD	G	.	G	G	31945	31943	1	0	7.63e-09	Pass	13119	18824	0	1	Plasmid1	964	32159	0.684791	GOOD	G	.	G	G	32159	32154	2
Plasmid1	965	30074	0.661678	GOOD	C	.	C	C	30074	30071	2	0	1.22e-07	Pass	13664	16407	0	2	Plasmid1	965	32727	0.705429	GOOD	C	.	C	C	32727	32726	1	0	3.93e-09	Pass	14635	18091	0	1	Plasmid1	965	32855	0.699612	GOOD	C	.	C	C	32855	32852	2
Plasmid1	966	31582	0.694857	GOOD	C	.	C	C	31582	31579	2	0	6.5e-08	Pass	14532	17047	2	0	Plasmid1	966	34386	0.741189	GOOD	C	.	C	C	34386	34383	3	0	6.12e-08	Pass	15624	18759	1	2	Plasmid1	966	34536	0.735407	GOOD	C	.	C	C	34536	34528	7
Plasmid1	967	29916	0.658202	GOOD	G	.	G	G	29916	29912	2	0	2.3e-07	Pass	14031	15881	1	1	Plasmid1	967	32683	0.704481	GOOD	G	.	G	G	32683	32676	3	0	2.08e-07	Pass	15014	17662	1	2	Plasmid1	967	32853	0.699569	GOOD	G	.	G	G	32853	32850	2
Plasmid1	968	27768	0.610942	GOOD	C	.	C	C	27768	27765	2	0	8.08e-07	Pass	14000	13765	0	2	Plasmid1	968	30547	0.658439	GOOD	C	.	C	C	30547	30546	1	0	1.48e-08	Pass	15156	15390	0	1	Plasmid1	968	30611	0.651828	GOOD	C	.	C	C	30611	30607	2
Plasmid1	969	24086	0.529932	GOOD	A	.	A	A	24086	24082	3	0	2.45e-05	Pass	11917	12165	0	3	Plasmid1	969	26740	0.576379	GOOD	A	.	A	A	26740	26733	3	0	7.58e-06	Pass	12953	13780	0	3	Plasmid1	969	26712	0.568803	GOOD	A	.	A	A	26712	26708	3
Plasmid1	970	31370	0.690192	GOOD	C	.	C	C	31370	31370	0	0	1	Pass	13508	17862	0	0	Plasmid1	970	34104	0.73511	GOOD	C	.	C	C	34104	34099	4	0	3e-07	Pass	14535	19564	4	0	Plasmid1	970	34355	0.731552	GOOD	C	.	C	C	34355	34353	1
Plasmid1	971	32271	0.710016	GOOD	T	.	T	T	32271	32269	2	0	3.45e-08	Pass	14624	17645	1	1	Plasmid1	971	34988	0.754165	GOOD	T	.	T	T	34988	34987	1	0	1.04e-09	Pass	15674	19313	0	1	Plasmid1	971	35046	0.746267	GOOD	T	.	T	T	35046	35038	7
Plasmid1	972	36945	0.812852	GOOD	T	.	T	T	36945	36942	3	0	1.79e-08	Pass	15771	21171	2	1	Plasmid1	972	40005	0.862306	GOOD	T	.	T	T	40005	40000	4	0	8.46e-09	Pass	16967	23033	1	3	Plasmid1	972	39888	0.849372	GOOD	T	.	T	T	39888	39884	4
Plasmid1	973	36651	0.806383	GOOD	A	.	A	A	36651	36645	5	0	3.9e-07	Pass	16063	20582	3	2	Plasmid1	973	39847	0.8589	GOOD	A	.	A	A	39847	39844	2	0	3.89e-10	Pass	17568	22276	1	1	Plasmid1	973	39632	0.84392	GOOD	A	.	A	A	39632	39629	3
Plasmid1	974	34226	0.753029	GOOD	T	.	T	T	34226	34223	2	0	9.64e-09	Pass	16864	17359	1	1	Plasmid1	974	37291	0.803806	GOOD	T	.	T	T	37291	37288	2	0	1.41e-09	Pass	18333	18955	1	1	Plasmid1	974	37214	0.792432	GOOD	T	.	T	T	37214	37212	2
Plasmid1	975	30700	0.675451	GOOD	G	.	G	G	30700	30696	2	0	1.22e-07	Pass	17076	13620	2	0	Plasmid1	975	33660	0.72554	GOOD	G	.	G	G	33660	33657	2	0	1.82e-08	Pass	18548	15109	1	1	Plasmid1	975	33489	0.713112	GOOD	G	.	G	G	33489	33486	2
Plasmid1	976	26417	0.581218	GOOD	A	.	A	A	26417	26406	6	0	0.00026654	Pass	14272	12134	4	2	Plasmid1	976	29541	0.636755	GOOD	A	.	A	A	29541	29536	3	0	1.27e-06	Pass	15885	13651	3	0	Plasmid1	976	28792	0.613094	GOOD	A	.	A	A	28792	28786	4
Plasmid1	977	32235	0.709224	GOOD	C	.	C	C	32235	32233	1	0	3.93e-09	Pass	16362	15871	1	0	Plasmid1	977	35257	0.759963	GOOD	C	.	C	C	35257	35255	1	0	5.34e-10	Pass	18016	17239	0	1	Plasmid1	977	34855	0.742199	GOOD	C	.	C	C	34855	34854	1
Plasmid1	978	31896	0.701765	GOOD	T	.	T	T	31896	31895	1	0	7.63e-09	Pass	16581	15314	1	0	Plasmid1	978	35101	0.7566	GOOD	T	.	T	T	35101	35099	1	0	5.34e-10	Pass	18388	16711	1	0	Plasmid1	978	34963	0.744499	GOOD	T	.	T	T	34963	34958	3
Plasmid1	979	32699	0.719432	GOOD	G	.	G	G	32699	32698	1	0	3.93e-09	Pass	17711	14987	0	1	Plasmid1	979	35686	0.76921	GOOD	G	.	G	G	35686	35683	2	0	5.08e-09	Pass	19287	16396	1	1	Plasmid1	979	35730	0.760832	GOOD	G	.	G	G	35730	35726	2
Plasmid1	980	28185	0.620117	GOOD	T	.	T	T	28185	28184	1	0	5.55e-08	Pass	14050	14134	0	1	Plasmid1	980	30881	0.665639	GOOD	T	.	T	T	30881	30878	2	0	1.22e-07	Pass	15285	15593	1	1	Plasmid1	980	30611	0.651828	GOOD	T	.	T	T	30611	30608	3
Plasmid1	981	30638	0.674087	GOOD	C	.	C	C	30638	30635	3	0	6.97e-07	Pass	15633	15002	2	1	Plasmid1	981	33357	0.719009	GOOD	C	.	C	C	33357	33352	3	0	1.13e-07	Pass	16886	16466	1	2	Plasmid1	981	33391	0.711025	GOOD	C	.	C	C	33391	33391	0
Plasmid1	982	32337	0.711468	GOOD	T	.	T	T	32337	32335	2	0	3.45e-08	Pass	18293	14042	1	1	Plasmid1	982	35050	0.755501	GOOD	T	.	T	T	35050	35044	4	0	1.67e-07	Pass	19651	15393	3	1	Plasmid1	982	34835	0.741774	GOOD	T	.	T	T	34835	34828	6
Plasmid1	983	32230	0.709114	GOOD	T	.	T	T	32230	32226	3	0	2.08e-07	Pass	18952	13274	1	2	Plasmid1	983	35032	0.755113	GOOD	T	.	T	T	35032	35026	5	0	6.87e-07	Pass	20310	14716	2	3	Plasmid1	983	34806	0.741156	GOOD	T	.	T	T	34806	34798	6
Plasmid1	984	36494	0.802929	GOOD	C	.	C	C	36494	36492	1	0	2.74e-10	Pass	21762	14730	0	1	Plasmid1	984	39372	0.848662	GOOD	C	.	C	C	39372	39368	2	0	3.89e-10	Pass	23323	16045	2	0	Plasmid1	984	38966	0.829739	GOOD	C	.	C	C	38966	38961	3
Plasmid1	985	34563	0.760444	GOOD	T	.	T	T	34563	34558	4	0	3e-07	Pass	22135	12423	3	1	Plasmid1	985	37140	0.800551	GOOD	T	.	T	T	37140	37136	4	0	5.09e-08	Pass	23692	13444	2	2	Plasmid1	985	36720	0.781913	GOOD	T	.	T	T	36720	36717	3
Plasmid1	986	35137	0.773073	GOOD	T	.	T	T	35137	35135	2	0	5.08e-09	Pass	22586	12549	1	1	Plasmid1	986	37833	0.815489	GOOD	T	.	T	T	37833	37830	2	0	1.41e-09	Pass	24265	13565	2	0	Plasmid1	986	37321	0.79471	GOOD	T	.	T	T	37321	37319	1
Plasmid1	987	37192	0.818286	GOOD	T	.	T	T	37192	37187	2	0	1.41e-09	Pass	22723	14464	1	1	Plasmid1	987	39736	0.856508	GOOD	T	.	T	T	39736	39731	2	0	3.89e-10	Pass	24202	15529	2	0	Plasmid1	987	39366	0.838256	GOOD	T	.	T	T	39366	39362	2
Plasmid1	988	32444	0.713822	GOOD	A	.	A	A	32444	32436	4	0	9.65e-07	Pass	20921	11515	4	0	Plasmid1	988	35185	0.758411	GOOD	A	.	A	A	35185	35177	5	0	6.87e-07	Pass	22666	12511	3	2	Plasmid1	988	34896	0.743072	GOOD	A	.	A	A	34896	34893	1
Plasmid1	989	33344	0.733624	GOOD	T	.	T	T	33344	33342	1	0	2.02e-09	Pass	22455	10887	1	0	Plasmid1	989	35891	0.773629	GOOD	T	.	T	T	35891	35888	2	0	5.08e-09	Pass	24218	11670	1	1	Plasmid1	989	35562	0.757254	GOOD	T	.	T	T	35562	35556	4
Plasmid1	990	35891	0.789662	GOOD	C	.	C	C	35891	35888	2	0	5.08e-09	Pass	23027	12861	1	1	Plasmid1	990	38474	0.829305	GOOD	C	.	C	C	38474	38471	1	0	7.21e-11	Pass	24688	13783	1	0	Plasmid1	990	38005	0.809275	GOOD	C	.	C	C	38005	38003	1
Plasmid1	991	40721	0.89593	GOOD	A	.	A	A	40721	40717	2	0	2.04e-10	Pass	25795	14922	2	0	Plasmid1	991	43653	0.940938	GOOD	A	.	A	A	43653	43647	4	0	1.38e-09	Pass	27807	15840	3	1	Plasmid1	991	42592	0.90695	GOOD	A	.	A	A	42592	42588	2
Plasmid1	992	36478	0.802577	GOOD	T	.	T	T	36478	36472	5	0	3.9e-07	Pass	25366	11106	2	3	Plasmid1	992	39599	0.853555	GOOD	T	.	T	T	39599	39592	7	0	9.1e-07	Pass	27869	11723	5	2	Plasmid1	992	37267	0.79356	GOOD	T	.	T	T	37267	37263	4
Plasmid1	993	33275	0.732105	GOOD	G	.	G	G	33275	33272	1	0	2.02e-09	Pass	22363	10909	1	0	Plasmid1	993	35904	0.773909	GOOD	G	.	G	G	35904	35897	5	0	6.87e-07	Pass	24209	11688	3	2	Plasmid1	993	34246	0.729231	GOOD	G	.	G	G	34246	34242	3
Plasmid1	994	32152	0.707398	GOOD	C	.	C	C	32152	32148	2	0	3.45e-08	Pass	22913	9235	2	0	Plasmid1	994	34609	0.745995	GOOD	C	.	C	C	34609	34605	2	0	9.64e-09	Pass	24595	10010	1	1	Plasmid1	994	33381	0.710812	GOOD	C	.	C	C	33381	33375	5
Plasmid1	995	28413	0.625133	GOOD	A	.	A	A	28413	28410	3	0	2.31e-06	Pass	21401	7009	3	0	Plasmid1	995	31132	0.671049	GOOD	A	.	A	A	31132	31131	1	0	7.63e-09	Pass	23408	7723	1	0	Plasmid1	995	30052	0.639925	GOOD	A	.	A	A	30052	30049	3
Plasmid1	996	27734	0.610194	GOOD	A	.	A	A	27734	27733	1	0	1.07e-07	Pass	21986	5747	0	1	Plasmid1	996	30246	0.651951	GOOD	A	.	A	A	30246	30237	4	0	3.07e-06	Pass	23770	6467	4	0	Plasmid1	996	29183	0.62142	GOOD	A	.	A	A	29183	29181	2
Plasmid1	997	32822	0.722139	GOOD	C	.	C	C	32822	32819	2	0	3.45e-08	Pass	22843	9976	1	1	Plasmid1	997	35079	0.756126	GOOD	C	.	C	C	35079	35075	2	0	5.08e-09	Pass	24535	10540	1	1	Plasmid1	997	34100	0.726123	GOOD	C	.	C	C	34100	34097	3
Plasmid1	998	30457	0.670105	GOOD	T	.	T	T	30457	30451	5	0	1.11e-05	Pass	22126	8325	3	2	Plasmid1	998	32551	0.701635	GOOD	T	.	T	T	32551	32548	1	0	3.93e-09	Pass	23820	8728	0	1	Plasmid1	998	31891	0.679084	GOOD	T	.	T	T	31891	31887	4
Plasmid1	999	37078	0.815778	GOOD	C	.	C	C	37078	37072	3	0	9.66e-09	Pass	23466	13606	2	1	Plasmid1	999	39346	0.848101	GOOD	C	.	C	C	39346	39339	5	0	6.98e-08	Pass	24979	14360	3	2	Plasmid1	999	38794	0.826076	GOOD	C	.	C	C	38794	38789	3
Plasmid1	1000	37189	0.81822	GOOD	G	.	G	G	37189	37188	1	0	1.41e-10	Pass	23875	13313	0	1	Plasmid1	1000	39527	0.852003	GOOD	G	.	G	G	39527	39525	1	0	3.7e-11	Pass	25397	14128	1	0	Plasmid1	1000	38750	0.825139	GOOD	G	.	G	G	38750	38750	0
Plasmid1	1001	32313	0.71094	GOOD	T	.	T	T	32313	32311	1	0	3.93e-09	Pass	20388	11923	1	0	Plasmid1	1001	35006	0.754553	GOOD	T	.	T	T	35006	35002	1	0	5.34e-10	Pass	22237	12765	0	1	Plasmid1	1001	34378	0.732042	GOOD	T	.	T	T	34378	34374	3
Plasmid1	1002	34427	0.757451	GOOD	A	.	A	A	34427	34425	2	0	9.64e-09	Pass	22476	11949	2	0	Plasmid1	1002	36837	0.79402	GOOD	A	.	A	A	36837	36830	4	0	9.22e-08	Pass	24186	12644	2	2	Plasmid1	1002	36244	0.771777	GOOD	A	.	A	A	36244	36241	2
Plasmid1	1003	35025	0.770608	GOOD	G	.	G	G	35025	35022	2	0	5.08e-09	Pass	23153	11869	2	0	Plasmid1	1003	37444	0.807104	GOOD	G	.	G	G	37444	37443	1	0	1.41e-10	Pass	24882	12561	0	1	Plasmid1	1003	36818	0.783999	GOOD	G	.	G	G	36818	36815	2
Plasmid1	1004	31339	0.68951	GOOD	G	.	G	G	31339	31338	1	0	7.63e-09	Pass	23103	8235	1	0	Plasmid1	1004	33106	0.713598	GOOD	G	.	G	G	33106	33105	1	0	2.02e-09	Pass	24600	8505	1	0	Plasmid1	1004	32388	0.689667	GOOD	G	.	G	G	32388	32388	0
Plasmid1	1005	28132	0.618951	GOOD	A	.	A	A	28132	28127	4	0	9.6e-06	Pass	21206	6921	2	2	Plasmid1	1005	29319	0.63197	GOOD	A	.	A	A	29319	29316	3	0	1.27e-06	Pass	21939	7377	1	2	Plasmid1	1005	28572	0.60841	GOOD	A	.	A	A	28572	28567	3
Plasmid1	1006	32797	0.721589	GOOD	C	.	C	C	32797	32796	1	0	3.93e-09	Pass	23426	9370	0	1	Plasmid1	1006	34546	0.744637	GOOD	C	.	C	C	34546	34542	2	0	9.64e-09	Pass	24668	9874	2	0	Plasmid1	1006	33442	0.712111	GOOD	C	.	C	C	33442	33439	1
Plasmid1	1007	32459	0.714152	GOOD	A	.	A	A	32459	32456	2	0	3.45e-08	Pass	23901	8555	2	0	Plasmid1	1007	34343	0.740262	GOOD	A	.	A	A	34343	34339	2	0	9.64e-09	Pass	25238	9101	2	0	Plasmid1	1007	33112	0.705084	GOOD	A	.	A	A	33112	33109	1
Plasmid1	1008	34839	0.766516	GOOD	G	.	G	G	34839	34839	0	0	1	Pass	24201	10638	0	0	Plasmid1	1008	36802	0.793265	GOOD	G	.	G	G	36802	36798	2	0	2.68e-09	Pass	25683	11115	1	1	Plasmid1	1008	35799	0.762301	GOOD	G	.	G	G	35799	35799	0
Plasmid1	1009	32660	0.718574	GOOD	G	.	G	G	32660	32656	2	0	3.45e-08	Pass	22769	9887	2	0	Plasmid1	1009	34384	0.741146	GOOD	G	.	G	G	34384	34384	0	0	1	Pass	24143	10241	0	0	Plasmid1	1009	33361	0.710386	GOOD	G	.	G	G	33361	33359	1
Plasmid1	1010	23879	0.525378	GOOD	T	.	T	T	23879	23875	4	0	0.00015481	Pass	15063	8812	4	0	Plasmid1	1010	25270	0.544694	GOOD	T	.	T	T	25270	25265	4	0	5.16e-05	Pass	16321	8944	4	0	Plasmid1	1010	24907	0.530368	GOOD	T	.	T	T	24907	24904	2
Plasmid1	1011	28310	0.622867	GOOD	G	.	G	G	28310	28305	3	0	2.31e-06	Pass	18719	9586	2	1	Plasmid1	1011	30049	0.647705	GOOD	G	.	G	G	30049	30047	1	0	1.48e-08	Pass	20117	9930	1	0	Plasmid1	1011	29293	0.623763	GOOD	G	.	G	G	29293	29291	2
Plasmid1	1012	30776	0.677123	GOOD	C	.	C	C	30776	30767	6	0	3.46e-05	Pass	21488	9279	3	3	Plasmid1	1012	32263	0.695428	GOOD	C	.	C	C	32263	32256	3	0	2.08e-07	Pass	23089	9167	1	2	Plasmid1	1012	31426	0.669183	GOOD	C	.	C	C	31426	31423	1
Plasmid1	1013	33194	0.730323	GOOD	C	.	C	C	33194	33191	2	0	1.82e-08	Pass	23265	9926	1	1	Plasmid1	1013	34707	0.748108	GOOD	C	.	C	C	34707	34705	1	0	1.04e-09	Pass	24820	9885	1	0	Plasmid1	1013	33777	0.719245	GOOD	C	.	C	C	33777	33773	4
Plasmid1	1014	33240	0.731335	GOOD	G	.	G	G	33240	33234	3	0	1.13e-07	Pass	22552	10682	1	2	Plasmid1	1014	35045	0.755393	GOOD	G	.	G	G	35045	35041	2	0	5.08e-09	Pass	24072	10969	1	1	Plasmid1	1014	34099	0.726101	GOOD	G	.	G	G	34099	34095	3
Plasmid1	1015	31738	0.698289	GOOD	G	.	G	G	31738	31736	1	0	7.63e-09	Pass	21398	10338	0	1	Plasmid1	1015	33236	0.7164	GOOD	G	.	G	G	33236	33233	3	0	1.13e-07	Pass	22647	10586	3	0	Plasmid1	1015	32436	0.690689	GOOD	G	.	G	G	32436	32431	3
Plasmid1	1016	32217	0.708828	GOOD	C	.	C	C	32217	32212	3	0	2.08e-07	Pass	22263	9949	1	2	Plasmid1	1016	33896	0.730627	GOOD	C	.	C	C	33896	33891	3	0	1.13e-07	Pass	23529	10362	2	1	Plasmid1	1016	33053	0.703828	GOOD	C	.	C	C	33053	33052	1
Plasmid1	1017	31343	0.689598	GOOD	A	.	A	A	31343	31338	4	0	1.72e-06	Pass	22229	9109	4	0	Plasmid1	1017	32932	0.709848	GOOD	A	.	A	A	32932	32930	1	0	3.93e-09	Pass	23565	9365	1	0	Plasmid1	1017	32202	0.685707	GOOD	A	.	A	A	32202	32200	2
Plasmid1	1018	32952	0.724999	GOOD	G	.	G	G	32952	32950	1	0	3.93e-09	Pass	22167	10783	1	0	Plasmid1	1018	34536	0.744422	GOOD	G	.	G	G	34536	34533	2	0	9.64e-09	Pass	23419	11114	2	0	Plasmid1	1018	33710	0.717818	GOOD	G	.	G	G	33710	33706	2
Plasmid1	1019	33328	0.733272	GOOD	C	.	C	C	33328	33326	1	0	2.02e-09	Pass	22857	10469	1	0	Plasmid1	1019	35071	0.755954	GOOD	C	.	C	C	35071	35068	2	0	5.08e-09	Pass	24273	10795	2	0	Plasmid1	1019	34327	0.730956	GOOD	C	.	C	C	34327	34327	0
Plasmid1	1020	31585	0.694923	GOOD	G	.	G	G	31585	31584	1	0	7.63e-09	Pass	22133	9451	1	0	Plasmid1	1020	33121	0.713922	GOOD	G	.	G	G	33121	33120	1	0	2.02e-09	Pass	23443	9677	1	0	Plasmid1	1020	32412	0.690178	GOOD	G	.	G	G	32412	32410	2
Plasmid1	1021	31410	0.691072	GOOD	C	.	C	C	31410	31410	0	0	1	Pass	22305	9105	0	0	Plasmid1	1021	33264	0.717004	GOOD	C	.	C	C	33264	33261	3	0	1.13e-07	Pass	23721	9540	2	1	Plasmid1	1021	32483	0.69169	GOOD	C	.	C	C	32483	32483	0
Plasmid1	1022	28879	0.635386	GOOD	T	.	T	T	28879	28875	2	0	4.32e-07	Pass	21121	7754	1	1	Plasmid1	1022	30554	0.65859	GOOD	T	.	T	T	30554	30552	2	0	1.22e-07	Pass	22393	8159	2	0	Plasmid1	1022	29757	0.633643	GOOD	T	.	T	T	29757	29753	4
Plasmid1	1023	31583	0.694879	GOOD	C	.	C	C	31583	31581	1	0	7.63e-09	Pass	22228	9353	1	0	Plasmid1	1023	32865	0.708404	GOOD	C	.	C	C	32865	32862	2	0	3.45e-08	Pass	23655	9207	2	0	Plasmid1	1023	32090	0.683322	GOOD	C	.	C	C	32090	32088	1
Plasmid1	1024	30990	0.681832	GOOD	T	.	T	T	30990	30986	2	0	1.22e-07	Pass	22534	8452	1	1	Plasmid1	1024	32350	0.697303	GOOD	T	.	T	T	32350	32347	3	0	2.08e-07	Pass	24144	8203	3	0	Plasmid1	1024	31492	0.670588	GOOD	T	.	T	T	31492	31491	1
Plasmid1	1025	31453	0.692018	GOOD	T	.	T	T	31453	31450	2	0	6.5e-08	Pass	22932	8518	2	0	Plasmid1	1025	32107	0.692065	GOOD	T	.	T	T	32107	32104	3	0	2.08e-07	Pass	24403	7701	2	1	Plasmid1	1025	31204	0.664455	GOOD	T	.	T	T	31204	31202	1
Plasmid1	1026	34290	0.754437	GOOD	C	.	C	C	34290	34290	0	0	1	Pass	23267	11023	0	0	Plasmid1	1026	35887	0.773543	GOOD	C	.	C	C	35887	35884	2	0	5.08e-09	Pass	24706	11178	1	1	Plasmid1	1026	35026	0.745841	GOOD	C	.	C	C	35026	35022	2
Plasmid1	1027	35083	0.771884	GOOD	C	.	C	C	35083	35081	2	0	5.08e-09	Pass	23919	11162	1	1	Plasmid1	1027	36597	0.788847	GOOD	C	.	C	C	36597	36595	1	0	2.74e-10	Pass	25218	11377	1	0	Plasmid1	1027	35840	0.763174	GOOD	C	.	C	C	35840	35833	4
Plasmid1	1028	31304	0.68874	GOOD	G	.	G	G	31304	31300	3	0	3.81e-07	Pass	21191	10109	3	0	Plasmid1	1028	32853	0.708145	GOOD	G	.	G	G	32853	32852	0	0	1	Pass	22271	10581	0	0	Plasmid1	1028	32062	0.682726	GOOD	G	.	G	G	32062	32059	2
Plasmid1	1029	31360	0.689972	GOOD	C	.	C	C	31360	31357	2	0	6.5e-08	Pass	22301	9056	2	0	Plasmid1	1029	32942	0.710063	GOOD	C	.	C	C	32942	32940	1	0	3.93e-09	Pass	23648	9292	1	0	Plasmid1	1029	32269	0.687133	GOOD	C	.	C	C	32269	32269	0
Plasmid1	1030	28234	0.621195	GOOD	T	.	T	T	28234	28229	5	0	3.29e-05	Pass	20683	7546	4	1	Plasmid1	1030	29737	0.64098	GOOD	T	.	T	T	29737	29734	3	0	1.27e-06	Pass	22029	7705	3	0	Plasmid1	1030	28967	0.616821	GOOD	T	.	T	T	28967	28962	4
Plasmid1	1031	26916	0.592197	GOOD	T	.	T	T	26916	26911	5	0	9.57e-05	Pass	20570	6341	2	3	Plasmid1	1031	28456	0.613368	GOOD	T	.	T	T	28456	28452	3	0	2.31e-06	Pass	21870	6582	1	2	Plasmid1	1031	27750	0.590906	GOOD	T	.	T	T	27750	27746	3
Plasmid1	1032	32126	0.706826	GOOD	C	.	C	C	32126	32124	2	0	3.45e-08	Pass	21415	10709	2	0	Plasmid1	1032	33667	0.725691	GOOD	C	.	C	C	33667	33667	0	0	1	Pass	22748	10919	0	0	Plasmid1	1032	33019	0.703104	GOOD	C	.	C	C	33019	33018	1
Plasmid1	1033	31998	0.704009	GOOD	C	.	C	C	31998	31996	1	0	7.63e-09	Pass	21685	10311	1	0	Plasmid1	1033	33801	0.728579	GOOD	C	.	C	C	33801	33801	0	0	1	Pass	23166	10635	0	0	Plasmid1	1033	33004	0.702784	GOOD	C	.	C	C	33004	33001	2
Plasmid1	1034	30404	0.668939	GOOD	T	.	T	T	30404	30399	3	0	6.97e-07	Pass	21438	8961	2	1	Plasmid1	1034	32032	0.690448	GOOD	T	.	T	T	32032	32027	3	0	2.08e-07	Pass	22804	9223	2	1	Plasmid1	1034	31525	0.671291	GOOD	T	.	T	T	31525	31523	1
Plasmid1	1035	34912	0.768122	GOOD	C	.	C	C	34912	34910	2	0	9.64e-09	Pass	22312	12598	1	1	Plasmid1	1035	36759	0.792339	GOOD	C	.	C	C	36759	36756	1	0	2.74e-10	Pass	23607	13149	1	0	Plasmid1	1035	36012	0.766836	GOOD	C	.	C	C	36012	36012	0
Plasmid1	1036	28553	0.628214	GOOD	G	.	G	G	28553	28547	3	0	2.31e-06	Pass	16798	11749	3	0	Plasmid1	1036	30394	0.655141	GOOD	G	.	G	G	30394	30392	2	0	1.22e-07	Pass	18278	12114	1	1	Plasmid1	1036	29416	0.626382	GOOD	G	.	G	G	29416	29413	3
Plasmid1	1037	29402	0.646893	GOOD	C	.	C	C	29402	29400	1	0	2.87e-08	Pass	17906	11494	1	0	Plasmid1	1037	30928	0.666652	GOOD	C	.	C	C	30928	30926	2	0	1.22e-07	Pass	19180	11746	1	1	Plasmid1	1037	30212	0.643332	GOOD	C	.	C	C	30212	30212	0
Plasmid1	1038	26780	0.589205	GOOD	T	.	T	T	26780	26777	2	0	1.51e-06	Pass	16975	9802	0	2	Plasmid1	1038	28417	0.612527	GOOD	T	.	T	T	28417	28415	1	0	5.55e-08	Pass	18268	10147	1	0	Plasmid1	1038	27855	0.593142	GOOD	T	.	T	T	27855	27849	3
Plasmid1	1039	27248	0.599501	GOOD	C	.	C	C	27248	27247	1	0	1.07e-07	Pass	18960	8287	0	1	Plasmid1	1039	28723	0.619123	GOOD	C	.	C	C	28723	28718	3	0	2.31e-06	Pass	20212	8506	3	0	Plasmid1	1039	28362	0.603938	GOOD	C	.	C	C	28362	28360	1
Plasmid1	1040	24637	0.542055	GOOD	A	.	A	A	24637	24631	3	0	2.45e-05	Pass	18765	5866	2	1	Plasmid1	1040	26114	0.562886	GOOD	A	.	A	A	26114	26109	3	0	7.58e-06	Pass	20128	5981	1	2	Plasmid1	1040	25490	0.542782	GOOD	A	.	A	A	25490	25487	2
Plasmid1	1041	30941	0.680754	GOOD	C	.	C	C	30941	30941	0	0	1	Pass	20483	10458	0	0	Plasmid1	1041	32718	0.705235	GOOD	C	.	C	C	32718	32718	0	0	1	Pass	21748	10970	0	0	Plasmid1	1041	32036	0.682172	GOOD	C	.	C	C	32036	32036	0
Plasmid1	1042	28934	0.636596	GOOD	T	.	T	T	28934	28933	1	0	5.55e-08	Pass	20265	8668	1	0	Plasmid1	1042	30613	0.659862	GOOD	T	.	T	T	30613	30610	2	0	1.22e-07	Pass	21488	9122	1	1	Plasmid1	1042	29833	0.635261	GOOD	T	.	T	T	29833	29830	3
Plasmid1	1043	24035	0.52881	GOOD	G	.	G	G	24035	24034	1	0	7.71e-07	Pass	17799	6235	1	0	Plasmid1	1043	25222	0.543659	GOOD	G	.	G	G	25222	25220	1	0	4e-07	Pass	18595	6625	1	0	Plasmid1	1043	24675	0.525427	GOOD	G	.	G	G	24675	24675	0
Plasmid1	1044	20940	0.460715	GOOD	A	.	A	A	20940	20936	2	0	6.03e-05	Pass	16478	4458	2	0	Plasmid1	1044	22449	0.483887	GOOD	A	.	A	A	22449	22448	1	0	2.85e-06	Pass	17728	4720	0	1	Plasmid1	1044	21950	0.467401	GOOD	A	.	A	A	21950	21950	0
Plasmid1	1045	29039	0.638906	GOOD	C	.	C	C	29039	29038	1	0	2.87e-08	Pass	18837	10201	0	1	Plasmid1	1045	31526	0.679542	GOOD	C	.	C	C	31526	31525	1	0	7.63e-09	Pass	20098	11427	1	0	Plasmid1	1045	30709	0.653915	GOOD	C	.	C	C	30709	30707	1
Plasmid1	1046	27045	0.595035	GOOD	T	.	T	T	27045	27043	1	0	1.07e-07	Pass	18952	8091	1	0	Plasmid1	1046	29811	0.642575	GOOD	T	.	T	T	29811	29807	3	0	1.27e-06	Pass	20407	9400	3	0	Plasmid1	1046	29074	0.619099	GOOD	T	.	T	T	29074	29070	4
Plasmid1	1047	33094	0.728123	GOOD	C	.	C	C	33094	33093	1	0	2.02e-09	Pass	19862	13231	1	0	Plasmid1	1047	35005	0.754531	GOOD	C	.	C	C	35005	35004	1	0	5.34e-10	Pass	21300	13704	1	0	Plasmid1	1047	34294	0.730254	GOOD	C	.	C	C	34294	34293	1
Plasmid1	1048	31935	0.702623	GOOD	G	.	G	G	31935	31932	2	0	6.5e-08	Pass	19310	12622	2	0	Plasmid1	1048	33393	0.719785	GOOD	G	.	G	G	33393	33391	1	0	2.02e-09	Pass	20254	13137	1	0	Plasmid1	1048	32845	0.699399	GOOD	G	.	G	G	32845	32843	2
Plasmid1	1049	31694	0.697321	GOOD	C	.	C	C	31694	31692	2	0	6.5e-08	Pass	19082	12610	2	0	Plasmid1	1049	33433	0.720647	GOOD	C	.	C	C	33433	33431	1	0	2.02e-09	Pass	20191	13240	1	0	Plasmid1	1049	32864	0.699803	GOOD	C	.	C	C	32864	32862	1
Plasmid1	1050	26124	0.574772	GOOD	T	.	T	T	26124	26116	7	0	0.00065714	Pass	13831	12285	5	2	Plasmid1	1050	29222	0.629879	GOOD	T	.	T	T	29222	29219	3	0	1.27e-06	Pass	16335	12884	1	2	Plasmid1	1050	28367	0.604045	GOOD	T	.	T	T	28367	28359	6
Plasmid1	1051	28574	0.628676	GOOD	G	.	G	G	28574	28574	0	0	1	Pass	15757	12817	0	0	Plasmid1	1051	31154	0.671523	GOOD	G	.	G	G	31154	31153	1	0	7.63e-09	Pass	17940	13213	1	0	Plasmid1	1051	30604	0.651679	GOOD	G	.	G	G	30604	30599	3
Plasmid1	1052	29144	0.641217	GOOD	C	.	C	C	29144	29144	0	0	1	Pass	17043	12101	0	0	Plasmid1	1052	31399	0.676804	GOOD	C	.	C	C	31399	31398	1	0	7.63e-09	Pass	18659	12739	0	1	Plasmid1	1052	30853	0.656981	GOOD	C	.	C	C	30853	30853	0
Plasmid1	1053	29172	0.641833	GOOD	G	.	G	G	29172	29169	3	0	1.27e-06	Pass	17824	11345	2	1	Plasmid1	1053	30999	0.668182	GOOD	G	.	G	G	30999	30996	3	0	6.97e-07	Pass	19164	11832	1	2	Plasmid1	1053	30616	0.651935	GOOD	G	.	G	G	30616	30615	1
Plasmid1	1054	28147	0.619281	GOOD	C	.	C	C	28147	28147	0	0	1	Pass	17594	10553	0	0	Plasmid1	1054	29601	0.638048	GOOD	C	.	C	C	29601	29600	1	0	2.87e-08	Pass	18617	10983	0	1	Plasmid1	1054	28985	0.617204	GOOD	C	.	C	C	28985	28985	0
Plasmid1	1055	25856	0.568875	GOOD	T	.	T	T	25856	25852	3	0	1.37e-05	Pass	15423	10429	3	0	Plasmid1	1055	26971	0.581359	GOOD	T	.	T	T	26971	26970	1	0	2.07e-07	Pass	16285	10685	1	0	Plasmid1	1055	26547	0.56529	GOOD	T	.	T	T	26547	26546	1
Plasmid1	1056	30839	0.678509	GOOD	C	.	C	C	30839	30836	2	0	1.22e-07	Pass	17113	13723	2	0	Plasmid1	1056	32583	0.702325	GOOD	C	.	C	C	32583	32580	2	0	3.45e-08	Pass	18341	14239	0	2	Plasmid1	1056	32070	0.682896	GOOD	C	.	C	C	32070	32065	3
Plasmid1	1057	31945	0.702843	GOOD	G	.	G	G	31945	31941	3	0	3.81e-07	Pass	17410	14531	1	2	Plasmid1	1057	33964	0.732092	GOOD	G	.	G	G	33964	33961	2	0	1.82e-08	Pass	18516	15445	2	0	Plasmid1	1057	33610	0.715689	GOOD	G	.	G	G	33610	33609	1
Plasmid1	1058	31491	0.692854	GOOD	G	.	G	G	31491	31489	1	0	7.63e-09	Pass	17007	14482	1	0	Plasmid1	1058	33070	0.712822	GOOD	G	.	G	G	33070	33068	1	0	2.02e-09	Pass	17985	15083	0	1	Plasmid1	1058	32629	0.694799	GOOD	G	.	G	G	32629	32624	4
Plasmid1	1059	22202	0.488481	GOOD	T	.	T	T	22202	22199	2	0	1.79e-05	Pass	8465	13734	2	0	Plasmid1	1059	23267	0.501519	GOOD	T	.	T	T	23267	23263	3	0	4.38e-05	Pass	9288	13975	2	1	Plasmid1	1059	23257	0.495233	GOOD	T	.	T	T	23257	23253	2
Plasmid1	1060	25737	0.566257	GOOD	C	.	C	C	25737	25735	2	0	2.81e-06	Pass	11608	14127	1	1	Plasmid1	1060	26857	0.578901	GOOD	C	.	C	C	26857	26854	3	0	7.58e-06	Pass	12369	14485	0	3	Plasmid1	1060	26660	0.567696	GOOD	C	.	C	C	26660	26657	2
Plasmid1	1061	29983	0.659676	GOOD	G	.	G	G	29983	29981	2	0	2.3e-07	Pass	14990	14991	0	2	Plasmid1	1061	31413	0.677106	GOOD	G	.	G	G	31413	31411	2	0	6.5e-08	Pass	15878	15533	0	2	Plasmid1	1061	30808	0.656023	GOOD	G	.	G	G	30808	30806	1
Plasmid1	1062	24938	0.548678	GOOD	T	.	T	T	24938	24934	4	0	8.96e-05	Pass	11538	13396	3	1	Plasmid1	1062	26079	0.562132	GOOD	T	.	T	T	26079	26076	3	0	7.58e-06	Pass	12258	13818	1	2	Plasmid1	1062	25771	0.548766	GOOD	T	.	T	T	25771	25767	3
Plasmid1	1063	25549	0.562121	GOOD	T	.	T	T	25549	25548	1	0	4e-07	Pass	12864	12684	0	1	Plasmid1	1063	26667	0.574806	GOOD	T	.	T	T	26667	26666	1	0	2.07e-07	Pass	13492	13174	0	1	Plasmid1	1063	26294	0.559902	GOOD	T	.	T	T	26294	26292	1
Plasmid1	1064	31316	0.689004	GOOD	C	.	C	C	31316	31314	2	0	6.5e-08	Pass	15274	16040	2	0	Plasmid1	1064	32774	0.706442	GOOD	C	.	C	C	32774	32769	2	0	3.45e-08	Pass	16036	16733	2	0	Plasmid1	1064	32718	0.696694	GOOD	C	.	C	C	32718	32717	1
Plasmid1	1065	31433	0.691578	GOOD	G	.	G	G	31433	31430	1	0	7.63e-09	Pass	14544	16886	1	0	Plasmid1	1065	33223	0.71612	GOOD	G	.	G	G	33223	33218	3	0	1.13e-07	Pass	15265	17953	1	2	Plasmid1	1065	32825	0.698973	GOOD	G	.	G	G	32825	32822	2
Plasmid1	1066	30376	0.668323	GOOD	G	.	G	G	30376	30375	1	0	1.48e-08	Pass	14328	16047	1	0	Plasmid1	1066	32013	0.690039	GOOD	G	.	G	G	32013	32010	2	0	3.45e-08	Pass	15039	16971	0	2	Plasmid1	1066	31724	0.675528	GOOD	G	.	G	G	31724	31721	3
Plasmid1	1067	31059	0.68335	GOOD	C	.	C	C	31059	31057	1	0	7.63e-09	Pass	15687	15370	0	1	Plasmid1	1067	32741	0.705731	GOOD	C	.	C	C	32741	32741	0	0	1	Pass	16444	16297	0	0	Plasmid1	1067	32478	0.691584	GOOD	C	.	C	C	32478	32477	1
Plasmid1	1068	30929	0.68049	GOOD	T	.	T	T	30929	30925	3	0	6.97e-07	Pass	14339	16586	1	2	Plasmid1	1068	32751	0.705946	GOOD	T	.	T	T	32751	32749	2	0	3.45e-08	Pass	15098	17651	1	1	Plasmid1	1068	32299	0.687772	GOOD	T	.	T	T	32299	32298	1
Plasmid1	1069	31906	0.701985	GOOD	G	.	G	G	31906	31903	2	0	6.5e-08	Pass	14683	17220	0	2	Plasmid1	1069	33582	0.723858	GOOD	G	.	G	G	33582	33580	1	0	2.02e-09	Pass	15350	18230	1	0	Plasmid1	1069	33252	0.708065	GOOD	G	.	G	G	33252	33250	2
Plasmid1	1070	32470	0.714394	GOOD	C	.	C	C	32470	32464	5	0	3.69e-06	Pass	15088	17376	1	4	Plasmid1	1070	33888	0.730454	GOOD	C	.	C	C	33888	33886	1	0	2.02e-09	Pass	15593	18293	1	0	Plasmid1	1070	33600	0.715476	GOOD	C	.	C	C	33600	33596	2
Plasmid1	1071	31449	0.69193	GOOD	G	.	G	G	31449	31445	3	0	3.81e-07	Pass	13500	17945	0	3	Plasmid1	1071	32779	0.70655	GOOD	G	.	G	G	32779	32775	4	0	9.65e-07	Pass	14000	18775	3	1	Plasmid1	1071	32376	0.689412	GOOD	G	.	G	G	32376	32374	1
Plasmid1	1072	30566	0.672503	GOOD	G	.	G	G	30566	30565	1	0	1.48e-08	Pass	12517	18048	1	0	Plasmid1	1072	31884	0.687258	GOOD	G	.	G	G	31884	31884	0	0	1	Pass	12999	18885	0	0	Plasmid1	1072	31487	0.670482	GOOD	G	.	G	G	31487	31485	1
Plasmid1	1073	31031	0.682734	GOOD	C	.	C	C	31031	31026	3	0	3.81e-07	Pass	13728	17298	0	3	Plasmid1	1073	32438	0.6992	GOOD	C	.	C	C	32438	32436	1	0	3.93e-09	Pass	14226	18210	1	0	Plasmid1	1073	32003	0.681469	GOOD	C	.	C	C	32003	32001	1
Plasmid1	1074	31023	0.682558	GOOD	G	.	G	G	31023	31021	2	0	6.5e-08	Pass	13765	17256	0	2	Plasmid1	1074	32620	0.703123	GOOD	G	.	G	G	32620	32613	3	0	2.08e-07	Pass	14419	18194	1	2	Plasmid1	1074	32053	0.682534	GOOD	G	.	G	G	32053	32051	1
Plasmid1	1075	24113	0.530526	GOOD	A	.	A	A	24113	24111	1	0	7.71e-07	Pass	8811	15300	1	0	Plasmid1	1075	25269	0.544672	GOOD	A	.	A	A	25269	25266	3	0	1.37e-05	Pass	9325	15941	1	2	Plasmid1	1075	25052	0.533455	GOOD	A	.	A	A	25052	25047	2
Plasmid1	1076	29767	0.654924	GOOD	G	.	G	G	29767	29765	1	0	2.87e-08	Pass	10590	19175	0	1	Plasmid1	1076	31460	0.678119	GOOD	G	.	G	G	31460	31457	2	0	6.5e-08	Pass	11204	20253	0	2	Plasmid1	1076	31142	0.663135	GOOD	G	.	G	G	31142	31142	0
Plasmid1	1077	31496	0.692964	GOOD	C	.	C	C	31496	31493	2	0	6.5e-08	Pass	12318	19175	0	2	Plasmid1	1077	33010	0.711529	GOOD	C	.	C	C	33010	33003	4	0	5.39e-07	Pass	12984	20019	0	4	Plasmid1	1077	32901	0.700591	GOOD	C	.	C	C	32901	32898	3
Plasmid1	1078	33312	0.73292	GOOD	G	.	G	G	33312	33304	6	0	7.11e-06	Pass	13253	20051	3	3	Plasmid1	1078	35093	0.756428	GOOD	G	.	G	G	35093	35092	1	0	5.34e-10	Pass	14053	21039	0	1	Plasmid1	1078	34765	0.740283	GOOD	G	.	G	G	34765	34762	2
Plasmid1	1079	33471	0.736418	GOOD	G	.	G	G	33471	33469	2	0	1.82e-08	Pass	12993	20476	1	1	Plasmid1	1079	35211	0.758972	GOOD	G	.	G	G	35211	35209	2	0	5.08e-09	Pass	13612	21597	0	2	Plasmid1	1079	35048	0.746309	GOOD	G	.	G	G	35048	35045	1
Plasmid1	1080	23788	0.523376	GOOD	T	.	T	T	23788	23785	3	0	4.38e-05	Pass	3607	20178	1	2	Plasmid1	1080	25289	0.545103	GOOD	T	.	T	T	25289	25289	0	0	1	Pass	3948	21341	0	0	Plasmid1	1080	25093	0.534328	GOOD	T	.	T	T	25093	25084	5
Plasmid1	1081	25044	0.55101	GOOD	A	.	A	A	25044	25043	1	0	4e-07	Pass	5397	19646	0	1	Plasmid1	1081	26379	0.568598	GOOD	A	.	A	A	26379	26373	4	0	2.96e-05	Pass	5621	20752	0	4	Plasmid1	1081	26237	0.558688	GOOD	A	.	A	A	26237	26236	1
Plasmid1	1082	31554	0.694241	GOOD	T	.	T	T	31554	31548	5	0	6.42e-06	Pass	12535	19013	1	4	Plasmid1	1082	33155	0.714655	GOOD	T	.	T	T	33155	33153	1	0	2.02e-09	Pass	13083	20070	0	1	Plasmid1	1082	32830	0.699079	GOOD	T	.	T	T	32830	32827	2
Plasmid1	1083	36190	0.79624	GOOD	C	.	C	C	36190	36189	1	0	2.74e-10	Pass	16006	20183	0	1	Plasmid1	1083	37745	0.813592	GOOD	C	.	C	C	37745	37742	3	0	9.66e-09	Pass	16628	21114	0	3	Plasmid1	1083	37592	0.800481	GOOD	C	.	C	C	37592	37586	4
Plasmid1	1084	41261	0.907811	GOOD	A	.	A	A	41261	41254	7	0	3.1e-07	Pass	21781	19473	4	3	Plasmid1	1084	42957	0.925936	GOOD	A	.	A	A	42957	42953	4	0	2.53e-09	Pass	22552	20401	3	1	Plasmid1	1084	42631	0.907781	GOOD	A	.	A	A	42631	42624	7
Plasmid1	1085	40030	0.880727	GOOD	G	.	G	G	40030	40025	2	0	2.04e-10	Pass	22446	17579	1	1	Plasmid1	1085	41988	0.905049	GOOD	G	.	G	G	41988	41986	1	0	9.69e-12	Pass	23482	18504	1	0	Plasmid1	1085	41431	0.882228	GOOD	G	.	G	G	41431	41430	1
Plasmid1	1086	35231	0.775141	GOOD	C	.	C	C	35231	35227	2	0	5.08e-09	Pass	18491	16736	1	1	Plasmid1	1086	37023	0.798029	GOOD	C	.	C	C	37023	37021	1	0	1.41e-10	Pass	19405	17616	0	1	Plasmid1	1086	36512	0.777483	GOOD	C	.	C	C	36512	36508	3
Plasmid1	1087	30959	0.68115	GOOD	T	.	T	T	30959	30955	3	0	6.97e-07	Pass	15283	15672	1	2	Plasmid1	1087	32445	0.699351	GOOD	T	.	T	T	32445	32440	3	0	2.08e-07	Pass	15814	16626	0	3	Plasmid1	1087	32166	0.68494	GOOD	T	.	T	T	32166	32165	1
Plasmid1	1088	32809	0.721853	GOOD	C	.	C	C	32809	32804	2	0	3.45e-08	Pass	17750	15054	0	2	Plasmid1	1088	34734	0.74869	GOOD	C	.	C	C	34734	34730	3	0	6.12e-08	Pass	18636	16094	1	2	Plasmid1	1088	34181	0.727847	GOOD	C	.	C	C	34181	34176	4
Plasmid1	1089	30363	0.668037	GOOD	A	.	A	A	30363	30358	3	0	6.97e-07	Pass	17863	12495	0	3	Plasmid1	1089	32014	0.69006	GOOD	A	.	A	A	32014	32010	3	0	2.08e-07	Pass	18541	13469	2	1	Plasmid1	1089	31373	0.668054	GOOD	A	.	A	A	31373	31368	3
Plasmid1	1090	35660	0.784579	GOOD	C	.	C	C	35660	35659	1	0	5.34e-10	Pass	19536	16123	1	0	Plasmid1	1090	37426	0.806716	GOOD	C	.	C	C	37426	37424	1	0	1.41e-10	Pass	20406	17018	1	0	Plasmid1	1090	36875	0.785213	GOOD	C	.	C	C	36875	36873	1
Plasmid1	1091	33196	0.730367	GOOD	T	.	T	T	33196	33191	5	0	2.12e-06	Pass	18950	14241	3	2	Plasmid1	1091	34738	0.748776	GOOD	T	.	T	T	34738	34731	5	0	1.21e-06	Pass	19583	15148	3	2	Plasmid1	1091	34293	0.730232	GOOD	T	.	T	T	34293	34291	2
Plasmid1	1092	38611	0.849506	GOOD	C	.	C	C	38611	38603	4	0	2.81e-08	Pass	20523	18080	2	2	Plasmid1	1092	40491	0.872782	GOOD	C	.	C	C	40491	40488	2	0	2.04e-10	Pass	21310	19178	1	1	Plasmid1	1092	40000	0.851757	GOOD	C	.	C	C	40000	39993	3
Plasmid1	1093	38135	0.839034	GOOD	A	.	A	A	38135	38129	4	0	2.81e-08	Pass	19082	19047	2	2	Plasmid1	1093	39891	0.859849	GOOD	A	.	A	A	39891	39890	1	0	3.7e-11	Pass	19686	20204	0	1	Plasmid1	1093	39555	0.842281	GOOD	A	.	A	A	39555	39552	2
Plasmid1	1094	35954	0.791048	GOOD	A	.	A	A	35954	35952	2	0	5.08e-09	Pass	17469	18483	2	0	Plasmid1	1094	37717	0.812988	GOOD	A	.	A	A	37717	37712	4	0	5.09e-08	Pass	18033	19679	2	2	Plasmid1	1094	37470	0.797883	GOOD	A	.	A	A	37470	37465	5
Plasmid1	1095	35442	0.779783	GOOD	A	.	A	A	35442	35437	3	0	3.32e-08	Pass	17096	18341	1	2	Plasmid1	1095	37171	0.801219	GOOD	A	.	A	A	37171	37167	4	0	5.09e-08	Pass	17615	19552	0	4	Plasmid1	1095	36763	0.782828	GOOD	A	.	A	A	36763	36761	2
Plasmid1	1096	35696	0.785371	GOOD	G	.	G	G	35696	35694	1	0	5.34e-10	Pass	18039	17655	1	0	Plasmid1	1096	37529	0.808936	GOOD	G	.	G	G	37529	37526	2	0	1.41e-09	Pass	18613	18913	1	1	Plasmid1	1096	36941	0.786619	GOOD	G	.	G	G	36941	36938	3
Plasmid1	1097	35004	0.770146	GOOD	G	.	G	G	35004	35004	0	0	1	Pass	17719	17285	0	0	Plasmid1	1097	36703	0.791132	GOOD	G	.	G	G	36703	36703	0	0	1	Pass	18194	18509	0	0	Plasmid1	1097	36087	0.768434	GOOD	G	.	G	G	36087	36085	2
Plasmid1	1098	36460	0.802181	GOOD	C	.	C	C	36460	36452	3	0	1.79e-08	Pass	18457	17995	2	1	Plasmid1	1098	38352	0.826676	GOOD	C	.	C	C	38352	38341	4	0	2.81e-08	Pass	19089	19252	0	4	Plasmid1	1098	37912	0.807295	GOOD	C	.	C	C	37912	37904	5
Plasmid1	1099	37185	0.818132	GOOD	G	.	G	G	37185	37184	1	0	1.41e-10	Pass	18843	18341	0	1	Plasmid1	1099	39319	0.847519	GOOD	G	.	G	G	39319	39314	3	0	2.79e-09	Pass	19451	19863	3	0	Plasmid1	1099	38893	0.828184	GOOD	G	.	G	G	38893	38887	6
Plasmid1	1100	37665	0.828693	GOOD	G	.	G	G	37665	37661	3	0	9.66e-09	Pass	18928	18733	1	2	Plasmid1	1100	39707	0.855883	GOOD	G	.	G	G	39707	39703	2	0	3.89e-10	Pass	19597	20106	1	1	Plasmid1	1100	39258	0.835957	GOOD	G	.	G	G	39258	39257	1
Plasmid1	1101	27387	0.60256	GOOD	T	.	T	T	27387	27381	3	0	4.19e-06	Pass	7270	20111	2	1	Plasmid1	1101	29578	0.637552	GOOD	T	.	T	T	29578	29575	1	0	2.87e-08	Pass	7773	21802	0	1	Plasmid1	1101	29011	0.617758	GOOD	T	.	T	T	29011	29008	2
Plasmid1	1102	28651	0.63037	GOOD	A	.	A	A	28651	28649	2	0	4.32e-07	Pass	10339	18310	0	2	Plasmid1	1102	30572	0.658978	GOOD	A	.	A	A	30572	30571	1	0	1.48e-08	Pass	10716	19855	1	0	Plasmid1	1102	30040	0.639669	GOOD	A	.	A	A	30040	30037	2
Plasmid1	1103	35056	0.77129	GOOD	A	.	A	A	35056	35049	5	0	6.87e-07	Pass	17166	17883	3	2	Plasmid1	1103	36975	0.796994	GOOD	A	.	A	A	36975	36969	5	0	3.9e-07	Pass	17690	19279	2	3	Plasmid1	1103	36520	0.777654	GOOD	A	.	A	A	36520	36516	3
Plasmid1	1104	40019	0.880485	GOOD	T	.	T	T	40019	40013	4	0	8.46e-09	Pass	24018	15995	2	2	Plasmid1	1104	42186	0.909317	GOOD	T	.	T	T	42186	42181	4	0	2.53e-09	Pass	24912	17269	2	2	Plasmid1	1104	41952	0.893322	GOOD	T	.	T	T	41952	41947	4
Plasmid1	1105	40459	0.890165	GOOD	A	.	A	A	40459	40452	4	0	8.46e-09	Pass	26190	14262	3	1	Plasmid1	1105	42481	0.915676	GOOD	A	.	A	A	42481	42478	3	0	4.29e-10	Pass	26981	15497	2	1	Plasmid1	1105	42043	0.89526	GOOD	A	.	A	A	42043	42036	5
Plasmid1	1106	39850	0.876766	GOOD	C	.	C	C	39850	39847	2	0	3.89e-10	Pass	23408	16439	0	2	Plasmid1	1106	41796	0.900911	GOOD	C	.	C	C	41796	41790	4	0	4.63e-09	Pass	24178	17612	2	2	Plasmid1	1106	41407	0.881717	GOOD	C	.	C	C	41407	41403	2
Plasmid1	1107	35361	0.778001	GOOD	G	.	G	G	35361	35359	2	0	5.08e-09	Pass	18765	16594	0	2	Plasmid1	1107	37270	0.803353	GOOD	G	.	G	G	37270	37264	4	0	5.09e-08	Pass	19431	17833	4	0	Plasmid1	1107	37130	0.790643	GOOD	G	.	G	G	37130	37125	4
Plasmid1	1108	37056	0.815294	GOOD	G	.	G	G	37056	37054	1	0	1.41e-10	Pass	20327	16727	1	0	Plasmid1	1108	39038	0.841462	GOOD	G	.	G	G	39038	39033	2	0	3.89e-10	Pass	21020	18013	2	0	Plasmid1	1108	38711	0.824309	GOOD	G	.	G	G	38711	38706	4
Plasmid1	1109	30127	0.662844	GOOD	T	.	T	T	30127	30126	1	0	1.48e-08	Pass	13826	16300	1	0	Plasmid1	1109	31823	0.685943	GOOD	T	.	T	T	31823	31817	4	0	1.72e-06	Pass	14225	17592	3	1	Plasmid1	1109	31352	0.667607	GOOD	T	.	T	T	31352	31345	4
Plasmid1	1110	33654	0.740444	GOOD	T	.	T	T	33654	33651	2	0	1.82e-08	Pass	16161	17490	1	1	Plasmid1	1110	35389	0.762808	GOOD	T	.	T	T	35389	35387	2	0	5.08e-09	Pass	16570	18817	1	1	Plasmid1	1110	34982	0.744904	GOOD	T	.	T	T	34982	34979	2
Plasmid1	1111	35358	0.777935	GOOD	A	.	A	A	35358	35351	5	0	6.87e-07	Pass	19834	15517	4	1	Plasmid1	1111	37022	0.798008	GOOD	A	.	A	A	37022	37018	2	0	1.41e-09	Pass	20376	16642	2	0	Plasmid1	1111	36807	0.783765	GOOD	A	.	A	A	36807	36804	2
Plasmid1	1112	35951	0.790982	GOOD	T	.	T	T	35951	35948	2	0	5.08e-09	Pass	21524	14424	1	1	Plasmid1	1112	37884	0.816588	GOOD	T	.	T	T	37884	37876	4	0	5.09e-08	Pass	22479	15397	3	1	Plasmid1	1112	37771	0.804292	GOOD	T	.	T	T	37771	37759	5
Plasmid1	1113	38749	0.852543	GOOD	C	.	C	C	38749	38746	2	0	7.41e-10	Pass	23460	15286	2	0	Plasmid1	1113	40427	0.871402	GOOD	C	.	C	C	40427	40421	4	0	8.46e-09	Pass	24161	16260	2	2	Plasmid1	1113	40379	0.859827	GOOD	C	.	C	C	40379	40374	3
Plasmid1	1114	38997	0.857999	GOOD	C	.	C	C	38997	38993	2	0	7.41e-10	Pass	24342	14651	2	0	Plasmid1	1114	41124	0.886426	GOOD	C	.	C	C	41124	41117	4	0	4.63e-09	Pass	25442	15675	3	1	Plasmid1	1114	40876	0.87041	GOOD	C	.	C	C	40876	40875	1
Plasmid1	1115	37603	0.827329	GOOD	A	.	A	A	37603	37597	5	0	2.2e-07	Pass	22665	14932	3	2	Plasmid1	1115	39543	0.852348	GOOD	A	.	A	A	39543	39539	3	0	2.79e-09	Pass	23664	15875	0	3	Plasmid1	1115	39699	0.845347	GOOD	A	.	A	A	39699	39692	4
Plasmid1	1116	42956	0.945104	GOOD	C	.	C	C	42956	42950	4	0	2.53e-09	Pass	25316	17634	2	2	Plasmid1	1116	45219	0.974694	GOOD	C	.	C	C	45219	45215	2	0	7.94e-12	Pass	26397	18818	1	1	Plasmid1	1116	45170	0.961846	GOOD	C	.	C	C	45170	45163	5
Plasmid1	1117	41386	0.910561	GOOD	A	.	A	A	41386	41383	3	0	8.02e-10	Pass	25075	16308	2	1	Plasmid1	1117	43593	0.939645	GOOD	A	.	A	A	43593	43586	6	0	2.84e-08	Pass	26125	17461	5	1	Plasmid1	1117	43344	0.922963	GOOD	A	.	A	A	43344	43338	6
Plasmid1	1118	41871	0.921232	GOOD	G	.	G	G	41871	41867	2	0	1.07e-10	Pass	24661	17206	1	1	Plasmid1	1118	44127	0.951155	GOOD	G	.	G	G	44127	44126	1	0	1.29e-12	Pass	25624	18502	0	1	Plasmid1	1118	43530	0.926924	GOOD	G	.	G	G	43530	43527	2
Plasmid1	1119	38360	0.843984	GOOD	A	.	A	A	38360	38358	2	0	7.41e-10	Pass	23448	14910	1	1	Plasmid1	1119	39772	0.857284	GOOD	A	.	A	A	39772	39765	5	0	6.98e-08	Pass	23651	16114	3	2	Plasmid1	1119	39571	0.842622	GOOD	A	.	A	A	39571	39567	3
Plasmid1	1120	36429	0.801499	GOOD	A	.	A	A	36429	36423	5	0	3.9e-07	Pass	22531	13892	3	2	Plasmid1	1120	37901	0.816954	GOOD	A	.	A	A	37901	37898	3	0	9.66e-09	Pass	22955	14943	1	2	Plasmid1	1120	37860	0.806188	GOOD	A	.	A	A	37860	37860	0
Plasmid1	1121	36460	0.802181	GOOD	T	.	T	T	36460	36458	2	0	2.68e-09	Pass	23906	12552	0	2	Plasmid1	1121	38524	0.830383	GOOD	T	.	T	T	38524	38522	1	0	7.21e-11	Pass	24831	13691	1	0	Plasmid1	1121	38207	0.813577	GOOD	T	.	T	T	38207	38206	1
Plasmid1	1122	39815	0.875996	GOOD	C	.	C	C	39815	39810	3	0	2.79e-09	Pass	24199	15611	3	0	Plasmid1	1122	41929	0.903778	GOOD	C	.	C	C	41929	41928	0	0	1	Pass	25110	16818	0	0	Plasmid1	1122	41707	0.888105	GOOD	C	.	C	C	41707	41701	3
Plasmid1	1123	40059	0.881365	GOOD	A	.	A	A	40059	40049	4	0	8.46e-09	Pass	24110	15939	4	0	Plasmid1	1123	42261	0.910934	GOOD	A	.	A	A	42261	42252	4	0	2.53e-09	Pass	25101	17151	2	2	Plasmid1	1123	42264	0.899966	GOOD	A	.	A	A	42264	42253	7
Plasmid1	1124	40077	0.881761	GOOD	G	.	G	G	40077	40074	2	0	2.04e-10	Pass	24428	15646	2	0	Plasmid1	1124	42070	0.906817	GOOD	G	.	G	G	42070	42068	1	0	4.95e-12	Pass	25337	16731	1	0	Plasmid1	1124	42041	0.895218	GOOD	G	.	G	G	42041	42036	3
Plasmid1	1125	39195	0.862355	GOOD	G	.	G	G	39195	39193	2	0	3.89e-10	Pass	24169	15024	0	2	Plasmid1	1125	40990	0.883538	GOOD	G	.	G	G	40990	40987	1	0	1.89e-11	Pass	24834	16153	1	0	Plasmid1	1125	41094	0.875052	GOOD	G	.	G	G	41094	41093	1
Plasmid1	1126	38874	0.855293	GOOD	G	.	G	G	38874	38870	2	0	7.41e-10	Pass	24293	14577	2	0	Plasmid1	1126	40810	0.879658	GOOD	G	.	G	G	40810	40807	3	0	1.5e-09	Pass	25012	15795	2	1	Plasmid1	1126	40547	0.863404	GOOD	G	.	G	G	40547	40542	2
Plasmid1	1127	39086	0.859957	GOOD	G	.	G	G	39086	39083	1	0	3.7e-11	Pass	25188	13895	1	0	Plasmid1	1127	41250	0.889142	GOOD	G	.	G	G	41250	41248	1	0	9.68e-12	Pass	26146	15102	1	0	Plasmid1	1127	40986	0.872752	GOOD	G	.	G	G	40986	40984	1
Plasmid1	1128	33351	0.733778	GOOD	A	.	A	A	33351	33344	5	0	2.12e-06	Pass	19905	13439	5	0	Plasmid1	1128	35043	0.75535	GOOD	A	.	A	A	35043	35040	3	0	3.32e-08	Pass	20542	14498	1	2	Plasmid1	1128	34812	0.741284	GOOD	A	.	A	A	34812	34808	4
Plasmid1	1129	33674	0.740884	GOOD	T	.	T	T	33674	33667	4	0	5.39e-07	Pass	21254	12413	4	0	Plasmid1	1129	35577	0.766861	GOOD	T	.	T	T	35577	35574	2	0	5.08e-09	Pass	22115	13459	1	1	Plasmid1	1129	35450	0.754869	GOOD	T	.	T	T	35450	35447	3
Plasmid1	1130	33505	0.737166	GOOD	A	.	A	A	33505	33503	1	0	2.02e-09	Pass	22681	10822	1	0	Plasmid1	1130	35388	0.762787	GOOD	A	.	A	A	35388	35386	2	0	5.08e-09	Pass	23536	11850	2	0	Plasmid1	1130	35409	0.753996	GOOD	A	.	A	A	35409	35406	2
Plasmid1	1131	33570	0.738596	GOOD	A	.	A	A	33570	33567	3	0	1.13e-07	Pass	23976	9591	2	1	Plasmid1	1131	35433	0.763757	GOOD	A	.	A	A	35433	35430	2	0	5.08e-09	Pass	24771	10659	2	0	Plasmid1	1131	35369	0.753145	GOOD	A	.	A	A	35369	35365	2
Plasmid1	1132	36432	0.801565	GOOD	C	.	C	C	36432	36427	2	0	2.68e-09	Pass	23581	12846	2	0	Plasmid1	1132	37985	0.818765	GOOD	C	.	C	C	37985	37982	2	0	1.41e-09	Pass	24351	13631	2	0	Plasmid1	1132	38045	0.810127	GOOD	C	.	C	C	38045	38041	2
Plasmid1	1133	36141	0.795162	GOOD	G	.	G	G	36141	36139	1	0	2.74e-10	Pass	23412	12727	0	1	Plasmid1	1133	37777	0.814282	GOOD	G	.	G	G	37777	37772	3	0	9.66e-09	Pass	24177	13595	2	1	Plasmid1	1133	37892	0.806869	GOOD	G	.	G	G	37892	37886	3
Plasmid1	1134	36342	0.799585	GOOD	C	.	C	C	36342	36337	2	0	2.68e-09	Pass	24190	12147	2	0	Plasmid1	1134	38011	0.819325	GOOD	C	.	C	C	38011	38008	1	0	7.21e-11	Pass	24978	13030	1	0	Plasmid1	1134	37959	0.808296	GOOD	C	.	C	C	37959	37954	2
Plasmid1	1135	37094	0.81613	GOOD	A	.	A	A	37094	37089	3	0	9.66e-09	Pass	23048	14041	1	2	Plasmid1	1135	38863	0.83769	GOOD	A	.	A	A	38863	38857	4	0	2.81e-08	Pass	23850	15007	2	2	Plasmid1	1135	38875	0.827801	GOOD	A	.	A	A	38875	38870	3
Plasmid1	1136	38579	0.848802	GOOD	G	.	G	G	38579	38577	1	0	7.21e-11	Pass	23486	15091	0	1	Plasmid1	1136	40595	0.875023	GOOD	G	.	G	G	40595	40591	2	0	2.04e-10	Pass	24287	16304	1	1	Plasmid1	1136	40331	0.858805	GOOD	G	.	G	G	40331	40330	1
Plasmid1	1137	36402	0.800905	GOOD	G	.	G	G	36402	36383	16	0	0.99841	Pass	22295	14088	12	4	Plasmid1	1137	38390	0.827495	GOOD	G	.	G	G	38390	38381	5	0	1.24e-07	Pass	23185	15196	5	0	Plasmid1	1137	38257	0.814641	GOOD	G	.	G	G	38257	38245	8
Plasmid1	1138	34927	0.768452	GOOD	A	.	A	A	34927	34924	2	0	9.64e-09	Pass	18464	16460	0	2	Plasmid1	1138	37074	0.799128	GOOD	A	.	A	A	37074	37070	3	0	9.66e-09	Pass	19396	17674	1	2	Plasmid1	1138	36984	0.787534	GOOD	A	.	A	A	36984	36982	2
Plasmid1	1139	37658	0.828539	GOOD	A	.	A	A	37658	37652	4	0	5.09e-08	Pass	21631	16021	3	1	Plasmid1	1139	39796	0.857801	GOOD	A	.	A	A	39796	39795	1	0	3.7e-11	Pass	22550	17245	0	1	Plasmid1	1139	39711	0.845603	GOOD	A	.	A	A	39711	39706	5
Plasmid1	1140	42310	0.930891	GOOD	A	.	A	A	42310	42306	3	0	4.29e-10	Pass	22502	19804	2	1	Plasmid1	1140	44710	0.963722	GOOD	A	.	A	A	44710	44708	2	0	1.52e-11	Pass	23462	21246	2	0	Plasmid1	1140	44620	0.950135	GOOD	A	.	A	A	44620	44615	4
Plasmid1	1141	41860	0.92099	GOOD	G	.	G	G	41860	41860	0	0	1	Pass	23141	18719	0	0	Plasmid1	1141	44131	0.951242	GOOD	G	.	G	G	44131	44128	3	0	1.22e-10	Pass	24116	20012	2	1	Plasmid1	1141	44234	0.941915	GOOD	G	.	G	G	44234	44231	1
Plasmid1	1142	39423	0.867372	GOOD	A	.	A	A	39423	39419	2	0	3.89e-10	Pass	21534	17885	2	0	Plasmid1	1142	41638	0.897505	GOOD	A	.	A	A	41638	41636	2	0	1.07e-10	Pass	22490	19146	2	0	Plasmid1	1142	41925	0.892747	GOOD	A	.	A	A	41925	41920	5
Plasmid1	1143	39471	0.868428	GOOD	A	.	A	A	39471	39466	3	0	2.79e-09	Pass	23043	16423	3	0	Plasmid1	1143	41555	0.895716	GOOD	A	.	A	A	41555	41551	2	0	1.07e-10	Pass	23891	17660	1	1	Plasmid1	1143	41478	0.883229	GOOD	A	.	A	A	41478	41473	3
Plasmid1	1144	40322	0.887151	GOOD	C	.	C	C	40322	40320	1	0	1.89e-11	Pass	23817	16503	0	1	Plasmid1	1144	42422	0.914404	GOOD	C	.	C	C	42422	42418	3	0	4.29e-10	Pass	24769	17649	2	1	Plasmid1	1144	42370	0.902223	GOOD	C	.	C	C	42370	42367	2
Plasmid1	1145	39403	0.866932	GOOD	A	.	A	A	39403	39390	8	0	2.75e-06	Pass	24176	15214	6	2	Plasmid1	1145	41489	0.894294	GOOD	A	.	A	A	41489	41483	4	0	4.63e-09	Pass	25256	16227	4	0	Plasmid1	1145	41677	0.887467	GOOD	A	.	A	A	41677	41668	5
Plasmid1	1146	39099	0.860243	GOOD	T	.	T	T	39099	39097	1	0	3.7e-11	Pass	24174	14923	0	1	Plasmid1	1146	41290	0.890004	GOOD	T	.	T	T	41290	41287	1	0	9.69e-12	Pass	25256	16031	1	0	Plasmid1	1146	41315	0.879758	GOOD	T	.	T	T	41315	41308	6
Plasmid1	1147	41085	0.903938	GOOD	G	.	G	G	41085	41083	2	0	1.07e-10	Pass	24832	16251	1	1	Plasmid1	1147	43100	0.929019	GOOD	G	.	G	G	43100	43099	1	0	2.53e-12	Pass	25639	17460	0	1	Plasmid1	1147	43436	0.924923	GOOD	G	.	G	G	43436	43433	3
Plasmid1	1148	35559	0.782357	GOOD	T	.	T	T	35559	35552	4	0	1.67e-07	Pass	20581	14971	3	1	Plasmid1	1148	37641	0.81135	GOOD	T	.	T	T	37641	37637	2	0	1.41e-09	Pass	21595	16042	1	1	Plasmid1	1148	37625	0.801184	GOOD	T	.	T	T	37625	37617	4
Plasmid1	1149	35529	0.781697	GOOD	G	.	G	G	35529	35525	2	0	5.08e-09	Pass	20395	15130	1	1	Plasmid1	1149	37330	0.804646	GOOD	G	.	G	G	37330	37326	2	0	1.41e-09	Pass	21197	16129	2	0	Plasmid1	1149	37549	0.799565	GOOD	G	.	G	G	37549	37544	4
Plasmid1	1150	37964	0.835271	GOOD	A	.	A	A	37964	37959	5	0	2.2e-07	Pass	23451	14508	4	1	Plasmid1	1150	39819	0.858297	GOOD	A	.	A	A	39819	39817	1	0	3.7e-11	Pass	24484	15333	0	1	Plasmid1	1150	40279	0.857698	GOOD	A	.	A	A	40279	40276	1
Plasmid1	1151	36331	0.799343	GOOD	G	.	G	G	36331	36330	1	0	2.74e-10	Pass	22087	14243	1	0	Plasmid1	1151	38209	0.823593	GOOD	G	.	G	G	38209	38203	2	0	7.41e-10	Pass	23062	15141	2	0	Plasmid1	1151	38408	0.817857	GOOD	G	.	G	G	38408	38405	2
Plasmid1	1152	37177	0.817956	GOOD	C	.	C	C	37177	37170	7	0	2.63e-06	Pass	22907	14263	5	2	Plasmid1	1152	39146	0.84379	GOOD	C	.	C	C	39146	39136	5	0	6.98e-08	Pass	23819	15317	1	4	Plasmid1	1152	39296	0.836766	GOOD	C	.	C	C	39296	39277	12
Plasmid1	1153	39065	0.859495	GOOD	A	.	A	A	39065	39061	4	0	1.54e-08	Pass	23992	15069	4	0	Plasmid1	1153	41003	0.883818	GOOD	A	.	A	A	41003	40998	4	0	4.63e-09	Pass	24943	16055	3	1	Plasmid1	1153	40921	0.871368	GOOD	A	.	A	A	40921	40919	1
Plasmid1	1154	38863	0.855051	GOOD	A	.	A	A	38863	38858	3	0	5.2e-09	Pass	24154	14704	3	0	Plasmid1	1154	40826	0.880003	GOOD	A	.	A	A	40826	40824	2	0	2.04e-10	Pass	25155	15669	2	0	Plasmid1	1154	40664	0.865896	GOOD	A	.	A	A	40664	40664	0
Plasmid1	1155	39084	0.859913	GOOD	A	.	A	A	39084	39082	2	0	3.89e-10	Pass	24081	15001	1	1	Plasmid1	1155	41162	0.887245	GOOD	A	.	A	A	41162	41159	3	0	8.02e-10	Pass	25043	16116	3	0	Plasmid1	1155	40952	0.872028	GOOD	A	.	A	A	40952	40949	2
Plasmid1	1156	38367	0.844138	GOOD	A	.	A	A	38367	38365	2	0	7.41e-10	Pass	23278	15087	1	1	Plasmid1	1156	40056	0.863405	GOOD	A	.	A	A	40056	40049	6	0	1.54e-07	Pass	24016	16033	2	4	Plasmid1	1156	40119	0.854291	GOOD	A	.	A	A	40119	40114	5
Plasmid1	1157	31754	0.698641	GOOD	G	.	G	G	31754	31751	2	0	6.5e-08	Pass	16067	15684	1	1	Plasmid1	1157	33519	0.722501	GOOD	G	.	G	G	33519	33513	4	0	5.39e-07	Pass	16625	16888	2	2	Plasmid1	1157	33478	0.712878	GOOD	G	.	G	G	33478	33477	1
Plasmid1	1158	30419	0.669269	GOOD	G	.	G	G	30419	30417	1	0	1.48e-08	Pass	15819	14598	1	0	Plasmid1	1158	31890	0.687388	GOOD	G	.	G	G	31890	31886	2	0	6.5e-08	Pass	16240	15646	1	1	Plasmid1	1158	32192	0.685494	GOOD	G	.	G	G	32192	32190	1
Plasmid1	1159	33123	0.728761	GOOD	C	.	C	C	33123	33121	2	0	1.82e-08	Pass	18538	14583	2	0	Plasmid1	1159	34817	0.750479	GOOD	C	.	C	C	34817	34812	3	0	6.12e-08	Pass	19091	15721	2	1	Plasmid1	1159	35059	0.746543	GOOD	C	.	C	C	35059	35059	0
Plasmid1	1160	36533	0.803787	GOOD	C	.	C	C	36533	36531	1	0	2.74e-10	Pass	21139	15392	0	1	Plasmid1	1160	38452	0.828831	GOOD	C	.	C	C	38452	38449	3	0	5.2e-09	Pass	21789	16660	2	1	Plasmid1	1160	38658	0.82318	GOOD	C	.	C	C	38658	38654	2
Plasmid1	1161	37994	0.835931	GOOD	A	.	A	A	37994	37992	1	0	1.41e-10	Pass	22073	15919	1	0	Plasmid1	1161	40579	0.874679	GOOD	A	.	A	A	40579	40575	4	0	8.46e-09	Pass	22846	17729	4	0	Plasmid1	1161	40593	0.864384	GOOD	A	.	A	A	40593	40587	5
Plasmid1	1162	37284	0.82031	GOOD	G	.	G	G	37284	37278	6	0	8.13e-07	Pass	22134	15144	5	1	Plasmid1	1162	39244	0.845903	GOOD	G	.	G	G	39244	39233	6	0	2.69e-07	Pass	22918	16315	6	0	Plasmid1	1162	39426	0.839534	GOOD	G	.	G	G	39426	39414	8
Plasmid1	1163	37795	0.831553	GOOD	C	.	C	C	37795	37785	10	0	4.9e-05	Pass	22557	15228	6	4	Plasmid1	1163	39743	0.856659	GOOD	C	.	C	C	39743	39736	3	0	2.79e-09	Pass	23476	16260	0	3	Plasmid1	1163	39863	0.848839	GOOD	C	.	C	C	39863	39855	5
Plasmid1	1164	39828	0.876282	GOOD	A	.	A	A	39828	39827	1	0	3.7e-11	Pass	23357	16470	1	0	Plasmid1	1164	41790	0.900782	GOOD	A	.	A	A	41790	41785	3	0	8.02e-10	Pass	24163	17622	2	1	Plasmid1	1164	41980	0.893919	GOOD	A	.	A	A	41980	41974	4
Plasmid1	1165	39296	0.864577	GOOD	A	.	A	A	39296	39294	2	0	3.89e-10	Pass	23499	15795	1	1	Plasmid1	1165	41490	0.894315	GOOD	A	.	A	A	41490	41484	3	0	8.02e-10	Pass	24611	16873	3	0	Plasmid1	1165	41758	0.889191	GOOD	A	.	A	A	41758	41752	5
Plasmid1	1166	38809	0.853863	GOOD	A	.	A	A	38809	38803	6	0	4.68e-07	Pass	22651	16152	3	3	Plasmid1	1166	40960	0.882891	GOOD	A	.	A	A	40960	40959	1	0	1.89e-11	Pass	23581	17378	1	0	Plasmid1	1166	41084	0.874839	GOOD	A	.	A	A	41084	41084	0
Plasmid1	1167	38030	0.836723	GOOD	A	.	A	A	38030	38027	2	0	7.41e-10	Pass	21517	16510	2	0	Plasmid1	1167	40023	0.862694	GOOD	A	.	A	A	40023	40021	1	0	1.89e-11	Pass	22452	17569	1	0	Plasmid1	1167	40313	0.858422	GOOD	A	.	A	A	40313	40304	7
Plasmid1	1168	34204	0.752545	GOOD	G	.	G	G	34204	34201	2	0	9.64e-09	Pass	17452	16749	1	1	Plasmid1	1168	36299	0.782423	GOOD	G	.	G	G	36299	36295	2	0	2.68e-09	Pass	18537	17758	2	0	Plasmid1	1168	36506	0.777356	GOOD	G	.	G	G	36506	36501	2
Plasmid1	1169	32585	0.716924	GOOD	G	.	G	G	32585	32582	2	0	3.45e-08	Pass	17264	15318	2	0	Plasmid1	1169	34486	0.743344	GOOD	G	.	G	G	34486	34483	1	0	1.04e-09	Pass	18134	16349	1	0	Plasmid1	1169	34722	0.739367	GOOD	G	.	G	G	34722	34721	1
Plasmid1	1170	32879	0.723393	GOOD	C	.	C	C	32879	32877	2	0	3.45e-08	Pass	18284	14593	1	1	Plasmid1	1170	34844	0.751061	GOOD	C	.	C	C	34844	34844	0	0	1	Pass	19289	15555	0	0	Plasmid1	1170	35121	0.747864	GOOD	C	.	C	C	35121	35115	5
Plasmid1	1171	34633	0.761984	GOOD	C	.	C	C	34633	34629	4	0	3e-07	Pass	20044	14585	2	2	Plasmid1	1171	36893	0.795227	GOOD	C	.	C	C	36893	36888	2	0	2.68e-09	Pass	21157	15731	1	1	Plasmid1	1171	36766	0.782892	GOOD	C	.	C	C	36766	36762	3
Plasmid1	1172	35380	0.778419	GOOD	A	.	A	A	35380	35378	2	0	5.08e-09	Pass	21042	14336	2	0	Plasmid1	1172	37926	0.817493	GOOD	A	.	A	A	37926	37918	4	0	5.09e-08	Pass	22018	15900	3	1	Plasmid1	1172	38043	0.810084	GOOD	A	.	A	A	38043	38040	2
Plasmid1	1173	36412	0.801125	GOOD	G	.	G	G	36412	36410	1	0	2.74e-10	Pass	20635	15775	1	0	Plasmid1	1173	38098	0.821201	GOOD	G	.	G	G	38098	38093	3	0	5.2e-09	Pass	21545	16548	2	1	Plasmid1	1173	38388	0.817431	GOOD	G	.	G	G	38388	38387	1
Plasmid1	1174	32399	0.712832	GOOD	G	.	G	G	32399	32397	1	0	3.93e-09	Pass	18880	13517	1	0	Plasmid1	1174	33520	0.722522	GOOD	G	.	G	G	33520	33516	2	0	1.82e-08	Pass	19502	14014	1	1	Plasmid1	1174	33934	0.722588	GOOD	G	.	G	G	33934	33931	2
Plasmid1	1175	29890	0.65763	GOOD	A	.	A	A	29890	29890	0	0	1	Pass	19096	10794	0	0	Plasmid1	1175	30641	0.660465	GOOD	A	.	A	A	30641	30636	3	0	6.97e-07	Pass	19770	10866	1	2	Plasmid1	1175	30842	0.656747	GOOD	A	.	A	A	30842	30841	1
Plasmid1	1176	28488	0.626783	GOOD	A	.	A	A	28488	28483	2	0	4.32e-07	Pass	19726	8757	0	2	Plasmid1	1176	29170	0.628758	GOOD	A	.	A	A	29170	29168	1	0	2.87e-08	Pass	20491	8677	0	1	Plasmid1	1176	29440	0.626893	GOOD	A	.	A	A	29440	29432	8
Plasmid1	1177	37001	0.814084	GOOD	C	.	C	C	37001	36999	1	0	1.41e-10	Pass	20113	16886	1	0	Plasmid1	1177	38842	0.837238	GOOD	C	.	C	C	38842	38841	1	0	7.21e-11	Pass	20999	17842	0	1	Plasmid1	1177	38987	0.830186	GOOD	C	.	C	C	38987	38984	2
Plasmid1	1178	37271	0.820024	GOOD	C	.	C	C	37271	37264	3	0	9.66e-09	Pass	19781	17483	2	1	Plasmid1	1178	38971	0.840018	GOOD	C	.	C	C	38971	38968	2	0	7.41e-10	Pass	20613	18355	1	1	Plasmid1	1178	39120	0.833018	GOOD	C	.	C	C	39120	39118	2
Plasmid1	1179	35800	0.78766	GOOD	G	.	G	G	35800	35799	1	0	5.34e-10	Pass	19274	16525	0	1	Plasmid1	1179	37438	0.806974	GOOD	G	.	G	G	37438	37437	1	0	1.41e-10	Pass	19972	17465	0	1	Plasmid1	1179	37471	0.797904	GOOD	G	.	G	G	37471	37468	2
Plasmid1	1180	34198	0.752413	GOOD	T	.	T	T	34198	34158	24	0.001	0.92608	Pass	16349	17809	9	15	Plasmid1	1180	36588	0.788653	GOOD	T	.	T	T	36588	36558	19	0.001	0.99279	Pass	17502	19056	11	8	Plasmid1	1180	36703	0.781551	GOOD	T	.	T	T	36703	36668	23
Plasmid1	1181	35164	0.773667	GOOD	A	.	A	A	35164	35162	2	0	5.08e-09	Pass	17297	17865	0	2	Plasmid1	1181	37103	0.799753	GOOD	A	.	A	A	37103	37102	1	0	1.41e-10	Pass	18118	18984	0	1	Plasmid1	1181	37473	0.797947	GOOD	A	.	A	A	37473	37472	1
Plasmid1	1182	36146	0.795272	GOOD	A	.	A	A	36146	36145	1	0	2.74e-10	Pass	19807	16338	1	0	Plasmid1	1182	37959	0.818205	GOOD	A	.	A	A	37959	37955	4	0	5.09e-08	Pass	20518	17437	1	3	Plasmid1	1182	38282	0.815174	GOOD	A	.	A	A	38282	38277	5
Plasmid1	1183	35800	0.78766	GOOD	A	.	A	A	35800	35798	2	0	5.08e-09	Pass	20744	15054	2	0	Plasmid1	1183	37419	0.806565	GOOD	A	.	A	A	37419	37416	3	0	9.66e-09	Pass	21418	15998	1	2	Plasmid1	1183	37915	0.807359	GOOD	A	.	A	A	37915	37914	1
Plasmid1	1184	35067	0.771532	GOOD	A	.	A	A	35067	35063	4	0	1.67e-07	Pass	21548	13515	2	2	Plasmid1	1184	36630	0.789558	GOOD	A	.	A	A	36630	36626	2	0	2.68e-09	Pass	22251	14375	0	2	Plasmid1	1184	36946	0.786725	GOOD	A	.	A	A	36946	36944	2
Plasmid1	1185	36026	0.792632	GOOD	A	.	A	A	36026	36008	18	0.001	0.99548	Pass	21205	14803	6	12	Plasmid1	1185	37557	0.809539	GOOD	A	.	A	A	37557	37551	5	0	2.2e-07	Pass	21945	15606	2	3	Plasmid1	1185	38143	0.812214	GOOD	A	.	A	A	38143	38135	8
Plasmid1	1186	27770	0.610986	GOOD	G	.	G	G	27770	27769	1	0	1.07e-07	Pass	12895	14874	1	0	Plasmid1	1186	28938	0.623757	GOOD	G	.	G	G	28938	28937	1	0	5.55e-08	Pass	13370	15567	0	1	Plasmid1	1186	29474	0.627617	GOOD	G	.	G	G	29474	29471	3
Plasmid1	1187	28821	0.63411	GOOD	G	.	G	G	28821	28821	0	0	1	Pass	13895	14926	0	0	Plasmid1	1187	30104	0.64889	GOOD	G	.	G	G	30104	30101	3	0	6.96e-07	Pass	14317	15784	3	0	Plasmid1	1187	30562	0.650785	GOOD	G	.	G	G	30562	30556	3
Plasmid1	1188	31499	0.69303	GOOD	C	.	C	C	31499	31499	0	0	1	Pass	16518	14981	0	0	Plasmid1	1188	32659	0.703963	GOOD	C	.	C	C	32659	32655	2	0	3.45e-08	Pass	17045	15610	1	1	Plasmid1	1188	33364	0.71045	GOOD	C	.	C	C	33364	33356	5
Plasmid1	1189	31951	0.702975	GOOD	C	.	C	C	31951	31949	1	0	7.63e-09	Pass	16678	15271	1	0	Plasmid1	1189	33369	0.719267	GOOD	C	.	C	C	33369	33368	1	0	2.02e-09	Pass	17425	15943	0	1	Plasmid1	1189	33925	0.722396	GOOD	C	.	C	C	33925	33918	5
Plasmid1	1190	32585	0.716924	GOOD	G	.	G	G	32585	32581	1	0	3.93e-09	Pass	17936	14645	1	0	Plasmid1	1190	33961	0.732028	GOOD	G	.	G	G	33961	33960	1	0	2.02e-09	Pass	18557	15403	1	0	Plasmid1	1190	34733	0.739602	GOOD	G	.	G	G	34733	34732	1
Plasmid1	1191	33239	0.731313	GOOD	C	.	C	C	33239	33237	2	0	1.82e-08	Pass	17347	15890	2	0	Plasmid1	1191	34515	0.743969	GOOD	C	.	C	C	34515	34510	4	0	3e-07	Pass	18057	16453	3	1	Plasmid1	1191	35062	0.746607	GOOD	C	.	C	C	35062	35058	3
Plasmid1	1192	35409	0.779057	GOOD	G	.	G	G	35409	35406	2	0	5.08e-09	Pass	18476	16930	0	2	Plasmid1	1192	37005	0.797641	GOOD	G	.	G	G	37005	37004	1	0	1.41e-10	Pass	19237	17767	1	0	Plasmid1	1192	37498	0.798479	GOOD	G	.	G	G	37498	37496	1
Plasmid1	1193	29927	0.658444	GOOD	T	.	T	T	29927	29922	4	0	5.44e-06	Pass	13269	16653	3	1	Plasmid1	1193	30831	0.664561	GOOD	T	.	T	T	30831	30830	1	0	1.48e-08	Pass	13841	16989	0	1	Plasmid1	1193	31615	0.673207	GOOD	T	.	T	T	31615	31614	1
Plasmid1	1194	31702	0.697497	GOOD	T	.	T	T	31702	31693	6	0	2.05e-05	Pass	14941	16752	3	3	Plasmid1	1194	33187	0.715344	GOOD	T	.	T	T	33187	33187	0	0	1	Pass	15669	17518	0	0	Plasmid1	1194	33562	0.714666	GOOD	T	.	T	T	33562	33560	2
Plasmid1	1195	33729	0.742094	GOOD	G	.	G	G	33729	33722	2	0	1.82e-08	Pass	17322	16400	2	0	Plasmid1	1195	34973	0.753841	GOOD	G	.	G	G	34973	34971	1	0	1.04e-09	Pass	17981	16990	1	0	Plasmid1	1195	35618	0.758447	GOOD	G	.	G	G	35618	35617	1
Plasmid1	1196	31936	0.702645	GOOD	C	.	C	C	31936	31933	3	0	3.81e-07	Pass	16296	15637	2	1	Plasmid1	1196	33048	0.712348	GOOD	C	.	C	C	33048	33043	3	0	1.13e-07	Pass	16941	16102	2	1	Plasmid1	1196	33802	0.719777	GOOD	C	.	C	C	33802	33799	2
Plasmid1	1197	33294	0.732523	GOOD	T	.	T	T	33294	33292	2	0	1.82e-08	Pass	17766	15526	0	2	Plasmid1	1197	34405	0.741598	GOOD	T	.	T	T	34405	34404	1	0	1.04e-09	Pass	18285	16119	0	1	Plasmid1	1197	35109	0.747608	GOOD	T	.	T	T	35109	35107	1
Plasmid1	1198	35667	0.784733	GOOD	G	.	G	G	35667	35665	1	0	5.34e-10	Pass	18778	16887	0	1	Plasmid1	1198	36957	0.796606	GOOD	G	.	G	G	36957	36952	3	0	1.79e-08	Pass	19250	17702	2	1	Plasmid1	1198	37422	0.796861	GOOD	G	.	G	G	37422	37417	2
Plasmid1	1199	33710	0.741676	GOOD	G	.	G	G	33710	33710	0	0	1	Pass	18059	15651	0	0	Plasmid1	1199	35124	0.757096	GOOD	G	.	G	G	35124	35123	1	0	5.34e-10	Pass	18636	16487	0	1	Plasmid1	1199	35483	0.755572	GOOD	G	.	G	G	35483	35482	1
Plasmid1	1200	31824	0.700181	GOOD	C	.	C	C	31824	31821	1	0	7.63e-09	Pass	17204	14617	1	0	Plasmid1	1200	33238	0.716444	GOOD	C	.	C	C	33238	33235	2	0	1.82e-08	Pass	17898	15337	1	1	Plasmid1	1200	33520	0.713772	GOOD	C	.	C	C	33520	33519	1
Plasmid1	1201	32182	0.708058	GOOD	G	.	G	G	32182	32169	11	0	0.00095373	Pass	16423	15746	7	4	Plasmid1	1201	33565	0.723492	GOOD	G	.	G	G	33565	33553	10	0	0.00030188	Pass	17060	16493	6	4	Plasmid1	1201	33925	0.722396	GOOD	G	.	G	G	33925	33915	8
Plasmid1	1202	21927	0.482431	GOOD	T	.	T	T	21927	21925	1	0	5.46e-06	Pass	6090	15835	1	0	Plasmid1	1202	22831	0.492121	GOOD	T	.	T	T	22831	22824	4	0	0.00026585	Pass	6426	16398	3	1	Plasmid1	1202	23009	0.489952	GOOD	T	.	T	T	23009	23009	0
Plasmid1	1203	24396	0.536753	GOOD	T	.	T	T	24396	24395	1	0	7.71e-07	Pass	8044	16351	0	1	Plasmid1	1203	25644	0.552755	GOOD	T	.	T	T	25644	25643	1	0	4e-07	Pass	8625	17018	1	0	Plasmid1	1203	25936	0.552279	GOOD	T	.	T	T	25936	25934	2
Plasmid1	1204	27077	0.595739	GOOD	T	.	T	T	27077	27077	0	0	1	Pass	11385	15692	0	0	Plasmid1	1204	28589	0.616235	GOOD	T	.	T	T	28589	28588	1	0	5.55e-08	Pass	12153	16435	1	0	Plasmid1	1204	28921	0.615841	GOOD	T	.	T	T	28921	28920	1
Plasmid1	1205	28740	0.632328	GOOD	T	.	T	T	28740	28735	5	0	3.29e-05	Pass	14250	14485	2	3	Plasmid1	1205	30110	0.64902	GOOD	T	.	T	T	30110	30108	2	0	1.22e-07	Pass	15077	15031	2	0	Plasmid1	1205	30641	0.652467	GOOD	T	.	T	T	30641	30636	4
Plasmid1	1206	30195	0.66434	GOOD	T	.	T	T	30195	30193	2	0	1.22e-07	Pass	16576	13617	2	0	Plasmid1	1206	31427	0.677408	GOOD	T	.	T	T	31427	31425	1	0	7.63e-09	Pass	17300	14125	0	1	Plasmid1	1206	31983	0.681043	GOOD	T	.	T	T	31983	31979	2
Plasmid1	1207	31560	0.694373	GOOD	C	.	C	C	31560	31557	2	0	6.5e-08	Pass	17273	14284	0	2	Plasmid1	1207	32209	0.694264	GOOD	C	.	C	C	32209	32207	2	0	3.45e-08	Pass	17639	14568	1	1	Plasmid1	1207	32861	0.699739	GOOD	C	.	C	C	32861	32860	1
Plasmid1	1208	34889	0.767616	GOOD	C	.	C	C	34889	34885	2	0	9.64e-09	Pass	18164	16721	1	1	Plasmid1	1208	35855	0.772853	GOOD	C	.	C	C	35855	35853	1	0	5.34e-10	Pass	18635	17218	0	1	Plasmid1	1208	36457	0.776312	GOOD	C	.	C	C	36457	36454	2
Plasmid1	1209	42079	0.925808	GOOD	A	.	A	A	42079	42074	3	0	4.29e-10	Pass	24545	17529	3	0	Plasmid1	1209	43423	0.935981	GOOD	A	.	A	A	43423	43417	3	0	2.29e-10	Pass	25282	18135	2	1	Plasmid1	1209	44106	0.939189	GOOD	A	.	A	A	44106	44098	5
Plasmid1	1210	38526	0.847636	GOOD	T	.	T	T	38526	38521	3	0	5.2e-09	Pass	21889	16632	1	2	Plasmid1	1210	40077	0.863858	GOOD	T	.	T	T	40077	40075	2	0	2.04e-10	Pass	22812	17263	1	1	Plasmid1	1210	40633	0.865236	GOOD	T	.	T	T	40633	40628	3
Plasmid1	1211	34659	0.762556	GOOD	A	.	A	A	34659	34657	2	0	9.64e-09	Pass	16801	17856	1	1	Plasmid1	1211	37187	0.801564	GOOD	A	.	A	A	37187	37186	1	0	1.41e-10	Pass	18179	19007	0	1	Plasmid1	1211	37304	0.794348	GOOD	A	.	A	A	37304	37301	2
Plasmid1	1212	26976	0.593517	GOOD	G	.	G	G	26976	26976	0	0	1	Pass	10027	16949	0	0	Plasmid1	1212	29459	0.634987	GOOD	G	.	G	G	29459	29454	3	0	1.27e-06	Pass	11290	18164	3	0	Plasmid1	1212	29434	0.626765	GOOD	G	.	G	G	29434	29431	1
Plasmid1	1213	25381	0.558424	GOOD	G	.	G	G	25381	25381	0	0	1	Pass	10307	15074	0	0	Plasmid1	1213	27243	0.587222	GOOD	G	.	G	G	27243	27243	0	0	1	Pass	11430	15813	0	0	Plasmid1	1213	27536	0.586349	GOOD	G	.	G	G	27536	27535	1
Plasmid1	1214	26678	0.58696	GOOD	C	.	C	C	26678	26678	0	0	1	Pass	13000	13678	0	0	Plasmid1	1214	28192	0.607677	GOOD	C	.	C	C	28192	28190	1	0	5.55e-08	Pass	13679	14511	1	0	Plasmid1	1214	28578	0.608538	GOOD	C	.	C	C	28578	28575	2
Plasmid1	1215	20977	0.461529	GOOD	T	.	T	T	20977	20976	1	0	1.04e-05	Pass	10168	10808	1	0	Plasmid1	1215	21983	0.473843	GOOD	T	.	T	T	21983	21979	4	0	0.00045382	Pass	10399	11580	1	3	Plasmid1	1215	22452	0.478091	GOOD	T	.	T	T	22452	22451	1
Plasmid1	1216	30449	0.669929	GOOD	C	.	C	C	30449	30448	1	0	1.48e-08	Pass	13868	16580	1	0	Plasmid1	1216	31617	0.681503	GOOD	C	.	C	C	31617	31616	1	0	7.63e-09	Pass	14267	17349	1	0	Plasmid1	1216	31987	0.681128	GOOD	C	.	C	C	31987	31987	0
Plasmid1	1217	34447	0.757891	GOOD	C	.	C	C	34447	34444	3	0	6.12e-08	Pass	16727	17717	1	2	Plasmid1	1217	35808	0.77184	GOOD	C	.	C	C	35808	35807	1	0	5.34e-10	Pass	17154	18653	1	0	Plasmid1	1217	36374	0.774545	GOOD	C	.	C	C	36374	36373	1
Plasmid1	1218	30426	0.669423	GOOD	G	.	G	G	30426	30387	35	0.001	0.30998	Pass	14245	16142	22	13	Plasmid1	1218	31585	0.680813	GOOD	G	.	G	G	31585	31537	41	0.001	0.14425	Pass	14466	17071	26	15	Plasmid1	1218	32003	0.681469	GOOD	G	G	*/-C	G	32003	31929	68
Plasmid1	1219	31601	0.695275	GOOD	C	.	C	C	31601	31601	0	0	1	Pass	15921	15680	0	0	Plasmid1	1219	32959	0.71043	GOOD	C	.	C	C	32959	32957	2	0	3.45e-08	Pass	16348	16609	2	0	Plasmid1	1219	33244	0.707895	GOOD	C	.	C	C	33244	33239	3
Plasmid1	1220	34716	0.76381	GOOD	C	.	C	C	34716	34716	0	0	1	Pass	17698	17018	0	0	Plasmid1	1220	36363	0.783803	GOOD	C	.	C	C	36363	36360	3	0	1.79e-08	Pass	18176	18184	1	2	Plasmid1	1220	36972	0.787279	GOOD	C	.	C	C	36972	36972	0
Plasmid1	1221	36695	0.807351	GOOD	C	.	C	C	36695	36694	1	0	2.74e-10	Pass	18654	18040	0	1	Plasmid1	1221	38340	0.826417	GOOD	C	.	C	C	38340	38339	1	0	7.21e-11	Pass	19367	18972	1	0	Plasmid1	1221	38829	0.826821	GOOD	C	.	C	C	38829	38827	2
Plasmid1	1222	38414	0.845172	GOOD	C	.	C	C	38414	38414	0	0	1	Pass	19290	19124	0	0	Plasmid1	1222	40229	0.867134	GOOD	C	.	C	C	40229	40225	2	0	2.04e-10	Pass	20141	20084	0	2	Plasmid1	1222	40694	0.866535	GOOD	C	.	C	C	40694	40691	2
Plasmid1	1223	38919	0.856283	GOOD	C	.	C	C	38919	38917	1	0	7.21e-11	Pass	19480	19437	1	0	Plasmid1	1223	40579	0.874679	GOOD	C	.	C	C	40579	40578	1	0	1.89e-11	Pass	20100	20478	0	1	Plasmid1	1223	41069	0.87452	GOOD	C	.	C	C	41069	41066	2
Plasmid1	1224	38127	0.838858	GOOD	C	.	C	C	38127	38120	6	0	4.68e-07	Pass	19917	18203	1	5	Plasmid1	1224	39689	0.855495	GOOD	C	.	C	C	39689	39685	2	0	3.89e-10	Pass	20471	19214	1	1	Plasmid1	1224	40275	0.857612	GOOD	C	.	C	C	40275	40270	3
Plasmid1	1225	33220	0.730895	GOOD	T	.	T	T	33220	33217	3	0	1.13e-07	Pass	14405	18812	3	0	Plasmid1	1225	34566	0.745069	GOOD	T	.	T	T	34566	34561	3	0	6.12e-08	Pass	14761	19800	1	2	Plasmid1	1225	35281	0.751271	GOOD	T	.	T	T	35281	35278	2
Plasmid1	1226	34950	0.768958	GOOD	G	.	G	G	34950	34950	0	0	1	Pass	14645	20305	0	0	Plasmid1	1226	35668	0.768822	GOOD	G	.	G	G	35668	35665	2	0	5.08e-09	Pass	14288	21377	0	2	Plasmid1	1226	36673	0.780912	GOOD	G	.	G	G	36673	36668	5
Plasmid1	1227	33515	0.737386	GOOD	A	.	A	A	33515	33515	0	0	1	Pass	14601	18914	0	0	Plasmid1	1227	34443	0.742417	GOOD	A	.	A	A	34443	34441	2	0	9.64e-09	Pass	14518	19923	1	1	Plasmid1	1227	35201	0.749567	GOOD	A	.	A	A	35201	35198	2
Plasmid1	1228	40899	0.899846	GOOD	C	.	C	C	40899	40896	2	0	2.04e-10	Pass	16907	23989	1	1	Plasmid1	1228	42628	0.918845	GOOD	C	.	C	C	42628	42625	1	0	4.95e-12	Pass	17252	25373	0	1	Plasmid1	1228	43319	0.922431	GOOD	C	.	C	C	43319	43313	4
Plasmid1	1229	38520	0.847504	GOOD	G	.	G	G	38520	38519	1	0	7.21e-11	Pass	15147	23372	1	0	Plasmid1	1229	39773	0.857305	GOOD	G	.	G	G	39773	39769	2	0	3.89e-10	Pass	15234	24535	1	1	Plasmid1	1229	40620	0.864959	GOOD	G	.	G	G	40620	40610	6
Plasmid1	1230	34251	0.753579	GOOD	A	.	A	A	34251	34247	3	0	6.12e-08	Pass	12852	21395	1	2	Plasmid1	1230	35593	0.767206	GOOD	A	.	A	A	35593	35590	2	0	5.08e-09	Pass	13127	22463	1	1	Plasmid1	1230	35936	0.765218	GOOD	A	.	A	A	35936	35934	1
Plasmid1	1231	37264	0.81987	GOOD	G	.	G	G	37264	37264	0	0	1	Pass	13506	23758	0	0	Plasmid1	1231	38984	0.840298	GOOD	G	.	G	G	38984	38982	1	0	7.21e-11	Pass	13785	25197	0	1	Plasmid1	1231	39363	0.838192	GOOD	G	.	G	G	39363	39361	2
Plasmid1	1232	37619	0.827681	GOOD	C	.	C	C	37619	37614	3	0	9.66e-09	Pass	13874	23740	1	2	Plasmid1	1232	39220	0.845385	GOOD	C	.	C	C	39220	39218	2	0	3.89e-10	Pass	14212	25006	1	1	Plasmid1	1232	39491	0.840918	GOOD	C	.	C	C	39491	39488	2
Plasmid1	1233	39767	0.87494	GOOD	A	.	A	A	39767	39764	1	0	3.7e-11	Pass	14263	25501	1	0	Plasmid1	1233	41435	0.89313	GOOD	A	.	A	A	41435	41428	4	0	4.63e-09	Pass	14443	26985	3	1	Plasmid1	1233	41754	0.889106	GOOD	A	.	A	A	41754	41751	2
Plasmid1	1234	36722	0.807945	GOOD	T	.	T	T	36722	36717	2	0	2.68e-09	Pass	14672	22045	1	1	Plasmid1	1234	38158	0.822494	GOOD	T	.	T	T	38158	38154	3	0	5.2e-09	Pass	14994	23160	1	2	Plasmid1	1234	38571	0.821328	GOOD	T	.	T	T	38571	38560	8
Plasmid1	1235	38344	0.843632	GOOD	C	.	C	C	38344	38343	1	0	7.21e-11	Pass	15797	22546	0	1	Plasmid1	1235	40537	0.873773	GOOD	C	.	C	C	40537	40534	1	0	1.89e-11	Pass	16195	24339	1	0	Plasmid1	1235	40866	0.870197	GOOD	C	.	C	C	40866	40863	2
Plasmid1	1236	34859	0.766956	GOOD	A	.	A	A	34859	34859	0	0	1	Pass	15240	19619	0	0	Plasmid1	1236	37153	0.800831	GOOD	A	.	A	A	37153	37146	4	0	5.09e-08	Pass	15542	21604	0	4	Plasmid1	1236	38155	0.812469	GOOD	A	.	A	A	38155	38150	2
Plasmid1	1237	41053	0.903234	GOOD	C	.	C	C	41053	41045	4	0	4.63e-09	Pass	16249	24796	1	3	Plasmid1	1237	42874	0.924147	GOOD	C	.	C	C	42874	42866	4	0	2.53e-09	Pass	16394	26472	2	2	Plasmid1	1237	43609	0.928606	GOOD	C	.	C	C	43609	43600	4
Plasmid1	1238	43119	0.94869	GOOD	A	.	A	A	43119	43116	3	0	2.29e-10	Pass	15951	27165	1	2	Plasmid1	1238	44602	0.961394	GOOD	A	.	A	A	44602	44600	2	0	1.52e-11	Pass	15930	28670	1	1	Plasmid1	1238	45357	0.965828	GOOD	A	.	A	A	45357	45355	2
Plasmid1	1239	42307	0.930824	GOOD	A	.	A	A	42307	42301	5	0	1.22e-08	Pass	15796	26505	2	3	Plasmid1	1239	43886	0.945961	GOOD	A	.	A	A	43886	43882	2	0	2.92e-11	Pass	15825	28057	1	1	Plasmid1	1239	44229	0.941809	GOOD	A	.	A	A	44229	44225	2
Plasmid1	1240	40499	0.891045	GOOD	A	.	A	A	40499	40498	1	0	1.89e-11	Pass	14713	25785	0	1	Plasmid1	1240	42335	0.912529	GOOD	A	.	A	A	42335	42334	1	0	4.95e-12	Pass	14980	27354	1	0	Plasmid1	1240	42587	0.906844	GOOD	A	.	A	A	42587	42583	4
Plasmid1	1241	39059	0.859363	GOOD	A	.	A	A	39059	39057	1	0	3.7e-11	Pass	14976	24081	0	1	Plasmid1	1241	40513	0.873256	GOOD	A	.	A	A	40513	40512	1	0	1.89e-11	Pass	15200	25312	1	0	Plasmid1	1241	40942	0.871816	GOOD	A	.	A	A	40942	40941	1
Plasmid1	1242	36245	0.79745	GOOD	A	.	A	A	36245	36240	4	0	9.22e-08	Pass	14287	21953	3	1	Plasmid1	1242	37723	0.813118	GOOD	A	.	A	A	37723	37722	1	0	1.41e-10	Pass	14726	22996	1	0	Plasmid1	1242	38272	0.814961	GOOD	A	.	A	A	38272	38266	3
Plasmid1	1243	31997	0.703987	GOOD	T	.	T	T	31997	31993	3	0	3.81e-07	Pass	14078	17915	0	3	Plasmid1	1243	33295	0.717672	GOOD	T	.	T	T	33295	33294	1	0	2.02e-09	Pass	14603	18691	0	1	Plasmid1	1243	33937	0.722652	GOOD	T	.	T	T	33937	33936	1
Plasmid1	1244	40018	0.880463	GOOD	C	.	C	C	40018	40013	5	0	3.91e-08	Pass	15073	24940	1	4	Plasmid1	1244	42187	0.909339	GOOD	C	.	C	C	42187	42185	2	0	5.58e-11	Pass	15586	26599	0	2	Plasmid1	1244	42285	0.900413	GOOD	C	.	C	C	42285	42282	1
Plasmid1	1245	38918	0.856261	GOOD	G	.	G	G	38918	38915	2	0	7.41e-10	Pass	14790	24125	0	2	Plasmid1	1245	40623	0.875627	GOOD	G	.	G	G	40623	40622	1	0	1.89e-11	Pass	15095	25527	1	0	Plasmid1	1245	41026	0.873604	GOOD	G	.	G	G	41026	41023	1
Plasmid1	1246	35344	0.777627	GOOD	A	.	A	A	35344	35338	6	0	2.42e-06	Pass	13501	21837	5	1	Plasmid1	1246	37238	0.802663	GOOD	A	.	A	A	37238	37234	4	0	5.09e-08	Pass	14110	23124	3	1	Plasmid1	1246	37671	0.802163	GOOD	A	.	A	A	37671	37666	3
Plasmid1	1247	41109	0.904467	GOOD	C	.	C	C	41109	41105	2	0	1.07e-10	Pass	14594	26511	0	2	Plasmid1	1247	43237	0.931972	GOOD	C	.	C	C	43237	43233	4	0	1.38e-09	Pass	15051	28182	1	3	Plasmid1	1247	43473	0.92571	GOOD	C	.	C	C	43473	43470	2
Plasmid1	1248	39292	0.864489	GOOD	G	.	G	G	39292	39290	2	0	3.89e-10	Pass	14083	25207	1	1	Plasmid1	1248	41231	0.888732	GOOD	G	.	G	G	41231	41227	2	0	1.07e-10	Pass	14408	26819	2	0	Plasmid1	1248	41294	0.879311	GOOD	G	.	G	G	41294	41289	3
Plasmid1	1249	39186	0.862157	GOOD	C	.	C	C	39186	39184	1	0	3.7e-11	Pass	14280	24904	0	1	Plasmid1	1249	41187	0.887784	GOOD	C	.	C	C	41187	41185	1	0	9.68e-12	Pass	14705	26480	1	0	Plasmid1	1249	41396	0.881483	GOOD	C	.	C	C	41396	41394	1
Plasmid1	1250	32933	0.724581	GOOD	T	.	T	T	32933	32927	5	0	3.69e-06	Pass	9665	23262	1	4	Plasmid1	1250	34112	0.735283	GOOD	T	.	T	T	34112	34107	3	0	6.12e-08	Pass	9803	24304	1	2	Plasmid1	1250	34262	0.729572	GOOD	T	.	T	T	34262	34254	6
Plasmid1	1251	36957	0.813116	GOOD	C	.	C	C	36957	36947	5	0	3.9e-07	Pass	11706	25241	2	3	Plasmid1	1251	38572	0.831418	GOOD	C	.	C	C	38572	38568	2	0	7.41e-10	Pass	11806	26762	0	2	Plasmid1	1251	39058	0.831698	GOOD	C	.	C	C	39058	39055	2
Plasmid1	1252	38892	0.855689	GOOD	A	.	A	A	38892	38889	2	0	7.41e-10	Pass	11841	27048	0	2	Plasmid1	1252	40783	0.879076	GOOD	A	.	A	A	40783	40779	3	0	1.5e-09	Pass	11996	28783	1	2	Plasmid1	1252	41224	0.87782	GOOD	A	.	A	A	41224	41223	1
Plasmid1	1253	38437	0.845678	GOOD	A	.	A	A	38437	38434	3	0	5.2e-09	Pass	11604	26830	2	1	Plasmid1	1253	40367	0.870109	GOOD	A	.	A	A	40367	40363	2	0	2.04e-10	Pass	11771	28592	0	2	Plasmid1	1253	40920	0.871347	GOOD	A	.	A	A	40920	40918	1
Plasmid1	1254	38794	0.853533	GOOD	G	.	G	G	38794	38794	0	0	1	Pass	12474	26320	0	0	Plasmid1	1254	40225	0.867048	GOOD	G	.	G	G	40225	40224	1	0	1.89e-11	Pass	12508	27716	0	1	Plasmid1	1254	40784	0.868451	GOOD	G	.	G	G	40784	40784	0
Plasmid1	1255	34348	0.755713	GOOD	T	.	T	T	34348	34346	1	0	1.04e-09	Pass	10487	23859	0	1	Plasmid1	1255	36009	0.776172	GOOD	T	.	T	T	36009	36008	1	0	2.74e-10	Pass	10826	25182	0	1	Plasmid1	1255	36316	0.77331	GOOD	T	.	T	T	36316	36312	3
Plasmid1	1256	37276	0.820134	GOOD	C	.	C	C	37276	37273	2	0	1.41e-09	Pass	10550	26723	0	2	Plasmid1	1256	39652	0.854697	GOOD	C	.	C	C	39652	39649	3	0	2.79e-09	Pass	10907	28742	0	3	Plasmid1	1256	39702	0.845411	GOOD	C	.	C	C	39702	39696	4
Plasmid1	1257	40914	0.900176	GOOD	A	.	A	A	40914	40910	3	0	1.5e-09	Pass	15414	25496	0	3	Plasmid1	1257	43236	0.93195	GOOD	A	.	A	A	43236	43233	3	0	2.29e-10	Pass	15961	27272	2	1	Plasmid1	1257	43614	0.928713	GOOD	A	.	A	A	43614	43612	2
Plasmid1	1258	40361	0.888009	GOOD	G	.	G	G	40361	40357	2	0	2.04e-10	Pass	11972	28385	1	1	Plasmid1	1258	42510	0.916301	GOOD	G	.	G	G	42510	42505	4	0	2.53e-09	Pass	12152	30353	1	3	Plasmid1	1258	42701	0.909272	GOOD	G	.	G	G	42701	42699	1
Plasmid1	1259	35871	0.789222	GOOD	A	.	A	A	35871	35870	1	0	5.34e-10	Pass	10057	25813	1	0	Plasmid1	1259	38024	0.819606	GOOD	A	.	A	A	38024	38019	2	0	7.41e-10	Pass	10385	27634	0	2	Plasmid1	1259	37954	0.808189	GOOD	A	.	A	A	37954	37951	2
Plasmid1	1260	38530	0.847724	GOOD	G	.	G	G	38530	38528	2	0	7.41e-10	Pass	10858	27670	1	1	Plasmid1	1260	41045	0.884723	GOOD	G	.	G	G	41045	41042	2	0	1.07e-10	Pass	11316	29726	0	2	Plasmid1	1260	40825	0.869324	GOOD	G	.	G	G	40825	40823	2
Plasmid1	1261	38320	0.843104	GOOD	G	.	G	G	38320	38318	1	0	7.21e-11	Pass	11131	27187	0	1	Plasmid1	1261	40833	0.880153	GOOD	G	.	G	G	40833	40830	2	0	2.04e-10	Pass	11469	29361	2	0	Plasmid1	1261	40502	0.862446	GOOD	G	.	G	G	40502	40501	1
Plasmid1	1262	29075	0.639698	GOOD	T	.	T	T	29075	29071	3	0	1.27e-06	Pass	2895	26176	1	2	Plasmid1	1262	31402	0.676869	GOOD	T	.	T	T	31402	31395	4	0	1.72e-06	Pass	3082	28313	1	3	Plasmid1	1262	30886	0.657684	GOOD	T	.	T	T	30886	30880	2
Plasmid1	1263	31671	0.696815	GOOD	G	.	G	G	31671	31670	1	0	7.63e-09	Pass	4576	27094	0	1	Plasmid1	1263	33736	0.727178	GOOD	G	.	G	G	33736	33730	3	0	1.13e-07	Pass	4693	29037	0	3	Plasmid1	1263	33511	0.71358	GOOD	G	.	G	G	33511	33510	1
Plasmid1	1264	33070	0.727595	GOOD	G	.	G	G	33070	33069	1	0	2.02e-09	Pass	6318	26751	0	1	Plasmid1	1264	35043	0.75535	GOOD	G	.	G	G	35043	35040	2	0	5.08e-09	Pass	6449	28591	0	2	Plasmid1	1264	34718	0.739282	GOOD	G	.	G	G	34718	34711	6
Plasmid1	1265	34480	0.758617	GOOD	C	.	C	C	34480	34472	8	0	3.42e-05	Pass	8588	25884	0	8	Plasmid1	1265	36405	0.784708	GOOD	C	.	C	C	36405	36400	5	0	3.9e-07	Pass	8711	27689	2	3	Plasmid1	1265	36287	0.772692	GOOD	C	.	C	C	36287	36276	5
Plasmid1	1266	35780	0.78722	GOOD	G	.	G	G	35780	35776	2	0	5.08e-09	Pass	10060	25716	0	2	Plasmid1	1266	37933	0.817644	GOOD	G	.	G	G	37933	37928	3	0	9.66e-09	Pass	10282	27646	1	2	Plasmid1	1266	37925	0.807572	GOOD	G	.	G	G	37925	37924	1
Plasmid1	1267	32990	0.725835	GOOD	A	.	A	A	32990	32990	0	0	1	Pass	8873	24117	0	0	Plasmid1	1267	34922	0.752742	GOOD	A	.	A	A	34922	34920	2	0	9.64e-09	Pass	9070	25850	1	1	Plasmid1	1267	35122	0.747885	GOOD	A	.	A	A	35122	35121	1
Plasmid1	1268	31080	0.683812	GOOD	A	.	A	A	31080	31077	2	0	6.5e-08	Pass	9296	21781	1	1	Plasmid1	1268	32690	0.704631	GOOD	A	.	A	A	32690	32688	2	0	3.45e-08	Pass	9511	23177	0	2	Plasmid1	1268	32908	0.70074	GOOD	A	.	A	A	32908	32906	2
Plasmid1	1269	28644	0.630216	GOOD	A	.	A	A	28644	28641	3	0	2.31e-06	Pass	10043	18598	0	3	Plasmid1	1269	29913	0.644773	GOOD	A	.	A	A	29913	29909	2	0	2.3e-07	Pass	10142	19767	0	2	Plasmid1	1269	29988	0.638562	GOOD	A	.	A	A	29988	29982	3
Plasmid1	1270	39370	0.866206	GOOD	C	.	C	C	39370	39368	2	0	3.89e-10	Pass	10779	28589	1	1	Plasmid1	1270	41297	0.890155	GOOD	C	.	C	C	41297	41296	1	0	9.69e-12	Pass	10863	30433	0	1	Plasmid1	1270	41415	0.881888	GOOD	C	.	C	C	41415	41414	1
Plasmid1	1271	39960	0.879187	GOOD	C	.	C	C	39960	39959	1	0	3.7e-11	Pass	11572	28387	0	1	Plasmid1	1271	41786	0.900695	GOOD	C	.	C	C	41786	41783	2	0	1.07e-10	Pass	11650	30133	0	2	Plasmid1	1271	41804	0.890171	GOOD	C	.	C	C	41804	41800	4
Plasmid1	1272	40957	0.901122	GOOD	C	.	C	C	40957	40952	3	0	1.5e-09	Pass	11823	29129	0	3	Plasmid1	1272	42934	0.92544	GOOD	C	.	C	C	42934	42928	5	0	1.22e-08	Pass	11953	30975	2	3	Plasmid1	1272	43114	0.918066	GOOD	C	.	C	C	43114	43110	2
Plasmid1	1273	38722	0.851949	GOOD	G	.	G	G	38722	38719	2	0	7.41e-10	Pass	11009	27710	2	0	Plasmid1	1273	40643	0.876058	GOOD	G	.	G	G	40643	40637	3	0	1.5e-09	Pass	11153	29484	0	3	Plasmid1	1273	40896	0.870836	GOOD	G	.	G	G	40896	40893	1
Plasmid1	1274	34299	0.754635	GOOD	A	.	A	A	34299	34296	3	0	6.12e-08	Pass	7991	26305	2	1	Plasmid1	1274	36554	0.78792	GOOD	A	.	A	A	36554	36546	4	0	9.22e-08	Pass	8350	28196	0	4	Plasmid1	1274	36690	0.781274	GOOD	A	.	A	A	36690	36687	3
Plasmid1	1275	40257	0.885721	GOOD	C	.	C	C	40257	40256	1	0	1.89e-11	Pass	9284	30972	1	0	Plasmid1	1275	42812	0.922811	GOOD	C	.	C	C	42812	42808	2	0	5.58e-11	Pass	9705	33103	0	2	Plasmid1	1275	42919	0.913914	GOOD	C	.	C	C	42919	42913	4
Plasmid1	1276	39276	0.864137	GOOD	A	.	A	A	39276	39268	4	0	1.54e-08	Pass	9445	29823	0	4	Plasmid1	1276	41914	0.903454	GOOD	A	.	A	A	41914	41908	3	0	8.02e-10	Pass	9881	32027	0	3	Plasmid1	1276	41705	0.888063	GOOD	A	.	A	A	41705	41686	7
Plasmid1	1277	39053	0.859231	GOOD	G	.	G	G	39053	39050	2	0	3.89e-10	Pass	9681	29369	1	1	Plasmid1	1277	41630	0.897333	GOOD	G	.	G	G	41630	41626	3	0	8.02e-10	Pass	9976	31650	1	2	Plasmid1	1277	41533	0.8844	GOOD	G	.	G	G	41533	41529	2
Plasmid1	1278	41254	0.907657	GOOD	G	.	G	G	41254	41252	2	0	1.07e-10	Pass	9085	32167	0	2	Plasmid1	1278	43872	0.945659	GOOD	G	.	G	G	43872	43868	2	0	2.92e-11	Pass	9299	34569	0	2	Plasmid1	1278	43655	0.929586	GOOD	G	.	G	G	43655	43651	3
Plasmid1	1279	38854	0.854853	GOOD	A	.	A	A	38854	38845	7	0	1.55e-06	Pass	7968	30877	3	4	Plasmid1	1279	40730	0.877933	GOOD	A	.	A	A	40730	40727	2	0	2.04e-10	Pass	7689	33038	0	2	Plasmid1	1279	40750	0.867727	GOOD	A	.	A	A	40750	40746	2
Plasmid1	1280	41099	0.904246	GOOD	C	.	C	C	41099	41096	2	0	1.07e-10	Pass	11288	29808	1	1	Plasmid1	1280	42907	0.924858	GOOD	C	.	C	C	42907	42900	3	0	4.29e-10	Pass	11507	31393	0	3	Plasmid1	1280	43104	0.917853	GOOD	C	.	C	C	43104	43096	5
Plasmid1	1281	47370	1.04222	GOOD	T	.	T	T	47370	47370	0	0	1	Pass	12090	35280	0	0	Plasmid1	1281	50166	1.08133	GOOD	T	.	T	T	50166	50164	2	0	3.03e-13	Pass	12324	37840	1	1	Plasmid1	1281	50256	1.07015	GOOD	T	.	T	T	50256	50252	3
Plasmid1	1282	44859	0.986973	GOOD	A	.	A	A	44859	44851	4	0	7.5e-10	Pass	13979	30872	3	1	Plasmid1	1282	47369	1.02104	GOOD	A	.	A	A	47369	47369	0	0	1	Pass	14141	33228	0	0	Plasmid1	1282	47595	1.01348	GOOD	A	.	A	A	47595	47592	2
Plasmid1	1283	40044	0.881035	GOOD	T	.	T	T	40044	40032	11	0	2.84e-05	Pass	15861	24171	4	7	Plasmid1	1283	41903	0.903217	GOOD	T	.	T	T	41903	41892	4	0	4.63e-09	Pass	16147	25745	1	3	Plasmid1	1283	42302	0.900775	GOOD	T	.	T	T	42302	42295	4
Plasmid1	1284	40883	0.899494	GOOD	A	.	A	A	40883	40879	3	0	1.5e-09	Pass	16210	24669	3	0	Plasmid1	1284	42948	0.925742	GOOD	A	.	A	A	42948	42944	3	0	4.29e-10	Pass	16499	26445	0	3	Plasmid1	1284	43602	0.928457	GOOD	A	.	A	A	43602	43600	2
Plasmid1	1285	44011	0.968315	GOOD	A	.	A	A	44011	44006	4	0	7.5e-10	Pass	18462	25544	0	4	Plasmid1	1285	46419	1.00056	GOOD	A	.	A	A	46419	46416	2	0	4.14e-12	Pass	18804	27612	1	1	Plasmid1	1285	46639	0.993127	GOOD	A	.	A	A	46639	46636	3
Plasmid1	1286	44030	0.968733	GOOD	A	.	A	A	44030	44029	1	0	1.29e-12	Pass	20826	23203	0	1	Plasmid1	1286	46503	1.00237	GOOD	A	.	A	A	46503	46498	4	0	2.21e-10	Pass	21300	25198	2	2	Plasmid1	1286	46708	0.994596	GOOD	A	.	A	A	46708	46704	4
Plasmid1	1287	33578	0.738772	GOOD	G	.	G	G	33578	33577	1	0	2.02e-09	Pass	16874	16703	1	0	Plasmid1	1287	35401	0.763067	GOOD	G	.	G	G	35401	35398	2	0	5.08e-09	Pass	17156	18242	2	0	Plasmid1	1287	35595	0.757957	GOOD	G	.	G	G	35595	35592	2
Plasmid1	1288	30522	0.671535	GOOD	A	.	A	A	30522	30519	3	0	6.97e-07	Pass	17230	13289	2	1	Plasmid1	1288	32063	0.691117	GOOD	A	.	A	A	32063	32060	1	0	3.93e-09	Pass	17492	14568	0	1	Plasmid1	1288	32253	0.686793	GOOD	A	.	A	A	32253	32251	2
Plasmid1	1289	23368	0.514135	GOOD	T	.	T	T	23368	23364	3	0	4.38e-05	Pass	16362	7002	3	0	Plasmid1	1289	24188	0.521371	GOOD	T	.	T	T	24188	24186	1	0	7.71e-07	Pass	16554	7632	1	0	Plasmid1	1289	24364	0.518805	GOOD	T	.	T	T	24364	24362	1
Plasmid1	1290	21832	0.48034	GOOD	A	.	A	A	21832	21828	3	0	0.00013809	Pass	17575	4253	2	1	Plasmid1	1290	22336	0.481451	GOOD	A	.	A	A	22336	22328	3	0	7.8e-05	Pass	17696	4632	3	0	Plasmid1	1290	22732	0.484053	GOOD	A	.	A	A	22732	22730	1
Plasmid1	1291	35792	0.787484	GOOD	C	.	C	C	35792	35790	2	0	5.08e-09	Pass	18803	16987	2	0	Plasmid1	1291	37448	0.80719	GOOD	C	.	C	C	37448	37446	1	0	1.41e-10	Pass	19011	18435	1	0	Plasmid1	1291	37628	0.801247	GOOD	C	.	C	C	37628	37627	1
Plasmid1	1292	36514	0.803369	GOOD	C	.	C	C	36514	36510	1	0	2.74e-10	Pass	19381	17129	1	0	Plasmid1	1292	38306	0.825684	GOOD	C	.	C	C	38306	38295	7	0	1.55e-06	Pass	19718	18577	4	3	Plasmid1	1292	38463	0.819028	GOOD	C	.	C	C	38463	38461	1
Plasmid1	1293	34489	0.758815	GOOD	A	.	A	A	34489	34486	2	0	9.64e-09	Pass	18869	15617	1	1	Plasmid1	1293	35960	0.775116	GOOD	A	.	A	A	35960	35958	1	0	5.34e-10	Pass	19053	16905	1	0	Plasmid1	1293	36195	0.770733	GOOD	A	.	A	A	36195	36191	2
Plasmid1	1294	33933	0.746583	GOOD	G	.	G	G	33933	33929	2	0	1.82e-08	Pass	17813	16116	1	1	Plasmid1	1294	34736	0.748733	GOOD	G	.	G	G	34736	34729	5	0	1.21e-06	Pass	17044	17685	2	3	Plasmid1	1294	34896	0.743072	GOOD	G	.	G	G	34896	34894	2
Plasmid1	1295	32218	0.70885	GOOD	G	.	G	G	32218	32217	1	0	3.93e-09	Pass	16895	15322	0	1	Plasmid1	1295	32975	0.710775	GOOD	G	.	G	G	32975	32973	2	0	3.45e-08	Pass	16343	16630	0	2	Plasmid1	1295	33195	0.706852	GOOD	G	.	G	G	33195	33193	1
Plasmid1	1296	33802	0.7437	GOOD	C	.	C	C	33802	33799	1	0	2.02e-09	Pass	17640	16159	0	1	Plasmid1	1296	35125	0.757118	GOOD	C	.	C	C	35125	35119	3	0	3.32e-08	Pass	17468	17651	0	3	Plasmid1	1296	35266	0.750951	GOOD	C	.	C	C	35266	35264	2
Plasmid1	1297	33814	0.743964	GOOD	G	.	G	G	33814	33811	2	0	1.82e-08	Pass	18620	15191	2	0	Plasmid1	1297	35072	0.755975	GOOD	G	.	G	G	35072	35065	3	0	3.32e-08	Pass	18555	16510	1	2	Plasmid1	1297	35297	0.751611	GOOD	G	.	G	G	35297	35289	4
Plasmid1	1298	28557	0.628302	GOOD	T	.	T	T	28557	28552	3	0	2.31e-06	Pass	14426	14126	2	1	Plasmid1	1298	30752	0.662858	GOOD	T	.	T	T	30752	30751	1	0	1.48e-08	Pass	15738	15013	0	1	Plasmid1	1298	31071	0.661623	GOOD	T	.	T	T	31071	31065	4
Plasmid1	1299	29266	0.643901	GOOD	T	.	T	T	29266	29259	5	0	1.92e-05	Pass	15830	13429	2	3	Plasmid1	1299	31016	0.668548	GOOD	T	.	T	T	31016	31013	3	0	3.81e-07	Pass	16798	14215	1	2	Plasmid1	1299	31296	0.666414	GOOD	T	.	T	T	31296	31294	1
Plasmid1	1300	29944	0.658818	GOOD	T	.	T	T	29944	29929	11	0	0.99889	Pass	17035	12894	8	3	Plasmid1	1300	31385	0.676502	GOOD	T	.	T	T	31385	31376	7	0	5.78e-05	Pass	17643	13733	5	2	Plasmid1	1300	31621	0.673335	GOOD	T	.	T	T	31621	31612	5
Plasmid1	1301	32853	0.722821	GOOD	C	.	C	C	32853	32849	2	0	3.45e-08	Pass	17861	14988	2	0	Plasmid1	1301	34089	0.734787	GOOD	C	.	C	C	34089	34085	3	0	6.12e-08	Pass	18029	16056	2	1	Plasmid1	1301	34434	0.733235	GOOD	C	.	C	C	34434	34433	1
Plasmid1	1302	31723	0.697959	GOOD	C	.	C	C	31723	31722	1	0	7.63e-09	Pass	17853	13869	0	1	Plasmid1	1302	32734	0.70558	GOOD	C	.	C	C	32734	32730	2	0	3.45e-08	Pass	17902	14828	1	1	Plasmid1	1302	33070	0.70419	GOOD	C	.	C	C	33070	33069	1
Plasmid1	1303	32512	0.715318	GOOD	C	.	C	C	32512	32508	4	0	9.65e-07	Pass	18026	14482	2	2	Plasmid1	1303	33882	0.730325	GOOD	C	.	C	C	33882	33882	0	0	1	Pass	18257	15625	0	0	Plasmid1	1303	34346	0.731361	GOOD	C	.	C	C	34346	34345	1
Plasmid1	1304	34000	0.748057	GOOD	C	.	C	C	34000	33999	1	0	1.04e-09	Pass	18367	15632	0	1	Plasmid1	1304	35580	0.766925	GOOD	C	.	C	C	35580	35579	1	0	5.34e-10	Pass	18705	16874	0	1	Plasmid1	1304	36003	0.766645	GOOD	C	.	C	C	36003	35999	3
Plasmid1	1305	36117	0.794634	GOOD	C	.	C	C	36117	36117	0	0	1	Pass	18733	17384	0	0	Plasmid1	1305	37692	0.812449	GOOD	C	.	C	C	37692	37687	3	0	9.66e-09	Pass	19020	18667	1	2	Plasmid1	1305	38049	0.810212	GOOD	C	.	C	C	38049	38044	3
Plasmid1	1306	35833	0.788386	GOOD	T	.	T	T	35833	35826	4	0	1.67e-07	Pass	17985	17841	3	1	Plasmid1	1306	37750	0.8137	GOOD	T	.	T	T	37750	37736	10	0	4.9e-05	Pass	18418	19318	4	6	Plasmid1	1306	37990	0.808956	GOOD	T	.	T	T	37990	37982	5
Plasmid1	1307	35531	0.781741	GOOD	G	.	G	G	35531	35526	4	0	1.67e-07	Pass	17793	17733	2	2	Plasmid1	1307	37313	0.80428	GOOD	G	.	G	G	37313	37309	2	0	1.41e-09	Pass	18126	19183	2	0	Plasmid1	1307	37593	0.800502	GOOD	G	.	G	G	37593	37591	1
Plasmid1	1308	33897	0.74579	GOOD	G	.	G	G	33897	33893	2	0	1.82e-08	Pass	17104	16789	0	2	Plasmid1	1308	35449	0.764102	GOOD	G	.	G	G	35449	35448	1	0	5.34e-10	Pass	17328	18120	1	0	Plasmid1	1308	35496	0.755849	GOOD	G	.	G	G	35496	35495	1
Plasmid1	1309	31601	0.695275	GOOD	A	.	A	A	31601	31598	2	0	6.5e-08	Pass	16143	15455	2	0	Plasmid1	1309	33481	0.721681	GOOD	A	.	A	A	33481	33477	2	0	1.82e-08	Pass	16710	16767	0	2	Plasmid1	1309	33664	0.716838	GOOD	A	.	A	A	33664	33658	5
Plasmid1	1310	30566	0.672503	GOOD	A	.	A	A	30566	30561	4	0	3.07e-06	Pass	16373	14188	3	1	Plasmid1	1310	32213	0.69435	GOOD	A	.	A	A	32213	32210	3	0	2.08e-07	Pass	16806	15404	1	2	Plasmid1	1310	32490	0.691839	GOOD	A	.	A	A	32490	32486	4
Plasmid1	1311	30921	0.680314	GOOD	G	.	G	G	30921	30919	2	0	1.22e-07	Pass	16581	14338	2	0	Plasmid1	1311	32507	0.700687	GOOD	G	.	G	G	32507	32507	0	0	1	Pass	16980	15527	0	0	Plasmid1	1311	32725	0.696843	GOOD	G	.	G	G	32725	32723	1
Plasmid1	1312	30402	0.668895	GOOD	C	.	C	C	30402	30401	1	0	1.48e-08	Pass	17117	13284	0	1	Plasmid1	1312	32236	0.694846	GOOD	C	.	C	C	32236	32233	2	0	3.45e-08	Pass	17601	14632	1	1	Plasmid1	1312	32143	0.68445	GOOD	C	.	C	C	32143	32141	1
Plasmid1	1313	27369	0.602164	GOOD	T	.	T	T	27369	27364	5	0	5.63e-05	Pass	16639	10725	4	1	Plasmid1	1313	29045	0.626064	GOOD	T	.	T	T	29045	29037	5	0	1.92e-05	Pass	17163	11874	5	0	Plasmid1	1313	29009	0.617715	GOOD	T	.	T	T	29009	29000	4
Plasmid1	1314	33865	0.745086	GOOD	C	.	C	C	33865	33863	1	0	2.02e-09	Pass	17693	16170	1	0	Plasmid1	1314	35341	0.761774	GOOD	C	.	C	C	35341	35333	4	0	1.67e-07	Pass	18129	17204	2	2	Plasmid1	1314	35511	0.756168	GOOD	C	.	C	C	35511	35506	3
Plasmid1	1315	33742	0.74238	GOOD	C	.	C	C	33742	33740	2	0	1.82e-08	Pass	18194	15546	2	0	Plasmid1	1315	35296	0.760804	GOOD	C	.	C	C	35296	35294	1	0	5.34e-10	Pass	18522	16772	1	0	Plasmid1	1315	35634	0.758787	GOOD	C	.	C	C	35634	35632	2
Plasmid1	1316	33819	0.744074	GOOD	C	.	C	C	33819	33816	2	0	1.82e-08	Pass	18884	14932	1	1	Plasmid1	1316	35277	0.760394	GOOD	C	.	C	C	35277	35276	1	0	5.34e-10	Pass	19025	16251	1	0	Plasmid1	1316	35545	0.756892	GOOD	C	.	C	C	35545	35544	1
Plasmid1	1317	30701	0.675473	GOOD	T	.	T	T	30701	30694	3	0	6.97e-07	Pass	17883	12811	1	2	Plasmid1	1317	32028	0.690362	GOOD	T	.	T	T	32028	32027	1	0	3.93e-09	Pass	18131	13896	1	0	Plasmid1	1317	32376	0.689412	GOOD	T	.	T	T	32376	32371	4
Plasmid1	1318	36564	0.804469	GOOD	C	.	C	C	36564	36560	2	0	2.68e-09	Pass	18786	17774	2	0	Plasmid1	1318	38518	0.830254	GOOD	C	.	C	C	38518	38517	1	0	7.21e-11	Pass	19149	19368	1	0	Plasmid1	1318	38715	0.824394	GOOD	C	.	C	C	38715	38714	1
Plasmid1	1319	35456	0.780091	GOOD	G	.	G	G	35456	35451	3	0	3.32e-08	Pass	18450	17001	2	1	Plasmid1	1319	37453	0.807298	GOOD	G	.	G	G	37453	37450	2	0	1.41e-09	Pass	18755	18695	1	1	Plasmid1	1319	37548	0.799544	GOOD	G	.	G	G	37548	37544	3
Plasmid1	1320	30524	0.671579	GOOD	T	.	T	T	30524	30513	9	0	0.00053062	Pass	13756	16757	5	4	Plasmid1	1320	32411	0.698618	GOOD	T	.	T	T	32411	32407	2	0	3.45e-08	Pass	14219	18188	2	0	Plasmid1	1320	32232	0.686345	GOOD	T	.	T	T	32232	32229	2
Plasmid1	1321	32558	0.71633	GOOD	G	.	G	G	32558	32556	2	0	3.45e-08	Pass	15447	17109	0	2	Plasmid1	1321	34348	0.74037	GOOD	G	.	G	G	34348	34347	1	0	1.04e-09	Pass	15731	18616	1	0	Plasmid1	1321	34316	0.730722	GOOD	G	.	G	G	34316	34313	2
Plasmid1	1322	33677	0.74095	GOOD	C	.	C	C	33677	33672	3	0	1.13e-07	Pass	16456	17216	2	1	Plasmid1	1322	35480	0.76477	GOOD	C	.	C	C	35480	35477	2	0	5.08e-09	Pass	16790	18687	2	0	Plasmid1	1322	35388	0.753549	GOOD	C	.	C	C	35388	35376	11
Plasmid1	1323	32321	0.711116	GOOD	G	.	G	G	32321	32316	3	0	2.08e-07	Pass	16959	15357	2	1	Plasmid1	1323	33893	0.730562	GOOD	G	.	G	G	33893	33890	1	0	2.02e-09	Pass	17102	16788	1	0	Plasmid1	1323	33930	0.722503	GOOD	G	.	G	G	33930	33926	2
Plasmid1	1324	32564	0.716462	GOOD	C	.	C	C	32564	32558	3	0	2.08e-07	Pass	17506	15052	1	2	Plasmid1	1324	34293	0.739184	GOOD	C	.	C	C	34293	34289	4	0	3e-07	Pass	17729	16560	3	1	Plasmid1	1324	34370	0.731872	GOOD	C	.	C	C	34370	34369	1
Plasmid1	1325	30698	0.675407	GOOD	T	.	T	T	30698	30698	0	0	1	Pass	17244	13454	0	0	Plasmid1	1325	32537	0.701334	GOOD	T	.	T	T	32537	32533	4	0	9.65e-07	Pass	17622	14911	3	1	Plasmid1	1325	32648	0.695204	GOOD	T	.	T	T	32648	32646	1
Plasmid1	1326	32977	0.725549	GOOD	C	.	C	C	32977	32973	2	0	3.45e-08	Pass	18180	14793	2	0	Plasmid1	1326	34596	0.745715	GOOD	C	.	C	C	34596	34594	2	0	9.64e-09	Pass	18460	16134	2	0	Plasmid1	1326	34634	0.737493	GOOD	C	.	C	C	34634	34632	1
Plasmid1	1327	32039	0.704911	GOOD	T	.	T	T	32039	32034	3	0	2.08e-07	Pass	17556	14478	2	1	Plasmid1	1327	33946	0.731704	GOOD	T	.	T	T	33946	33943	2	0	1.82e-08	Pass	17758	16185	1	1	Plasmid1	1327	33881	0.721459	GOOD	T	.	T	T	33881	33877	4
Plasmid1	1328	34997	0.769992	GOOD	C	.	C	C	34997	34996	1	0	1.04e-09	Pass	18026	16970	0	1	Plasmid1	1328	36647	0.789924	GOOD	C	.	C	C	36647	36643	2	0	2.68e-09	Pass	18258	18385	1	1	Plasmid1	1328	36800	0.783616	GOOD	C	.	C	C	36800	36799	1
Plasmid1	1329	38309	0.842862	GOOD	C	.	C	C	38309	38305	3	0	5.2e-09	Pass	20948	17357	2	1	Plasmid1	1329	40116	0.864699	GOOD	C	.	C	C	40116	40113	1	0	1.89e-11	Pass	21260	18853	0	1	Plasmid1	1329	40573	0.863958	GOOD	C	.	C	C	40573	40570	1
Plasmid1	1330	37312	0.820926	GOOD	T	.	T	T	37312	37308	2	0	1.41e-09	Pass	20277	17031	1	1	Plasmid1	1330	39124	0.843316	GOOD	T	.	T	T	39124	39121	1	0	3.7e-11	Pass	20584	18537	0	1	Plasmid1	1330	39540	0.841961	GOOD	T	.	T	T	39540	39536	3
Plasmid1	1331	36643	0.806207	GOOD	G	.	G	G	36643	36641	2	0	2.68e-09	Pass	20194	16447	0	2	Plasmid1	1331	38440	0.828572	GOOD	G	.	G	G	38440	38436	3	0	5.2e-09	Pass	20427	18009	1	2	Plasmid1	1331	38742	0.824969	GOOD	G	.	G	G	38742	38741	1
Plasmid1	1332	30619	0.673669	GOOD	T	.	T	T	30619	30614	3	0	6.97e-07	Pass	18419	12195	2	1	Plasmid1	1332	31831	0.686116	GOOD	T	.	T	T	31831	31826	3	0	3.81e-07	Pass	18497	13329	3	0	Plasmid1	1332	32161	0.684834	GOOD	T	.	T	T	32161	32154	6
Plasmid1	1333	30165	0.66368	GOOD	T	.	T	T	30165	30156	4	0	3.07e-06	Pass	18754	11402	3	1	Plasmid1	1333	31305	0.674778	GOOD	T	.	T	T	31305	31300	5	0	6.42e-06	Pass	19063	12237	5	0	Plasmid1	1333	31606	0.673016	GOOD	T	.	T	T	31606	31599	2
Plasmid1	1334	32203	0.70852	GOOD	C	.	C	C	32203	32201	1	0	3.93e-09	Pass	20228	11973	1	0	Plasmid1	1334	33805	0.728665	GOOD	C	.	C	C	33805	33804	1	0	2.02e-09	Pass	20588	13216	1	0	Plasmid1	1334	34192	0.728082	GOOD	C	.	C	C	34192	34188	2
Plasmid1	1335	30582	0.672855	GOOD	C	.	C	C	30582	30575	3	0	6.97e-07	Pass	20363	10212	2	1	Plasmid1	1335	31858	0.686698	GOOD	C	.	C	C	31858	31852	4	0	1.72e-06	Pass	20641	11211	2	2	Plasmid1	1335	32008	0.681576	GOOD	C	.	C	C	32008	32006	2
Plasmid1	1336	26809	0.589843	GOOD	G	.	G	G	26809	26809	0	0	1	Pass	19628	7181	0	0	Plasmid1	1336	27549	0.593817	GOOD	G	.	G	G	27549	27544	2	0	8.08e-07	Pass	19893	7651	1	1	Plasmid1	1336	27958	0.595335	GOOD	G	.	G	G	27958	27955	2
Plasmid1	1337	23839	0.524498	GOOD	A	.	A	A	23839	23836	2	0	9.67e-06	Pass	19072	4764	1	1	Plasmid1	1337	24131	0.520143	GOOD	A	.	A	A	24131	24126	2	0	5.22e-06	Pass	19129	4997	2	0	Plasmid1	1337	24510	0.521914	GOOD	A	.	A	A	24510	24504	2
Plasmid1	1338	33434	0.735604	GOOD	C	.	C	C	33434	33433	1	0	2.02e-09	Pass	19351	14082	0	1	Plasmid1	1338	35063	0.755781	GOOD	C	.	C	C	35063	35061	1	0	5.34e-10	Pass	19631	15430	1	0	Plasmid1	1338	35203	0.74961	GOOD	C	.	C	C	35203	35201	1
Plasmid1	1339	31931	0.702535	GOOD	C	.	C	C	31931	31927	2	0	6.5e-08	Pass	18164	13763	1	1	Plasmid1	1339	33214	0.715926	GOOD	C	.	C	C	33214	33212	2	0	1.82e-08	Pass	18408	14804	1	1	Plasmid1	1339	33455	0.712388	GOOD	C	.	C	C	33455	33453	1
Plasmid1	1340	33325	0.733206	GOOD	C	.	C	C	33325	33324	1	0	2.02e-09	Pass	18364	14960	0	1	Plasmid1	1340	34789	0.749875	GOOD	C	.	C	C	34789	34785	2	0	9.64e-09	Pass	18626	16159	1	1	Plasmid1	1340	35013	0.745564	GOOD	C	.	C	C	35013	35010	3
Plasmid1	1341	30974	0.68148	GOOD	T	.	T	T	30974	30972	2	0	1.22e-07	Pass	16922	14050	1	1	Plasmid1	1341	32695	0.704739	GOOD	T	.	T	T	32695	32691	3	0	2.08e-07	Pass	17483	15208	3	0	Plasmid1	1341	33028	0.703295	GOOD	T	.	T	T	33028	33023	5
Plasmid1	1342	29557	0.650303	GOOD	G	.	G	G	29557	29557	0	0	1	Pass	16368	13189	0	0	Plasmid1	1342	31074	0.669799	GOOD	G	.	G	G	31074	31072	1	0	7.63e-09	Pass	16635	14437	1	0	Plasmid1	1342	31724	0.675528	GOOD	G	.	G	G	31724	31724	0
Plasmid1	1343	28395	0.624737	GOOD	C	.	C	C	28395	28390	4	0	9.6e-06	Pass	16726	11664	0	4	Plasmid1	1343	29943	0.64542	GOOD	C	.	C	C	29943	29938	4	0	5.44e-06	Pass	16959	12979	2	2	Plasmid1	1343	30519	0.649869	GOOD	C	.	C	C	30519	30511	8
Plasmid1	1344	28018	0.616443	GOOD	C	.	C	C	28018	28014	2	0	4.31e-07	Pass	17207	10807	1	1	Plasmid1	1344	29705	0.64029	GOOD	C	.	C	C	29705	29699	6	0	5.82e-05	Pass	17617	12082	1	5	Plasmid1	1344	30462	0.648655	GOOD	C	.	C	C	30462	30459	3
Plasmid1	1345	28481	0.626629	GOOD	G	.	G	G	28481	28478	1	0	5.55e-08	Pass	14479	13999	1	0	Plasmid1	1345	29661	0.639342	GOOD	G	.	G	G	29661	29657	3	0	1.27e-06	Pass	14427	15230	2	1	Plasmid1	1345	29135	0.620398	GOOD	G	.	G	G	29135	29132	2
Plasmid1	1346	27792	0.61147	GOOD	C	.	C	C	27792	27789	2	0	8.08e-07	Pass	15833	11956	2	0	Plasmid1	1346	29094	0.62712	GOOD	C	.	C	C	29094	29091	2	0	2.3e-07	Pass	15976	13115	1	1	Plasmid1	1346	28810	0.613478	GOOD	C	.	C	C	28810	28807	2
Plasmid1	1347	27924	0.614375	GOOD	T	.	T	T	27924	27919	3	0	4.19e-06	Pass	14891	13028	2	1	Plasmid1	1347	29027	0.625676	GOOD	T	.	T	T	29027	29026	1	0	2.87e-08	Pass	14683	14343	1	0	Plasmid1	1347	29107	0.619802	GOOD	T	.	T	T	29107	29107	0
Plasmid1	1348	26492	0.582868	GOOD	T	.	T	T	26492	26492	0	0	1	Pass	15593	10899	0	0	Plasmid1	1348	27486	0.592459	GOOD	T	.	T	T	27486	27484	1	0	1.07e-07	Pass	15460	12024	1	0	Plasmid1	1348	27671	0.589224	GOOD	T	.	T	T	27671	27668	2
Plasmid1	1349	24355	0.535851	GOOD	A	.	A	A	24355	24353	1	0	7.71e-07	Pass	15007	9346	0	1	Plasmid1	1349	25518	0.550039	GOOD	A	.	A	A	25518	25516	2	0	2.81e-06	Pass	15178	10338	1	1	Plasmid1	1349	25634	0.545848	GOOD	A	.	A	A	25634	25630	4
Plasmid1	1350	32663	0.71864	GOOD	C	.	C	C	32663	32660	1	0	3.93e-09	Pass	16504	16156	1	0	Plasmid1	1350	34086	0.734722	GOOD	C	.	C	C	34086	34085	1	0	1.04e-09	Pass	16605	17480	1	0	Plasmid1	1350	34252	0.729359	GOOD	C	.	C	C	34252	34251	1
Plasmid1	1351	33599	0.739234	GOOD	C	.	C	C	33599	33594	2	0	1.82e-08	Pass	17195	16399	1	1	Plasmid1	1351	35457	0.764274	GOOD	C	.	C	C	35457	35451	2	0	5.08e-09	Pass	17539	17912	0	2	Plasmid1	1351	35555	0.757105	GOOD	C	.	C	C	35555	35554	1
Plasmid1	1352	31309	0.68885	GOOD	G	.	G	G	31309	31307	2	0	6.5e-08	Pass	15680	15627	2	0	Plasmid1	1352	32581	0.702282	GOOD	G	.	G	G	32581	32575	5	0	3.69e-06	Pass	15449	17126	3	2	Plasmid1	1352	32695	0.696205	GOOD	G	.	G	G	32695	32692	1
Plasmid1	1353	29337	0.645463	GOOD	G	.	G	G	29337	29337	0	0	1	Pass	15499	13838	0	0	Plasmid1	1353	30495	0.657318	GOOD	G	.	G	G	30495	30495	0	0	1	Pass	15253	15242	0	0	Plasmid1	1353	30618	0.651977	GOOD	G	.	G	G	30618	30613	2
Plasmid1	1354	29244	0.643417	GOOD	A	.	A	A	29244	29237	4	0	5.44e-06	Pass	14013	15224	3	1	Plasmid1	1354	29898	0.64445	GOOD	A	.	A	A	29898	29894	4	0	5.44e-06	Pass	13247	16647	3	1	Plasmid1	1354	30034	0.639541	GOOD	A	.	A	A	30034	30030	2
Plasmid1	1355	21646	0.476248	GOOD	T	.	T	T	21646	21644	2	0	3.29e-05	Pass	14935	6709	2	0	Plasmid1	1355	21800	0.469898	GOOD	T	.	T	T	21800	21795	3	0	0.00013809	Pass	14302	7493	2	1	Plasmid1	1355	21880	0.465911	GOOD	T	.	T	T	21880	21878	2
Plasmid1	1356	19681	0.433015	GOOD	A	.	A	A	19681	19676	3	0	0.00042639	Pass	15382	4294	3	0	Plasmid1	1356	19758	0.425883	GOOD	A	.	A	A	19758	19753	3	0	0.0004264	Pass	14996	4757	1	2	Plasmid1	1356	19802	0.421662	GOOD	A	.	A	A	19802	19797	2
Plasmid1	1357	32331	0.711336	GOOD	C	.	C	C	32331	32328	3	0	2.08e-07	Pass	17230	15098	2	1	Plasmid1	1357	33359	0.719052	GOOD	C	.	C	C	33359	33358	1	0	2.02e-09	Pass	17051	16307	0	1	Plasmid1	1357	33678	0.717136	GOOD	C	.	C	C	33678	33678	0
Plasmid1	1358	34028	0.748673	GOOD	C	.	C	C	34028	34025	1	0	1.04e-09	Pass	18244	15781	0	1	Plasmid1	1358	35636	0.768132	GOOD	C	.	C	C	35636	35634	1	0	5.34e-10	Pass	18407	17227	0	1	Plasmid1	1358	35893	0.764303	GOOD	C	.	C	C	35893	35892	1
Plasmid1	1359	32283	0.71028	GOOD	T	.	T	T	32283	32281	1	0	3.93e-09	Pass	16957	15324	0	1	Plasmid1	1359	34212	0.737438	GOOD	T	.	T	T	34212	34208	4	0	3e-07	Pass	17446	16762	1	3	Plasmid1	1359	34583	0.736407	GOOD	T	.	T	T	34583	34577	3
Plasmid1	1360	29275	0.644099	GOOD	G	.	G	G	29275	29273	2	0	2.3e-07	Pass	14823	14450	2	0	Plasmid1	1360	30311	0.653352	GOOD	G	.	G	G	30311	30309	1	0	1.48e-08	Pass	14590	15719	1	0	Plasmid1	1360	30395	0.647229	GOOD	G	.	G	G	30395	30392	2
Plasmid1	1361	26578	0.58476	GOOD	T	.	T	T	26578	26573	4	0	2.96e-05	Pass	13404	13169	3	1	Plasmid1	1361	28527	0.614898	GOOD	T	.	T	T	28527	28526	1	0	5.55e-08	Pass	14225	14301	0	1	Plasmid1	1361	28575	0.608474	GOOD	T	.	T	T	28575	28573	1
Plasmid1	1362	30914	0.68016	GOOD	C	.	C	C	30914	30912	1	0	1.48e-08	Pass	15054	15858	1	0	Plasmid1	1362	32794	0.706873	GOOD	C	.	C	C	32794	32794	0	0	1	Pass	15577	17217	0	0	Plasmid1	1362	32957	0.701784	GOOD	C	.	C	C	32957	32956	1
Plasmid1	1363	33596	0.739168	GOOD	C	.	C	C	33596	33595	1	0	2.02e-09	Pass	15637	17958	0	1	Plasmid1	1363	36265	0.78169	GOOD	C	.	C	C	36265	36262	2	0	2.68e-09	Pass	16738	19524	0	2	Plasmid1	1363	36482	0.776845	GOOD	C	.	C	C	36482	36473	5
Plasmid1	1364	33790	0.743436	GOOD	G	.	G	G	33790	33789	1	0	2.02e-09	Pass	16066	17723	1	0	Plasmid1	1364	35957	0.775052	GOOD	G	.	G	G	35957	35954	2	0	5.08e-09	Pass	16619	19335	2	0	Plasmid1	1364	36270	0.77233	GOOD	G	.	G	G	36270	36266	1
Plasmid1	1365	33638	0.740092	GOOD	C	.	C	C	33638	33637	1	0	2.02e-09	Pass	16514	17123	0	1	Plasmid1	1365	35733	0.770223	GOOD	C	.	C	C	35733	35732	1	0	5.34e-10	Pass	16890	18842	1	0	Plasmid1	1365	36015	0.7669	GOOD	C	.	C	C	36015	36014	1
Plasmid1	1366	35459	0.780157	GOOD	C	.	C	C	35459	35453	4	0	1.67e-07	Pass	17370	18083	2	2	Plasmid1	1366	37479	0.807858	GOOD	C	.	C	C	37479	37473	4	0	5.09e-08	Pass	17711	19762	3	1	Plasmid1	1366	37873	0.806464	GOOD	C	.	C	C	37873	37867	5
Plasmid1	1367	34087	0.749971	GOOD	T	.	T	T	34087	34086	1	0	1.04e-09	Pass	16766	17320	0	1	Plasmid1	1367	35688	0.769253	GOOD	T	.	T	T	35688	35686	2	0	5.08e-09	Pass	16968	18718	2	0	Plasmid1	1367	36219	0.771244	GOOD	T	.	T	T	36219	36210	6
Plasmid1	1368	33022	0.726539	GOOD	T	.	T	T	33022	33013	6	0	7.11e-06	Pass	16693	16320	3	3	Plasmid1	1368	34390	0.741275	GOOD	T	.	T	T	34390	34386	3	0	6.12e-08	Pass	16763	17623	1	2	Plasmid1	1368	34837	0.741816	GOOD	T	.	T	T	34837	34833	4
Plasmid1	1369	31841	0.700555	GOOD	T	.	T	T	31841	31834	7	0	5.78e-05	Pass	16810	15024	2	5	Plasmid1	1369	33090	0.713253	GOOD	T	.	T	T	33090	33087	3	0	1.13e-07	Pass	16952	16135	0	3	Plasmid1	1369	33762	0.718925	GOOD	T	.	T	T	33762	33757	5
Plasmid1	1370	35021	0.77052	GOOD	C	.	C	C	35021	35017	2	0	5.08e-09	Pass	18245	16772	2	0	Plasmid1	1370	36555	0.787941	GOOD	C	.	C	C	36555	36551	3	0	1.79e-08	Pass	18372	18179	1	2	Plasmid1	1370	37176	0.791623	GOOD	C	.	C	C	37176	37170	3
Plasmid1	1371	30120	0.66269	GOOD	T	.	T	T	30120	30114	2	0	1.22e-07	Pass	16325	13789	2	0	Plasmid1	1371	31707	0.683443	GOOD	T	.	T	T	31707	31699	5	0	6.42e-06	Pass	16863	14836	4	1	Plasmid1	1371	32418	0.690306	GOOD	T	.	T	T	32418	32410	4
Plasmid1	1372	34715	0.763788	GOOD	C	.	C	C	34715	34715	0	0	1	Pass	17216	17499	0	0	Plasmid1	1372	36805	0.79333	GOOD	C	.	C	C	36805	36801	3	0	1.79e-08	Pass	17728	19073	1	2	Plasmid1	1372	37310	0.794476	GOOD	C	.	C	C	37310	37308	1
Plasmid1	1373	34104	0.750345	GOOD	C	.	C	C	34104	34101	3	0	6.12e-08	Pass	16961	17140	1	2	Plasmid1	1373	36031	0.776647	GOOD	C	.	C	C	36031	36027	2	0	2.68e-09	Pass	17319	18708	1	1	Plasmid1	1373	36366	0.774375	GOOD	C	.	C	C	36366	36363	2
Plasmid1	1374	34463	0.758243	GOOD	C	.	C	C	34463	34460	1	0	1.04e-09	Pass	17590	16870	0	1	Plasmid1	1374	35938	0.774642	GOOD	C	.	C	C	35938	35935	3	0	3.32e-08	Pass	17805	18130	3	0	Plasmid1	1374	36411	0.775333	GOOD	C	.	C	C	36411	36410	1
Plasmid1	1375	32114	0.706562	GOOD	T	.	T	T	32114	32109	3	0	2.08e-07	Pass	17015	15094	1	2	Plasmid1	1375	33439	0.720776	GOOD	T	.	T	T	33439	33437	2	0	1.82e-08	Pass	17224	16213	1	1	Plasmid1	1375	34089	0.725888	GOOD	T	.	T	T	34089	34087	2
Plasmid1	1376	30854	0.678839	GOOD	T	.	T	T	30854	30849	2	0	1.22e-07	Pass	15887	14962	1	1	Plasmid1	1376	32125	0.692453	GOOD	T	.	T	T	32125	32123	2	0	3.45e-08	Pass	16122	16001	0	2	Plasmid1	1376	32603	0.694246	GOOD	T	.	T	T	32603	32597	4
Plasmid1	1377	38115	0.838594	GOOD	C	.	C	C	38115	38109	3	0	5.2e-09	Pass	17232	20877	1	2	Plasmid1	1377	40057	0.863427	GOOD	C	.	C	C	40057	40055	2	0	2.04e-10	Pass	17442	22613	1	1	Plasmid1	1377	40522	0.862872	GOOD	C	.	C	C	40522	40518	1
Plasmid1	1378	36297	0.798594	GOOD	G	.	G	G	36297	36292	3	0	1.79e-08	Pass	16070	20222	0	3	Plasmid1	1378	38084	0.820899	GOOD	G	.	G	G	38084	38082	1	0	7.21e-11	Pass	16229	21853	1	0	Plasmid1	1378	38372	0.81709	GOOD	G	.	G	G	38372	38372	0
Plasmid1	1379	34128	0.750873	GOOD	G	.	G	G	34128	34125	2	0	9.64e-09	Pass	14528	19597	0	2	Plasmid1	1379	35928	0.774426	GOOD	G	.	G	G	35928	35925	2	0	5.08e-09	Pass	14784	21141	1	1	Plasmid1	1379	36221	0.771287	GOOD	G	.	G	G	36221	36215	3
Plasmid1	1380	34634	0.762006	GOOD	G	.	G	G	34634	34629	5	0	1.21e-06	Pass	14032	20597	4	1	Plasmid1	1380	36533	0.787467	GOOD	G	.	G	G	36533	36529	3	0	1.79e-08	Pass	14234	22295	1	2	Plasmid1	1380	36776	0.783105	GOOD	G	.	G	G	36776	36774	1
Plasmid1	1381	31149	0.68533	GOOD	A	.	A	A	31149	31145	4	0	1.72e-06	Pass	10955	20190	0	4	Plasmid1	1381	32854	0.708166	GOOD	A	.	A	A	32854	32849	4	0	9.65e-07	Pass	10995	21854	4	0	Plasmid1	1381	33237	0.707746	GOOD	A	.	A	A	33237	33236	1
Plasmid1	1382	30933	0.680578	GOOD	A	.	A	A	30933	30933	0	0	1	Pass	10904	20029	0	0	Plasmid1	1382	32770	0.706356	GOOD	A	.	A	A	32770	32769	1	0	3.93e-09	Pass	10877	21892	0	1	Plasmid1	1382	32831	0.699101	GOOD	A	.	A	A	32831	32831	0
Plasmid1	1383	33394	0.734724	GOOD	G	.	G	G	33394	33394	0	0	1	Pass	11691	21703	0	0	Plasmid1	1383	35227	0.759316	GOOD	G	.	G	G	35227	35227	0	0	1	Pass	11685	23542	0	0	Plasmid1	1383	35503	0.755998	GOOD	G	.	G	G	35503	35503	0
Plasmid1	1384	34584	0.760906	GOOD	C	.	C	C	34584	34580	2	0	9.64e-09	Pass	12895	21685	0	2	Plasmid1	1384	36361	0.78376	GOOD	C	.	C	C	36361	36358	1	0	2.74e-10	Pass	12916	23442	1	0	Plasmid1	1384	36620	0.779783	GOOD	C	.	C	C	36620	36618	2
Plasmid1	1385	35992	0.791884	GOOD	G	.	G	G	35992	35991	1	0	5.34e-10	Pass	14115	21876	0	1	Plasmid1	1385	37853	0.81592	GOOD	G	.	G	G	37853	37844	4	0	5.09e-08	Pass	14131	23713	1	3	Plasmid1	1385	37931	0.8077	GOOD	G	.	G	G	37931	37928	3
Plasmid1	1386	28358	0.623923	GOOD	T	.	T	T	28358	28355	3	0	2.31e-06	Pass	7274	21081	1	2	Plasmid1	1386	30583	0.659215	GOOD	T	.	T	T	30583	30582	1	0	1.48e-08	Pass	7957	22625	1	0	Plasmid1	1386	30740	0.654575	GOOD	T	.	T	T	30740	30735	3
Plasmid1	1387	30818	0.678047	GOOD	G	.	G	G	30818	30816	2	0	1.22e-07	Pass	9459	21357	1	1	Plasmid1	1387	33163	0.714827	GOOD	G	.	G	G	33163	33158	2	0	1.82e-08	Pass	10090	23068	1	1	Plasmid1	1387	33322	0.709556	GOOD	G	.	G	G	33322	33318	2
Plasmid1	1388	32573	0.71666	GOOD	G	.	G	G	32573	32569	3	0	2.08e-07	Pass	10993	21576	0	3	Plasmid1	1388	34507	0.743797	GOOD	G	.	G	G	34507	34504	2	0	9.64e-09	Pass	11303	23201	1	1	Plasmid1	1388	34617	0.737131	GOOD	G	.	G	G	34617	34613	3
Plasmid1	1389	34015	0.748387	GOOD	C	.	C	C	34015	34011	2	0	9.64e-09	Pass	12922	21089	0	2	Plasmid1	1389	35794	0.771538	GOOD	C	.	C	C	35794	35789	2	0	5.08e-09	Pass	13021	22768	1	1	Plasmid1	1389	35794	0.762194	GOOD	C	.	C	C	35794	35788	3
Plasmid1	1390	34612	0.761522	GOOD	G	.	G	G	34612	34609	1	0	1.04e-09	Pass	14132	20477	1	0	Plasmid1	1390	36144	0.779082	GOOD	G	.	G	G	36144	36141	2	0	2.68e-09	Pass	14144	21997	1	1	Plasmid1	1390	36301	0.77299	GOOD	G	.	G	G	36301	36299	1
Plasmid1	1391	34890	0.767638	GOOD	C	.	C	C	34890	34886	2	0	9.64e-09	Pass	15372	19514	2	0	Plasmid1	1391	36425	0.785139	GOOD	C	.	C	C	36425	36424	1	0	2.74e-10	Pass	15606	20818	0	1	Plasmid1	1391	36727	0.782062	GOOD	C	.	C	C	36727	36724	2
Plasmid1	1392	35364	0.778067	GOOD	T	.	T	T	35364	35362	2	0	5.08e-09	Pass	14378	20984	1	1	Plasmid1	1392	37045	0.798503	GOOD	T	.	T	T	37045	37039	5	0	2.2e-07	Pass	14479	22560	1	4	Plasmid1	1392	37534	0.799246	GOOD	T	.	T	T	37534	37533	1
Plasmid1	1393	35315	0.776989	GOOD	T	.	T	T	35315	35308	5	0	6.87e-07	Pass	14040	21268	1	4	Plasmid1	1393	36922	0.795852	GOOD	T	.	T	T	36922	36917	2	0	2.68e-09	Pass	14055	22862	1	1	Plasmid1	1393	37129	0.790622	GOOD	T	.	T	T	37129	37125	3
Plasmid1	1394	36132	0.794964	GOOD	T	.	T	T	36132	36124	7	0	4.46e-06	Pass	14641	21483	4	3	Plasmid1	1394	37972	0.818485	GOOD	T	.	T	T	37972	37969	1	0	1.41e-10	Pass	14753	23216	0	1	Plasmid1	1394	38451	0.818772	GOOD	T	.	T	T	38451	38449	2
Plasmid1	1395	37348	0.821718	GOOD	C	.	C	C	37348	37345	2	0	1.41e-09	Pass	15413	21932	0	2	Plasmid1	1395	39022	0.841117	GOOD	C	.	C	C	39022	39022	0	0	1	Pass	15497	23525	0	0	Plasmid1	1395	39521	0.841557	GOOD	C	.	C	C	39521	39515	3
Plasmid1	1396	38406	0.844996	GOOD	T	.	T	T	38406	38402	3	0	5.2e-09	Pass	16681	21721	0	3	Plasmid1	1396	40308	0.868837	GOOD	T	.	T	T	40308	40308	0	0	1	Pass	16702	23606	0	0	Plasmid1	1396	40553	0.863532	GOOD	T	.	T	T	40553	40547	4
Plasmid1	1397	40452	0.890011	GOOD	C	.	C	C	40452	40446	3	0	1.5e-09	Pass	18277	22169	0	3	Plasmid1	1397	42223	0.910115	GOOD	C	.	C	C	42223	42215	5	0	1.22e-08	Pass	18437	23778	1	4	Plasmid1	1397	42564	0.906354	GOOD	C	.	C	C	42564	42564	0
Plasmid1	1398	44932	0.988579	GOOD	A	.	A	A	44932	44927	2	0	1.52e-11	Pass	23120	21807	1	1	Plasmid1	1398	46612	1.00472	GOOD	A	.	A	A	46612	46609	1	0	3.37e-13	Pass	23104	23505	0	1	Plasmid1	1398	47374	1.00878	GOOD	A	.	A	A	47374	47368	6
Plasmid1	1399	43598	0.959229	GOOD	T	.	T	T	43598	43595	1	0	2.53e-12	Pass	22726	20869	1	0	Plasmid1	1399	44979	0.96952	GOOD	T	.	T	T	44979	44975	3	0	1.22e-10	Pass	22483	22492	1	2	Plasmid1	1399	45435	0.967489	GOOD	T	.	T	T	45435	45434	1
Plasmid1	1400	37988	0.835799	GOOD	A	.	A	A	37988	37984	4	0	5.09e-08	Pass	16973	21011	0	4	Plasmid1	1400	39375	0.848726	GOOD	A	.	A	A	39375	39372	3	0	2.79e-09	Pass	16721	22651	0	3	Plasmid1	1400	39945	0.850585	GOOD	A	.	A	A	39945	39943	1
Plasmid1	1401	35990	0.79184	GOOD	G	.	G	G	35990	35987	2	0	5.08e-09	Pass	16340	19647	0	2	Plasmid1	1401	37147	0.800702	GOOD	G	.	G	G	37147	37146	1	0	1.41e-10	Pass	16081	21065	0	1	Plasmid1	1401	37366	0.795668	GOOD	G	.	G	G	37366	37366	0
Plasmid1	1402	36196	0.796372	GOOD	C	.	C	C	36196	36195	1	0	2.74e-10	Pass	17582	18613	1	0	Plasmid1	1402	37499	0.808289	GOOD	C	.	C	C	37499	37497	2	0	1.41e-09	Pass	17428	20069	2	0	Plasmid1	1402	37918	0.807423	GOOD	C	.	C	C	37918	37917	1
Plasmid1	1403	32738	0.720291	GOOD	T	.	T	T	32738	32738	0	0	1	Pass	15919	16819	0	0	Plasmid1	1403	34051	0.733968	GOOD	T	.	T	T	34051	34047	3	0	6.12e-08	Pass	15898	18149	2	1	Plasmid1	1403	34395	0.732404	GOOD	T	.	T	T	34395	34392	3
Plasmid1	1404	34908	0.768034	GOOD	C	.	C	C	34908	34905	2	0	9.64e-09	Pass	18206	16699	1	1	Plasmid1	1404	36007	0.776129	GOOD	C	.	C	C	36007	36003	2	0	2.68e-09	Pass	18023	17980	0	2	Plasmid1	1404	36545	0.778186	GOOD	C	.	C	C	36545	36541	2
Plasmid1	1405	31271	0.688014	GOOD	A	.	A	A	31271	31266	3	0	3.81e-07	Pass	17154	14112	1	2	Plasmid1	1405	32294	0.696096	GOOD	A	.	A	A	32294	32290	2	0	3.45e-08	Pass	16943	15347	1	1	Plasmid1	1405	32708	0.696481	GOOD	A	.	A	A	32708	32702	5
Plasmid1	1406	39314	0.864974	GOOD	C	.	C	C	39314	39313	1	0	3.7e-11	Pass	18876	20437	1	0	Plasmid1	1406	40426	0.871381	GOOD	C	.	C	C	40426	40422	3	0	1.5e-09	Pass	18359	22063	3	0	Plasmid1	1406	41098	0.875137	GOOD	C	.	C	C	41098	41095	2
Plasmid1	1407	38110	0.838484	GOOD	G	.	G	G	38110	38106	4	0	2.81e-08	Pass	18603	19503	1	3	Plasmid1	1407	39295	0.847002	GOOD	G	.	G	G	39295	39294	1	0	3.7e-11	Pass	18116	21178	0	1	Plasmid1	1407	39918	0.850011	GOOD	G	.	G	G	39918	39916	1
Plasmid1	1408	36880	0.811421	GOOD	C	.	C	C	36880	36877	2	0	2.68e-09	Pass	18882	17995	1	1	Plasmid1	1408	38510	0.830081	GOOD	C	.	C	C	38510	38506	3	0	5.2e-09	Pass	18496	20010	2	1	Plasmid1	1408	39366	0.838256	GOOD	C	.	C	C	39366	39364	2
Plasmid1	1409	40086	0.881959	GOOD	T	.	T	T	40086	40081	2	0	2.04e-10	Pass	19353	20728	1	1	Plasmid1	1409	41339	0.89106	GOOD	T	.	T	T	41339	41339	0	0	1	Pass	18973	22366	0	0	Plasmid1	1409	41955	0.893386	GOOD	T	.	T	T	41955	41952	2
Plasmid1	1410	40843	0.898614	GOOD	G	.	G	G	40843	40837	2	0	2.04e-10	Pass	19469	21368	2	0	Plasmid1	1410	42077	0.906968	GOOD	G	.	G	G	42077	42071	3	0	4.29e-10	Pass	18942	23129	1	2	Plasmid1	1410	42635	0.907866	GOOD	G	.	G	G	42635	42631	2
Plasmid1	1411	35303	0.776725	GOOD	T	.	T	T	35303	35299	1	0	5.34e-10	Pass	15030	20269	0	1	Plasmid1	1411	36429	0.785225	GOOD	T	.	T	T	36429	36425	2	0	2.68e-09	Pass	14463	21962	1	1	Plasmid1	1411	37208	0.792304	GOOD	T	.	T	T	37208	37205	1
Plasmid1	1412	34937	0.768672	GOOD	A	.	A	A	34937	34932	2	0	9.64e-09	Pass	16258	18674	1	1	Plasmid1	1412	36148	0.779169	GOOD	A	.	A	A	36148	36143	2	0	2.68e-09	Pass	15953	20190	1	1	Plasmid1	1412	36813	0.783893	GOOD	A	.	A	A	36813	36807	4
Plasmid1	1413	37805	0.831773	GOOD	G	.	G	G	37805	37800	3	0	9.66e-09	Pass	19052	18748	1	2	Plasmid1	1413	38617	0.832388	GOOD	G	.	G	G	38617	38613	3	0	5.2e-09	Pass	18460	20153	3	0	Plasmid1	1413	39308	0.837021	GOOD	G	.	G	G	39308	39305	2
Plasmid1	1414	36097	0.794194	GOOD	G	.	G	G	36097	36093	2	0	2.68e-09	Pass	19007	17086	0	2	Plasmid1	1414	36792	0.79305	GOOD	G	.	G	G	36792	36787	3	0	1.79e-08	Pass	18452	18335	2	1	Plasmid1	1414	37309	0.794455	GOOD	G	.	G	G	37309	37309	0
Plasmid1	1415	26986	0.593737	GOOD	T	.	T	T	26986	26983	2	0	1.51e-06	Pass	11129	15854	1	1	Plasmid1	1415	27715	0.597396	GOOD	T	.	T	T	27715	27713	1	0	1.07e-07	Pass	10600	17113	0	1	Plasmid1	1415	28461	0.606046	GOOD	T	.	T	T	28461	28457	4
Plasmid1	1416	28977	0.637542	GOOD	A	.	A	A	28977	28975	1	0	5.55e-08	Pass	14816	14159	0	1	Plasmid1	1416	29164	0.628629	GOOD	A	.	A	A	29164	29160	3	0	1.27e-06	Pass	13973	15187	1	2	Plasmid1	1416	30104	0.641032	GOOD	A	.	A	A	30104	30100	2
Plasmid1	1417	34528	0.759674	GOOD	T	.	T	T	34528	34526	1	0	1.04e-09	Pass	21603	12923	0	1	Plasmid1	1417	34350	0.740413	GOOD	T	.	T	T	34350	34346	4	0	3e-07	Pass	20780	13566	2	2	Plasmid1	1417	35699	0.760172	GOOD	T	.	T	T	35699	35695	3
Plasmid1	1418	35181	0.774041	GOOD	C	.	C	C	35181	35174	4	0	1.67e-07	Pass	20739	14435	2	2	Plasmid1	1418	35680	0.769081	GOOD	C	.	C	C	35680	35677	2	0	5.08e-09	Pass	20172	15505	2	0	Plasmid1	1418	36380	0.774673	GOOD	C	.	C	C	36380	36377	1
Plasmid1	1419	39179	0.862003	GOOD	T	.	T	T	39179	39172	5	0	6.98e-08	Pass	26349	12823	4	1	Plasmid1	1419	39513	0.851701	GOOD	T	.	T	T	39513	39511	2	0	3.89e-10	Pass	25815	13696	1	1	Plasmid1	1419	40631	0.865193	GOOD	T	.	T	T	40631	40624	4
Plasmid1	1420	40930	0.900528	GOOD	C	.	C	C	40930	40925	2	0	2.04e-10	Pass	25215	15710	2	0	Plasmid1	1420	41604	0.896772	GOOD	C	.	C	C	41604	41601	2	0	1.07e-10	Pass	24684	16917	1	1	Plasmid1	1420	42287	0.900456	GOOD	C	.	C	C	42287	42281	3
Plasmid1	1421	38292	0.842488	GOOD	A	.	A	A	38292	38286	5	0	1.24e-07	Pass	23187	15099	5	0	Plasmid1	1421	38443	0.828637	GOOD	A	.	A	A	38443	38442	1	0	7.21e-11	Pass	22137	16305	1	0	Plasmid1	1421	39589	0.843005	GOOD	A	.	A	A	39589	39587	1
Plasmid1	1422	37829	0.832301	GOOD	G	.	G	G	37829	37827	1	0	1.41e-10	Pass	23240	14587	1	0	Plasmid1	1422	38119	0.821653	GOOD	G	.	G	G	38119	38116	2	0	7.41e-10	Pass	22367	15749	1	1	Plasmid1	1422	38897	0.828269	GOOD	G	.	G	G	38897	38895	1
Plasmid1	1423	32646	0.718266	GOOD	T	.	T	T	32646	32642	4	0	9.65e-07	Pass	20245	12397	3	1	Plasmid1	1423	32496	0.70045	GOOD	T	.	T	T	32496	32494	2	0	3.45e-08	Pass	19158	13336	2	0	Plasmid1	1423	33785	0.719415	GOOD	T	.	T	T	33785	33780	3
Plasmid1	1424	36502	0.803105	GOOD	T	.	T	T	36502	36501	1	0	2.74e-10	Pass	25457	11044	1	0	Plasmid1	1424	36580	0.78848	GOOD	T	.	T	T	36580	36579	1	0	2.74e-10	Pass	24610	11969	1	0	Plasmid1	1424	37786	0.804612	GOOD	T	.	T	T	37786	37783	2
Plasmid1	1425	39917	0.878241	GOOD	C	.	C	C	39917	39911	2	0	3.89e-10	Pass	24031	15880	1	1	Plasmid1	1425	40238	0.867328	GOOD	C	.	C	C	40238	40233	3	0	1.5e-09	Pass	23141	17092	3	0	Plasmid1	1425	41192	0.877139	GOOD	C	.	C	C	41192	41189	1
Plasmid1	1426	39917	0.878241	GOOD	G	.	G	G	39917	39915	2	0	3.89e-10	Pass	24118	15797	2	0	Plasmid1	1426	40406	0.87095	GOOD	G	.	G	G	40406	40403	2	0	2.04e-10	Pass	23339	17064	1	1	Plasmid1	1426	41091	0.874988	GOOD	G	.	G	G	41091	41086	3
Plasmid1	1427	37640	0.828143	GOOD	G	.	G	G	37640	37640	0	0	1	Pass	21500	16140	0	0	Plasmid1	1427	38397	0.827646	GOOD	G	.	G	G	38397	38397	0	0	1	Pass	20977	17420	0	0	Plasmid1	1427	39047	0.831464	GOOD	G	.	G	G	39047	39047	0
Plasmid1	1428	29222	0.642933	GOOD	T	.	T	T	29222	29217	3	0	1.27e-06	Pass	13965	15252	2	1	Plasmid1	1428	29660	0.63932	GOOD	T	.	T	T	29660	29659	1	0	2.87e-08	Pass	13462	16197	1	0	Plasmid1	1428	30179	0.642629	GOOD	T	.	T	T	30179	30176	2
Plasmid1	1429	33609	0.739454	GOOD	G	.	G	G	33609	33607	1	0	2.02e-09	Pass	17696	15911	1	0	Plasmid1	1429	34093	0.734873	GOOD	G	.	G	G	34093	34092	1	0	1.04e-09	Pass	17105	16987	1	0	Plasmid1	1429	34538	0.735449	GOOD	G	.	G	G	34538	34535	2
Plasmid1	1430	33390	0.734636	GOOD	T	.	T	T	33390	33389	1	0	2.02e-09	Pass	18472	14917	1	0	Plasmid1	1430	33652	0.725367	GOOD	T	.	T	T	33652	33648	3	0	1.13e-07	Pass	17675	15973	2	1	Plasmid1	1430	34066	0.725399	GOOD	T	.	T	T	34066	34065	1
Plasmid1	1431	35023	0.770564	GOOD	A	.	A	A	35023	35021	1	0	5.34e-10	Pass	20310	14711	0	1	Plasmid1	1431	35267	0.760179	GOOD	A	.	A	A	35267	35261	3	0	3.32e-08	Pass	19351	15910	0	3	Plasmid1	1431	35666	0.759469	GOOD	A	.	A	A	35666	35662	2
Plasmid1	1432	34339	0.755515	GOOD	G	.	G	G	34339	34336	2	0	9.64e-09	Pass	20557	13779	2	0	Plasmid1	1432	34419	0.7419	GOOD	G	.	G	G	34419	34417	1	0	1.04e-09	Pass	19594	14823	0	1	Plasmid1	1432	35021	0.745734	GOOD	G	.	G	G	35021	35020	1
Plasmid1	1433	32214	0.708762	GOOD	G	.	G	G	32214	32211	2	0	3.45e-08	Pass	19901	12310	2	0	Plasmid1	1433	32384	0.698036	GOOD	G	.	G	G	32384	32379	3	0	2.08e-07	Pass	19043	13336	3	0	Plasmid1	1433	33010	0.702912	GOOD	G	.	G	G	33010	33007	2
Plasmid1	1434	30119	0.662668	GOOD	T	.	T	T	30119	30111	4	0	3.07e-06	Pass	18433	11678	3	1	Plasmid1	1434	30058	0.647899	GOOD	T	.	T	T	30058	30056	1	0	1.48e-08	Pass	17643	12413	0	1	Plasmid1	1434	30675	0.653191	GOOD	T	.	T	T	30675	30673	1
Plasmid1	1435	31979	0.703591	GOOD	C	.	C	C	31979	31976	3	0	3.81e-07	Pass	19703	12273	1	2	Plasmid1	1435	31851	0.686547	GOOD	C	.	C	C	31851	31848	2	0	6.5e-08	Pass	18794	13054	2	0	Plasmid1	1435	32414	0.690221	GOOD	C	.	C	C	32414	32407	6
Plasmid1	1436	33444	0.735824	GOOD	G	.	G	G	33444	33443	1	0	2.02e-09	Pass	21447	11996	1	0	Plasmid1	1436	33324	0.718297	GOOD	G	.	G	G	33324	33320	2	0	1.82e-08	Pass	20549	12771	2	0	Plasmid1	1436	33876	0.721353	GOOD	G	.	G	G	33876	33873	2
Plasmid1	1437	31243	0.687398	GOOD	T	.	T	T	31243	31239	2	0	6.5e-08	Pass	20279	10960	2	0	Plasmid1	1437	31248	0.673549	GOOD	T	.	T	T	31248	31240	6	0	2.05e-05	Pass	19670	11570	5	1	Plasmid1	1437	31867	0.678573	GOOD	T	.	T	T	31867	31863	3
Plasmid1	1438	32019	0.704471	GOOD	T	.	T	T	32019	32017	1	0	3.93e-09	Pass	21186	10831	1	0	Plasmid1	1438	31957	0.688832	GOOD	T	.	T	T	31957	31955	1	0	7.63e-09	Pass	20339	11616	1	0	Plasmid1	1438	32463	0.691264	GOOD	T	.	T	T	32463	32455	4
Plasmid1	1439	35585	0.782929	GOOD	C	.	C	C	35585	35580	3	0	3.32e-08	Pass	22224	13356	1	2	Plasmid1	1439	35520	0.765632	GOOD	C	.	C	C	35520	35517	1	0	5.34e-10	Pass	21297	14220	1	0	Plasmid1	1439	36367	0.774396	GOOD	C	.	C	C	36367	36365	2
Plasmid1	1440	34752	0.764602	GOOD	G	.	G	G	34752	34748	3	0	6.12e-08	Pass	22622	12126	2	1	Plasmid1	1440	34661	0.747116	GOOD	G	.	G	G	34661	34658	2	0	9.64e-09	Pass	21622	13036	2	0	Plasmid1	1440	35633	0.758766	GOOD	G	.	G	G	35633	35631	2
Plasmid1	1441	33609	0.739454	GOOD	C	.	C	C	33609	33606	1	0	2.02e-09	Pass	22382	11224	1	0	Plasmid1	1441	33600	0.724246	GOOD	C	.	C	C	33600	33597	2	0	1.82e-08	Pass	21621	11976	2	0	Plasmid1	1441	34716	0.73924	GOOD	C	.	C	C	34716	34714	2
Plasmid1	1442	31689	0.697211	GOOD	T	.	T	T	31689	31682	3	0	3.81e-07	Pass	22496	9186	3	0	Plasmid1	1442	31578	0.680662	GOOD	T	.	T	T	31578	31574	3	0	3.81e-07	Pass	21701	9873	2	1	Plasmid1	1442	32563	0.693394	GOOD	T	.	T	T	32563	32554	7
Plasmid1	1443	37025	0.814612	GOOD	C	.	C	C	37025	37021	3	0	9.66e-09	Pass	23179	13842	3	0	Plasmid1	1443	37098	0.799646	GOOD	C	.	C	C	37098	37094	2	0	1.41e-09	Pass	22450	14644	1	1	Plasmid1	1443	38147	0.812299	GOOD	C	.	C	C	38147	38141	3
Plasmid1	1444	39570	0.870606	GOOD	C	.	C	C	39570	39566	3	0	2.79e-09	Pass	24187	15379	1	2	Plasmid1	1444	39618	0.853964	GOOD	C	.	C	C	39618	39615	2	0	3.89e-10	Pass	23282	16333	2	0	Plasmid1	1444	40717	0.867024	GOOD	C	.	C	C	40717	40709	5
Plasmid1	1445	38342	0.843588	GOOD	A	.	A	A	38342	38340	2	0	7.41e-10	Pass	23271	15069	2	0	Plasmid1	1445	38449	0.828766	GOOD	A	.	A	A	38449	38443	6	0	4.68e-07	Pass	22471	15972	3	3	Plasmid1	1445	39504	0.841195	GOOD	A	.	A	A	39504	39499	5
Plasmid1	1446	35492	0.780883	GOOD	A	.	A	A	35492	35490	2	0	5.08e-09	Pass	21575	13915	2	0	Plasmid1	1446	35387	0.762765	GOOD	A	.	A	A	35387	35386	1	0	5.34e-10	Pass	20678	14708	0	1	Plasmid1	1446	36206	0.770968	GOOD	A	.	A	A	36206	36204	1
Plasmid1	1447	34687	0.763172	GOOD	G	.	G	G	34687	34686	1	0	1.04e-09	Pass	21213	13473	1	0	Plasmid1	1447	34348	0.74037	GOOD	G	.	G	G	34348	34347	1	0	1.04e-09	Pass	20031	14316	1	0	Plasmid1	1447	35251	0.750632	GOOD	G	.	G	G	35251	35249	2
Plasmid1	1448	37026	0.814634	GOOD	C	.	C	C	37026	37025	1	0	1.41e-10	Pass	23399	13626	0	1	Plasmid1	1448	36838	0.794041	GOOD	C	.	C	C	36838	36835	2	0	2.68e-09	Pass	22514	14321	1	1	Plasmid1	1448	37612	0.800907	GOOD	C	.	C	C	37612	37612	0
Plasmid1	1449	35862	0.789024	GOOD	T	.	T	T	35862	35857	2	0	5.08e-09	Pass	22831	13026	1	1	Plasmid1	1449	35935	0.774577	GOOD	T	.	T	T	35935	35929	2	0	5.08e-09	Pass	21982	13947	2	0	Plasmid1	1449	36838	0.784425	GOOD	T	.	T	T	36838	36834	2
Plasmid1	1450	37660	0.828583	GOOD	G	.	G	G	37660	37653	4	0	5.09e-08	Pass	22493	15160	2	2	Plasmid1	1450	37736	0.813398	GOOD	G	.	G	G	37736	37736	0	0	1	Pass	21532	16204	0	0	Plasmid1	1450	38372	0.81709	GOOD	G	.	G	G	38372	38368	3
Plasmid1	1451	33949	0.746935	GOOD	G	.	G	G	33949	33946	1	0	2.02e-09	Pass	20330	13616	1	0	Plasmid1	1451	34027	0.73345	GOOD	G	.	G	G	34027	34024	2	0	9.64e-09	Pass	19580	14444	1	1	Plasmid1	1451	34675	0.738367	GOOD	G	.	G	G	34675	34672	2
Plasmid1	1452	34614	0.761566	GOOD	G	.	G	G	34614	34609	3	0	6.12e-08	Pass	21186	13423	2	1	Plasmid1	1452	34604	0.745888	GOOD	G	.	G	G	34604	34598	4	0	3e-07	Pass	20364	14234	3	1	Plasmid1	1452	35372	0.753208	GOOD	G	.	G	G	35372	35368	2
Plasmid1	1453	35430	0.779519	GOOD	C	.	C	C	35430	35427	2	0	5.08e-09	Pass	22298	13129	1	1	Plasmid1	1453	35680	0.769081	GOOD	C	.	C	C	35680	35673	5	0	6.87e-07	Pass	21582	14091	4	1	Plasmid1	1453	36618	0.779741	GOOD	C	.	C	C	36618	36613	2
Plasmid1	1454	36940	0.812742	GOOD	T	.	T	T	36940	36930	8	0	1.27e-05	Pass	23133	13797	6	2	Plasmid1	1454	36565	0.788157	GOOD	T	.	T	T	36565	36561	2	0	2.68e-09	Pass	22080	14481	1	1	Plasmid1	1454	37679	0.802333	GOOD	T	.	T	T	37679	37679	0
Plasmid1	1455	40294	0.886535	GOOD	G	.	G	G	40294	40290	3	0	1.5e-09	Pass	24143	16147	3	0	Plasmid1	1455	39848	0.858922	GOOD	G	.	G	G	39848	39847	1	0	3.7e-11	Pass	22993	16854	0	1	Plasmid1	1455	41057	0.874264	GOOD	G	.	G	G	41057	41052	2
Plasmid1	1456	34308	0.754833	GOOD	T	.	T	T	34308	34298	6	0	4.16e-06	Pass	19388	14910	6	0	Plasmid1	1456	34284	0.73899	GOOD	T	.	T	T	34284	34278	3	0	6.12e-08	Pass	18729	15549	3	0	Plasmid1	1456	35303	0.751739	GOOD	T	.	T	T	35303	35301	1
Plasmid1	1457	37051	0.815184	GOOD	G	.	G	G	37051	37046	3	0	9.66e-09	Pass	21623	15423	0	3	Plasmid1	1457	36933	0.796089	GOOD	G	.	G	G	36933	36928	2	0	2.68e-09	Pass	20674	16254	2	0	Plasmid1	1457	37991	0.808977	GOOD	G	.	G	G	37991	37989	1
Plasmid1	1458	33293	0.732501	GOOD	T	.	T	T	33293	33289	4	0	5.39e-07	Pass	19363	13926	4	0	Plasmid1	1458	33317	0.718146	GOOD	T	.	T	T	33317	33313	2	0	1.82e-08	Pass	18749	14564	1	1	Plasmid1	1458	34210	0.728465	GOOD	T	.	T	T	34210	34207	2
Plasmid1	1459	34330	0.755317	GOOD	G	.	G	G	34330	34326	2	0	9.64e-09	Pass	21638	12688	2	0	Plasmid1	1459	34243	0.738106	GOOD	G	.	G	G	34243	34240	2	0	9.64e-09	Pass	20814	13426	2	0	Plasmid1	1459	35094	0.747289	GOOD	G	.	G	G	35094	35089	3
Plasmid1	1460	34786	0.76535	GOOD	C	.	C	C	34786	34784	1	0	1.04e-09	Pass	23359	11425	1	0	Plasmid1	1460	34535	0.7444	GOOD	C	.	C	C	34535	34531	3	0	6.12e-08	Pass	22577	11954	1	2	Plasmid1	1460	35691	0.760001	GOOD	C	.	C	C	35691	35685	3
Plasmid1	1461	35315	0.776989	GOOD	A	.	A	A	35315	35313	1	0	5.34e-10	Pass	26719	8594	1	0	Plasmid1	1461	35067	0.755868	GOOD	A	.	A	A	35067	35060	6	0	2.42e-06	Pass	25696	9364	4	2	Plasmid1	1461	36110	0.768923	GOOD	A	.	A	A	36110	36107	2
Plasmid1	1462	35324	0.777187	GOOD	C	.	C	C	35324	35323	1	0	5.34e-10	Pass	25166	10157	1	0	Plasmid1	1462	34876	0.751751	GOOD	C	.	C	C	34876	34871	4	0	3e-07	Pass	24197	10674	2	2	Plasmid1	1462	35776	0.761811	GOOD	C	.	C	C	35776	35770	3
Plasmid1	1463	30608	0.673427	GOOD	G	.	G	G	30608	30601	2	0	1.22e-07	Pass	24551	6050	2	0	Plasmid1	1463	29955	0.645679	GOOD	G	.	G	G	29955	29953	1	0	2.87e-08	Pass	23318	6635	1	0	Plasmid1	1463	30945	0.65894	GOOD	G	.	G	G	30945	30944	1
Plasmid1	1464	25853	0.568809	GOOD	A	.	A	A	25853	25850	2	0	2.81e-06	Pass	23101	2749	2	0	Plasmid1	1464	25145	0.541999	GOOD	A	.	A	A	25145	25142	1	0	4e-07	Pass	22107	3035	1	0	Plasmid1	1464	25971	0.553024	GOOD	A	.	A	A	25971	25971	0
Plasmid1	1465	25118	0.552638	GOOD	A	.	A	A	25118	25078	26	0.001	0.5	Pass	23569	1509	23	3	Plasmid1	1465	24286	0.523484	GOOD	A	.	A	A	24286	24270	10	0	0.99549	Pass	22483	1787	9	1	Plasmid1	1465	24954	0.531368	GOOD	A	.	A	A	24954	24929	10
Plasmid1	1466	36611	0.805503	GOOD	C	.	C	C	36611	36607	2	0	2.68e-09	Pass	23242	13365	2	0	Plasmid1	1466	36542	0.787661	GOOD	C	.	C	C	36542	36539	2	0	2.68e-09	Pass	22389	14150	2	0	Plasmid1	1466	37241	0.793007	GOOD	C	.	C	C	37241	37238	3
Plasmid1	1467	36709	0.807659	GOOD	C	.	C	C	36709	36708	1	0	2.74e-10	Pass	23165	13543	1	0	Plasmid1	1467	36402	0.784643	GOOD	C	.	C	C	36402	36399	1	0	2.74e-10	Pass	22084	14315	1	0	Plasmid1	1467	37107	0.790153	GOOD	C	.	C	C	37107	37104	2
Plasmid1	1468	38177	0.839958	GOOD	C	.	C	C	38177	38175	2	0	7.41e-10	Pass	23442	14733	2	0	Plasmid1	1468	37893	0.816782	GOOD	C	.	C	C	37893	37889	3	0	9.66e-09	Pass	22257	15632	2	1	Plasmid1	1468	38875	0.827801	GOOD	C	.	C	C	38875	38874	1
Plasmid1	1469	38430	0.845524	GOOD	C	.	C	C	38430	38428	1	0	7.21e-11	Pass	23065	15363	1	0	Plasmid1	1469	38523	0.830362	GOOD	C	.	C	C	38523	38521	1	0	7.21e-11	Pass	22134	16387	0	1	Plasmid1	1469	39204	0.834807	GOOD	C	.	C	C	39204	39204	0
Plasmid1	1470	38738	0.852301	GOOD	C	.	C	C	38738	38738	0	0	1	Pass	22681	16057	0	0	Plasmid1	1470	38751	0.835276	GOOD	C	.	C	C	38751	38749	1	0	7.21e-11	Pass	21926	16823	1	0	Plasmid1	1470	39591	0.843047	GOOD	C	.	C	C	39591	39590	1
Plasmid1	1471	39300	0.864665	GOOD	C	.	C	C	39300	39294	4	0	1.54e-08	Pass	22387	16907	2	2	Plasmid1	1471	39290	0.846894	GOOD	C	.	C	C	39290	39281	6	0	2.69e-07	Pass	21640	17641	2	4	Plasmid1	1471	40079	0.853439	GOOD	C	.	C	C	40079	40074	5
Plasmid1	1472	38433	0.84559	GOOD	G	.	G	G	38433	38431	1	0	7.21e-11	Pass	21651	16780	1	0	Plasmid1	1472	38325	0.826094	GOOD	G	.	G	G	38325	38322	1	0	7.21e-11	Pass	20820	17502	0	1	Plasmid1	1472	39268	0.836169	GOOD	G	.	G	G	39268	39267	1
Plasmid1	1473	29983	0.659676	GOOD	T	.	T	T	29983	29980	2	0	2.3e-07	Pass	15470	14510	2	0	Plasmid1	1473	30194	0.65083	GOOD	T	.	T	T	30194	30188	5	0	1.11e-05	Pass	15012	15176	2	3	Plasmid1	1473	30647	0.652595	GOOD	T	.	T	T	30647	30645	2
Plasmid1	1474	30602	0.673295	GOOD	T	.	T	T	30602	30600	2	0	1.22e-07	Pass	17042	13558	2	0	Plasmid1	1474	30490	0.657211	GOOD	T	.	T	T	30490	30488	2	0	1.22e-07	Pass	16436	14052	1	1	Plasmid1	1474	31054	0.661261	GOOD	T	.	T	T	31054	31053	1
Plasmid1	1475	35629	0.783897	GOOD	C	.	C	C	35629	35627	2	0	5.08e-09	Pass	19311	16316	1	1	Plasmid1	1475	35696	0.769426	GOOD	C	.	C	C	35696	35693	2	0	5.08e-09	Pass	18673	17020	0	2	Plasmid1	1475	36419	0.775503	GOOD	C	.	C	C	36419	36417	1
Plasmid1	1476	34062	0.749421	GOOD	A	.	A	A	34062	34060	2	0	9.64e-09	Pass	19382	14678	0	2	Plasmid1	1476	34075	0.734485	GOOD	A	.	A	A	34075	34074	1	0	1.04e-09	Pass	18688	15386	1	0	Plasmid1	1476	34766	0.740304	GOOD	A	.	A	A	34766	34760	4
Plasmid1	1477	31630	0.695913	GOOD	G	.	G	G	31630	31628	1	0	7.63e-09	Pass	16575	15053	0	1	Plasmid1	1477	31304	0.674756	GOOD	G	.	G	G	31304	31301	1	0	7.63e-09	Pass	15552	15749	0	1	Plasmid1	1477	32263	0.687006	GOOD	G	.	G	G	32263	32260	2
Plasmid1	1478	34363	0.756043	GOOD	C	.	C	C	34363	34356	6	0	4.16e-06	Pass	17927	16429	2	4	Plasmid1	1478	33938	0.731532	GOOD	C	.	C	C	33938	33935	3	0	1.13e-07	Pass	16889	17046	1	2	Plasmid1	1478	34977	0.744797	GOOD	C	.	C	C	34977	34973	4
Plasmid1	1479	33383	0.734482	GOOD	C	.	C	C	33383	33381	2	0	1.82e-08	Pass	18216	15165	2	0	Plasmid1	1479	33130	0.714116	GOOD	C	.	C	C	33130	33127	1	0	2.02e-09	Pass	17355	15772	0	1	Plasmid1	1479	33994	0.723865	GOOD	C	.	C	C	33994	33990	2
Plasmid1	1480	33074	0.727683	GOOD	C	.	C	C	33074	33073	1	0	2.02e-09	Pass	19385	13688	1	0	Plasmid1	1480	32688	0.704588	GOOD	C	.	C	C	32688	32683	3	0	2.08e-07	Pass	18440	14243	0	3	Plasmid1	1480	33370	0.710578	GOOD	C	.	C	C	33370	33368	2
Plasmid1	1481	30217	0.664824	GOOD	G	.	G	G	30217	30212	3	0	6.97e-07	Pass	18953	11259	3	0	Plasmid1	1481	29739	0.641023	GOOD	G	.	G	G	29739	29735	3	0	1.27e-06	Pass	18029	11706	3	0	Plasmid1	1481	30287	0.644929	GOOD	G	.	G	G	30287	30284	2
Plasmid1	1482	26928	0.592461	GOOD	A	.	A	A	26928	26926	2	0	1.51e-06	Pass	18039	8887	2	0	Plasmid1	1482	26035	0.561183	GOOD	A	.	A	A	26035	26034	1	0	2.07e-07	Pass	16694	9340	1	0	Plasmid1	1482	26454	0.563309	GOOD	A	.	A	A	26454	26447	5
Plasmid1	1483	37911	0.834105	GOOD	C	.	C	C	37911	37910	1	0	1.41e-10	Pass	19417	18493	1	0	Plasmid1	1483	37244	0.802793	GOOD	C	.	C	C	37244	37243	1	0	1.41e-10	Pass	18285	18958	0	1	Plasmid1	1483	37779	0.804463	GOOD	C	.	C	C	37779	37777	2
Plasmid1	1484	37580	0.826823	GOOD	C	.	C	C	37580	37580	0	0	1	Pass	18356	19224	0	0	Plasmid1	1484	37354	0.805164	GOOD	C	.	C	C	37354	37349	4	0	5.09e-08	Pass	17468	19881	2	2	Plasmid1	1484	38525	0.820348	GOOD	C	.	C	C	38525	38524	1
Plasmid1	1485	37184	0.81811	GOOD	G	.	G	G	37184	37184	0	0	1	Pass	17972	19212	0	0	Plasmid1	1485	37239	0.802685	GOOD	G	.	G	G	37239	37237	2	0	1.41e-09	Pass	17130	20107	2	0	Plasmid1	1485	38115	0.811618	GOOD	G	.	G	G	38115	38113	2
Plasmid1	1486	37751	0.830585	GOOD	C	.	C	C	37751	37749	2	0	1.41e-09	Pass	18872	18877	1	1	Plasmid1	1486	38010	0.819304	GOOD	C	.	C	C	38010	38009	1	0	7.21e-11	Pass	18121	19888	1	0	Plasmid1	1486	38672	0.823478	GOOD	C	.	C	C	38672	38669	3
Plasmid1	1487	34815	0.765988	GOOD	T	.	T	T	34815	34812	3	0	6.12e-08	Pass	16310	18502	0	3	Plasmid1	1487	35143	0.757506	GOOD	T	.	T	T	35143	35139	4	0	1.67e-07	Pass	15793	19346	2	2	Plasmid1	1487	35488	0.755678	GOOD	T	.	T	T	35488	35484	4
Plasmid1	1488	36190	0.79624	GOOD	G	.	G	G	36190	36190	0	0	1	Pass	16470	19720	0	0	Plasmid1	1488	36517	0.787122	GOOD	G	.	G	G	36517	36512	2	0	2.68e-09	Pass	15786	20726	2	0	Plasmid1	1488	37127	0.790579	GOOD	G	.	G	G	37127	37125	2
Plasmid1	1489	36718	0.807857	GOOD	C	.	C	C	36718	36713	3	0	1.79e-08	Pass	17274	19439	0	3	Plasmid1	1489	37088	0.79943	GOOD	C	.	C	C	37088	37086	2	0	1.41e-09	Pass	16716	20370	1	1	Plasmid1	1489	37695	0.802674	GOOD	C	.	C	C	37695	37693	1
Plasmid1	1490	35279	0.776197	GOOD	G	.	G	G	35279	35276	3	0	3.32e-08	Pass	17102	18174	2	1	Plasmid1	1490	35502	0.765244	GOOD	G	.	G	G	35502	35499	2	0	5.08e-09	Pass	16228	19271	1	1	Plasmid1	1490	35676	0.759682	GOOD	G	.	G	G	35676	35675	1
Plasmid1	1491	35871	0.789222	GOOD	C	.	C	C	35871	35868	2	0	5.08e-09	Pass	17593	18275	1	1	Plasmid1	1491	35952	0.774944	GOOD	C	.	C	C	35952	35949	2	0	5.08e-09	Pass	16860	19089	0	2	Plasmid1	1491	36409	0.77529	GOOD	C	.	C	C	36409	36407	1
Plasmid1	1492	35574	0.782687	GOOD	C	.	C	C	35574	35570	4	0	1.67e-07	Pass	17750	17820	4	0	Plasmid1	1492	35444	0.763994	GOOD	C	.	C	C	35444	35441	2	0	5.08e-09	Pass	16986	18455	1	1	Plasmid1	1492	36092	0.76854	GOOD	C	.	C	C	36092	36087	2
Plasmid1	1493	35064	0.771466	GOOD	T	.	T	T	35064	35061	2	0	5.08e-09	Pass	16983	18078	1	1	Plasmid1	1493	35246	0.759726	GOOD	T	.	T	T	35246	35245	1	0	5.34e-10	Pass	16327	18918	0	1	Plasmid1	1493	35732	0.760874	GOOD	T	.	T	T	35732	35728	3
Plasmid1	1494	33431	0.735538	GOOD	T	.	T	T	33431	33429	2	0	1.82e-08	Pass	16192	17237	2	0	Plasmid1	1494	33479	0.721638	GOOD	T	.	T	T	33479	33475	4	0	5.39e-07	Pass	15456	18019	3	1	Plasmid1	1494	34308	0.730552	GOOD	T	.	T	T	34308	34305	3
Plasmid1	1495	30365	0.668081	GOOD	A	.	A	A	30365	30365	0	0	1	Pass	15537	14828	0	0	Plasmid1	1495	30423	0.655766	GOOD	A	.	A	A	30423	30419	3	0	6.97e-07	Pass	14864	15555	1	2	Plasmid1	1495	31026	0.660665	GOOD	A	.	A	A	31026	31022	3
Plasmid1	1496	28024	0.616575	GOOD	T	.	T	T	28024	28021	2	0	4.31e-07	Pass	15736	12285	0	2	Plasmid1	1496	27953	0.602526	GOOD	T	.	T	T	27953	27950	2	0	8.08e-07	Pass	15037	12913	0	2	Plasmid1	1496	28721	0.611583	GOOD	T	.	T	T	28721	28718	2
Plasmid1	1497	36629	0.805899	GOOD	C	.	C	C	36629	36628	1	0	2.74e-10	Pass	16727	19901	0	1	Plasmid1	1497	36858	0.794473	GOOD	C	.	C	C	36858	36856	1	0	2.74e-10	Pass	16033	20823	0	1	Plasmid1	1497	37429	0.79701	GOOD	C	.	C	C	37429	37427	2
Plasmid1	1498	38650	0.850364	GOOD	C	.	C	C	38650	38648	2	0	7.41e-10	Pass	18174	20474	1	1	Plasmid1	1498	38497	0.829801	GOOD	C	.	C	C	38497	38490	4	0	2.81e-08	Pass	17302	21188	2	2	Plasmid1	1498	39473	0.840535	GOOD	C	.	C	C	39473	39465	5
Plasmid1	1499	38743	0.852411	GOOD	G	.	G	G	38743	38741	2	0	7.41e-10	Pass	18369	20372	0	2	Plasmid1	1499	38765	0.835578	GOOD	G	.	G	G	38765	38758	4	0	2.81e-08	Pass	17411	21347	3	1	Plasmid1	1499	39752	0.846476	GOOD	G	.	G	G	39752	39747	2
Plasmid1	1500	35396	0.778771	GOOD	G	.	G	G	35396	35395	1	0	5.34e-10	Pass	16588	18807	0	1	Plasmid1	1500	35458	0.764296	GOOD	G	.	G	G	35458	35458	0	0	1	Pass	15660	19798	0	0	Plasmid1	1500	36316	0.77331	GOOD	G	.	G	G	36316	36309	3
Plasmid1	1501	30286	0.666342	GOOD	T	.	T	T	30286	30285	1	0	1.48e-08	Pass	7882	22403	1	0	Plasmid1	1501	31057	0.669432	GOOD	T	.	T	T	31057	31055	1	0	7.63e-09	Pass	7822	23233	0	1	Plasmid1	1501	31455	0.6698	GOOD	T	.	T	T	31455	31448	3
Plasmid1	1502	28700	0.631448	GOOD	A	.	A	A	28700	28697	3	0	2.31e-06	Pass	10077	18620	1	2	Plasmid1	1502	29484	0.635526	GOOD	A	.	A	A	29484	29478	6	0	5.82e-05	Pass	9881	19597	3	3	Plasmid1	1502	29776	0.634048	GOOD	A	.	A	A	29776	29773	3
Plasmid1	1503	25341	0.557544	GOOD	A	.	A	A	25341	25339	1	0	4e-07	Pass	12604	12735	0	1	Plasmid1	1503	25535	0.550406	GOOD	A	.	A	A	25535	25532	2	0	2.81e-06	Pass	12196	13336	1	1	Plasmid1	1503	25780	0.548957	GOOD	A	.	A	A	25780	25780	0
Plasmid1	1504	35067	0.771532	GOOD	C	.	C	C	35067	35065	1	0	5.34e-10	Pass	16170	18895	0	1	Plasmid1	1504	35048	0.755458	GOOD	C	.	C	C	35048	35048	0	0	1	Pass	15449	19599	0	0	Plasmid1	1504	35722	0.760661	GOOD	C	.	C	C	35722	35720	1
Plasmid1	1505	38929	0.856503	GOOD	T	.	T	T	38929	38926	2	0	7.41e-10	Pass	22261	16665	1	1	Plasmid1	1505	38526	0.830426	GOOD	T	.	T	T	38526	38520	5	0	1.24e-07	Pass	21170	17350	2	3	Plasmid1	1505	39509	0.841301	GOOD	T	.	T	T	39509	39508	1
Plasmid1	1506	32438	0.71369	GOOD	A	.	A	A	32438	32437	1	0	3.93e-09	Pass	17386	15051	1	0	Plasmid1	1506	32482	0.700148	GOOD	A	.	A	A	32482	32478	2	0	3.45e-08	Pass	16533	15945	2	0	Plasmid1	1506	33168	0.706277	GOOD	A	.	A	A	33168	33163	4
Plasmid1	1507	30709	0.675649	GOOD	T	.	T	T	30709	30705	2	0	1.22e-07	Pass	17137	13568	0	2	Plasmid1	1507	30693	0.661586	GOOD	T	.	T	T	30693	30691	1	0	1.48e-08	Pass	16241	14450	0	1	Plasmid1	1507	31533	0.671461	GOOD	T	.	T	T	31533	31531	2
Plasmid1	1508	38627	0.849858	GOOD	C	.	C	C	38627	38620	7	0	1.55e-06	Pass	18211	20409	1	6	Plasmid1	1508	38618	0.832409	GOOD	C	.	C	C	38618	38617	1	0	7.21e-11	Pass	17298	21319	0	1	Plasmid1	1508	39688	0.845113	GOOD	C	.	C	C	39688	39685	2
Plasmid1	1509	39269	0.863983	GOOD	G	.	G	G	39269	39269	0	0	1	Pass	18760	20509	0	0	Plasmid1	1509	39173	0.844372	GOOD	G	.	G	G	39173	39170	2	0	3.89e-10	Pass	17785	21385	1	1	Plasmid1	1509	40193	0.855866	GOOD	G	.	G	G	40193	40189	4
Plasmid1	1510	28829	0.634286	GOOD	T	.	T	T	28829	28822	6	0	9.72e-05	Pass	11771	17051	2	4	Plasmid1	1510	28867	0.622227	GOOD	T	.	T	T	28867	28862	4	0	9.6e-06	Pass	11215	17647	2	2	Plasmid1	1510	29205	0.621889	GOOD	T	.	T	T	29205	29201	3
Plasmid1	1511	34380	0.756417	GOOD	C	.	C	C	34380	34378	1	0	1.04e-09	Pass	14136	20242	1	0	Plasmid1	1511	34430	0.742137	GOOD	C	.	C	C	34430	34427	2	0	9.64e-09	Pass	13557	20870	0	2	Plasmid1	1511	35242	0.75044	GOOD	C	.	C	C	35242	35240	1
Plasmid1	1512	35067	0.771532	GOOD	T	.	T	T	35067	35066	0	0	1	Pass	15186	19880	0	0	Plasmid1	1512	35199	0.758713	GOOD	T	.	T	T	35199	35193	6	0	2.42e-06	Pass	14585	20608	4	2	Plasmid1	1512	35868	0.76377	GOOD	T	.	T	T	35868	35866	2
Plasmid1	1513	36234	0.797208	GOOD	T	.	T	T	36234	36230	2	0	2.68e-09	Pass	15846	20384	1	1	Plasmid1	1513	36279	0.781992	GOOD	T	.	T	T	36279	36275	4	0	9.22e-08	Pass	15068	21207	1	3	Plasmid1	1513	36866	0.785022	GOOD	T	.	T	T	36866	36862	3
Plasmid1	1514	38456	0.846096	GOOD	G	.	G	G	38456	38455	1	0	7.21e-11	Pass	16625	21830	0	1	Plasmid1	1514	38508	0.830038	GOOD	G	.	G	G	38508	38507	1	0	7.21e-11	Pass	15731	22776	0	1	Plasmid1	1514	39081	0.832188	GOOD	G	.	G	G	39081	39076	3
Plasmid1	1515	35192	0.774283	GOOD	A	.	A	A	35192	35188	3	0	3.32e-08	Pass	14809	20379	1	2	Plasmid1	1515	35672	0.768908	GOOD	A	.	A	A	35672	35668	2	0	5.08e-09	Pass	14046	21622	0	2	Plasmid1	1515	36007	0.76673	GOOD	A	.	A	A	36007	36002	5
Plasmid1	1516	36131	0.794942	GOOD	G	.	G	G	36131	36128	2	0	2.68e-09	Pass	16376	19752	1	1	Plasmid1	1516	36536	0.787532	GOOD	G	.	G	G	36536	36534	1	0	2.74e-10	Pass	15531	21003	1	0	Plasmid1	1516	36908	0.785916	GOOD	G	.	G	G	36908	36904	3
Plasmid1	1517	27215	0.598775	GOOD	T	.	T	T	27215	27212	2	0	8.08e-07	Pass	11080	16132	1	1	Plasmid1	1517	27814	0.59953	GOOD	T	.	T	T	27814	27812	2	0	8.08e-07	Pass	10583	17229	2	0	Plasmid1	1517	28260	0.601766	GOOD	T	.	T	T	28260	28249	9
Plasmid1	1518	32659	0.718552	GOOD	C	.	C	C	32659	32657	1	0	3.93e-09	Pass	12965	19692	1	0	Plasmid1	1518	32923	0.709654	GOOD	C	.	C	C	32923	32921	2	0	3.45e-08	Pass	12273	20648	1	1	Plasmid1	1518	33721	0.718052	GOOD	C	.	C	C	33721	33719	2
Plasmid1	1519	32757	0.720709	GOOD	C	.	C	C	32757	32751	5	0	3.69e-06	Pass	16023	16728	1	4	Plasmid1	1519	33025	0.711852	GOOD	C	.	C	C	33025	33022	3	0	1.13e-07	Pass	15184	17838	1	2	Plasmid1	1519	33525	0.713879	GOOD	C	.	C	C	33525	33518	4
Plasmid1	1520	29674	0.652877	GOOD	A	.	A	A	29674	29668	6	0	5.82e-05	Pass	16884	12784	4	2	Plasmid1	1520	29658	0.639277	GOOD	A	.	A	A	29658	29655	3	0	1.27e-06	Pass	16038	13617	2	1	Plasmid1	1520	30153	0.642075	GOOD	A	.	A	A	30153	30151	2
Plasmid1	1521	25838	0.568479	GOOD	A	.	A	A	25838	25836	1	0	4e-07	Pass	16893	8943	0	1	Plasmid1	1521	25789	0.555881	GOOD	A	.	A	A	25789	25788	1	0	4e-07	Pass	16153	9635	1	0	Plasmid1	1521	26004	0.553727	GOOD	A	.	A	A	26004	26002	2
Plasmid1	1522	41248	0.907525	GOOD	C	.	C	C	41248	41245	1	0	9.68e-12	Pass	18063	23182	0	1	Plasmid1	1522	41184	0.887719	GOOD	C	.	C	C	41184	41184	0	0	1	Pass	17327	23857	0	0	Plasmid1	1522	42110	0.896687	GOOD	C	.	C	C	42110	42109	1
Plasmid1	1523	41813	0.919956	GOOD	C	.	C	C	41813	41811	1	0	9.69e-12	Pass	18287	23524	0	1	Plasmid1	1523	41564	0.89591	GOOD	C	.	C	C	41564	41564	0	0	1	Pass	17274	24290	0	0	Plasmid1	1523	42425	0.903394	GOOD	C	.	C	C	42425	42424	1
Plasmid1	1524	44000	0.968073	GOOD	C	.	C	C	44000	43992	4	0	1.38e-09	Pass	19036	24956	0	4	Plasmid1	1524	44101	0.950595	GOOD	C	.	C	C	44101	44098	2	0	1.52e-11	Pass	18098	26000	0	2	Plasmid1	1524	45212	0.962741	GOOD	C	.	C	C	45212	45208	2
Plasmid1	1525	43982	0.967677	GOOD	G	.	G	G	43982	43979	2	0	2.92e-11	Pass	17911	26068	2	0	Plasmid1	1525	44451	0.958139	GOOD	G	.	G	G	44451	44450	1	0	1.29e-12	Pass	17188	27262	0	1	Plasmid1	1525	45315	0.964934	GOOD	G	.	G	G	45315	45313	1
Plasmid1	1526	40905	0.899978	GOOD	G	.	G	G	40905	40902	2	0	2.04e-10	Pass	16482	24420	2	0	Plasmid1	1526	41292	0.890047	GOOD	G	.	G	G	41292	41288	3	0	8.02e-10	Pass	15557	25731	1	2	Plasmid1	1526	42066	0.89575	GOOD	G	.	G	G	42066	42062	2
Plasmid1	1527	38281	0.842246	GOOD	T	.	T	T	38281	38274	3	0	5.2e-09	Pass	9250	29024	2	1	Plasmid1	1527	38972	0.84004	GOOD	T	.	T	T	38972	38967	3	0	5.2e-09	Pass	8861	30106	0	3	Plasmid1	1527	40155	0.855057	GOOD	T	.	T	T	40155	40146	3
Plasmid1	1528	36791	0.809463	GOOD	A	.	A	A	36791	36787	3	0	1.79e-08	Pass	11067	25720	0	3	Plasmid1	1528	37715	0.812945	GOOD	A	.	A	A	37715	37712	2	0	1.41e-09	Pass	10683	27029	0	2	Plasmid1	1528	38521	0.820263	GOOD	A	.	A	A	38521	38521	0
Plasmid1	1529	38214	0.840772	GOOD	A	.	A	A	38214	38214	0	0	1	Pass	13548	24666	0	0	Plasmid1	1529	38984	0.840298	GOOD	A	.	A	A	38984	38977	3	0	5.2e-09	Pass	12964	26013	1	2	Plasmid1	1529	39776	0.846987	GOOD	A	.	A	A	39776	39773	2
Plasmid1	1530	39048	0.859121	GOOD	G	.	G	G	39048	39047	1	0	3.7e-11	Pass	15683	23364	0	1	Plasmid1	1530	39268	0.84642	GOOD	G	.	G	G	39268	39266	1	0	3.7e-11	Pass	15001	24265	0	1	Plasmid1	1530	40079	0.853439	GOOD	G	.	G	G	40079	40078	1
Plasmid1	1531	37060	0.815382	GOOD	A	.	A	A	37060	37056	2	0	1.41e-09	Pass	15654	21402	0	2	Plasmid1	1531	37132	0.800379	GOOD	A	.	A	A	37132	37130	1	0	1.41e-10	Pass	14850	22280	0	1	Plasmid1	1531	37895	0.806933	GOOD	A	.	A	A	37895	37891	2
Plasmid1	1532	37946	0.834875	GOOD	C	.	C	C	37946	37945	1	0	1.41e-10	Pass	18017	19928	1	0	Plasmid1	1532	37756	0.813829	GOOD	C	.	C	C	37756	37754	1	0	1.41e-10	Pass	17343	20411	0	1	Plasmid1	1532	38387	0.81741	GOOD	C	.	C	C	38387	38386	1
Plasmid1	1533	36659	0.806559	GOOD	A	.	A	A	36659	36654	4	0	9.22e-08	Pass	18103	18551	1	3	Plasmid1	1533	36639	0.789752	GOOD	A	.	A	A	36639	36635	2	0	2.68e-09	Pass	17289	19346	0	2	Plasmid1	1533	37317	0.794625	GOOD	A	.	A	A	37317	37316	1
Plasmid1	1534	41753	0.918636	GOOD	C	.	C	C	41753	41752	0	0	1	Pass	19810	21942	0	0	Plasmid1	1534	41889	0.902916	GOOD	C	.	C	C	41889	41887	2	0	1.07e-10	Pass	18937	22950	0	2	Plasmid1	1534	42500	0.904991	GOOD	C	.	C	C	42500	42497	3
Plasmid1	1535	41636	0.916061	GOOD	G	.	G	G	41636	41634	2	0	1.07e-10	Pass	18114	23520	1	1	Plasmid1	1535	42267	0.911063	GOOD	G	.	G	G	42267	42262	3	0	4.29e-10	Pass	17566	24696	2	1	Plasmid1	1535	43079	0.917321	GOOD	G	.	G	G	43079	43073	3
Plasmid1	1536	32427	0.713448	GOOD	A	.	A	A	32427	32427	0	0	1	Pass	14079	18348	0	0	Plasmid1	1536	33119	0.713879	GOOD	A	.	A	A	33119	33117	1	0	2.02e-09	Pass	13757	19360	0	1	Plasmid1	1536	33504	0.713431	GOOD	A	.	A	A	33504	33502	2
Plasmid1	1537	40656	0.8945	GOOD	C	.	C	C	40656	40651	3	0	1.5e-09	Pass	16957	23694	1	2	Plasmid1	1537	41224	0.888581	GOOD	C	.	C	C	41224	41221	3	0	8.02e-10	Pass	16446	24775	2	1	Plasmid1	1537	41973	0.89377	GOOD	C	.	C	C	41973	41969	2
Plasmid1	1538	40274	0.886095	GOOD	T	.	T	T	40274	40269	3	0	1.5e-09	Pass	16758	23511	1	2	Plasmid1	1538	40947	0.882611	GOOD	T	.	T	T	40947	40943	3	0	1.5e-09	Pass	16491	24452	1	2	Plasmid1	1538	41588	0.885571	GOOD	T	.	T	T	41588	41586	1
Plasmid1	1539	41466	0.912321	GOOD	T	.	T	T	41466	41459	6	0	8.79e-08	Pass	17812	23647	1	5	Plasmid1	1539	41906	0.903282	GOOD	T	.	T	T	41906	41904	2	0	1.07e-10	Pass	17455	24449	1	1	Plasmid1	1539	42498	0.904949	GOOD	T	.	T	T	42498	42491	5
Plasmid1	1540	39703	0.873532	GOOD	A	.	A	A	39703	39701	1	0	3.7e-11	Pass	18286	21415	0	1	Plasmid1	1540	39741	0.856615	GOOD	A	.	A	A	39741	39736	3	0	2.79e-09	Pass	17616	22120	0	3	Plasmid1	1540	40672	0.866066	GOOD	A	.	A	A	40672	40668	1
Plasmid1	1541	36339	0.799519	GOOD	T	.	T	T	36339	36335	2	0	2.68e-09	Pass	18013	18322	1	1	Plasmid1	1541	36537	0.787553	GOOD	T	.	T	T	36537	36535	1	0	2.74e-10	Pass	17742	18793	0	1	Plasmid1	1541	37489	0.798288	GOOD	T	.	T	T	37489	37484	3
Plasmid1	1542	44709	0.983672	GOOD	C	.	C	C	44709	44705	2	0	1.52e-11	Pass	19040	25665	2	0	Plasmid1	1542	45462	0.979931	GOOD	C	.	C	C	45462	45456	2	0	7.94e-12	Pass	18718	26738	1	1	Plasmid1	1542	46133	0.982352	GOOD	C	.	C	C	46133	46127	3
Plasmid1	1543	44087	0.969987	GOOD	G	.	G	G	44087	44078	5	0	3.77e-09	Pass	18090	25988	5	0	Plasmid1	1543	44454	0.958204	GOOD	G	.	G	G	44454	44444	3	0	1.22e-10	Pass	17404	27040	3	0	Plasmid1	1543	45538	0.969682	GOOD	G	.	G	G	45538	45531	3
Plasmid1	1544	43794	0.963541	GOOD	C	.	C	C	43794	43792	2	0	2.92e-11	Pass	18475	25317	0	2	Plasmid1	1544	44050	0.949496	GOOD	C	.	C	C	44050	44048	1	0	1.29e-12	Pass	17922	26126	0	1	Plasmid1	1544	44906	0.956225	GOOD	C	.	C	C	44906	44903	2
Plasmid1	1545	40847	0.898702	GOOD	C	.	C	C	40847	40842	2	0	2.04e-10	Pass	17648	23194	1	1	Plasmid1	1545	41194	0.887935	GOOD	C	.	C	C	41194	41189	3	0	8.02e-10	Pass	17031	24158	0	3	Plasmid1	1545	42101	0.896495	GOOD	C	.	C	C	42101	42095	3
Plasmid1	1546	36110	0.79448	GOOD	A	.	A	A	36110	36105	3	0	1.79e-08	Pass	16384	19721	1	2	Plasmid1	1546	36604	0.788998	GOOD	A	.	A	A	36604	36604	0	0	1	Pass	15793	20811	0	0	Plasmid1	1546	37080	0.789578	GOOD	A	.	A	A	37080	37077	1
Plasmid1	1547	45587	1.00299	GOOD	C	.	C	C	45587	45585	1	0	6.61e-13	Pass	18237	27348	1	0	Plasmid1	1547	46095	0.993576	GOOD	C	.	C	C	46095	46094	1	0	3.37e-13	Pass	17549	28545	0	1	Plasmid1	1547	46895	0.998578	GOOD	C	.	C	C	46895	46893	1
Plasmid1	1548	42504	0.935159	GOOD	T	.	T	T	42504	42496	3	0	4.29e-10	Pass	15923	26573	1	2	Plasmid1	1548	43554	0.938805	GOOD	T	.	T	T	43554	43550	2	0	2.92e-11	Pass	15477	28073	0	2	Plasmid1	1548	44278	0.942852	GOOD	T	.	T	T	44278	44274	3
Plasmid1	1549	46400	1.02088	GOOD	G	.	G	G	46400	46396	2	0	4.14e-12	Pass	15859	30537	0	2	Plasmid1	1549	47279	1.0191	GOOD	G	.	G	G	47279	47275	2	0	2.16e-12	Pass	15231	32044	1	1	Plasmid1	1549	48331	1.02916	GOOD	G	.	G	G	48331	48324	5
Plasmid1	1550	43782	0.963277	GOOD	G	.	G	G	43782	43780	1	0	2.53e-12	Pass	15242	28538	1	0	Plasmid1	1550	44457	0.958269	GOOD	G	.	G	G	44457	44455	1	0	1.29e-12	Pass	14568	29887	0	1	Plasmid1	1550	45421	0.967191	GOOD	G	.	G	G	45421	45419	1
Plasmid1	1551	43963	0.967259	GOOD	C	.	C	C	43963	43962	1	0	2.53e-12	Pass	16225	27737	1	0	Plasmid1	1551	44244	0.953677	GOOD	C	.	C	C	44244	44243	1	0	1.29e-12	Pass	15496	28747	1	0	Plasmid1	1551	45426	0.967297	GOOD	C	.	C	C	45426	45419	3
Plasmid1	1552	42220	0.92891	GOOD	A	.	A	A	42220	42215	3	0	4.29e-10	Pass	15725	26490	2	1	Plasmid1	1552	42922	0.925182	GOOD	A	.	A	A	42922	42913	9	0	1.68e-06	Pass	15248	27665	3	6	Plasmid1	1552	43981	0.936528	GOOD	A	.	A	A	43981	43975	6
Plasmid1	1553	45311	0.996918	GOOD	G	.	G	G	45311	45311	0	0	1	Pass	15350	29961	0	0	Plasmid1	1553	46306	0.998124	GOOD	G	.	G	G	46306	46301	2	0	4.14e-12	Pass	14943	31358	0	2	Plasmid1	1553	47286	1.0069	GOOD	G	.	G	G	47286	47282	2
Plasmid1	1554	45624	1.0038	GOOD	C	.	C	C	45624	45624	0	0	1	Pass	16215	29409	0	0	Plasmid1	1554	46253	0.996981	GOOD	C	.	C	C	46253	46250	2	0	4.14e-12	Pass	15722	30528	1	1	Plasmid1	1554	47310	1.00742	GOOD	C	.	C	C	47310	47306	2
Plasmid1	1555	42678	0.938987	GOOD	A	.	A	A	42678	42672	4	0	2.53e-09	Pass	15533	27139	1	3	Plasmid1	1555	43485	0.937317	GOOD	A	.	A	A	43485	43480	4	0	1.38e-09	Pass	15178	28302	1	3	Plasmid1	1555	44594	0.949581	GOOD	A	.	A	A	44594	44588	6
Plasmid1	1556	42581	0.936853	GOOD	G	.	G	G	42581	42573	4	0	2.53e-09	Pass	14906	27667	1	3	Plasmid1	1556	43336	0.934106	GOOD	G	.	G	G	43336	43330	3	0	2.29e-10	Pass	14491	28839	1	2	Plasmid1	1556	44357	0.944534	GOOD	G	.	G	G	44357	44354	2
Plasmid1	1557	42214	0.928778	GOOD	C	.	C	C	42214	42214	0	0	1	Pass	15146	27068	0	0	Plasmid1	1557	42807	0.922703	GOOD	C	.	C	C	42807	42805	1	0	4.95e-12	Pass	14803	28002	0	1	Plasmid1	1557	43733	0.931247	GOOD	C	.	C	C	43733	43730	1
Plasmid1	1558	41225	0.907019	GOOD	C	.	C	C	41225	41220	3	0	8.02e-10	Pass	15445	25775	1	2	Plasmid1	1558	41913	0.903433	GOOD	C	.	C	C	41913	41909	3	0	8.02e-10	Pass	15131	26778	0	3	Plasmid1	1558	42680	0.908824	GOOD	C	.	C	C	42680	42676	2
Plasmid1	1559	38540	0.847944	GOOD	A	.	A	A	38540	38538	2	0	7.41e-10	Pass	14699	23839	1	1	Plasmid1	1559	40055	0.863384	GOOD	A	.	A	A	40055	40049	4	0	8.46e-09	Pass	14505	25544	0	4	Plasmid1	1559	40444	0.861211	GOOD	A	.	A	A	40444	40442	1
Plasmid1	1560	47883	1.05351	GOOD	C	.	C	C	47883	47879	2	0	2.16e-12	Pass	16064	31815	0	2	Plasmid1	1560	48987	1.05591	GOOD	C	.	C	C	48987	48985	1	0	8.78e-14	Pass	15801	33184	0	1	Plasmid1	1560	49848	1.06146	GOOD	C	.	C	C	49848	49844	2
Plasmid1	1561	44963	0.989261	GOOD	T	.	T	T	44963	44957	4	0	7.5e-10	Pass	12263	32694	2	2	Plasmid1	1561	46092	0.993511	GOOD	T	.	T	T	46092	46083	3	0	3.46e-11	Pass	11972	34111	1	2	Plasmid1	1561	46821	0.997002	GOOD	T	.	T	T	46821	46815	5
Plasmid1	1562	43369	0.95419	GOOD	G	.	G	G	43369	43366	2	0	2.92e-11	Pass	10953	32413	0	2	Plasmid1	1562	44541	0.960079	GOOD	G	.	G	G	44541	44534	3	0	1.22e-10	Pass	10473	34061	1	2	Plasmid1	1562	45569	0.970342	GOOD	G	.	G	G	45569	45564	4
Plasmid1	1563	44655	0.982484	GOOD	G	.	G	G	44655	44650	3	0	1.22e-10	Pass	11705	32945	0	3	Plasmid1	1563	45441	0.979479	GOOD	G	.	G	G	45441	45436	3	0	6.5e-11	Pass	11159	34277	0	3	Plasmid1	1563	46546	0.991147	GOOD	G	.	G	G	46546	46542	3
Plasmid1	1564	38977	0.857559	GOOD	T	.	T	T	38977	38967	5	0	1.24e-07	Pass	7203	31764	2	3	Plasmid1	1564	40187	0.866229	GOOD	T	.	T	T	40187	40185	1	0	1.89e-11	Pass	7044	33141	0	1	Plasmid1	1564	40763	0.868004	GOOD	T	.	T	T	40763	40758	3
Plasmid1	1565	40089	0.882025	GOOD	A	.	A	A	40089	40086	2	0	2.04e-10	Pass	9190	30896	1	1	Plasmid1	1565	41251	0.889163	GOOD	A	.	A	A	41251	41247	4	0	4.63e-09	Pass	9009	32238	1	3	Plasmid1	1565	41707	0.888105	GOOD	A	.	A	A	41707	41706	1
Plasmid1	1566	41482	0.912673	GOOD	A	.	A	A	41482	41479	2	0	1.07e-10	Pass	11399	30080	0	2	Plasmid1	1566	42508	0.916258	GOOD	A	.	A	A	42508	42505	3	0	4.29e-10	Pass	11036	31469	1	2	Plasmid1	1566	43018	0.916022	GOOD	A	.	A	A	43018	43012	3
Plasmid1	1567	46363	1.02006	GOOD	C	.	C	C	46363	46358	1	0	3.37e-13	Pass	13073	33285	1	0	Plasmid1	1567	47461	1.02302	GOOD	C	.	C	C	47461	47457	3	0	1.84e-11	Pass	12795	34662	1	2	Plasmid1	1567	48254	1.02752	GOOD	C	.	C	C	48254	48246	5
Plasmid1	1568	45863	1.00906	GOOD	A	.	A	A	45863	45855	3	0	6.5e-11	Pass	13599	32256	1	2	Plasmid1	1568	47051	1.01418	GOOD	A	.	A	A	47051	47042	6	0	2.88e-09	Pass	13285	33757	4	2	Plasmid1	1568	47754	1.01687	GOOD	A	.	A	A	47754	47746	4
Plasmid1	1569	45919	1.01029	GOOD	G	.	G	G	45919	45917	2	0	7.94e-12	Pass	14180	31737	1	1	Plasmid1	1569	46895	1.01082	GOOD	G	.	G	G	46895	46892	2	0	4.14e-12	Pass	13815	33077	0	2	Plasmid1	1569	47632	1.01427	GOOD	G	.	G	G	47632	47629	2
Plasmid1	1570	46236	1.01727	GOOD	G	.	G	G	46236	46232	2	0	4.14e-12	Pass	14370	31862	1	1	Plasmid1	1570	47405	1.02181	GOOD	G	.	G	G	47405	47397	3	0	1.84e-11	Pass	13927	33470	0	3	Plasmid1	1570	48036	1.02287	GOOD	G	.	G	G	48036	48029	4
Plasmid1	1571	44686	0.983166	GOOD	A	.	A	A	44686	44676	5	0	3.77e-09	Pass	12990	31686	1	4	Plasmid1	1571	45875	0.988834	GOOD	A	.	A	A	45875	45866	4	0	4.08e-10	Pass	12729	33137	0	4	Plasmid1	1571	46431	0.988698	GOOD	A	.	A	A	46431	46425	2
Plasmid1	1572	45504	1.00116	GOOD	T	.	T	T	45504	45503	1	0	6.61e-13	Pass	14781	30722	0	1	Plasmid1	1572	46153	0.994826	GOOD	T	.	T	T	46153	46149	2	0	4.14e-12	Pass	14429	31720	0	2	Plasmid1	1572	46934	0.999409	GOOD	T	.	T	T	46934	46930	2
Plasmid1	1573	48648	1.07034	GOOD	T	.	T	T	48648	48643	3	0	9.74e-12	Pass	16338	32305	0	3	Plasmid1	1573	49258	1.06175	GOOD	T	.	T	T	49258	49253	5	0	1.93e-10	Pass	15784	33469	1	4	Plasmid1	1573	50315	1.0714	GOOD	T	.	T	T	50315	50310	3
Plasmid1	1574	48361	1.06402	GOOD	A	.	A	A	48361	48357	4	0	6.47e-11	Pass	16757	31600	1	3	Plasmid1	1574	49150	1.05943	GOOD	A	.	A	A	49150	49144	6	0	9.03e-10	Pass	16124	33020	3	3	Plasmid1	1574	49885	1.06225	GOOD	A	.	A	A	49885	49882	3
Plasmid1	1575	47305	1.04079	GOOD	G	.	G	G	47305	47301	2	0	2.16e-12	Pass	15993	31308	0	2	Plasmid1	1575	47918	1.03287	GOOD	G	.	G	G	47918	47914	4	0	1.2e-10	Pass	15234	32680	1	3	Plasmid1	1575	49046	1.04438	GOOD	G	.	G	G	49046	49042	3
Plasmid1	1576	45850	1.00878	GOOD	C	.	C	C	45850	45849	1	0	6.61e-13	Pass	16229	29620	1	0	Plasmid1	1576	46209	0.996033	GOOD	C	.	C	C	46209	46202	4	0	2.21e-10	Pass	15627	30575	1	3	Plasmid1	1576	47121	1.00339	GOOD	C	.	C	C	47121	47114	5
Plasmid1	1577	46464	1.02229	GOOD	A	.	A	A	46464	46462	2	0	4.14e-12	Pass	15920	30542	0	2	Plasmid1	1577	47381	1.0213	GOOD	A	.	A	A	47381	47377	3	0	1.84e-11	Pass	15391	31986	1	2	Plasmid1	1577	48082	1.02385	GOOD	A	.	A	A	48082	48076	4
Plasmid1	1578	47312	1.04094	GOOD	G	.	G	G	47312	47308	3	0	1.84e-11	Pass	15992	31316	2	1	Plasmid1	1578	47970	1.03399	GOOD	G	.	G	G	47970	47968	1	0	1.72e-13	Pass	15455	32513	0	1	Plasmid1	1578	49018	1.04379	GOOD	G	.	G	G	49018	49016	2
Plasmid1	1579	45325	0.997226	GOOD	A	.	A	A	45325	45321	4	0	4.08e-10	Pass	15207	30114	2	2	Plasmid1	1579	45945	0.990342	GOOD	A	.	A	A	45945	45942	2	0	7.94e-12	Pass	14574	31368	0	2	Plasmid1	1579	46910	0.998898	GOOD	A	.	A	A	46910	46902	4
Plasmid1	1580	46718	1.02787	GOOD	G	.	G	G	46718	46718	0	0	1	Pass	15578	31140	0	0	Plasmid1	1580	47386	1.0214	GOOD	G	.	G	G	47386	47385	1	0	1.72e-13	Pass	14969	32416	0	1	Plasmid1	1580	48403	1.03069	GOOD	G	.	G	G	48403	48401	1
Plasmid1	1581	45743	1.00642	GOOD	C	.	C	C	45743	45743	0	0	1	Pass	15125	30618	0	0	Plasmid1	1581	46611	1.0047	GOOD	C	.	C	C	46611	46608	1	0	3.37e-13	Pass	14560	32048	0	1	Plasmid1	1581	47500	1.01146	GOOD	C	.	C	C	47500	47494	3
Plasmid1	1582	48812	1.07395	GOOD	G	.	G	G	48812	48809	2	0	1.12e-12	Pass	15982	32827	1	1	Plasmid1	1582	49753	1.07242	GOOD	G	.	G	G	49753	49748	2	0	5.83e-13	Pass	15323	34425	0	2	Plasmid1	1582	50590	1.07726	GOOD	G	.	G	G	50590	50584	3
Plasmid1	1583	46685	1.02715	GOOD	A	.	A	A	46685	46677	3	0	3.46e-11	Pass	14316	32361	2	1	Plasmid1	1583	47742	1.02908	GOOD	A	.	A	A	47742	47727	11	0	1.01e-06	Pass	13810	33917	5	6	Plasmid1	1583	48569	1.03422	GOOD	A	.	A	A	48569	48553	7
Plasmid1	1584	49255	1.08369	GOOD	G	.	G	G	49255	49255	0	0	1	Pass	15300	33955	0	0	Plasmid1	1584	50116	1.08025	GOOD	G	.	G	G	50116	50113	2	0	3.03e-13	Pass	14746	35367	1	1	Plasmid1	1584	50947	1.08486	GOOD	G	.	G	G	50947	50944	3
Plasmid1	1585	49665	1.09271	GOOD	G	.	G	G	49665	49664	1	0	4.48e-14	Pass	15517	34147	0	1	Plasmid1	1585	50153	1.08105	GOOD	G	.	G	G	50153	50151	2	0	3.03e-13	Pass	14727	35424	0	2	Plasmid1	1585	51128	1.08872	GOOD	G	.	G	G	51128	51122	3
Plasmid1	1586	39981	0.879649	GOOD	T	.	T	T	39981	39973	6	0	2.69e-07	Pass	4906	35067	1	5	Plasmid1	1586	41173	0.887482	GOOD	T	.	T	T	41173	41167	5	0	2.19e-08	Pass	4769	36398	1	4	Plasmid1	1586	41708	0.888127	GOOD	T	.	T	T	41708	41707	1
Plasmid1	1587	41500	0.913069	GOOD	A	.	A	A	41500	41492	4	0	4.63e-09	Pass	8180	33312	2	2	Plasmid1	1587	42501	0.916107	GOOD	A	.	A	A	42501	42498	2	0	5.58e-11	Pass	7685	34813	0	2	Plasmid1	1587	43099	0.917746	GOOD	A	.	A	A	43099	43098	1
Plasmid1	1588	50443	1.10983	GOOD	T	.	T	T	50443	50437	4	0	1.88e-11	Pass	16828	33609	0	4	Plasmid1	1588	50956	1.09835	GOOD	T	.	T	T	50956	50953	2	0	3.03e-13	Pass	16089	34864	0	2	Plasmid1	1588	51788	1.10277	GOOD	T	.	T	T	51788	51784	2
Plasmid1	1589	51385	1.13056	GOOD	G	.	G	G	51385	51379	3	0	1.44e-12	Pass	17440	33939	2	1	Plasmid1	1589	51727	1.11497	GOOD	G	.	G	G	51727	51723	3	0	1.44e-12	Pass	16667	35056	0	3	Plasmid1	1589	52432	1.11648	GOOD	G	.	G	G	52432	52427	3
Plasmid1	1590	50854	1.11887	GOOD	T	.	T	T	50854	50839	10	0	8.02e-08	Pass	18835	32004	2	8	Plasmid1	1590	50988	1.09904	GOOD	T	.	T	T	50988	50984	2	0	3.03e-13	Pass	18177	32807	1	1	Plasmid1	1590	51646	1.09975	GOOD	T	.	T	T	51646	51641	2
Plasmid1	1591	50202	1.10453	GOOD	A	.	A	A	50202	50197	1	0	2.28e-14	Pass	20499	29698	0	1	Plasmid1	1591	50387	1.08609	GOOD	A	.	A	A	50387	50381	5	0	1.06e-10	Pass	19769	30612	1	4	Plasmid1	1591	51013	1.08627	GOOD	A	.	A	A	51013	51006	5
Plasmid1	1592	50670	1.11482	GOOD	G	.	G	G	50670	50669	1	0	2.28e-14	Pass	21197	29472	0	1	Plasmid1	1592	50748	1.09387	GOOD	G	.	G	G	50748	50743	3	0	2.73e-12	Pass	20291	30452	0	3	Plasmid1	1592	51599	1.09874	GOOD	G	.	G	G	51599	51593	3
Plasmid1	1593	47194	1.03835	GOOD	G	.	G	G	47194	47191	2	0	2.16e-12	Pass	18686	28505	1	1	Plasmid1	1593	47325	1.02009	GOOD	G	.	G	G	47325	47321	2	0	2.16e-12	Pass	17842	29479	0	2	Plasmid1	1593	47955	1.02115	GOOD	G	.	G	G	47955	47952	2
Plasmid1	1594	47535	1.04585	GOOD	C	.	C	C	47535	47525	3	0	1.84e-11	Pass	19288	28237	2	1	Plasmid1	1594	47594	1.02589	GOOD	C	.	C	C	47594	47589	4	0	1.2e-10	Pass	18462	29127	1	3	Plasmid1	1594	48258	1.0276	GOOD	C	.	C	C	48258	48248	3
Plasmid1	1595	49025	1.07863	GOOD	G	.	G	G	49025	49022	2	0	5.83e-13	Pass	19765	29257	0	2	Plasmid1	1595	48992	1.05602	GOOD	G	.	G	G	48992	48986	2	0	1.12e-12	Pass	18876	30110	2	0	Plasmid1	1595	49852	1.06154	GOOD	G	.	G	G	49852	49846	3
Plasmid1	1596	48984	1.07773	GOOD	G	.	G	G	48984	48979	2	0	1.12e-12	Pass	18903	30076	1	1	Plasmid1	1596	49182	1.06012	GOOD	G	.	G	G	49182	49181	1	0	4.48e-14	Pass	17917	31264	1	0	Plasmid1	1596	50188	1.0687	GOOD	G	.	G	G	50188	50180	4
Plasmid1	1597	36900	0.811861	GOOD	T	.	T	T	36900	36895	1	0	2.74e-10	Pass	6696	30199	1	0	Plasmid1	1597	37409	0.806349	GOOD	T	.	T	T	37409	37402	4	0	5.09e-08	Pass	6436	30966	1	3	Plasmid1	1597	38020	0.809595	GOOD	T	.	T	T	38020	38015	4
Plasmid1	1598	39149	0.861343	GOOD	G	.	G	G	39149	39144	2	0	3.89e-10	Pass	10142	29002	1	1	Plasmid1	1598	39581	0.853167	GOOD	G	.	G	G	39581	39579	1	0	3.7e-11	Pass	9660	29919	0	1	Plasmid1	1598	40188	0.85576	GOOD	G	.	G	G	40188	40187	1
Plasmid1	1599	41456	0.912101	GOOD	C	.	C	C	41456	41453	2	0	1.07e-10	Pass	13058	28395	0	2	Plasmid1	1599	41815	0.90132	GOOD	C	.	C	C	41815	41811	3	0	8.02e-10	Pass	12576	29235	2	1	Plasmid1	1599	42695	0.909144	GOOD	C	.	C	C	42695	42693	2
Plasmid1	1600	44132	0.970978	GOOD	T	.	T	T	44132	44122	9	0	6.06e-07	Pass	14062	30060	5	4	Plasmid1	1600	44556	0.960403	GOOD	T	.	T	T	44556	44544	10	0	1.68e-06	Pass	13423	31121	6	4	Plasmid1	1600	45482	0.96849	GOOD	T	.	T	T	45482	45479	2
Plasmid1	1601	43349	0.95375	GOOD	A	.	A	A	43349	43343	4	0	1.38e-09	Pass	16143	27200	2	2	Plasmid1	1601	43468	0.936951	GOOD	A	.	A	A	43468	43462	4	0	1.38e-09	Pass	15249	28213	1	3	Plasmid1	1601	44414	0.945748	GOOD	A	.	A	A	44414	44408	5
Plasmid1	1602	44805	0.985785	GOOD	C	.	C	C	44805	44798	4	0	7.5e-10	Pass	16836	27962	2	2	Plasmid1	1602	44779	0.965209	GOOD	C	.	C	C	44779	44777	1	0	1.29e-12	Pass	16209	28568	1	0	Plasmid1	1602	45594	0.970875	GOOD	C	.	C	C	45594	45589	2
Plasmid1	1603	45603	1.00334	GOOD	A	.	A	A	45603	45602	1	0	6.61e-13	Pass	17255	28347	0	1	Plasmid1	1603	45773	0.986635	GOOD	A	.	A	A	45773	45769	2	0	7.94e-12	Pass	16592	29177	1	1	Plasmid1	1603	46364	0.987271	GOOD	A	.	A	A	46364	46362	2
Plasmid1	1604	41043	0.903014	GOOD	G	.	G	G	41043	41041	1	0	9.68e-12	Pass	14109	26932	0	1	Plasmid1	1604	41285	0.889896	GOOD	G	.	G	G	41285	41279	3	0	8.02e-10	Pass	13587	27692	2	1	Plasmid1	1604	42142	0.897368	GOOD	G	.	G	G	42142	42140	1
Plasmid1	1605	41515	0.913399	GOOD	A	.	A	A	41515	41509	4	0	4.63e-09	Pass	15216	26293	2	2	Plasmid1	1605	41472	0.893927	GOOD	A	.	A	A	41472	41470	2	0	1.07e-10	Pass	14526	26944	0	2	Plasmid1	1605	42110	0.896687	GOOD	A	.	A	A	42110	42105	3
Plasmid1	1606	41938	0.922706	GOOD	G	.	G	G	41938	41935	2	0	1.07e-10	Pass	15627	26308	0	2	Plasmid1	1606	41885	0.902829	GOOD	G	.	G	G	41885	41882	1	0	9.69e-12	Pass	14990	26892	1	0	Plasmid1	1606	42575	0.906588	GOOD	G	.	G	G	42575	42574	1
Plasmid1	1607	33283	0.732281	GOOD	T	.	T	T	33283	33277	5	0	2.12e-06	Pass	7442	25835	0	5	Plasmid1	1607	33749	0.727458	GOOD	T	.	T	T	33749	33744	2	0	1.82e-08	Pass	7566	26178	0	2	Plasmid1	1607	34364	0.731744	GOOD	T	.	T	T	34364	34359	4
Plasmid1	1608	37268	0.819958	GOOD	T	.	T	T	37268	37266	1	0	1.41e-10	Pass	12602	24664	0	1	Plasmid1	1608	37077	0.799193	GOOD	T	.	T	T	37077	37073	3	0	9.66e-09	Pass	12275	24798	1	2	Plasmid1	1608	37809	0.805102	GOOD	T	.	T	T	37809	37807	1
Plasmid1	1609	41835	0.92044	GOOD	C	.	C	C	41835	41831	2	0	1.07e-10	Pass	15548	26283	0	2	Plasmid1	1609	41858	0.902247	GOOD	C	.	C	C	41858	41857	1	0	9.69e-12	Pass	14905	26952	0	1	Plasmid1	1609	42616	0.907462	GOOD	C	.	C	C	42616	42614	2
Plasmid1	1610	45661	1.00462	GOOD	T	.	T	T	45661	45660	1	0	6.61e-13	Pass	19374	26286	0	1	Plasmid1	1610	45612	0.983165	GOOD	T	.	T	T	45612	45608	2	0	7.94e-12	Pass	18769	26839	2	0	Plasmid1	1610	46374	0.987484	GOOD	T	.	T	T	46374	46373	1
Plasmid1	1611	46464	1.02229	GOOD	T	.	T	T	46464	46459	4	0	2.21e-10	Pass	19963	26496	3	1	Plasmid1	1611	46377	0.999654	GOOD	T	.	T	T	46377	46375	2	0	4.14e-12	Pass	19181	27194	2	0	Plasmid1	1611	47307	1.00735	GOOD	T	.	T	T	47307	47302	3
Plasmid1	1612	44385	0.976544	GOOD	G	.	G	G	44385	44380	3	0	1.22e-10	Pass	18392	25988	1	2	Plasmid1	1612	44059	0.94969	GOOD	G	.	G	G	44059	44054	3	0	1.22e-10	Pass	17510	26544	0	3	Plasmid1	1612	44989	0.957992	GOOD	G	.	G	G	44989	44986	2
Plasmid1	1613	40508	0.891243	GOOD	A	.	A	A	40508	40501	7	0	5.32e-07	Pass	16729	23772	4	3	Plasmid1	1613	40285	0.868341	GOOD	A	.	A	A	40285	40281	3	0	1.5e-09	Pass	16079	24202	1	2	Plasmid1	1613	41009	0.873242	GOOD	A	.	A	A	41009	41003	4
Plasmid1	1614	43540	0.957953	GOOD	A	.	A	A	43540	43536	4	0	1.38e-09	Pass	19443	24093	3	1	Plasmid1	1614	43135	0.929773	GOOD	A	.	A	A	43135	43134	1	0	2.53e-12	Pass	18590	24544	0	1	Plasmid1	1614	43977	0.936443	GOOD	A	.	A	A	43977	43972	4
Plasmid1	1615	43938	0.966709	GOOD	G	.	G	G	43938	43937	1	0	2.53e-12	Pass	19144	24793	0	1	Plasmid1	1615	43347	0.934343	GOOD	G	.	G	G	43347	43344	3	0	2.29e-10	Pass	18143	25201	1	2	Plasmid1	1615	44221	0.941638	GOOD	G	.	G	G	44221	44217	1
Plasmid1	1616	35360	0.777979	GOOD	T	.	T	T	35360	35356	3	0	3.32e-08	Pass	11412	23944	1	2	Plasmid1	1616	35561	0.766516	GOOD	T	.	T	T	35561	35553	4	0	1.67e-07	Pass	11236	24317	3	1	Plasmid1	1616	36238	0.771649	GOOD	T	.	T	T	36238	36231	4
Plasmid1	1617	39561	0.870408	GOOD	G	.	G	G	39561	39556	4	0	1.54e-08	Pass	15366	24190	2	2	Plasmid1	1617	39357	0.848338	GOOD	G	.	G	G	39357	39353	3	0	2.79e-09	Pass	14753	24600	0	3	Plasmid1	1617	40169	0.855355	GOOD	G	.	G	G	40169	40168	1
Plasmid1	1618	42994	0.94594	GOOD	G	.	G	G	42994	42990	4	0	2.53e-09	Pass	18620	24370	1	3	Plasmid1	1618	42677	0.919901	GOOD	G	.	G	G	42677	42675	1	0	4.95e-12	Pass	17877	24798	0	1	Plasmid1	1618	43463	0.925497	GOOD	G	.	G	G	43463	43460	2
Plasmid1	1619	32142	0.707178	GOOD	T	.	T	T	32142	32137	2	0	3.45e-08	Pass	8389	23748	1	1	Plasmid1	1619	32916	0.709503	GOOD	T	.	T	T	32916	32907	6	0	1.21e-05	Pass	8747	24160	2	4	Plasmid1	1619	33299	0.709066	GOOD	T	.	T	T	33299	33294	3
Plasmid1	1620	36527	0.803655	GOOD	G	.	G	G	36527	36527	0	0	1	Pass	13040	23487	0	0	Plasmid1	1620	36633	0.789623	GOOD	G	.	G	G	36633	36630	2	0	2.68e-09	Pass	12649	23981	1	1	Plasmid1	1620	37305	0.79437	GOOD	G	.	G	G	37305	37301	3
Plasmid1	1621	39340	0.865546	GOOD	G	.	G	G	39340	39339	1	0	3.7e-11	Pass	16693	22646	0	1	Plasmid1	1621	39213	0.845234	GOOD	G	.	G	G	39213	39209	2	0	3.89e-10	Pass	16112	23097	0	2	Plasmid1	1621	39914	0.849925	GOOD	G	.	G	G	39914	39906	5
Plasmid1	1622	37322	0.821146	GOOD	C	.	C	C	37322	37319	2	0	1.41e-09	Pass	15958	21361	1	1	Plasmid1	1622	37184	0.801499	GOOD	C	.	C	C	37184	37179	4	0	5.09e-08	Pass	15202	21977	2	2	Plasmid1	1622	37934	0.807763	GOOD	C	.	C	C	37934	37929	3
Plasmid1	1623	40466	0.890319	GOOD	C	.	C	C	40466	40461	2	0	2.04e-10	Pass	19227	21234	0	2	Plasmid1	1623	40704	0.877373	GOOD	C	.	C	C	40704	40702	2	0	2.04e-10	Pass	18375	22327	1	1	Plasmid1	1623	41516	0.884038	GOOD	C	.	C	C	41516	41509	4
Plasmid1	1624	43966	0.967325	GOOD	T	.	T	T	43966	43961	3	0	2.29e-10	Pass	18852	25109	2	1	Plasmid1	1624	43373	0.934903	GOOD	T	.	T	T	43373	43368	3	0	2.29e-10	Pass	18094	25274	2	1	Plasmid1	1624	43970	0.936293	GOOD	T	.	T	T	43970	43963	3
Plasmid1	1625	43457	0.956126	GOOD	A	.	A	A	43457	43453	4	0	1.38e-09	Pass	19590	23863	1	3	Plasmid1	1625	42657	0.91947	GOOD	A	.	A	A	42657	42655	2	0	5.58e-11	Pass	18577	24078	1	1	Plasmid1	1625	43364	0.923389	GOOD	A	.	A	A	43364	43362	2
Plasmid1	1626	41867	0.921144	GOOD	A	.	A	A	41867	41862	4	0	4.63e-09	Pass	20969	20893	2	2	Plasmid1	1626	40830	0.880089	GOOD	A	.	A	A	40830	40828	2	0	2.04e-10	Pass	20003	20825	0	2	Plasmid1	1626	41504	0.883783	GOOD	A	.	A	A	41504	41500	3
Plasmid1	1627	39940	0.878747	GOOD	C	.	C	C	39940	39937	2	0	3.89e-10	Pass	17551	22386	1	1	Plasmid1	1627	39639	0.854417	GOOD	C	.	C	C	39639	39637	2	0	3.89e-10	Pass	16767	22870	2	0	Plasmid1	1627	40406	0.860402	GOOD	C	.	C	C	40406	40405	1
Plasmid1	1628	41157	0.905523	GOOD	T	.	T	T	41157	41153	2	0	1.07e-10	Pass	19950	21203	2	0	Plasmid1	1628	40727	0.877869	GOOD	T	.	T	T	40727	40720	4	0	8.46e-09	Pass	19111	21609	1	3	Plasmid1	1628	41467	0.882995	GOOD	T	.	T	T	41467	41460	4
Plasmid1	1629	39532	0.86977	GOOD	A	.	A	A	39532	39524	5	0	6.98e-08	Pass	20062	19462	1	4	Plasmid1	1629	39007	0.840794	GOOD	A	.	A	A	39007	39001	4	0	1.54e-08	Pass	19092	19909	1	3	Plasmid1	1629	39697	0.845305	GOOD	A	.	A	A	39697	39684	8
Plasmid1	1630	44736	0.984267	GOOD	C	.	C	C	44736	44731	3	0	1.22e-10	Pass	20839	23892	0	3	Plasmid1	1630	43807	0.944258	GOOD	C	.	C	C	43807	43802	3	0	2.29e-10	Pass	19635	24167	1	2	Plasmid1	1630	44627	0.950284	GOOD	C	.	C	C	44627	44622	4
Plasmid1	1631	42800	0.941671	GOOD	G	.	G	G	42800	42792	5	0	1.22e-08	Pass	19962	22830	2	3	Plasmid1	1631	42334	0.912507	GOOD	G	.	G	G	42334	42330	4	0	2.53e-09	Pass	19198	23132	3	1	Plasmid1	1631	42942	0.914403	GOOD	G	.	G	G	42942	42935	3
Plasmid1	1632	42493	0.934917	GOOD	G	.	G	G	42493	42491	1	0	4.95e-12	Pass	20484	22007	1	0	Plasmid1	1632	41947	0.904166	GOOD	G	.	G	G	41947	41947	0	0	1	Pass	19551	22396	0	0	Plasmid1	1632	42783	0.911018	GOOD	G	.	G	G	42783	42779	2
Plasmid1	1633	39503	0.869132	GOOD	C	.	C	C	39503	39501	2	0	3.89e-10	Pass	18009	21492	1	1	Plasmid1	1633	38947	0.839501	GOOD	C	.	C	C	38947	38939	3	0	5.2e-09	Pass	17319	21620	3	0	Plasmid1	1633	39734	0.846092	GOOD	C	.	C	C	39734	39732	1
Plasmid1	1634	38364	0.844072	GOOD	T	.	T	T	38364	38360	2	0	7.41e-10	Pass	16453	21907	2	0	Plasmid1	1634	38107	0.821395	GOOD	T	.	T	T	38107	38098	7	0	1.55e-06	Pass	15881	22217	2	5	Plasmid1	1634	38641	0.822818	GOOD	T	.	T	T	38641	38638	2
Plasmid1	1635	38872	0.855249	GOOD	A	.	A	A	38872	38864	4	0	2.81e-08	Pass	18634	20230	0	4	Plasmid1	1635	38169	0.822731	GOOD	A	.	A	A	38169	38165	4	0	2.81e-08	Pass	17726	20439	0	4	Plasmid1	1635	38709	0.824266	GOOD	A	.	A	A	38709	38705	3
Plasmid1	1636	40103	0.882333	GOOD	C	.	C	C	40103	40102	1	0	1.89e-11	Pass	18752	21350	0	1	Plasmid1	1636	39637	0.854374	GOOD	C	.	C	C	39637	39633	2	0	3.89e-10	Pass	17986	21647	0	2	Plasmid1	1636	40191	0.855824	GOOD	C	.	C	C	40191	40187	2
Plasmid1	1637	39070	0.859605	GOOD	A	.	A	A	39070	39065	2	0	3.89e-10	Pass	18526	20539	1	1	Plasmid1	1637	38587	0.831741	GOOD	A	.	A	A	38587	38582	3	0	5.2e-09	Pass	17602	20980	2	1	Plasmid1	1637	39499	0.841088	GOOD	A	.	A	A	39499	39494	4
Plasmid1	1638	41296	0.908581	GOOD	C	.	C	C	41296	41294	1	0	9.69e-12	Pass	18802	22492	0	1	Plasmid1	1638	40601	0.875153	GOOD	C	.	C	C	40601	40600	1	0	1.89e-11	Pass	18189	22411	1	0	Plasmid1	1638	41590	0.885614	GOOD	C	.	C	C	41590	41586	2
Plasmid1	1639	42343	0.931617	GOOD	T	.	T	T	42343	42340	1	0	4.95e-12	Pass	19244	23096	0	1	Plasmid1	1639	42211	0.909856	GOOD	T	.	T	T	42211	42204	4	0	2.53e-09	Pass	18810	23394	1	3	Plasmid1	1639	42990	0.915425	GOOD	T	.	T	T	42990	42984	4
Plasmid1	1640	42603	0.937337	GOOD	A	.	A	A	42603	42594	7	0	1.8e-07	Pass	19036	23558	7	0	Plasmid1	1640	42217	0.909986	GOOD	A	.	A	A	42217	42211	4	0	2.53e-09	Pass	18302	23909	1	3	Plasmid1	1640	42896	0.913424	GOOD	A	.	A	A	42896	42890	4
Plasmid1	1641	43852	0.964817	GOOD	G	.	G	G	43852	43852	0	0	1	Pass	20544	23308	0	0	Plasmid1	1641	43309	0.933524	GOOD	G	.	G	G	43309	43306	2	0	2.92e-11	Pass	19606	23700	1	1	Plasmid1	1641	44046	0.937912	GOOD	G	.	G	G	44046	44045	1
Plasmid1	1642	38636	0.850056	GOOD	A	.	A	A	38636	38636	0	0	1	Pass	16952	21684	0	0	Plasmid1	1642	38706	0.834306	GOOD	A	.	A	A	38706	38702	2	0	7.41e-10	Pass	16616	22086	0	2	Plasmid1	1642	39291	0.836659	GOOD	A	.	A	A	39291	39290	1
Plasmid1	1643	43264	0.95188	GOOD	A	.	A	A	43264	43261	3	0	2.29e-10	Pass	19970	23291	1	2	Plasmid1	1643	43086	0.928717	GOOD	A	.	A	A	43086	43081	4	0	1.38e-09	Pass	19269	23812	1	3	Plasmid1	1643	43781	0.932269	GOOD	A	.	A	A	43781	43777	3
Plasmid1	1644	41456	0.912101	GOOD	G	.	G	G	41456	41454	1	0	9.69e-12	Pass	20582	20872	1	0	Plasmid1	1644	41149	0.886965	GOOD	G	.	G	G	41149	41144	3	0	8.02e-10	Pass	19798	21346	2	1	Plasmid1	1644	41835	0.890831	GOOD	G	.	G	G	41835	41833	2
Plasmid1	1645	35089	0.772016	GOOD	A	.	A	A	35089	35087	2	0	5.08e-09	Pass	16294	18793	1	1	Plasmid1	1645	35008	0.754596	GOOD	A	.	A	A	35008	35002	5	0	6.87e-07	Pass	15781	19221	3	2	Plasmid1	1645	35706	0.760321	GOOD	A	.	A	A	35706	35703	2
Plasmid1	1646	38364	0.844072	GOOD	A	.	A	A	38364	38359	2	0	7.41e-10	Pass	18843	19516	2	0	Plasmid1	1646	38046	0.82008	GOOD	A	.	A	A	38046	38043	2	0	7.41e-10	Pass	18190	19853	2	0	Plasmid1	1646	38701	0.824096	GOOD	A	.	A	A	38701	38696	4
Plasmid1	1647	40689	0.895226	GOOD	C	.	C	C	40689	40684	3	0	1.5e-09	Pass	19075	21609	3	0	Plasmid1	1647	40295	0.868557	GOOD	C	.	C	C	40295	40291	2	0	2.04e-10	Pass	18355	21936	1	1	Plasmid1	1647	40992	0.87288	GOOD	C	.	C	C	40992	40988	3
Plasmid1	1648	39665	0.872696	GOOD	A	.	A	A	39665	39663	1	0	3.7e-11	Pass	20029	19634	0	1	Plasmid1	1648	38947	0.839501	GOOD	A	.	A	A	38947	38941	5	0	1.24e-07	Pass	19125	19816	1	4	Plasmid1	1648	39789	0.847264	GOOD	A	.	A	A	39789	39785	2
Plasmid1	1649	41761	0.918812	GOOD	G	.	G	G	41761	41760	1	0	9.69e-12	Pass	20766	20994	1	0	Plasmid1	1649	41436	0.893151	GOOD	G	.	G	G	41436	41433	2	0	1.07e-10	Pass	20073	21360	1	1	Plasmid1	1649	41924	0.892726	GOOD	G	.	G	G	41924	41919	4
Plasmid1	1650	32529	0.715692	GOOD	T	.	T	T	32529	32524	3	0	2.08e-07	Pass	13349	19175	2	1	Plasmid1	1650	32593	0.702541	GOOD	T	.	T	T	32593	32592	1	0	3.93e-09	Pass	13179	19413	0	1	Plasmid1	1650	33035	0.703445	GOOD	T	.	T	T	33035	33030	3
Plasmid1	1651	36339	0.799519	GOOD	A	.	A	A	36339	36332	3	0	1.79e-08	Pass	17506	18826	1	2	Plasmid1	1651	36289	0.782208	GOOD	A	.	A	A	36289	36284	3	0	1.79e-08	Pass	17181	19103	1	2	Plasmid1	1651	36820	0.784042	GOOD	A	.	A	A	36820	36810	5
Plasmid1	1652	42338	0.931507	GOOD	T	.	T	T	42338	42333	3	0	4.29e-10	Pass	23725	18608	0	3	Plasmid1	1652	41785	0.900674	GOOD	T	.	T	T	41785	41780	4	0	4.63e-09	Pass	22834	18946	3	1	Plasmid1	1652	42537	0.905779	GOOD	T	.	T	T	42537	42536	1
Plasmid1	1653	45600	1.00328	GOOD	T	.	T	T	45600	45598	1	0	6.61e-13	Pass	26350	19248	0	1	Plasmid1	1653	44387	0.95676	GOOD	T	.	T	T	44387	44382	4	0	7.5e-10	Pass	25184	19198	2	2	Plasmid1	1653	45530	0.969512	GOOD	T	.	T	T	45530	45525	4
Plasmid1	1654	48826	1.07425	GOOD	T	.	T	T	48826	48823	2	0	1.12e-12	Pass	29833	18990	0	2	Plasmid1	1654	47468	1.02317	GOOD	T	.	T	T	47468	47465	2	0	2.16e-12	Pass	28454	19011	1	1	Plasmid1	1654	48460	1.0319	GOOD	T	.	T	T	48460	48459	1
Plasmid1	1655	42213	0.928756	GOOD	G	.	G	G	42213	42208	3	0	4.29e-10	Pass	26430	15778	2	1	Plasmid1	1655	41019	0.884163	GOOD	G	.	G	G	41019	41016	3	0	8.02e-10	Pass	25051	15965	1	2	Plasmid1	1655	42338	0.901542	GOOD	G	.	G	G	42338	42331	5
Plasmid1	1656	39172	0.861849	GOOD	G	.	G	G	39172	39170	1	0	3.7e-11	Pass	25306	13864	1	0	Plasmid1	1656	38067	0.820532	GOOD	G	.	G	G	38067	38063	3	0	5.2e-09	Pass	24001	14062	1	2	Plasmid1	1656	39037	0.831251	GOOD	G	.	G	G	39037	39035	1
Plasmid1	1657	29757	0.654704	GOOD	T	.	T	T	29757	29752	2	0	2.3e-07	Pass	16301	13451	1	1	Plasmid1	1657	29077	0.626753	GOOD	T	.	T	T	29077	29066	8	0	0.00037505	Pass	15654	13412	3	5	Plasmid1	1657	29801	0.63458	GOOD	T	.	T	T	29801	29785	10
Plasmid1	1658	31993	0.703899	GOOD	A	.	A	A	31993	31986	1	0	7.63e-09	Pass	19464	12522	0	1	Plasmid1	1658	31183	0.672148	GOOD	A	.	A	A	31183	31172	1	0	7.63e-09	Pass	18595	12577	0	1	Plasmid1	1658	32078	0.683066	GOOD	A	.	A	A	32078	32063	4
Plasmid1	1659	34215	0.752787	GOOD	T	.	T	T	34215	34210	3	0	6.12e-08	Pass	22295	11915	2	1	Plasmid1	1659	33137	0.714267	GOOD	T	.	T	T	33137	33133	3	0	1.13e-07	Pass	21228	11905	3	0	Plasmid1	1659	33958	0.723099	GOOD	T	.	T	T	33958	33956	1
Plasmid1	1660	37070	0.815602	GOOD	C	.	C	C	37070	37068	1	0	1.41e-10	Pass	23215	13853	1	0	Plasmid1	1660	36025	0.776517	GOOD	C	.	C	C	36025	36018	3	0	1.79e-08	Pass	21995	14023	3	0	Plasmid1	1660	37053	0.789003	GOOD	C	.	C	C	37053	37050	2
Plasmid1	1661	40982	0.901672	GOOD	T	.	T	T	40982	40980	1	0	1.89e-11	Pass	27420	13560	0	1	Plasmid1	1661	39773	0.857305	GOOD	T	.	T	T	39773	39766	6	0	2.69e-07	Pass	26082	13684	6	0	Plasmid1	1661	40992	0.87288	GOOD	T	.	T	T	40992	40988	2
Plasmid1	1662	41209	0.906667	GOOD	G	.	G	G	41209	41206	2	0	1.07e-10	Pass	27391	13815	2	0	Plasmid1	1662	39963	0.861401	GOOD	G	.	G	G	39963	39961	1	0	3.7e-11	Pass	26030	13931	0	1	Plasmid1	1662	41243	0.878225	GOOD	G	.	G	G	41243	41242	1
Plasmid1	1663	37182	0.818066	GOOD	C	.	C	C	37182	37175	6	0	8.13e-07	Pass	23608	13567	4	2	Plasmid1	1663	36199	0.780268	GOOD	C	.	C	C	36199	36189	4	0	9.22e-08	Pass	22564	13625	3	1	Plasmid1	1663	37257	0.793347	GOOD	C	.	C	C	37257	37252	5
Plasmid1	1664	37320	0.821102	GOOD	G	.	G	G	37320	37319	1	0	1.41e-10	Pass	24501	12818	1	0	Plasmid1	1664	36211	0.780526	GOOD	G	.	G	G	36211	36209	2	0	2.68e-09	Pass	23346	12863	2	0	Plasmid1	1664	37137	0.790792	GOOD	G	.	G	G	37137	37136	1
Plasmid1	1665	38334	0.843412	GOOD	C	.	C	C	38334	38331	2	0	7.41e-10	Pass	25011	13320	1	1	Plasmid1	1665	37104	0.799775	GOOD	C	.	C	C	37104	37097	4	0	5.09e-08	Pass	23829	13268	3	1	Plasmid1	1665	38073	0.810723	GOOD	C	.	C	C	38073	38070	1
Plasmid1	1666	36357	0.799915	GOOD	T	.	T	T	36357	36356	1	0	2.74e-10	Pass	23884	12472	1	0	Plasmid1	1666	35206	0.758864	GOOD	T	.	T	T	35206	35204	1	0	5.34e-10	Pass	22797	12407	1	0	Plasmid1	1666	36213	0.771117	GOOD	T	.	T	T	36213	36210	3
Plasmid1	1667	39289	0.864423	GOOD	C	.	C	C	39289	39285	3	0	2.79e-09	Pass	25304	13981	3	0	Plasmid1	1667	37810	0.814993	GOOD	C	.	C	C	37810	37809	1	0	1.41e-10	Pass	23949	13860	1	0	Plasmid1	1667	38899	0.828312	GOOD	C	.	C	C	38899	38897	1
Plasmid1	1668	38596	0.849176	GOOD	T	.	T	T	38596	38595	0	0	1	Pass	25086	13509	0	0	Plasmid1	1668	37730	0.813268	GOOD	T	.	T	T	37730	37722	7	0	2.63e-06	Pass	23765	13957	4	3	Plasmid1	1668	38917	0.828695	GOOD	T	.	T	T	38917	38911	3
Plasmid1	1669	39277	0.864159	GOOD	G	.	G	G	39277	39271	4	0	1.54e-08	Pass	25304	13967	2	2	Plasmid1	1669	38039	0.819929	GOOD	G	.	G	G	38039	38038	1	0	7.21e-11	Pass	23830	14208	1	0	Plasmid1	1669	38966	0.829739	GOOD	G	.	G	G	38966	38965	1
Plasmid1	1670	39620	0.871706	GOOD	C	.	C	C	39620	39619	1	0	3.7e-11	Pass	25819	13800	1	0	Plasmid1	1670	38534	0.830599	GOOD	C	.	C	C	38534	38531	1	0	7.21e-11	Pass	24597	13934	1	0	Plasmid1	1670	39618	0.843622	GOOD	C	.	C	C	39618	39617	1
Plasmid1	1671	39285	0.864335	GOOD	T	.	T	T	39285	39283	2	0	3.89e-10	Pass	25898	13385	1	1	Plasmid1	1671	38063	0.820446	GOOD	T	.	T	T	38063	38060	3	0	5.2e-09	Pass	24683	13377	2	1	Plasmid1	1671	39250	0.835786	GOOD	T	.	T	T	39250	39247	2
Plasmid1	1672	40086	0.881959	GOOD	G	.	G	G	40086	40085	1	0	1.89e-11	Pass	26165	13920	1	0	Plasmid1	1672	39047	0.841656	GOOD	G	.	G	G	39047	39044	1	0	3.7e-11	Pass	24855	14189	0	1	Plasmid1	1672	40155	0.855057	GOOD	G	.	G	G	40155	40149	2
Plasmid1	1673	37803	0.831729	GOOD	A	.	A	A	37803	37801	1	0	1.41e-10	Pass	24854	12947	1	0	Plasmid1	1673	36796	0.793136	GOOD	A	.	A	A	36796	36793	2	0	2.68e-09	Pass	23590	13203	2	0	Plasmid1	1673	37845	0.805868	GOOD	A	.	A	A	37845	37843	2
Plasmid1	1674	38455	0.846074	GOOD	A	.	A	A	38455	38448	5	0	1.24e-07	Pass	26033	12415	3	2	Plasmid1	1674	37148	0.800723	GOOD	A	.	A	A	37148	37144	4	0	5.09e-08	Pass	24579	12565	4	0	Plasmid1	1674	38292	0.815387	GOOD	A	.	A	A	38292	38286	5
Plasmid1	1675	36580	0.804821	GOOD	G	.	G	G	36580	36576	1	0	2.74e-10	Pass	23968	12608	1	0	Plasmid1	1675	35125	0.757118	GOOD	G	.	G	G	35125	35121	2	0	5.08e-09	Pass	22510	12611	2	0	Plasmid1	1675	36474	0.776674	GOOD	G	.	G	G	36474	36471	2
Plasmid1	1676	36634	0.806009	GOOD	C	.	C	C	36634	36629	2	0	2.68e-09	Pass	24702	11927	2	0	Plasmid1	1676	35105	0.756687	GOOD	C	.	C	C	35105	35102	2	0	5.08e-09	Pass	23246	11856	1	1	Plasmid1	1676	36458	0.776334	GOOD	C	.	C	C	36458	36457	1
Plasmid1	1677	38861	0.855007	GOOD	C	.	C	C	38861	38860	1	0	7.21e-11	Pass	26720	12140	1	0	Plasmid1	1677	37386	0.805854	GOOD	C	.	C	C	37386	37381	2	0	1.41e-09	Pass	25246	12135	2	0	Plasmid1	1677	38739	0.824905	GOOD	C	.	C	C	38739	38734	4
Plasmid1	1678	41718	0.917866	GOOD	A	.	A	A	41718	41712	5	0	2.19e-08	Pass	25514	16198	2	3	Plasmid1	1678	40544	0.873924	GOOD	A	.	A	A	40544	40543	1	0	1.89e-11	Pass	24196	16347	1	0	Plasmid1	1678	41881	0.89181	GOOD	A	.	A	A	41881	41878	2
Plasmid1	1679	37910	0.834083	GOOD	G	.	G	G	37910	37906	2	0	1.41e-09	Pass	25758	12148	0	2	Plasmid1	1679	36559	0.788028	GOOD	G	.	G	G	36559	36552	2	0	2.68e-09	Pass	24303	12249	1	1	Plasmid1	1679	37783	0.804548	GOOD	G	.	G	G	37783	37779	2
Plasmid1	1680	29946	0.658862	GOOD	T	.	T	T	29946	29944	1	0	2.87e-08	Pass	20681	9263	0	1	Plasmid1	1680	29047	0.626107	GOOD	T	.	T	T	29047	29045	2	0	2.3e-07	Pass	19613	9432	2	0	Plasmid1	1680	29872	0.636092	GOOD	T	.	T	T	29872	29869	2
Plasmid1	1681	29401	0.646871	GOOD	T	.	T	T	29401	29399	2	0	2.3e-07	Pass	22746	6653	2	0	Plasmid1	1681	28473	0.613734	GOOD	T	.	T	T	28473	28470	2	0	4.32e-07	Pass	21700	6770	2	0	Plasmid1	1681	29081	0.619248	GOOD	T	.	T	T	29081	29079	2
Plasmid1	1682	28879	0.635386	GOOD	A	.	A	A	28879	28877	2	0	4.32e-07	Pass	23751	5126	2	0	Plasmid1	1682	27692	0.5969	GOOD	A	.	A	A	27692	27689	1	0	1.07e-07	Pass	22499	5190	1	0	Plasmid1	1682	28388	0.604492	GOOD	A	.	A	A	28388	28387	1
Plasmid1	1683	35611	0.783501	GOOD	C	.	C	C	35611	35608	3	0	3.32e-08	Pass	25075	10533	2	1	Plasmid1	1683	34359	0.740607	GOOD	C	.	C	C	34359	34358	1	0	1.04e-09	Pass	23777	10581	1	0	Plasmid1	1683	35600	0.758063	GOOD	C	.	C	C	35600	35599	1
Plasmid1	1684	36739	0.808319	GOOD	C	.	C	C	36739	36732	4	0	9.22e-08	Pass	26088	10644	3	1	Plasmid1	1684	35372	0.762442	GOOD	C	.	C	C	35372	35369	2	0	5.08e-09	Pass	24818	10551	2	0	Plasmid1	1684	36605	0.779464	GOOD	C	.	C	C	36605	36598	4
Plasmid1	1685	36257	0.797714	GOOD	T	.	T	T	36257	36254	3	0	1.79e-08	Pass	23682	12572	2	1	Plasmid1	1685	34860	0.751406	GOOD	T	.	T	T	34860	34855	4	0	3e-07	Pass	22278	12577	3	1	Plasmid1	1685	36053	0.76771	GOOD	T	.	T	T	36053	36047	4
Plasmid1	1686	36712	0.807725	GOOD	T	.	T	T	36712	36708	2	0	2.68e-09	Pass	24003	12705	1	1	Plasmid1	1686	35381	0.762636	GOOD	T	.	T	T	35381	35377	2	0	5.08e-09	Pass	22659	12718	0	2	Plasmid1	1686	36681	0.781082	GOOD	T	.	T	T	36681	36677	2
Plasmid1	1687	37082	0.815866	GOOD	C	.	C	C	37082	37076	3	0	9.66e-09	Pass	24434	12642	3	0	Plasmid1	1687	35655	0.768542	GOOD	C	.	C	C	35655	35647	5	0	6.87e-07	Pass	23029	12618	3	2	Plasmid1	1687	37176	0.791623	GOOD	C	.	C	C	37176	37170	5
Plasmid1	1688	38554	0.848252	GOOD	G	.	G	G	38554	38552	2	0	7.41e-10	Pass	24441	14111	2	0	Plasmid1	1688	37357	0.805228	GOOD	G	.	G	G	37357	37354	2	0	1.41e-09	Pass	23179	14175	1	1	Plasmid1	1688	38482	0.819432	GOOD	G	.	G	G	38482	38478	2
Plasmid1	1689	37981	0.835645	GOOD	G	.	G	G	37981	37970	9	0	2.02e-05	Pass	24790	13180	6	3	Plasmid1	1689	36703	0.791132	GOOD	G	.	G	G	36703	36692	8	0	1.27e-05	Pass	23474	13218	6	2	Plasmid1	1689	37570	0.800012	GOOD	G	.	G	G	37570	37558	11
Plasmid1	1690	37810	0.831883	GOOD	A	.	A	A	37810	37807	2	0	1.41e-09	Pass	23024	14783	2	0	Plasmid1	1690	36912	0.795636	GOOD	A	.	A	A	36912	36908	2	0	2.68e-09	Pass	21928	14980	1	1	Plasmid1	1690	38033	0.809872	GOOD	A	.	A	A	38033	38030	3
Plasmid1	1691	38411	0.845106	GOOD	A	.	A	A	38411	38410	1	0	7.21e-11	Pass	23957	14453	0	1	Plasmid1	1691	37440	0.807018	GOOD	A	.	A	A	37440	37437	3	0	9.66e-09	Pass	22719	14718	1	2	Plasmid1	1691	38500	0.819816	GOOD	A	.	A	A	38500	38493	5
Plasmid1	1692	39374	0.866294	GOOD	A	.	A	A	39374	39369	5	0	6.98e-08	Pass	25099	14270	3	2	Plasmid1	1692	38252	0.82452	GOOD	A	.	A	A	38252	38252	0	0	1	Pass	23733	14519	0	0	Plasmid1	1692	39469	0.84045	GOOD	A	.	A	A	39469	39466	1
Plasmid1	1693	39448	0.867922	GOOD	A	.	A	A	39448	39447	1	0	3.7e-11	Pass	25370	14077	1	0	Plasmid1	1693	38227	0.823981	GOOD	A	.	A	A	38227	38226	1	0	7.21e-11	Pass	23904	14322	1	0	Plasmid1	1693	39553	0.842238	GOOD	A	.	A	A	39553	39553	0
Plasmid1	1694	39330	0.865326	GOOD	A	.	A	A	39330	39328	2	0	3.89e-10	Pass	25303	14025	0	2	Plasmid1	1694	37851	0.815877	GOOD	A	.	A	A	37851	37847	4	0	5.09e-08	Pass	23715	14132	2	2	Plasmid1	1694	39194	0.834594	GOOD	A	.	A	A	39194	39189	4
Plasmid1	1695	37116	0.816614	GOOD	G	.	G	G	37116	37116	0	0	1	Pass	23613	13503	0	0	Plasmid1	1695	35975	0.77544	GOOD	G	.	G	G	35975	35971	3	0	3.32e-08	Pass	22230	13741	1	2	Plasmid1	1695	37038	0.788684	GOOD	G	.	G	G	37038	37038	0
Plasmid1	1696	28405	0.624957	GOOD	A	.	A	A	28405	28403	1	0	5.55e-08	Pass	15987	12416	1	0	Plasmid1	1696	27673	0.59649	GOOD	A	.	A	A	27673	27671	1	0	1.07e-07	Pass	14997	12674	1	0	Plasmid1	1696	28580	0.60858	GOOD	A	.	A	A	28580	28573	6
Plasmid1	1697	31918	0.702249	GOOD	G	.	G	G	31918	31915	3	0	3.81e-07	Pass	18823	13092	2	1	Plasmid1	1697	30932	0.666738	GOOD	G	.	G	G	30932	30931	1	0	1.48e-08	Pass	17586	13345	1	0	Plasmid1	1697	32117	0.683897	GOOD	G	.	G	G	32117	32114	2
Plasmid1	1698	23773	0.523046	GOOD	T	.	T	T	23773	23770	2	0	9.67e-06	Pass	10388	13382	1	1	Plasmid1	1698	23219	0.500484	GOOD	T	.	T	T	23219	23216	2	0	9.67e-06	Pass	9690	13526	2	0	Plasmid1	1698	24197	0.515249	GOOD	T	.	T	T	24197	24194	3
Plasmid1	1699	29297	0.644583	GOOD	T	.	T	T	29297	29296	1	0	2.87e-08	Pass	15665	13631	0	1	Plasmid1	1699	28676	0.61811	GOOD	T	.	T	T	28676	28672	3	0	2.31e-06	Pass	14783	13889	3	0	Plasmid1	1699	29793	0.63441	GOOD	T	.	T	T	29793	29793	0
Plasmid1	1700	31223	0.686958	GOOD	G	.	G	G	31223	31218	2	0	6.5e-08	Pass	17730	13488	2	0	Plasmid1	1700	30492	0.657254	GOOD	G	.	G	G	30492	30487	2	0	1.22e-07	Pass	16763	13724	1	1	Plasmid1	1700	31576	0.672377	GOOD	G	.	G	G	31576	31573	2
Plasmid1	1701	33428	0.735472	GOOD	G	.	G	G	33428	33427	1	0	2.02e-09	Pass	20471	12956	1	0	Plasmid1	1701	32702	0.70489	GOOD	G	.	G	G	32702	32702	0	0	1	Pass	19353	13349	0	0	Plasmid1	1701	33709	0.717797	GOOD	G	.	G	G	33709	33709	0
Plasmid1	1702	25836	0.568435	GOOD	T	.	T	T	25836	25828	5	0	0.00016185	Pass	13118	12710	3	2	Plasmid1	1702	25432	0.548186	GOOD	T	.	T	T	25432	25428	2	0	2.81e-06	Pass	12525	12903	2	0	Plasmid1	1702	26212	0.558156	GOOD	T	.	T	T	26212	26208	2
Plasmid1	1703	28821	0.63411	GOOD	A	.	A	A	28821	28818	3	0	2.31e-06	Pass	17194	11624	2	1	Plasmid1	1703	28330	0.610652	GOOD	A	.	A	A	28330	28326	2	0	4.32e-07	Pass	16370	11956	0	2	Plasmid1	1703	28965	0.616778	GOOD	A	.	A	A	28965	28961	4
Plasmid1	1704	31421	0.691314	GOOD	G	.	G	G	31421	31417	2	0	6.5e-08	Pass	20391	11026	0	2	Plasmid1	1704	30818	0.664281	GOOD	G	.	G	G	30818	30818	0	0	1	Pass	19367	11451	0	0	Plasmid1	1704	31504	0.670844	GOOD	G	.	G	G	31504	31500	2
Plasmid1	1705	32105	0.706363	GOOD	C	.	C	C	32105	32104	0	0	1	Pass	21717	10387	0	0	Plasmid1	1705	31078	0.669885	GOOD	C	.	C	C	31078	31078	0	0	1	Pass	20422	10656	0	0	Plasmid1	1705	31817	0.677509	GOOD	C	.	C	C	31817	31816	1
Plasmid1	1706	32709	0.719653	GOOD	T	.	T	T	32709	32703	5	0	3.69e-06	Pass	22535	10168	3	2	Plasmid1	1706	31576	0.680619	GOOD	T	.	T	T	31576	31573	1	0	7.63e-09	Pass	21267	10306	1	0	Plasmid1	1706	32352	0.688901	GOOD	T	.	T	T	32352	32349	2
Plasmid1	1707	35171	0.773821	GOOD	C	.	C	C	35171	35166	2	0	5.08e-09	Pass	23292	11874	2	0	Plasmid1	1707	34043	0.733795	GOOD	C	.	C	C	34043	34040	2	0	9.64e-09	Pass	22051	11989	2	0	Plasmid1	1707	34915	0.743477	GOOD	C	.	C	C	34915	34912	2
Plasmid1	1708	38525	0.847614	GOOD	T	.	T	T	38525	38524	1	0	7.21e-11	Pass	24102	14422	1	0	Plasmid1	1708	37298	0.803957	GOOD	T	.	T	T	37298	37296	1	0	1.41e-10	Pass	22806	14490	1	0	Plasmid1	1708	38663	0.823287	GOOD	T	.	T	T	38663	38663	0
Plasmid1	1709	38959	0.857163	GOOD	T	.	T	T	38959	38955	3	0	5.2e-09	Pass	24889	14066	2	1	Plasmid1	1709	37353	0.805142	GOOD	T	.	T	T	37353	37348	2	0	1.41e-09	Pass	23343	14005	1	1	Plasmid1	1709	38768	0.825523	GOOD	T	.	T	T	38768	38766	2
Plasmid1	1710	37429	0.8235	GOOD	G	.	G	G	37429	37422	4	0	5.09e-08	Pass	23966	13456	1	3	Plasmid1	1710	35928	0.774426	GOOD	G	.	G	G	35928	35927	1	0	5.34e-10	Pass	22541	13386	1	0	Plasmid1	1710	37631	0.801311	GOOD	G	.	G	G	37631	37630	1
Plasmid1	1711	30635	0.674021	GOOD	A	.	A	A	30635	30631	4	0	3.07e-06	Pass	20203	10428	3	1	Plasmid1	1711	29013	0.625374	GOOD	A	.	A	A	29013	29013	0	0	1	Pass	18838	10175	0	0	Plasmid1	1711	30412	0.647591	GOOD	A	.	A	A	30412	30409	2
Plasmid1	1712	31626	0.695825	GOOD	T	.	T	T	31626	31617	6	0	2.05e-05	Pass	21729	9888	3	3	Plasmid1	1712	30141	0.649688	GOOD	T	.	T	T	30141	30137	3	0	6.96e-07	Pass	20465	9672	2	1	Plasmid1	1712	31789	0.676912	GOOD	T	.	T	T	31789	31780	8
Plasmid1	1713	35080	0.771818	GOOD	C	.	C	C	35080	35078	2	0	5.08e-09	Pass	22437	12641	2	0	Plasmid1	1713	33614	0.724548	GOOD	C	.	C	C	33614	33610	1	0	2.02e-09	Pass	21054	12556	1	0	Plasmid1	1713	34866	0.742434	GOOD	C	.	C	C	34866	34864	1
Plasmid1	1714	35997	0.791994	GOOD	C	.	C	C	35997	35990	4	0	1.67e-07	Pass	23217	12773	3	1	Plasmid1	1714	34859	0.751384	GOOD	C	.	C	C	34859	34857	1	0	1.04e-09	Pass	21831	13026	0	1	Plasmid1	1714	36016	0.766922	GOOD	C	.	C	C	36016	36013	2
Plasmid1	1715	35849	0.788738	GOOD	G	.	G	G	35849	35848	1	0	5.34e-10	Pass	22255	13593	1	0	Plasmid1	1715	34327	0.739917	GOOD	G	.	G	G	34327	34322	3	0	6.12e-08	Pass	20862	13460	3	0	Plasmid1	1715	35724	0.760704	GOOD	G	.	G	G	35724	35720	4
Plasmid1	1716	34140	0.751137	GOOD	G	.	G	G	34140	34130	9	0	8.47e-05	Pass	21885	12245	7	2	Plasmid1	1716	32737	0.705645	GOOD	G	.	G	G	32737	32727	8	0	9.07e-05	Pass	20577	12150	7	1	Plasmid1	1716	34038	0.724802	GOOD	G	.	G	G	34038	34025	10
Plasmid1	1717	32948	0.724911	GOOD	C	.	C	C	32948	32945	2	0	3.45e-08	Pass	21664	11281	0	2	Plasmid1	1717	31674	0.682732	GOOD	C	.	C	C	31674	31670	1	0	7.63e-09	Pass	20389	11281	1	0	Plasmid1	1717	32785	0.698121	GOOD	C	.	C	C	32785	32782	2
Plasmid1	1718	33913	0.746143	GOOD	A	.	A	A	33913	33907	5	0	2.12e-06	Pass	20350	13557	3	2	Plasmid1	1718	32919	0.709568	GOOD	A	.	A	A	32919	32917	2	0	3.45e-08	Pass	19253	13664	2	0	Plasmid1	1718	34216	0.728593	GOOD	A	.	A	A	34216	34209	4
Plasmid1	1719	29845	0.65664	GOOD	A	.	A	A	29845	29843	1	0	2.87e-08	Pass	18117	11726	0	1	Plasmid1	1719	29153	0.628392	GOOD	A	.	A	A	29153	29150	2	0	2.3e-07	Pass	17127	12023	0	2	Plasmid1	1719	30034	0.639541	GOOD	A	.	A	A	30034	30032	2
Plasmid1	1720	28591	0.62905	GOOD	A	.	A	A	28591	28587	3	0	2.31e-06	Pass	18713	9874	0	3	Plasmid1	1720	27817	0.599594	GOOD	A	.	A	A	27817	27816	1	0	1.07e-07	Pass	17707	10109	1	0	Plasmid1	1720	28806	0.613393	GOOD	A	.	A	A	28806	28804	2
Plasmid1	1721	32782	0.721259	GOOD	C	.	C	C	32782	32775	3	0	2.08e-07	Pass	20329	12446	2	1	Plasmid1	1721	31981	0.689349	GOOD	C	.	C	C	31981	31976	2	0	6.5e-08	Pass	19427	12549	0	2	Plasmid1	1721	33091	0.704637	GOOD	C	.	C	C	33091	33088	2
Plasmid1	1722	30203	0.664516	GOOD	A	.	A	A	30203	30201	2	0	1.22e-07	Pass	20136	10065	2	0	Plasmid1	1722	29529	0.636496	GOOD	A	.	A	A	29529	29526	3	0	1.27e-06	Pass	19208	10318	2	1	Plasmid1	1722	30597	0.65153	GOOD	A	.	A	A	30597	30594	3
Plasmid1	1723	25537	0.561857	GOOD	A	.	A	A	25537	25534	3	0	1.37e-05	Pass	19052	6482	2	1	Plasmid1	1723	24773	0.533981	GOOD	A	.	A	A	24773	24769	4	0	8.96e-05	Pass	18096	6673	3	1	Plasmid1	1723	25650	0.546189	GOOD	A	.	A	A	25650	25649	1
Plasmid1	1724	21777	0.47913	GOOD	A	.	A	A	21777	21775	2	0	3.29e-05	Pass	18205	3570	0	2	Plasmid1	1724	20945	0.451469	GOOD	A	.	A	A	20945	20944	1	0	1.04e-05	Pass	17200	3744	1	0	Plasmid1	1724	21643	0.460864	GOOD	A	.	A	A	21643	21642	1
Plasmid1	1725	28719	0.631866	GOOD	C	.	C	C	28719	28719	0	0	1	Pass	20068	8651	0	0	Plasmid1	1725	27924	0.601901	GOOD	C	.	C	C	27924	27924	0	0	1	Pass	19109	8815	0	0	Plasmid1	1725	28872	0.614798	GOOD	C	.	C	C	28872	28871	1
Plasmid1	1726	24648	0.542297	GOOD	C	.	C	C	24648	24648	0	0	1	Pass	19971	4677	0	0	Plasmid1	1726	23666	0.51012	GOOD	C	.	C	C	23666	23666	0	0	1	Pass	18993	4673	0	0	Plasmid1	1726	24135	0.513929	GOOD	C	.	C	C	24135	24130	3
Plasmid1	1727	21998	0.483993	GOOD	A	.	A	A	21998	21996	2	0	3.29e-05	Pass	19898	2098	1	1	Plasmid1	1727	20898	0.450455	GOOD	A	.	A	A	20898	20897	1	0	1.04e-05	Pass	18809	2088	1	0	Plasmid1	1727	21613	0.460225	GOOD	A	.	A	A	21613	21609	4
Plasmid1	1728	37259	0.81976	GOOD	C	.	C	C	37259	37256	3	0	9.66e-09	Pass	21393	15863	2	1	Plasmid1	1728	36478	0.786282	GOOD	C	.	C	C	36478	36478	0	0	1	Pass	20218	16260	0	0	Plasmid1	1728	37646	0.801631	GOOD	C	.	C	C	37646	37645	1
Plasmid1	1729	37499	0.82504	GOOD	C	.	C	C	37499	37496	3	0	9.66e-09	Pass	20936	16560	2	1	Plasmid1	1729	36615	0.789235	GOOD	C	.	C	C	36615	36612	2	0	2.68e-09	Pass	19887	16725	1	1	Plasmid1	1729	38028	0.809765	GOOD	C	.	C	C	38028	38025	3
Plasmid1	1730	36132	0.794964	GOOD	G	.	G	G	36132	36131	1	0	2.74e-10	Pass	20274	15857	0	1	Plasmid1	1730	35175	0.758196	GOOD	G	.	G	G	35175	35174	1	0	5.34e-10	Pass	19219	15955	1	0	Plasmid1	1730	36499	0.777207	GOOD	G	.	G	G	36499	36496	2
Plasmid1	1731	34194	0.752325	GOOD	C	.	C	C	34194	34192	2	0	9.64e-09	Pass	18344	15848	1	1	Plasmid1	1731	33009	0.711508	GOOD	C	.	C	C	33009	33009	0	0	1	Pass	17144	15865	0	0	Plasmid1	1731	34330	0.73102	GOOD	C	.	C	C	34330	34330	0
Plasmid1	1732	34960	0.769178	GOOD	T	.	T	T	34960	34958	1	0	1.04e-09	Pass	19158	15800	1	0	Plasmid1	1732	34113	0.735304	GOOD	T	.	T	T	34113	34107	5	0	1.21e-06	Pass	18096	16011	3	2	Plasmid1	1732	35260	0.750823	GOOD	T	.	T	T	35260	35255	3
Plasmid1	1733	36559	0.804359	GOOD	G	.	G	G	36559	36528	26	0.001	0.91915	Pass	19569	16959	10	16	Plasmid1	1733	35612	0.767615	GOOD	G	.	G	G	35612	35598	12	0	0.00054226	Pass	18489	17109	3	9	Plasmid1	1733	37048	0.788897	GOOD	G	.	G	G	37048	37028	18
[truncated: 1,377 more rows]
[truncated: 102 more columns]

## Sheet: Tab2_Raw_Data_Plasmid2
Crude-P2-A	Crude-P2-A	Crude-P2-A	Crude-P2-A	Crude-P2-A	Crude-P2-A	Crude-P2-A	Crude-P2-A	Crude-P2-A	Crude-P2-A	Crude-P2-A	Crude-P2-A	Crude-P2-A	Crude-P2-A	Crude-P2-A	Crude-P2-A	Crude-P2-A	Crude-P2-A	Crude-P2-A	Crude-P2-B	Crude-P2-B	Crude-P2-B	Crude-P2-B	Crude-P2-B	Crude-P2-B	Crude-P2-B	Crude-P2-B	Crude-P2-B	Crude-P2-B	Crude-P2-B	Crude-P2-B	Crude-P2-B	Crude-P2-B	Crude-P2-B	Crude-P2-B	Crude-P2-B	Crude-P2-B	Crude-P2-B	Crude-P2-C	Crude-P2-C	Crude-P2-C	Crude-P2-C	Crude-P2-C	Crude-P2-C	Crude-P2-C	Crude-P2-C	Crude-P2-C	Crude-P2-C	Crude-P2-C	Crude-P2-C
[truncated: 4,708 more rows]
[truncated: 102 more columns]
